# Supplementary material for: Channelrhodopsin variants for high-rate optogenetic neurostimulation at low light intensities
Source: EMBO Mol Med. 2025 Dec 9;18(2):462–91. doi: 10.1038/s44321-025-00350-z (PMC12905302; doi:10.1038/s44321-025-00350-z)
Supplement: Supplementary file 6 — Source data Fig. 1 [file 44321_2025_350_MOESM6_ESM.zip]

Archive with 8 entries (4 files):
- Figure 1/
- Figure 1/1A/
- Figure 1/1A/Fig1A_exemplary NG cells fChR2TC.tif
- Figure 1/1A/Fig1A_exemplary traces.xlsx
- Figure 1/1B-D and F/
- Figure 1/1B-D and F/Fig1_b-c-d-f.xlsx
- Figure 1/1E/
- Figure 1/1E/Figure1E_exemplary traces.xlsx
