# Supplementary material for: Channelrhodopsin variants for high-rate optogenetic neurostimulation at low light intensities
Source: EMBO Mol Med. 2025 Dec 9;18(2):462–91. doi: 10.1038/s44321-025-00350-z (PMC12905302; doi:10.1038/s44321-025-00350-z)
Supplement: Supplementary file 6 — Source data Fig. 1 [file 44321_2025_350_MOESM6_ESM.zip › Figure 1/1A/Fig1A_exemplary traces.xlsx]

## Sheet: Fig1A-left
Time__ms_	fLC_3ms	fchro_3ms	chroWT_3ms
0	0	0.0114562	-0.00117786
0.02	0	0.00799227	-0.000645295
0.04	0	0.00279645	2.0409e-05
0.06	0	-0.000667465	2.0409e-05
0.08	0	-0.000667465	-0.000778436
0.1	0	-0.00413135	-0.001311
0.12	0	-0.00239941	-0.00157728
0.14	0	-0.00239941	-0.00224298
0.16	0	-0.000667465	-0.00210984
0.18	0	-0.0110591	-0.00117786
0.2	0	-0.014523	-0.000245874
0.22	0	-0.0127911	0.00028669
0.24	0	-0.00759523	0.000819252
0.26	0	-0.00932717	0.000819252
0.28	0	-0.00239941	0.000952394
0.3	0	0.00279645	0.000819252
0.32	0	0.0114562	0.000153549
0.34	0	0.0114562	-0.000911579
0.36	0	0.00972421	-0.00104472
0.38	0	0.0131881	-0.000379015
0.4	0	0.016652	-0.000112734
0.42	0	0.00626033	-0.000512155
0.44	0	-0.00239941	-0.00117786
0.46	0	-0.00586329	-0.00224298
0.48	0	-0.00413135	-0.00250927
0.5	0	-0.00413135	-0.00210984
0.52	0	-0.000667465	-0.001311
0.54	0	0.00626033	-0.000112734
0.56	0	0.00799227	0.00028669
0.58	0	0.00452839	0.000552971
0.6	0	0.00799227	0.000686111
0.62	0	0.0114562	0.00028669
0.64	0	0.0183839	2.0409e-05
0.66	0	0.016652	-0.000379015
0.68	0	0.0114562	-0.000245874
0.7	0	0.00626033	-0.000379015
0.72	0	0.00106451	-0.000911579
0.74	0	-0.000667465	-0.00144414
0.76	0	0.00279645	-0.00104472
0.78	0	0.00279645	2.0409e-05
0.8	0	0.00106451	0.000819252
0.82	0	0.00452839	0.000552971
0.84	0	0.00972421	2.0409e-05
0.86	0	0.0114562	-0.000778436
0.88	0	0.00626033	-0.00144414
0.9	0	0.00626033	-0.001311
0.92	0	0.00452839	-0.00117786
0.94	0	0.00626033	-0.000911579
0.96	0	0.00279645	-0.000379015
0.98	0	0.00106451	-0.000379015
1	0	0.0114562	-0.000778436
1.02	0	0.0183839	-0.000778436
1.04	0	0.00972421	-0.000512155
1.06	0	0.00106451	-0.00104472
1.08	0	-0.000667465	-0.00157728
1.1	0	0.00106451	-0.00184356
1.12	0	-0.00413135	-0.00184356
1.14	0	-0.00759523	-0.001311
1.16	0	-0.00759523	-0.000911579
1.18	0	-0.00586329	-0.00117786
1.2	0	-0.0127911	-0.00184356
1.22	0	-0.00586329	-0.00184356
1.24	0	0.00452839	-0.00144414
1.26	0	0.0149201	-0.00144414
1.28	0	0.00972421	-0.00157728
1.3	0	0.00626033	-0.00171042
1.32	0	0.00972421	-0.00171042
1.34	0	0.0149201	-0.000778436
1.36	0	0.0114562	0.000153549
1.38	0	0.00452839	0.000552971
1.4	0	-0.000667465	0.000153549
1.42	0	-0.00413135	-0.000512155
1.44	0	-0.00413135	-0.000911579
1.46	0	0.00279645	-0.000778436
1.48	0	0.00972421	-0.000645295
1.5	0	0.016652	-0.000245874
1.52	0	0.0131881	-0.000645295
1.54	0	0.00626033	-0.00104472
1.56	0	0.00106451	-0.001311
1.58	0	-0.00586329	-0.00144414
1.6	0	-0.014523	-0.00144414
1.62	0	-0.0110591	-0.00104472
1.64	0	0.00106451	-0.000645295
1.66	0	0.00279645	-0.000112734
1.68	0	0.00452839	2.0409e-05
1.7	0	0.00799227	-0.000245874
1.72	0	0.0114562	-0.000645295
1.74	0	0.00626033	-0.000778436
1.76	0	0.00452839	-0.000911579
1.78	0	0.00106451	-0.000911579
1.8	0	-0.000667465	-0.000911579
1.82	0	-0.00413135	-0.000379015
1.84	0	0.00106451	-0.000379015
1.86	0	0.00972421	-0.000245874
1.88	0	0.0149201	-0.000245874
1.9	0	0.00799227	-0.000778436
1.92	0	0.00106451	-0.00117786
1.94	0	-0.00586329	-0.000512155
1.96	0	-0.00586329	0.000153549
1.98	0	-0.00759523	0.00041983
2	0	-0.00759523	-0.000112734
2.02	0	-0.00413135	-0.000245874
2.04	0	-0.00413135	-0.000245874
2.06	0	-0.00759523	-0.000112734
2.08	0	-0.00586329	-0.000512155
2.1	0	-0.0110591	-0.000778436
2.12	0	-0.00239941	-0.000911579
2.14	0	0.00626033	-0.000245874
2.16	0	0.0149201	0.00028669
2.18	0	0.016652	0.00028669
2.2	0	0.0149201	-0.000911579
2.22	0	0.00972421	-0.00237613
2.24	0	0.00799227	-0.00277555
2.26	0	0.00799227	-0.00237613
2.28	0	0.00972421	-0.0019767
2.3	0	0.00972421	-0.00157728
2.32	0	0.00799227	-0.000778436
2.34	0	0.00799227	2.0409e-05
2.36	0	0.00972421	0.00028669
2.38	0	0.0114562	-0.000245874
2.4	0	0.016652	-0.000512155
2.42	0	0.0183839	-0.000645295
2.44	0	0.00799227	-0.000645295
2.46	0	0.00106451	-0.000645295
2.48	0	-0.00586329	-0.000911579
2.5	0	-0.00239941	-0.000645295
2.52	0	-0.00586329	-0.000245874
2.54	0	-0.000667465	-0.000245874
2.56	0	0.00799227	-0.000245874
2.58	0	0.0131881	-0.000512155
2.6	0	0.00972421	-0.000512155
2.62	0	0.00279645	0.000153549
2.64	0	0.00279645	0.000153549
2.66	0	0.00452839	-0.000112734
2.68	0	0.00799227	-0.000645295
2.7	0	0.0131881	-0.001311
2.72	0	0.0183839	-0.00144414
2.74	0	0.0253117	-0.000911579
2.76	0	0.016652	-0.00117786
2.78	0	0.00799227	-0.00144414
2.8	0	0.00279645	-0.00117786
2.82	0	0.00279645	-0.000911579
2.84	0	0.00279645	-0.000911579
2.86	0	0.00279645	-0.001311
2.88	0	-0.000667465	-0.0019767
2.9	0	-0.000667465	-0.00237613
2.92	0	0.00279645	-0.00224298
2.94	0	0.00626033	-0.00210984
2.96	0	0.00799227	-0.00157728
2.98	0	0.00626033	-0.00104472
3	0	0.00106451	-0.000911579
3.02	0	0.00106451	-0.00104472
3.04	0	-0.00586329	-0.00144414
3.06	0	-0.0127911	-0.00157728
3.08	0	-0.016255	-0.001311
3.1	0	-0.00932717	-0.000778436
3.12	0	0.00106451	-0.000245874
3.14	0	0.00452839	-0.000245874
3.16	0	0.00452839	-0.000112734
3.18	0	0.00626033	0.000153549
3.2	0	0.00626033	0.000153549
3.22	0	-0.00239941	-0.000245874
3.24	0	-0.00586329	-0.000645295
3.26	0	-0.00932717	-0.000379015
3.28	0	-0.00586329	0.000153549
3.3	0	-0.00413135	0.000686111
3.32	0	-0.00239941	0.000819252
3.34	0	-0.000667465	0.000686111
3.36	0	-0.000667465	0.000552971
3.38	0	0.00106451	-0.000112734
3.4	0	0.00452839	-0.000379015
3.42	0	-0.000667465	-0.000379015
3.44	0	-0.00413135	-0.000379015
3.46	0	-0.00759523	0.000153549
3.48	0	-0.00759523	0.000952394
3.5	0	-0.00413135	0.000819252
3.52	0	0.00799227	0.000686111
3.54	0	0.0131881	0.000552971
3.56	0	0.0149201	0.000552971
3.58	0	0.00799227	0.000819252
3.6	0	0.00106451	0.000686111
3.62	0	-0.00413135	0.00041983
3.64	0	-0.00239941	0.000153549
3.66	0	0.00106451	0.000153549
3.68	0	0.00106451	2.0409e-05
3.7	0	-0.00586329	-0.000245874
3.72	0	-0.00413135	-0.000512155
3.74	0	-0.000667465	-0.000778436
3.76	0	-0.00413135	-0.000911579
3.78	0	-0.0110591	-0.001311
3.8	0	-0.0110591	-0.00117786
3.82	0	-0.00759523	-0.000778436
3.84	0	-0.00239941	-0.000245874
3.86	0	-0.00239941	0.00028669
3.88	0	-0.00239941	0.000952394
3.9	0	-0.00586329	0.00175124
3.92	0	-0.0127911	0.0016181
3.94	0	-0.0110591	2.0409e-05
3.96	0	-0.00586329	-0.00184356
3.98	0	0.00106451	-0.00224298
4	0	0.00279645	-0.00184356
4.02	0	0.00799227	-0.00144414
4.04	0	0.0114562	-0.000778436
4.06	0	0.00799227	-0.000379015
4.08	0	0.00452839	-0.000112734
4.1	0	0.00452839	-0.000112734
4.12	0	0.00626033	-0.000512155
4.14	0	0.00452839	-0.00117786
4.16	0	0.00452839	-0.00210984
4.18	0	0.00626033	-0.00210984
4.2	0	0.00452839	-0.00157728
4.22	0	0.00279645	-0.001311
4.24	0	-0.00239941	-0.000778436
4.26	0	-0.000667465	-0.000245874
4.28	0	0.00279645	-0.000112734
4.3	0	0.00799227	-0.000112734
4.32	0	0.00626033	-0.000645295
4.34	0	0.00452839	-0.00117786
4.36	0	0.00106451	-0.001311
4.38	0	0.00106451	-0.00144414
4.4	0	-0.00413135	-0.00157728
4.42	0	-0.00413135	-0.000645295
4.44	0	0.00279645	0.00041983
4.46	0	0.00279645	0.000819252
4.48	0	-0.00413135	0.00028669
4.5	0	-0.00759523	-0.000379015
4.52	0	-0.00759523	-0.000645295
4.54	0	-0.00759523	-0.000911579
4.56	0	-0.00759523	-0.00104472
4.58	0	-0.00759523	-0.00157728
4.6	0	-0.00759523	-0.00144414
4.62	0	-0.00586329	-0.00117786
4.64	0	-0.0110591	-0.000911579
4.66	0	-0.00586329	-0.000512155
4.68	0	0.00452839	-0.000245874
4.7	0	0.00799227	-0.000245874
4.72	0	0.00799227	-0.000512155
4.74	0	0.00626033	-0.000645295
4.76	0	0.00106451	-0.000512155
4.78	0	-0.00586329	0.00028669
4.8	0	-0.00586329	2.0409e-05
4.82	0	-0.00586329	-0.000512155
4.84	0	-0.00759523	-0.000512155
4.86	0	-0.0127911	-0.000379015
4.88	0	-0.00932717	-0.000245874
4.9	0	-0.00932717	-0.000512155
4.92	0	-0.00239941	-0.000911579
4.94	0	-0.00239941	-0.00104472
4.96	0	0.00279645	-0.000512155
4.98	0	0.0114562	-0.000512155
5	0	0.016652	-0.000778436
5.02	0	0.00799227	-0.000645295
5.04	0	0.00626033	-0.000379015
5.06	0	0.0114562	-0.000245874
5.08	0	0.00972421	-0.000645295
5.1	0	0.00106451	-0.000379015
5.12	0	-0.00239941	0.000153549
5.14	0	0.00279645	0.000153549
5.16	0	0.00799227	-0.000512155
5.18	0	0.00799227	-0.000379015
5.2	0	0.00972421	0.00041983
5.22	0	0.00626033	0.000819252
5.24	0	-0.00239941	0.00108554
5.26	0	-0.00759523	0.000552971
5.28	0	-0.00759523	-0.000512155
5.3	0	0.00279645	-0.001311
5.32	0	0.00626033	-0.00157728
5.34	0	0.00452839	-0.00157728
5.36	0	0.00106451	-0.00157728
5.38	0	-0.00586329	-0.00144414
5.4	0	-0.014523	-0.000379015
5.42	0	-0.00932717	0.000552971
5.44	0	-0.00932717	0.000819252
5.46	0	-0.0127911	0.00108554
5.48	0	-0.00413135	0.00135182
5.5	0	-0.00239941	0.00108554
5.52	0	-0.00586329	0.000153549
5.54	0	-0.00586329	-0.000911579
5.56	0	-0.0110591	-0.00117786
5.58	0	-0.0179869	-0.000778436
5.6	0	-0.0197188	-0.000379015
5.62	0	-0.0179869	-0.000645295
5.64	0	-0.0127911	-0.000645295
5.66	0	-0.00239941	-0.00117786
5.68	0	0.00626033	-0.00144414
5.7	0	0.00626033	-0.00144414
5.72	0	-0.00239941	-0.00171042
5.74	0	0.00106451	-0.001311
5.76	0	0.00279645	-0.000778436
5.78	0	0.00452839	-0.000911579
5.8	0	-0.000667465	-0.000911579
5.82	0	0.00106451	-0.000911579
5.84	0	0.00279645	-0.000778436
5.86	0	0.00106451	-0.000512155
5.88	0	-0.00239941	0.00028669
5.9	0	0.00452839	0.000952394
5.92	0	0.00279645	0.000686111
5.94	0	-0.000667465	-0.000379015
5.96	0	-0.0110591	-0.00117786
5.98	0	-0.0179869	-0.00184356
6	0	-0.0197188	-0.00171042
6.02	0	-0.0197188	-0.001311
6.04	0	-0.0110591	-0.000645295
6.06	0	-0.000667465	2.0409e-05
6.08	0	0.00279645	0.00028669
6.1	0	-0.000667465	0.000552971
6.12	0	-0.00239941	0.00041983
6.14	0	0.00279645	-0.000512155
6.16	0	0.00106451	-0.00104472
6.18	0	-0.00932717	-0.000645295
6.2	0	-0.0127911	0.00041983
6.22	0	-0.00759523	0.000819252
6.24	0	0.00106451	0.000952394
6.26	0	0.00106451	0.000819252
6.28	0	0.00106451	0.000153549
6.3	0	0.00279645	-0.000379015
6.32	0	0.00452839	-0.000245874
6.34	0	0.00106451	0.000552971
6.36	0	0.00452839	0.000819252
6.38	0	0.00279645	0.000819252
6.4	0	0.00279645	0.00108554
6.42	0	-0.000667465	0.00148496
6.44	0	-0.00413135	0.00175124
6.46	0	-0.0127911	0.00175124
6.48	0	-0.0197188	0.00108554
6.5	0	-0.0249147	0.00108554
6.52	0	-0.016255	0.00041983
6.54	0	-0.00932717	-0.000112734
6.56	0	0.00452839	-0.000112734
6.58	0	0.00799227	0.00028669
6.6	0	0.016652	0.00041983
6.62	0	0.0218478	2.0409e-05
6.64	0	0.0131881	-0.000778436
6.66	0	-0.000667465	-0.00184356
6.68	0	-0.00413135	-0.00224298
6.7	0	0.00452839	-0.00184356
6.72	0	0.00972421	-0.000911579
6.74	0	0.00626033	-0.000512155
6.76	0	0.00279645	-0.000778436
6.78	0	-0.000667465	-0.00117786
6.8	0	-0.00759523	-0.00104472
6.82	0	-0.016255	-0.000512155
6.84	0	-0.016255	-0.000112734
6.86	0	-0.0127911	2.0409e-05
6.88	0	-0.0110591	0.00028669
6.9	0	-0.00413135	0.000686111
6.92	0	0.00106451	0.00135182
6.94	0	0.00452839	0.00148496
6.96	0	0.00106451	0.00108554
6.98	0	0.00106451	0.000686111
7	0	0.00106451	0.00028669
7.02	0	0.00106451	0.000552971
7.04	0	-0.00932717	0.000819252
7.06	0	-0.0214508	0.000552971
7.08	0	-0.0231828	0.000686111
7.1	0	-0.0110591	0.00041983
7.12	0	-0.00586329	2.0409e-05
7.14	0	-0.000667465	2.0409e-05
7.16	0	0.00106451	0.00028669
7.18	0	0.0114562	0.000153549
7.2	0	0.0114562	2.0409e-05
7.22	0	0.00799227	0.00028669
7.24	0	0.00279645	0.00041983
7.26	0	0.00972421	0.000153549
7.28	0	0.0149201	-0.000512155
7.3	0	0.016652	-0.00171042
7.32	0	0.0131881	-0.00210984
7.34	0	0.00626033	-0.00184356
7.36	0	-0.000667465	-0.00144414
7.38	0	-0.00413135	-0.000778436
7.4	0	-0.00413135	-0.000645295
7.42	0	-0.00413135	-0.000512155
7.44	0	-0.00239941	-0.000379015
7.46	0	0.00452839	-0.000778436
7.48	0	0.0114562	-0.000911579
7.5	0	0.00972421	-0.000512155
7.52	0	0.00279645	0.000153549
7.54	0	-0.00759523	0.000952394
7.56	0	-0.014523	0.00121868
7.58	0	-0.0110591	0.000819252
7.6	0	-0.00759523	2.0409e-05
7.62	0	-0.00932717	-0.000245874
7.64	0	-0.00932717	0.00041983
7.66	0	0.00106451	0.00108554
7.68	0	0.00799227	0.00148496
7.7	0	0.00972421	0.00121868
7.72	0	0.00626033	0.00108554
7.74	0	-0.000667465	0.00108554
7.76	0	-0.000667465	0.00135182
7.78	0	0.00799227	0.000952394
7.8	0	0.00972421	0.000819252
7.82	0	0.00452839	0.00028669
7.84	0	-0.00239941	-0.000911579
7.86	0	-0.000667465	-0.00144414
7.88	0	0.0131881	-0.00117786
7.9	0	0.0131881	-0.000645295
7.92	0	0.00972421	-0.000645295
7.94	0	0.00972421	-0.000379015
7.96	0	0.00799227	-0.000911579
7.98	0	0.00279645	-0.00144414
8	0	0.00106451	-0.001311
8.02	0	-0.00586329	-0.00104472
8.04	0	-0.00239941	-0.000911579
8.06	0	-0.00586329	-0.000245874
8.08	0	-0.00413135	0.000552971
8.1	0	0.00799227	0.000819252
8.12	0	0.0131881	0.000153549
8.14	0	0.00799227	-0.000778436
8.16	0	0.00106451	-0.00184356
8.18	0	0.00106451	-0.00184356
8.2	0	0.00279645	-0.00157728
8.22	0	0.00279645	-0.00104472
8.24	0	0.00279645	-0.000379015
8.26	0	0.00106451	0.00028669
8.28	0	-0.000667465	0.00041983
8.3	0	-0.00932717	0.000686111
8.32	0	-0.00759523	0.00041983
8.34	0	-0.00239941	-0.000245874
8.36	0	-0.00239941	-0.000245874
8.38	0	-0.00413135	-0.000112734
8.4	0	-0.00239941	0.00028669
8.42	0	-0.00239941	0.00028669
8.44	0	0.00106451	-0.000112734
8.46	0	-0.00586329	-0.000645295
8.48	0	-0.00932717	-0.000778436
8.5	0	-0.00239941	-0.000778436
8.52	0	0.00106451	-0.000645295
8.54	0	0.00279645	-0.000778436
8.56	0	0.00106451	-0.00171042
8.58	0	0.00279645	-0.00210984
8.6	0	-0.000667465	-0.001311
8.62	0	-0.000667465	-0.000379015
8.64	0	0.00106451	2.0409e-05
8.66	0	-0.000667465	2.0409e-05
8.68	0	-0.00932717	0.000153549
8.7	0	-0.0110591	0.000153549
8.72	0	-0.014523	-0.000112734
8.74	0	-0.0110591	-0.000112734
8.76	0	-0.00759523	2.0409e-05
8.78	0	-0.00586329	0.000153549
8.8	0	-0.00586329	-0.000245874
8.82	0	0.00279645	-0.000778436
8.84	0	-0.00239941	-0.00144414
8.86	0	-0.0110591	-0.000911579
8.88	0	-0.0231828	-0.000512155
8.9	0	-0.0301105	-0.000778436
8.92	0	-0.0283786	-0.00104472
8.94	0	-0.014523	-0.00104472
8.96	0	0.00106451	-0.000778436
8.98	0	0.00799227	-0.000245874
9	0	0.00279645	-0.000245874
9.02	0	0.00106451	-0.000512155
9.04	0	-0.00239941	-0.000911579
9.06	0	-0.00759523	-0.000645295
9.08	0	-0.0110591	-0.000112734
9.1	0	-0.00413135	-0.000245874
9.12	0	-0.000667465	-0.000245874
9.14	0	-0.00239941	0.000153549
9.16	0	-0.000667465	0.000552971
9.18	0	0.00452839	0.00041983
9.2	0	0.00799227	0.00028669
9.22	0	0.00799227	-0.000112734
9.24	0	0.00626033	-0.000645295
9.26	0	0.00452839	-0.000778436
9.28	0	0.00279645	-0.000911579
9.3	0	-0.00586329	-0.000911579
9.32	0	-0.00413135	-0.000778436
9.34	0	-0.00239941	-0.000245874
9.36	0	0.00106451	0.000153549
9.38	0	0.00799227	2.0409e-05
9.4	0	0.0149201	-0.000379015
9.42	0	0.0201159	-0.000645295
9.44	0	0.0235798	-0.000245874
9.46	0	0.0201159	0.00028669
9.48	0	0.0149201	0.000153549
9.5	0	0.00972421	-0.000112734
9.52	0	0.0131881	-0.000512155
9.54	0	0.00799227	-0.000778436
9.56	0	0.00799227	-0.00104472
9.58	0	0.0114562	-0.00144414
9.6	0	0.0149201	-0.00157728
9.62	0	0.00106451	-0.00144414
9.64	0	-0.00932717	-0.000645295
9.66	0	-0.00586329	-0.000645295
9.68	0	-0.000667465	-0.000512155
9.7	0	-0.00239941	-0.000379015
9.72	0	-0.00413135	-0.000379015
9.74	0	-0.0110591	-0.000512155
9.76	0	-0.0127911	-0.000778436
9.78	0	-0.0110591	-0.000245874
9.8	0	-0.00759523	0.00028669
9.82	0	-0.00932717	0.00028669
9.84	0	-0.014523	-0.000245874
9.86	0	-0.014523	-0.001311
9.88	0	-0.00759523	-0.00264241
9.9	0	-0.00239941	-0.00344125
9.92	0	-0.00413135	-0.00330811
9.94	0	-0.00413135	-0.00144414
9.96	0	-0.00759523	0.00028669
9.98	0	-0.0110591	0.000952394
10	0	-0.0110591	0.000819252
10.02	0	-0.000667465	0.00028669
10.04	0	0.00452839	-0.000112734
10.06	0	0.00452839	2.0409e-05
10.08	0	0.00452839	0.000819252
10.1	0	0.00799227	0.000686111
10.12	0	0.00799227	0.00028669
10.14	0	0.0114562	-0.000645295
10.16	0	0.00799227	-0.00157728
10.18	0	0.00626033	-0.0019767
10.2	0	-0.000667465	-0.00157728
10.22	0	0.00279645	-0.000911579
10.24	0	0.00279645	-0.000645295
10.26	0	0.00626033	-0.000645295
10.28	0	0.016652	-0.000911579
10.3	0	0.0183839	-0.00117786
10.32	0	0.00972421	-0.000512155
10.34	0	0.00452839	-0.000112734
10.36	0	-0.000667465	0.00041983
10.38	0	-0.00759523	0.000819252
10.4	0	-0.0110591	0.000686111
10.42	0	-0.00932717	0.00041983
10.44	0	-0.00759523	0.00041983
10.46	0	-0.0110591	0.000153549
10.48	0	-0.016255	2.0409e-05
10.5	0	-0.016255	2.0409e-05
10.52	0	-0.0127911	2.0409e-05
10.54	0	-0.0110591	-0.000245874
10.56	0	-0.0127911	-0.00104472
10.58	0	-0.00759523	-0.00117786
10.6	0	0.00279645	-0.001311
10.62	0	0.0131881	-0.00157728
10.64	0	0.0149201	-0.00171042
10.66	0	0.0149201	-0.000911579
10.68	0	0.0114562	2.0409e-05
10.7	0	0.00799227	0.000552971
10.72	0	0.00626033	0.000552971
10.74	0	0.00106451	0.000552971
10.76	0	-0.00239941	0.00041983
10.78	0	-0.00759523	0.00041983
10.8	0	-0.00932717	0.00028669
10.82	0	-0.00413135	2.0409e-05
10.84	0	-0.000667465	0.00028669
10.86	0	-0.00586329	2.0409e-05
10.88	0	-0.00413135	-0.000112734
10.9	0	0.00626033	-0.000645295
10.92	0	0.0131881	-0.00104472
10.94	0	0.00106451	-0.000778436
10.96	0	-0.00932717	-0.000512155
10.98	0	-0.0110591	0.00041983
11	0	-0.000667465	0.00148496
11.02	0	0.00279645	0.0016181
11.04	0	0.00452839	0.000819252
11.06	0	-0.000667465	2.0409e-05
11.08	0	-0.00586329	0.000153549
11.1	0	-0.0110591	0.00041983
11.12	0	-0.00239941	0.00041983
11.14	0	0.00799227	0.00028669
11.16	0	0.0114562	-0.000245874
11.18	0	0.00799227	-0.000379015
11.2	0	0.00452839	-0.000645295
11.22	0	-0.00239941	-0.000778436
11.24	0	-0.00239941	-0.000778436
11.26	0	0.00106451	-0.000645295
11.28	0	0.00279645	-0.000778436
11.3	0	-0.00586329	-0.00117786
11.32	0	-0.0127911	-0.000911579
11.34	0	-0.014523	-0.000245874
11.36	0	-0.0110591	0.00041983
11.38	0	-0.00932717	0.000819252
11.4	0	-0.00759523	0.000952394
11.42	0	-0.00586329	0.000686111
11.44	0	0.00279645	0.000686111
11.46	0	0.00799227	0.00108554
11.48	0	0.00972421	0.000952394
11.5	0	0.00279645	0.00121868
11.52	0	0.00279645	0.00135182
11.54	0	0.00106451	0.00121868
11.56	0	0.00452839	0.000552971
11.58	0	0.0131881	-0.000112734
11.6	0	0.016652	-0.000112734
11.62	0	0.0131881	-0.000112734
11.64	0	0.00799227	-0.000245874
11.66	0	0.00452839	-0.000512155
11.68	0	0.00279645	-0.000112734
11.7	0	0.00452839	0.000153549
11.72	0	0.00626033	-0.000112734
11.74	0	-0.000667465	-0.000379015
11.76	0	-0.00413135	-0.000645295
11.78	0	-0.00759523	-0.000512155
11.8	0	-0.014523	-0.000379015
11.82	0	-0.00759523	-0.000512155
11.84	0	0.00106451	-0.000379015
11.86	0	0.00799227	-0.000778436
11.88	0	0.00279645	-0.00157728
11.9	0	0.00452839	-0.00171042
11.92	0	-0.000667465	-0.000645295
11.94	0	-0.00239941	0.00028669
11.96	0	-0.00413135	0.000819252
11.98	0	0.00452839	0.000819252
12	0	0.00279645	0.000686111
12.02	0	0.00452839	0.000686111
12.04	0	0.00279645	0.000952394
12.06	0	0.00626033	0.00121868
12.08	0	0.00626033	0.000686111
12.1	0	-0.000667465	2.0409e-05
12.12	0	-0.00932717	-0.000112734
12.14	0	-0.0127911	-0.000112734
12.16	0	-0.0110591	-0.000112734
12.18	0	-0.000667465	-0.000112734
12.2	0	-0.000667465	0.000153549
12.22	0	0.00106451	0.00028669
12.24	0	-0.00413135	-0.000112734
12.26	0	-0.000667465	-0.000379015
12.28	0	0.00106451	-0.000379015
12.3	0	0.00626033	-0.000512155
12.32	0	0.00972421	-0.000911579
12.34	0	0.00626033	-0.000645295
12.36	0	0.00452839	-0.000379015
12.38	0	0.00626033	2.0409e-05
12.4	0	0.00106451	-0.000245874
12.42	0	-0.00239941	-0.000512155
12.44	0	-0.000667465	-0.000512155
12.46	0	-0.00239941	-0.000245874
12.48	0	-0.00932717	0.000153549
12.5	0	-0.0127911	0.000952394
12.52	0	-0.00759523	0.00121868
12.54	0	0.00106451	0.00041983
12.56	0	0.0114562	0.00028669
12.58	0	0.0114562	0.000552971
12.6	0	0.016652	0.000952394
12.62	0	0.0149201	0.00135182
12.64	0	0.00626033	0.00188438
12.66	0	-0.00239941	0.00175124
12.68	0	-0.00586329	0.000952394
12.7	0	-0.00759523	0.00028669
12.72	0	-0.00586329	0.000153549
12.74	0	-0.0110591	0.00028669
12.76	0	-0.0127911	0.00028669
12.78	0	-0.014523	0.000552971
12.8	0	-0.0127911	0.00028669
12.82	0	-0.0231828	2.0409e-05
12.84	0	-0.0214508	2.0409e-05
12.86	0	-0.016255	0.000686111
12.88	0	-0.00759523	0.000952394
12.9	0	-0.00586329	0.000819252
12.92	0	-0.00586329	0.00028669
12.94	0	0.00452839	-0.000245874
12.96	0	0.016652	-0.000379015
12.98	0	0.0149201	-0.000379015
13	0	0.00972421	0.000153549
13.02	0	0.00799227	0.000552971
13.04	0	-0.00413135	0.000686111
13.06	0	-0.0127911	0.000552971
13.08	0	-0.00586329	0.00041983
13.1	0	0.00106451	-0.000245874
13.12	0	0.00106451	-0.000778436
13.14	0	-0.000667465	-0.000245874
13.16	0	-0.00759523	0.00028669
13.18	0	-0.0110591	0.000686111
13.2	0	-0.0179869	0.000819252
13.22	0	-0.0110591	0.000952394
13.24	0	-0.000667465	0.000819252
13.26	0	0.00452839	0.00028669
13.28	0	0.00452839	-0.00104472
13.3	0	0.00626033	-0.00171042
13.32	0	0.00799227	-0.0019767
13.34	0	0.00799227	-0.00184356
13.36	0	0.00799227	-0.000911579
13.38	0	0.0114562	0.000153549
13.4	0	0.0114562	0.000153549
13.42	0	0.00452839	-0.000379015
13.44	0	-0.00413135	-0.000512155
13.46	0	-0.00413135	-0.000112734
13.48	0	0.00799227	0.000686111
13.5	0	0.016652	0.00121868
13.52	0	0.0114562	0.00108554
13.54	0	0.00279645	0.000552971
13.56	0	-0.00759523	-0.000112734
13.58	0	-0.00759523	-0.000512155
13.6	0	-0.00932717	-0.000245874
13.62	0	-0.00586329	2.0409e-05
13.64	0	-0.00239941	0.00041983
13.66	0	-0.00239941	0.000686111
13.68	0	-0.00586329	0.00108554
13.7	0	-0.00759523	0.000952394
13.72	0	-0.00586329	0.00041983
13.74	0	0.00452839	-0.000112734
13.76	0	0.0149201	-0.000512155
13.78	0	0.0149201	-0.000778436
13.8	0	0.0131881	-0.000645295
13.82	0	0.00799227	-0.000512155
13.84	0	-0.000667465	-0.000645295
13.86	0	0.00106451	-0.000911579
13.88	0	0.00279645	-0.00104472
13.9	0	0.00106451	-0.000245874
13.92	0	-0.00413135	0.00108554
13.94	0	-0.00413135	0.00135182
13.96	0	-0.00413135	0.000819252
13.98	0	-0.00759523	0.00028669
14	0	-0.00932717	-0.000245874
14.02	0	-0.000667465	-0.000112734
14.04	0	0.00799227	2.0409e-05
14.06	-0.00331103	0.00972421	0.000153549
14.08	-0.00699791	0.0149201	0.00028669
14.1	-0.00658825	0.0114562	0.00041983
14.12	-0.00208206	0.00452839	0.00028669
14.14	0.000375873	-0.00932717	0.00028669
14.16	-0.00126275	-0.0110591	0.00028669
14.18	-0.00413033	-0.00759523	0.000153549
14.2	-0.00658825	0.00279645	0.000153549
14.22	-0.00658825	0.00106451	-0.000245874
14.24	-0.00576895	0.00279645	-0.000512155
14.26	-0.00740756	0.00279645	0.000153549
14.28	-0.00617861	0.00279645	0.000686111
14.3	-0.00372067	-0.00413135	0.000686111
14.32	-0.00413033	-0.00586329	0.000552971
14.34	-0.00331103	-0.00759523	2.0409e-05
14.36	-0.00331103	-0.000667465	-0.000645295
14.38	-0.00413033	0.00279645	-0.000778436
14.4	-0.00576895	0.00972421	-0.000512155
14.42	-0.00535929	0.00972421	0.00041983
14.44	-0.0016724	0.00799227	0.00108554
14.46	0.00283379	0.00452839	0.00121868
14.48	0.00160483	0.00106451	0.00108554
14.5	-0.00249171	-0.00413135	0.000819252
14.52	-0.00494964	-0.00586329	0.00028669
14.54	-0.00699791	-0.00413135	-0.000112734
14.56	-0.00863653	0.00626033	-0.000112734
14.58	-0.00699791	0.00972421	0.000153549
14.6	-0.00453998	0.0114562	-0.000112734
14.62	-0.00208206	0.00452839	-0.000512155
14.64	-0.0016724	0.00106451	-0.000645295
14.66	-0.00331103	0.00106451	-0.000645295
14.68	-0.00413033	0.00452839	-0.000379015
14.7	-0.00290137	0.00799227	-0.000112734
14.72	-0.00331103	0.00799227	2.0409e-05
14.74	-0.00453998	0.00799227	0.000153549
14.76	-0.00535929	0.00626033	2.0409e-05
14.78	-0.00331103	0.00626033	-0.000512155
14.8	-0.000443447	0.00106451	-0.00144414
14.82	0.00324345	0.00106451	-0.00184356
14.84	0.00324345	0.00279645	-0.00157728
14.86	0.000785519	0.00106451	-0.00117786
14.88	-3.37871e-05	-0.000667465	-0.000512155
14.9	-0.00249171	-0.000667465	2.0409e-05
14.92	-0.00372067	0.00106451	0.00028669
14.94	-0.00331103	-0.00586329	-0.000112734
14.96	-0.00208206	-0.016255	-0.000379015
14.98	-0.0016724	-0.0179869	-0.000512155
15	-0.00413033	-0.0179869	-0.000245874
15.02	-0.00617861	-0.0110591	0.000153549
15.04	-0.00249171	-0.0110591	0.000952394
15.06	0.000785519	-0.0127911	0.00121868
15.08	0.00324345	-0.0110591	0.000952394
15.1	0.00488207	-0.00239941	0.00041983
15.12	0.00570137	0.00626033	-0.000112734
15.14	0.00611103	0.0131881	-0.000512155
15.16	0.00611103	0.00799227	-0.000245874
15.18	0.00242415	0.00799227	-0.000245874
15.2	-0.00208206	0.00626033	-0.000379015
15.22	-0.00453998	0.00106451	-0.000645295
15.24	-0.00576895	-0.00759523	-0.001311
15.26	-0.00740756	-0.016255	-0.00157728
15.28	-0.00617861	-0.016255	-0.00117786
15.3	-0.00331103	-0.00586329	-0.000911579
15.32	-0.00208206	-0.00413135	-0.000911579
15.34	-0.0016724	-0.000667465	-0.00117786
15.36	-0.00126275	-0.00759523	-0.00117786
15.38	-0.00208206	-0.00413135	-0.000379015
15.4	-0.00331103	0.00626033	0.000153549
15.42	-0.00658825	0.0149201	2.0409e-05
15.44	-0.00945583	0.0149201	-0.000112734
15.46	-0.00699791	0.00972421	2.0409e-05
15.48	-0.000853094	0.00799227	0.000686111
15.5	0.00201449	0.00799227	0.000686111
15.52	0.00119518	0.00799227	0.00041983
15.54	-0.00372067	0.00106451	0.000552971
15.56	-0.00740756	0.00106451	0.00041983
15.58	-0.00986549	-0.00239941	0.000153549
15.6	-0.00822687	-0.00586329	0.000153549
15.62	-0.00413033	-0.00932717	0.00028669
15.64	0.00119518	-0.00586329	0.00028669
15.66	0.00570137	-0.00759523	0.000552971
15.68	0.00529173	-0.016255	0.000819252
15.7	0.00201449	-0.016255	0.00028669
15.72	-0.000853094	-0.0110591	-0.000245874
15.74	-0.00331103	-0.00759523	-0.000911579
15.76	-0.00494964	-0.00586329	-0.00104472
15.78	-0.0016724	-0.00759523	-0.00117786
15.8	0.0036531	-0.000667465	-0.00117786
15.82	0.00447241	0.00626033	-0.000778436
15.84	0.00201449	0.00799227	-0.000512155
15.86	-0.00208206	0.00799227	-0.000112734
15.88	-0.00494964	0.00452839	0.000819252
15.9	-0.00617861	-0.00586329	0.00148496
15.92	-0.00740756	-0.00586329	0.00108554
15.94	-0.00781722	-0.00586329	0.000819252
15.96	-0.00740756	-0.00759523	0.000686111
15.98	-0.00494964	-0.00586329	0.000819252
16	-0.00453998	0.00106451	0.00121868
16.02	-0.00290137	0.00626033	0.000819252
16.04	-0.00453998	0.00972421	0.00041983
16.06	-0.00617861	0.00799227	0.00041983
16.08	-0.00372067	0.00452839	0.00028669
16.1	-3.37871e-05	0.00279645	-0.000512155
16.12	0.000785519	0.00626033	-0.00117786
16.14	-0.000853094	0.00972421	-0.000778436
16.16	-0.00372067	0.00799227	-0.000112734
16.18	-0.00413033	0.00626033	2.0409e-05
16.2	-0.00372067	0.00972421	0.000153549
16.22	-0.0016724	0.0149201	0.00028669
16.24	0.000375873	0.016652	0.00028669
16.26	0.00324345	0.016652	0.000153549
16.28	0.00406276	0.0183839	0.00028669
16.3	0.0036531	0.0201159	0.00041983
16.32	0.00119518	0.0149201	0.000153549
16.34	-0.000853094	0.0131881	2.0409e-05
16.36	-0.00453998	0.00626033	-0.000245874
16.38	-0.00699791	-0.000667465	-0.000379015
16.4	-0.00781722	-0.00759523	-0.000245874
16.42	-0.00535929	-0.00586329	2.0409e-05
16.44	-0.00208206	-0.00413135	0.00041983
16.46	-3.37871e-05	-0.00413135	0.00041983
16.48	-0.000853094	-0.014523	0.000153549
16.5	-0.00249171	-0.0127911	-0.000112734
16.52	-0.0016724	-0.00932717	-0.000112734
16.54	-0.00208206	-0.0110591	2.0409e-05
16.56	-0.00453998	-0.0110591	-0.000379015
16.58	-0.00453998	-0.00759523	-0.000512155
16.6	-0.00331103	-0.00586329	-0.000778436
16.62	-3.37871e-05	-0.00239941	-0.000512155
16.64	0.00242415	-0.000667465	-0.000112734
16.66	0.00242415	-0.000667465	-0.000112734
16.68	0.00160483	-0.00239941	-0.000245874
16.7	0.000375873	-0.00239941	-0.000112734
16.72	0.00160483	-0.00932717	-0.000512155
16.74	0.0036531	-0.0127911	-0.000645295
16.76	0.00488207	-0.00759523	-0.000512155
16.78	0.00529173	-0.000667465	-0.000245874
16.8	0.00570137	0.00106451	2.0409e-05
16.82	0.00733999	0.00279645	2.0409e-05
16.84	0.00815931	0.00106451	-0.000379015
16.86	0.00856895	0.00106451	-0.000911579
16.88	0.00529173	0.00106451	-0.00117786
16.9	0.00119518	0.00626033	-0.000911579
16.92	0.00119518	0.00106451	-0.000512155
16.94	0.0036531	-0.00413135	-0.000512155
16.96	0.00242415	-0.00413135	-0.000778436
16.98	-3.37871e-05	0.00279645	-0.000911579
17	-0.00126275	0.00452839	-0.000911579
17.02	-0.00249171	-0.000667465	-0.000512155
17.04	-0.00535929	-0.00239941	2.0409e-05
17.06	-0.00576895	-0.00932717	0.000552971
17.08	-0.00413033	-0.00759523	0.00108554
17.1	-0.00249171	-0.00586329	0.000952394
17.12	-3.37871e-05	0.00452839	0.000153549
17.14	0.00283379	0.00626033	-0.000645295
17.16	0.00406276	-0.00239941	-0.000379015
17.18	0.00242415	-0.0179869	2.0409e-05
17.2	0.00324345	-0.0197188	0.00041983
17.22	0.00488207	-0.0110591	0.00028669
17.24	0.00447241	0.00106451	0.000153549
17.26	0.00283379	0.00279645	0.000153549
17.28	-3.37871e-05	0.00279645	0.00041983
17.3	-0.0016724	0.00106451	0.000686111
17.32	-0.00249171	0.00452839	0.000952394
17.34	-0.0016724	0.00106451	0.000819252
17.36	0.00119518	0.00452839	0.000552971
17.38	0.00201449	0.00799227	2.0409e-05
17.4	0.000375873	0.0114562	-0.000379015
17.42	-0.00290137	0.00626033	-0.000645295
17.44	-0.00822687	0.00106451	-0.000512155
17.46	-0.00986549	-0.00239941	-0.000112734
17.48	-0.00904619	-0.000667465	0.000552971
17.5	-0.00494964	-0.000667465	0.000153549
17.52	-0.00126275	-0.000667465	2.0409e-05
17.54	-0.0016724	-0.00239941	0.00041983
17.56	-0.00372067	0.00106451	0.00041983
17.58	-0.00535929	0.00106451	0.00028669
17.6	-0.00822687	0.00106451	-0.000112734
17.62	-0.00822687	0.00106451	-0.000512155
17.64	-0.00576895	-0.00413135	-0.000645295
17.66	-0.00413033	-0.00759523	-0.000512155
17.68	-0.00453998	0.00106451	-0.000512155
17.7	-0.00413033	0.00799227	-0.000778436
17.72	-0.00208206	0.00626033	-0.00157728
17.74	-0.000443447	0.00106451	-0.0019767
17.76	0.000785519	-0.00413135	-0.00171042
17.78	0.00242415	-0.00239941	-0.001311
17.8	0.00201449	0.00279645	-0.000911579
17.82	0.000785519	0.00626033	-0.000379015
17.84	-0.00208206	0.00972421	0.00028669
17.86	-0.00290137	0.0149201	0.00041983
17.88	-0.00249171	0.0114562	0.000153549
17.9	-0.00290137	0.00799227	2.0409e-05
17.92	-0.00453998	0.00626033	0.00028669
17.94	-0.00658825	0.00452839	-0.000112734
17.96	-0.00617861	-0.000667465	-0.000645295
17.98	-0.00576895	-0.000667465	-0.000379015
18	-0.00658825	0.00279645	2.0409e-05
18.02	-0.00617861	0.00799227	0.000153549
18.04	-0.00576895	0.00279645	0.000153549
18.06	-0.00372067	-0.000667465	0.000153549
18.08	-0.00249171	-0.00239941	0.000153549
18.1	-0.00208206	0.00452839	2.0409e-05
18.12	-0.00290137	0.00279645	-0.000112734
18.14	-0.00208206	-0.00413135	2.0409e-05
18.16	-0.00208206	-0.00586329	-0.000512155
18.18	-0.00249171	-0.00586329	-0.000911579
18.2	-0.0016724	-0.00759523	-0.00144414
18.22	0.000375873	-0.000667465	-0.00117786
18.24	0.00160483	0.00106451	-0.000911579
18.26	0.00201449	0.00452839	-0.000911579
18.28	-0.00126275	0.00972421	-0.00104472
18.3	-0.0016724	0.0183839	-0.000512155
18.32	-0.00208206	0.0201159	-0.000245874
18.34	-0.00208206	0.0149201	-0.000911579
18.36	-0.00331103	0.00279645	-0.001311
18.38	-0.00453998	-0.00239941	-0.00144414
18.4	-0.0016724	-0.00586329	-0.00117786
18.42	0.00242415	-0.00932717	-0.000911579
18.44	0.0036531	-0.00759523	-0.00117786
18.46	0.00283379	0.00279645	-0.00157728
18.48	0.00119518	0.0114562	-0.00171042
18.5	0.00201449	0.0114562	-0.00157728
18.52	0.00242415	-0.000667465	-0.000778436
18.54	-0.000443447	-0.0110591	-0.000245874
18.56	-0.00331103	-0.00759523	-0.000911579
18.58	-0.00535929	-0.014523	-0.001311
18.6	-0.00372067	-0.016255	-0.00171042
18.62	-0.00331103	-0.00932717	-0.00117786
18.64	-0.00208206	0.00106451	-0.000379015
18.66	-0.000443447	0.00106451	-0.000112734
18.68	-0.0016724	-0.00586329	-0.000245874
18.7	-0.00413033	-0.0127911	-0.000112734
18.72	-0.00290137	-0.0110591	-0.000112734
18.74	0.000375873	-0.00759523	-0.000778436
18.76	0.00201449	-0.000667465	-0.00144414
18.78	0.00201449	0.00626033	-0.00184356
18.8	-3.37871e-05	0.0149201	-0.00210984
18.82	-0.0016724	0.0149201	-0.00210984
18.84	-0.00208206	0.0131881	-0.001311
18.86	-3.37871e-05	0.016652	-0.00104472
18.88	0.00119518	0.0201159	-0.00144414
18.9	-3.37871e-05	0.00972421	-0.001311
18.92	-0.00249171	0.0149201	-0.00104472
18.94	-0.00576895	0.0149201	-0.000379015
18.96	-0.00863653	0.016652	-0.000112734
18.98	-0.00822687	0.00452839	-0.000112734
19	-0.00331103	-0.000667465	-0.000645295
19.02	-0.000443447	-0.00239941	-0.000778436
19.04	0.000375873	-0.000667465	-0.000911579
19.06	-0.0016724	-0.00759523	-0.00117786
19.08	-0.00249171	-0.00239941	-0.00104472
19.1	-0.00372067	-0.000667465	-0.00117786
19.12	-0.00413033	-0.00239941	-0.00144414
19.14	-0.00372067	-0.00239941	-0.000911579
19.16	-0.00249171	-0.00239941	-0.00117786
19.18	-0.000853094	-0.00586329	-0.00184356
19.2	-0.00126275	-0.00759523	-0.00157728
19.22	0.00119518	-0.00932717	-0.00157728
19.24	0.00201449	-0.00759523	-0.001311
19.26	0.000375873	-0.00586329	-0.000645295
19.28	-0.0016724	-0.00413135	2.0409e-05
19.3	-0.00331103	-0.000667465	0.00028669
19.32	-0.00208206	0.00799227	2.0409e-05
19.34	-0.0016724	0.016652	2.0409e-05
19.36	-0.00290137	0.0149201	-0.000112734
19.38	-0.00494964	0.00799227	-0.000778436
19.4	-0.00535929	0.00279645	-0.00117786
19.42	-0.00494964	0.00106451	-0.00144414
19.44	-0.00453998	0.00106451	-0.00117786
19.46	-0.0016724	0.00626033	-0.000512155
19.48	0.00283379	0.00452839	0.000153549
19.5	0.00283379	0.00799227	0.00028669
19.52	0.000375873	0.00626033	-0.000112734
19.54	-0.0016724	0.00279645	2.0409e-05
19.56	-0.00372067	0.00106451	0.000153549
19.58	-0.00331103	-0.00413135	0.000153549
19.6	-0.000853094	-0.00932717	0.00028669
19.62	0.000785519	-0.000667465	0.00041983
19.64	0.00283379	0.0114562	0.000153549
19.66	0.000375873	0.0183839	-0.000512155
19.68	-0.00372067	0.0131881	-0.00104472
19.7	-0.00740756	0.00626033	-0.000512155
19.72	-0.00781722	0.00452839	0.000153549
19.74	-0.00699791	0.00106451	0.00028669
19.76	-0.00658825	-0.00586329	-0.000379015
19.78	-0.00290137	0.00106451	-0.000778436
19.8	-0.000443447	0.00799227	-0.000911579
19.82	-0.000853094	0.0114562	-0.000911579
19.84	-0.00249171	0.00626033	-0.001311
19.86	-0.00494964	-0.000667465	-0.00144414
19.88	-0.00535929	-0.00586329	-0.00237613
19.9	-0.00494964	-0.00932717	-0.00277555
19.92	-0.00413033	-0.00932717	-0.00224298
19.94	-0.00413033	0.00279645	-0.00157728
19.96	-0.00453998	0.0114562	-0.000911579
19.98	-0.00494964	0.0114562	-0.000112734
20	-0.00617861	0.00972421	0.000153549
20.02	-0.00904619	0.00972421	0.000153549
20.04	-0.00986549	0.00972421	2.0409e-05
20.06	-0.00576895	0.00799227	-0.000512155
20.08	-0.0016724	0.00279645	-0.000379015
20.1	0.000375873	-0.000667465	2.0409e-05
20.12	0.000375873	-0.00239941	0.00041983
20.14	-3.37871e-05	-0.00586329	0.000552971
20.16	-0.0016724	-0.00759523	0.000153549
20.18	-0.00372067	-0.0110591	-0.000379015
20.2	-0.00781722	-0.0110591	-0.000778436
20.22	-0.00945583	-0.014523	-0.00104472
20.24	-0.00576895	-0.0110591	-0.000778436
20.26	-0.00494964	-0.00932717	-0.000512155
20.28	-0.00494964	-0.000667465	2.0409e-05
20.3	-0.00535929	0.00106451	0.00028669
20.32	-0.00535929	0.00452839	0.000552971
20.34	-0.00576895	0.00799227	0.000552971
20.36	-0.00576895	0.0114562	0.00028669
20.38	-0.00208206	0.00279645	-0.000911579
20.4	-0.000443447	-0.00586329	-0.00157728
20.42	-0.000853094	-0.0127911	-0.00144414
20.44	-0.000853094	-0.014523	-0.000778436
20.46	-0.00126275	-0.0214508	-0.000245874
20.48	-0.00126275	-0.0197188	-0.000379015
20.5	-0.000443447	-0.014523	2.0409e-05
20.52	0.000785519	-0.00586329	-0.000245874
20.54	-0.000853094	-0.000667465	-0.001311
20.56	-0.0016724	0.00972421	-0.00171042
20.58	-0.0016724	0.00799227	-0.00171042
20.6	-0.0016724	0.00972421	-0.00144414
20.62	-0.000853094	0.00799227	-0.00171042
20.64	-0.000443447	0.0149201	-0.00184356
20.66	-3.37871e-05	0.0114562	-0.00171042
20.68	0.00201449	0.00279645	-0.00104472
20.7	0.00406276	-0.00413135	-0.000778436
20.72	0.00406276	-0.00239941	-0.000911579
20.74	-0.0016724	0.00279645	-0.00144414
20.76	-0.00863653	0.00972421	-0.00237613
20.78	-0.0106848	0.0131881	-0.00250927
20.8	-0.0102751	0.0149201	-0.00210984
20.82	-0.00863653	0.0149201	-0.00144414
20.84	-0.00453998	0.00972421	-0.000778436
20.86	-0.000853094	0.00106451	-0.000512155
20.88	0.000785519	-0.00759523	-0.000512155
20.9	0.00119518	-0.00759523	-0.000379015
20.92	0.000785519	-0.00586329	-0.000245874
20.94	-0.000853094	-0.00759523	0.000153549
20.96	-0.00208206	-0.00932717	2.0409e-05
20.98	-0.00249171	-0.0110591	-0.000512155
21	-0.00208206	-0.0127911	-0.000645295
21.02	-0.00208206	-0.00932717	-0.001311
21.04	-0.00413033	-0.000667465	-0.00171042
21.06	-0.00740756	0.00972421	-0.00144414
21.08	-0.00822687	0.0131881	-0.00117786
21.1	-0.00863653	0.016652	-0.000778436
21.12	-0.00699791	0.016652	-0.000778436
21.14	-0.00331103	0.0114562	-0.00104472
21.16	-0.00126275	-0.000667465	-0.00104472
21.18	0.000375873	-0.00586329	-0.000645295
21.2	0.000785519	-0.00586329	-0.000512155
21.22	0.000375873	0.00452839	-0.000911579
21.24	0.00242415	0.00972421	-0.00104472
21.26	0.00406276	0.00972421	-0.000911579
21.28	0.00242415	0.00452839	-0.000911579
21.3	-0.000853094	0.00452839	-0.000911579
21.32	-0.00208206	-0.000667465	-0.00117786
21.34	-0.00290137	-0.00413135	-0.00117786
21.36	-0.00208206	-0.00586329	-0.000911579
21.38	-0.0016724	-0.00586329	-0.00104472
21.4	-0.000853094	-0.00586329	-0.00117786
21.42	0.00160483	-0.00413135	-0.00117786
21.44	0.00201449	-0.000667465	-0.001311
21.46	-0.000443447	-0.00239941	-0.00144414
21.48	-0.00290137	-0.00759523	-0.00157728
21.5	-0.00658825	-0.00586329	-0.00157728
21.52	-0.00740756	0.00279645	-0.000512155
21.54	-0.00617861	0.00106451	0.000686111
21.56	-0.00413033	0.00279645	0.000686111
21.58	-0.0016724	0.00626033	2.0409e-05
21.6	-0.0016724	0.00626033	-0.000245874
21.62	-0.00331103	0.00452839	2.0409e-05
21.64	-0.00249171	0.00106451	0.00041983
21.66	-0.000853094	-0.00239941	0.00028669
21.68	-3.37871e-05	-0.00413135	-0.000512155
21.7	0.000785519	-0.00759523	-0.00104472
21.72	-0.000853094	-0.00759523	-0.00157728
21.74	-0.0016724	-0.00413135	-0.00144414
21.76	-0.00249171	-0.000667465	-0.00104472
21.78	-0.00249171	-0.00586329	-0.001311
21.8	-0.00413033	0.00106451	-0.00117786
21.82	-0.00494964	0.00452839	-0.000911579
21.84	-0.00413033	0.00626033	-0.000512155
21.86	-0.00331103	-0.000667465	-0.000512155
21.88	-0.00249171	-0.00759523	-0.00104472
21.9	-0.00249171	-0.0110591	-0.001311
21.92	-0.00331103	-0.00586329	-0.001311
21.94	-0.00535929	-0.00759523	-0.000645295
21.96	-0.00372067	-0.00413135	-0.000379015
21.98	-0.000443447	-0.0110591	-0.000778436
22	0.00242415	-0.00759523	-0.00117786
22.02	0.000785519	-0.00413135	-0.00117786
22.04	-0.00126275	0.00799227	-0.000512155
22.06	0.00119518	0.00799227	0.000153549
22.08	0.00283379	0.00972421	0.00041983
22.1	0.00242415	0.00452839	0.00028669
22.12	0.00242415	0.00279645	-0.000512155
22.14	0.000785519	0.00452839	-0.000911579
22.16	0.000375873	0.016652	-0.00104472
22.18	0.00119518	0.0183839	-0.000645295
22.2	-0.00126275	0.0149201	-0.000379015
22.22	-0.00453998	0.00799227	-0.000645295
22.24	-0.00822687	0.00626033	-0.00117786
22.26	-0.0110945	0.00626033	-0.000911579
22.28	-0.0119138	0.0114562	-0.000778436
22.3	-0.0102751	0.0149201	-0.00104472
22.32	-0.00535929	0.0131881	-0.001311
22.34	-3.37871e-05	0.0131881	-0.000911579
22.36	0.00488207	0.00279645	-0.000911579
22.38	0.00529173	-0.00759523	-0.00117786
22.4	0.00119518	-0.0127911	-0.00171042
22.42	-0.00126275	-0.014523	-0.001311
22.44	-0.00290137	-0.00932717	-0.001311
22.46	-0.00494964	-0.00759523	-0.00210984
22.48	-0.00535929	-0.00932717	-0.00264241
22.5	-0.00413033	-0.00759523	-0.00264241
22.52	-0.00208206	-0.000667465	-0.00237613
22.54	-0.00126275	0.00452839	-0.00210984
22.56	-0.0016724	0.00279645	-0.001311
22.58	-0.0016724	0.00626033	-0.000645295
22.6	-0.00208206	0.00626033	-0.000512155
22.62	-0.000853094	0.0131881	-0.000245874
22.64	0.000785519	0.0131881	0.00041983
22.66	-0.000853094	0.0114562	0.000819252
22.68	-0.00290137	0.00106451	0.00028669
22.7	-0.00576895	-0.00239941	-0.000512155
22.72	-0.00740756	-0.0127911	-0.000911579
22.74	-0.00822687	-0.0179869	-0.00104472
22.76	-0.00781722	-0.014523	-0.000778436
22.78	-0.00535929	-0.00759523	2.0409e-05
22.8	-0.00126275	-0.00932717	0.00041983
22.82	0.00201449	-0.00239941	0.000819252
22.84	0.00570137	0.00452839	0.00148496
22.86	0.00733999	0.0114562	0.00148496
22.88	0.00611103	0.0131881	0.000819252
22.9	0.00242415	0.016652	2.0409e-05
22.92	-0.00208206	0.016652	-0.00104472
22.94	-0.00453998	0.00799227	-0.00144414
22.96	-0.00535929	0.00106451	-0.00144414
22.98	-0.00372067	0.00279645	-0.00184356
23	-0.000443447	0.00799227	-0.00224298
23.02	0.00119518	0.00626033	-0.00250927
23.04	0.00119518	-0.000667465	-0.00210984
23.06	0.00119518	0.00279645	-0.001311
23.08	0.000785519	0.00106451	-0.000379015
23.1	0.00119518	-0.000667465	0.000153549
23.12	-0.000853094	-0.00413135	2.0409e-05
23.14	-0.00249171	-0.00932717	-0.000379015
23.16	-0.00453998	-0.016255	-0.000379015
23.18	-0.00290137	-0.0179869	-0.000512155
23.2	-0.00126275	-0.0127911	-0.00117786
23.22	-0.000853094	-0.000667465	-0.00184356
23.24	-3.37871e-05	-0.000667465	-0.00184356
23.26	-0.0016724	-0.00932717	-0.00157728
23.28	-0.00413033	-0.014523	-0.00104472
23.3	-0.00453998	-0.00759523	-0.001311
23.32	-0.00535929	-0.000667465	-0.00157728
23.34	-0.00658825	-0.00413135	-0.001311
23.36	-0.00494964	-0.00413135	-0.000512155
23.38	-0.000853094	-0.00239941	0.000153549
23.4	0.00160483	0.00799227	0.000153549
23.42	0.00242415	0.00626033	-0.000245874
23.44	0.00406276	0.00106451	-0.000379015
23.46	0.00324345	-0.00759523	2.0409e-05
23.48	-3.37871e-05	-0.00413135	0.000552971
23.5	-0.00413033	-0.000667465	0.000686111
23.52	-0.00617861	0.00626033	0.00028669
23.54	-0.00576895	0.00972421	-0.000645295
23.56	-0.00413033	0.00799227	-0.000911579
23.58	-0.000443447	0.00626033	-0.000778436
23.6	0.00283379	0.00452839	-0.000379015
23.62	0.00283379	0.00279645	-0.000512155
23.64	0.00119518	-0.000667465	-0.000911579
23.66	-3.37871e-05	-0.014523	-0.000778436
23.68	-0.000853094	-0.0197188	2.0409e-05
23.7	-0.00126275	-0.0197188	0.000552971
23.72	-0.00126275	-0.016255	0.000952394
23.74	-0.00249171	-0.0179869	0.00108554
23.76	-0.00413033	-0.016255	0.000819252
23.78	-0.00535929	-0.0127911	0.00028669
23.8	-0.00208206	-0.00759523	-0.000645295
23.82	0.000785519	-0.00932717	-0.00157728
23.84	0.00119518	-0.00759523	-0.00171042
23.86	0.00201449	-0.00413135	-0.001311
23.88	0.00201449	-0.00413135	-0.00104472
23.9	0.00201449	-0.00413135	-0.000778436
23.92	0.00242415	-0.00586329	-0.000911579
23.94	0.00119518	-0.00586329	-0.00117786
23.96	0.000785519	-0.00239941	-0.00157728
23.98	0.00488207	-0.000667465	-0.00117786
24	0.0102076	0.00452839	-0.000645295
24.02	0.0114365	0.00799227	-0.000512155
24.04	0.00897861	0.00106451	-0.000778436
24.06	0.00570137	-0.000667465	-0.00144414
24.08	0.00201449	-0.00239941	-0.00117786
24.1	-0.000443447	0.00452839	-0.000778436
24.12	-0.000853094	0.00279645	-0.000245874
24.14	-0.00126275	-0.00413135	0.000153549
24.16	-0.0016724	-0.00759523	-0.000112734
24.18	-0.000853094	-0.0110591	-0.000512155
24.2	0.000785519	-0.016255	-0.00104472
24.22	-0.000853094	-0.014523	-0.00144414
24.24	-0.00372067	-0.00586329	-0.00144414
24.26	-0.00576895	-0.00413135	-0.00104472
24.28	-0.00494964	-0.00586329	-0.000645295
24.3	-0.00453998	-0.00759523	-0.000778436
24.32	-0.00453998	-0.00932717	-0.000911579
24.34	-0.000853094	-0.00239941	-0.000379015
24.36	0.00406276	-0.00239941	-0.000512155
24.38	0.00529173	0.00452839	-0.000512155
24.4	0.00570137	0.016652	-0.00117786
24.42	0.00652068	0.0201159	-0.00184356
24.44	0.00570137	0.00626033	-0.00210984
24.46	0.00324345	-0.00239941	-0.00184356
24.48	0.000785519	-0.00239941	-0.00117786
24.5	-0.000853094	0.00106451	-0.000379015
24.52	-0.00453998	0.00106451	2.0409e-05
24.54	-0.00576895	0.00972421	2.0409e-05
24.56	-0.00535929	0.00972421	-0.000379015
24.58	-0.00494964	0.00972421	-0.000245874
24.6	-0.00372067	-0.00239941	0.00028669
24.62	-0.00249171	-0.00413135	0.000552971
24.64	-0.00249171	-0.00759523	0.000819252
24.66	-0.00249171	-0.00759523	0.000552971
24.68	-0.00290137	-0.014523	0.000686111
24.7	-0.00331103	-0.0127911	0.00121868
24.72	-0.00494964	-0.00759523	0.00148496
24.74	-0.00617861	-0.0110591	0.00108554
24.76	-0.00699791	-0.0197188	0.000552971
24.78	-0.00535929	-0.016255	0.000153549
24.8	-0.00413033	-0.00759523	-0.000379015
24.82	-0.00494964	-0.00586329	-0.000645295
24.84	-0.00535929	-0.00932717	-0.000911579
24.86	-0.00576895	-0.014523	-0.000911579
24.88	-0.00453998	-0.014523	-0.000379015
24.9	-0.00249171	-0.014523	-0.000245874
24.92	-3.37871e-05	-0.00759523	-0.000379015
24.94	0.00283379	0.00279645	-0.000645295
24.96	0.0036531	0.00972421	-0.000778436
24.98	0.00406276	0.00799227	-0.000911579
25	0.0036531	0.00279645	-0.00117786
25.02	0.00201449	-0.000667465	-0.000645295
25.04	-0.00126275	-0.00759523	-0.000112734
25.06	-0.00576895	-0.016255	0.000153549
25.08	-0.00904619	-0.0197188	2.0409e-05
25.1	-0.0110945	-0.014523	-0.000112734
25.12	-0.0110945	-0.00239941	0.000153549
25.14	-0.0102751	-0.00239941	0.000686111
25.16	-0.00781722	-0.00586329	0.000819252
25.18	-0.00535929	-0.00413135	0.000952394
25.2	-0.00413033	0.00626033	0.00108554
25.22	-0.0016724	0.00972421	0.000552971
25.24	0.00447241	0.016652	-0.000112734
25.26	0.00570137	0.0149201	-0.000379015
25.28	0.00242415	0.016652	-0.000645295
25.3	-0.0016724	0.0131881	-0.000911579
25.32	-0.00413033	0.0131881	-0.00117786
25.34	-0.00372067	0.016652	-0.000911579
25.36	-3.37871e-05	0.0149201	-0.000379015
25.38	0.00406276	0.00626033	0.000153549
25.4	0.00733999	0.00626033	0.00041983
25.42	0.00774965	0.00799227	0.00041983
25.44	0.00283379	0.00452839	0.00041983
25.46	-0.000443447	-0.00239941	0.00041983
25.48	-0.000853094	0.00279645	2.0409e-05
25.5	-0.000853094	-0.00239941	-0.000112734
25.52	-0.00126275	-0.014523	-0.000512155
25.54	-0.00208206	-0.0179869	-0.000778436
25.56	-0.00453998	-0.0110591	-0.000911579
25.58	-0.00453998	-0.00239941	-0.000911579
25.6	-0.00331103	0.00106451	-0.000645295
25.62	-0.00249171	0.00279645	-0.000645295
25.64	-3.37871e-05	0.00626033	-0.000778436
25.66	0.00242415	0.0114562	-0.000379015
25.68	0.00324345	0.00626033	0.00028669
25.7	0.000375873	-0.00932717	0.000686111
25.72	-0.000853094	-0.0214508	0.000153549
25.74	-0.00208206	-0.0214508	-0.000512155
25.76	-0.00208206	-0.014523	-0.000512155
25.78	-0.00249171	-0.00413135	-0.000379015
25.8	-0.00290137	0.00626033	-0.000112734
25.82	-0.00494964	0.0114562	-0.000245874
25.84	-0.00413033	0.00452839	-0.000645295
25.86	-3.37871e-05	0.00279645	-0.000645295
25.88	0.0036531	-0.00413135	-0.000245874
25.9	0.00447241	-0.00413135	-0.000112734
25.92	0.00447241	-0.00932717	-0.000112734
25.94	0.00488207	-0.0179869	0.00041983
25.96	0.00283379	-0.0249147	0.000819252
25.98	0.00119518	-0.016255	0.000952394
26	-0.000443447	-0.00239941	0.00108554
26.02	0.000375873	0.0131881	0.000552971
26.04	0.00160483	0.0201159	2.0409e-05
26.06	0.00160483	0.0149201	-0.000112734
26.08	0.00283379	0.00626033	-0.000512155
26.1	0.00324345	-0.00239941	-0.00104472
26.12	0.00447241	-0.00932717	-0.00104472
26.14	0.00733999	-0.00413135	-0.000512155
26.16	0.00897861	-0.00239941	-0.000245874
26.18	0.00979792	-0.000667465	-0.000379015
26.2	0.00733999	0.00106451	-0.000112734
26.22	0.00283379	0.00106451	0.000153549
26.24	-0.000853094	-0.000667465	2.0409e-05
26.26	-0.00208206	0.00279645	-0.000379015
26.28	-0.00126275	-0.000667465	-0.00104472
26.3	0.00160483	-0.00586329	-0.00157728
26.32	0.00201449	-0.00759523	-0.00171042
26.34	0.00242415	-0.00759523	-0.00157728
26.36	0.00324345	-0.00413135	-0.00117786
26.38	0.00242415	-0.000667465	-0.000911579
26.4	-0.000443447	0.00106451	-0.000645295
26.42	-0.00126275	0.00279645	-0.000645295
26.44	-0.000443447	0.00626033	-0.000245874
26.46	0.00201449	0.00106451	0.00028669
26.48	0.00447241	0.00106451	0.00028669
26.5	0.00570137	-0.00239941	-0.000379015
26.52	0.0036531	-0.00239941	-0.000911579
26.54	0.000785519	-0.000667465	-0.00144414
26.56	-0.00208206	0.00626033	-0.001311
26.58	-0.00208206	0.0131881	-0.001311
26.6	-0.0016724	0.016652	-0.000778436
26.62	-0.00331103	0.00626033	-0.000778436
26.64	-0.00290137	-0.00239941	-0.001311
26.66	-3.37871e-05	-0.0110591	-0.00144414
26.68	0.00406276	-0.00759523	-0.000911579
26.7	0.00447241	-0.00413135	-0.000379015
26.72	0.00242415	0.00626033	-0.000112734
26.74	-0.000853094	0.00799227	-0.000245874
26.76	-0.00331103	0.00799227	-0.000512155
26.78	-0.00453998	-0.000667465	-0.001311
26.8	-0.00331103	-0.00586329	-0.0019767
26.82	-0.000853094	-0.0110591	-0.00210984
26.84	0.00160483	-0.00759523	-0.00144414
26.86	0.00119518	-0.00759523	-0.00117786
26.88	-3.37871e-05	0.00279645	-0.000778436
26.9	-0.000443447	0.0114562	-0.000512155
26.92	0.00119518	0.00972421	-0.000112734
26.94	0.000785519	0.00626033	2.0409e-05
26.96	0.000785519	0.00972421	-0.000379015
26.98	0.00160483	0.00626033	-0.00117786
27	0.00201449	0.00279645	-0.00184356
27.02	0.0036531	-0.000667465	-0.00171042
27.04	0.00570137	-0.00413135	-0.00117786
27.06	0.00733999	-0.00759523	-0.000911579
27.08	0.00611103	-0.00932717	-0.00117786
27.1	0.00324345	-0.00932717	-0.00144414
27.12	0.000785519	-0.000667465	-0.00104472
27.14	-0.00249171	0.00972421	-0.000379015
27.16	-0.00658825	0.00626033	2.0409e-05
27.18	-0.00658825	0.00626033	-0.000245874
27.2	-0.00494964	0.00452839	-0.000379015
27.22	-0.00126275	0.00452839	-0.000112734
27.24	-0.000853094	-0.00586329	0.000153549
27.26	-0.00126275	-0.0127911	-0.000112734
27.28	0.000785519	-0.00932717	-0.000245874
27.3	0.0036531	-0.00413135	-0.000112734
27.32	0.00611103	-0.00932717	0.000153549
27.34	0.00406276	-0.0110591	0.00041983
27.36	-0.000443447	-0.014523	0.000552971
27.38	-0.00126275	-0.00413135	2.0409e-05
27.4	-0.000853094	-0.00239941	-0.000245874
27.42	-0.000443447	-0.000667465	-0.000112734
27.44	-0.00126275	-0.00413135	-0.000112734
27.46	-0.00208206	-0.00759523	-0.000245874
27.48	-0.00453998	-0.0110591	-0.000245874
27.5	-0.00413033	-0.00586329	-0.000245874
27.52	-0.00453998	-0.00413135	-0.000245874
27.54	-0.0016724	-0.00759523	-0.000379015
27.56	0.00283379	-0.00759523	-0.000379015
27.58	0.00570137	-0.00239941	-0.000512155
27.6	0.00488207	-0.000667465	-0.000645295
27.62	0.00242415	-0.00413135	-0.000379015
27.64	0.00160483	-0.00586329	2.0409e-05
27.66	0.00242415	-0.000667465	0.00028669
27.68	0.00160483	0.00279645	-0.000112734
27.7	0.000785519	0.00626033	-0.000512155
27.72	-0.0016724	0.00106451	-0.000778436
27.74	-0.00249171	-0.00586329	-0.00104472
27.76	-0.00249171	-0.0110591	-0.00117786
27.78	-0.000853094	-0.0127911	-0.00117786
27.8	-0.000443447	-0.00932717	-0.000911579
27.82	0.00119518	-0.000667465	-0.00117786
27.84	0.00201449	0.00799227	-0.00117786
27.86	0.00242415	0.00626033	-0.000911579
27.88	-0.000443447	-0.00413135	-0.000379015
27.9	-0.00290137	-0.0110591	2.0409e-05
27.92	-0.0016724	-0.00586329	-0.000112734
27.94	0.00283379	-0.00413135	-0.000512155
27.96	0.00774965	-0.000667465	-0.000645295
27.98	0.00938826	0.00106451	0.00028669
28	0.00815931	-0.00239941	0.000819252
28.02	0.00160483	-0.0127911	0.00041983
28.04	-0.00331103	-0.0127911	-0.000245874
28.06	-0.00535929	-0.00759523	-0.000379015
28.08	-0.00290137	0.00106451	-0.000245874
28.1	-0.000853094	-0.00413135	-0.000379015
28.12	0.00201449	-0.000667465	2.0409e-05
28.14	0.00406276	0.00279645	0.00041983
28.16	0.0036531	0.00972421	0.00041983
28.18	0.000375873	0.00799227	0.000153549
28.2	-0.00331103	0.00626033	-0.000112734
28.22	-0.00290137	0.00106451	-0.000245874
28.24	0.000785519	-0.00239941	-0.000379015
28.26	0.00324345	-0.00413135	-0.000645295
28.28	0.00447241	-0.00932717	-0.00117786
28.3	0.00529173	-0.00586329	-0.001311
28.32	0.00488207	0.00279645	-0.00144414
28.34	0.00324345	0.00799227	-0.000911579
28.36	0.00160483	0.0149201	2.0409e-05
28.38	-0.000443447	0.016652	0.00041983
28.4	-0.000443447	0.0131881	0.00041983
28.42	0.00201449	0.00626033	0.00041983
28.44	0.00488207	-0.00239941	0.000552971
28.46	0.00447241	-0.00932717	0.000686111
28.48	0.00283379	-0.0110591	2.0409e-05
28.5	0.000785519	-0.0110591	-0.000512155
28.52	-0.0016724	-0.00932717	-0.000245874
28.54	-0.00453998	-0.00586329	-0.000379015
28.56	-0.00904619	-0.00239941	-0.000911579
28.58	-0.0115041	0.00626033	-0.00117786
28.6	-0.00863653	0.0149201	-0.00144414
28.62	-0.00535929	0.0131881	-0.00157728
28.64	-0.00331103	0.00106451	-0.000778436
28.66	-0.00126275	-0.000667465	0.000153549
28.68	-3.37871e-05	0.00626033	0.000819252
28.7	-0.00126275	0.00626033	0.000686111
28.72	-0.00331103	0.00106451	0.00041983
28.74	-0.00576895	-0.00413135	0.00041983
28.76	-0.00372067	-0.00586329	0.000552971
28.78	-0.000443447	-0.00759523	-0.000112734
28.8	0.000785519	-0.0127911	-0.00104472
28.82	-3.37871e-05	-0.000667465	-0.00117786
28.84	0.00201449	0.00799227	-0.000645295
28.86	0.00201449	0.0114562	-0.000245874
28.88	0.000375873	0.00452839	0.00041983
28.9	-3.37871e-05	0.00106451	0.000686111
28.92	0.00119518	-0.00413135	0.000552971
28.94	0.00201449	-0.00586329	2.0409e-05
28.96	0.00201449	-0.00932717	-0.000512155
28.98	0.00160483	-0.00932717	-0.000645295
29	0.000375873	-0.00413135	-0.000911579
29.02	-0.000853094	-0.000667465	-0.00117786
29.04	-0.000853094	-0.00413135	-0.00171042
29.06	-3.37871e-05	-0.00586329	-0.00184356
29.08	0.000375873	-0.00932717	-0.00157728
29.1	0.000785519	-0.00932717	-0.00104472
29.12	-0.000853094	-0.00586329	-0.000645295
29.14	-0.000443447	-0.00239941	-0.000512155
29.16	0.00201449	0.00279645	-0.000778436
29.18	0.0036531	0.00972421	-0.00117786
29.2	0.00242415	0.00626033	-0.000512155
29.22	-0.000443447	0.00452839	0.00041983
29.24	-0.000853094	0.00452839	0.000819252
29.26	-0.000443447	0.00626033	0.000552971
29.28	0.00242415	0.00106451	2.0409e-05
29.3	0.00324345	0.00279645	-0.000379015
29.32	0.00242415	0.00279645	-0.000512155
29.34	0.0036531	-0.00239941	-0.000379015
29.36	0.00529173	0.00106451	-0.000512155
29.38	0.00488207	0.00799227	-0.000379015
29.4	0.00447241	0.0218478	2.0409e-05
29.42	0.0036531	0.0201159	0.000552971
29.44	0.00242415	0.00972421	0.00041983
29.46	0.00201449	-0.000667465	-0.000379015
29.48	0.00242415	-0.00759523	-0.000512155
29.5	0.00283379	-0.0110591	-0.000112734
29.52	0.00242415	-0.0127911	-0.000112734
29.54	0.000785519	-0.00759523	2.0409e-05
29.56	-0.000443447	0.00106451	0.000153549
29.58	-0.000853094	0.00106451	-0.000245874
29.6	-0.0016724	-0.00586329	-0.000379015
29.62	-0.00126275	-0.00932717	2.0409e-05
29.64	-0.000853094	-0.00932717	0.000552971
29.66	-0.000853094	-0.00932717	0.00028669
29.68	-0.000443447	-0.0110591	0.00028669
29.7	0.000785519	-0.0127911	-0.000245874
29.72	0.000375873	-0.016255	-0.000645295
29.74	0.00201449	-0.0197188	0.000153549
29.76	0.00447241	-0.016255	0.000686111
29.78	0.00652068	-0.0110591	0.000952394
29.8	0.00570137	-0.00239941	0.000819252
29.82	0.00242415	-0.00586329	0.000552971
29.84	-0.000443447	-0.00586329	0.000153549
29.86	-0.0016724	-0.00759523	0.000153549
29.88	-0.0016724	-0.00586329	2.0409e-05
29.9	-0.000853094	-0.00239941	0.000153549
29.92	0.00283379	-0.000667465	0.00028669
29.94	0.0036531	0.00106451	0.000552971
29.96	0.00201449	0.00279645	0.00028669
29.98	-0.0016724	-0.00239941	-0.000245874
30	-0.00208206	-0.00586329	-0.00117786
30.02	0.000375873	-0.0110591	-0.00184356
30.04	0.00242415	-0.0127911	-0.00210984
30.06	0.00242415	-0.0127911	-0.00184356
30.08	0.00242415	-0.00932717	-0.001311
30.1	0.00283379	-0.000667465	-0.00117786
30.12	0.00242415	0.00452839	-0.00117786
30.14	-0.000443447	0.00106451	-0.000778436
30.16	-0.00372067	-0.00586329	-0.000379015
30.18	-0.00208206	-0.0127911	-0.000112734
30.2	0.00119518	-0.0214508	0.00028669
30.22	0.000785519	-0.0231828	-0.000245874
30.24	-0.00126275	-0.0197188	-0.00104472
30.26	-0.00208206	-0.0110591	-0.000778436
30.28	-0.000853094	-0.00586329	-0.000379015
30.3	0.00201449	0.00279645	-0.000512155
30.32	0.00406276	0.00972421	-0.000778436
30.34	0.00447241	0.00972421	-0.00117786
30.36	0.00447241	-0.000667465	-0.00144414
30.38	0.0036531	-0.00413135	-0.000645295
30.4	0.00324345	-0.00759523	-0.000112734
30.42	0.00242415	-0.0110591	0.000552971
30.44	-0.000853094	-0.0110591	0.000686111
30.46	-0.00249171	-0.00413135	0.00028669
30.48	-0.000853094	-0.00413135	0.00041983
30.5	-3.37871e-05	-0.00759523	0.000552971
30.52	0.000375873	-0.00413135	0.00041983
30.54	-0.00126275	0.00279645	0.000153549
30.56	-0.00290137	0.00279645	0.000153549
30.58	-0.00372067	-0.000667465	0.000552971
30.6	-0.00453998	-0.0110591	0.000952394
30.62	-0.00208206	-0.0110591	0.000952394
30.64	-0.00208206	-0.00759523	-0.000112734
30.66	-0.00126275	-0.000667465	-0.000911579
30.68	-0.00208206	0.00799227	-0.001311
30.7	-0.00331103	0.016652	-0.00117786
30.72	-0.00372067	0.0218478	-0.001311
30.74	-0.0016724	0.016652	-0.00157728
30.76	0.00119518	0.00279645	-0.00157728
30.78	0.00160483	-0.00932717	-0.00104472
30.8	-3.37871e-05	-0.0110591	-0.000512155
30.82	-0.000443447	-0.0110591	-0.000245874
30.84	0.000785519	-0.0110591	-0.000512155
30.86	0.00242415	-0.00759523	-0.000112734
30.88	0.0036531	-0.000667465	-0.000112734
30.9	0.00447241	-0.00413135	0.00041983
30.92	0.00529173	-0.00759523	0.00041983
30.94	0.00406276	-0.0110591	0.000153549
30.96	0.00160483	-0.016255	0.000153549
30.98	-0.00126275	-0.016255	2.0409e-05
31	-0.00126275	-0.0110591	2.0409e-05
31.02	-0.00290137	-0.00932717	-0.000245874
31.04	-0.00494964	-0.00413135	-0.000379015
31.06	-0.00658825	-0.00413135	-0.000379015
31.08	-0.00494964	-0.00239941	-0.000245874
31.1	-0.00208206	0.00279645	-0.000245874
31.12	-0.000853094	0.00626033	-0.000245874
31.14	-0.000853094	0.00452839	-0.000379015
31.16	-0.000443447	0.00799227	-0.000512155
31.18	0.000785519	0.00799227	-0.000512155
31.2	0.00324345	0.00799227	-0.000245874
31.22	0.00406276	-0.00586329	-0.000112734
31.24	0.00242415	-0.00932717	2.0409e-05
31.26	0.00201449	-0.0110591	0.00041983
31.28	0.00119518	-0.0110591	0.000819252
31.3	0.000375873	-0.0179869	0.000819252
31.32	-0.0016724	-0.0231828	0.000552971
31.34	-0.00208206	-0.0197188	0.00028669
31.36	-3.37871e-05	-0.014523	-0.000645295
31.38	0.00283379	-0.0110591	-0.00184356
31.4	0.00447241	-0.00759523	-0.00237613
31.42	0.00447241	-0.00239941	-0.00264241
31.44	0.00447241	-0.00239941	-0.00277555
31.46	0.00488207	-0.00413135	-0.00304183
31.48	0.00324345	-0.00239941	-0.00330811
31.5	0.00160483	-0.00239941	-0.00277555
31.52	-0.0016724	-0.000667465	-0.00184356
31.54	-0.00576895	-0.00239941	-0.000778436
31.56	-0.00658825	-0.00239941	-0.000645295
31.58	-0.00494964	-0.00413135	-0.000778436
31.6	-0.00453998	0.00106451	-0.000512155
31.62	-0.00372067	0.00106451	-0.000911579
31.64	-0.00208206	0.00279645	-0.00104472
31.66	-0.00249171	0.00452839	-0.000645295
31.68	-0.00208206	0.00799227	0.000153549
31.7	-0.00126275	0.00452839	0.000686111
31.72	-0.000443447	-0.000667465	0.000952394
31.74	0.00201449	-0.00759523	0.000552971
31.76	0.00283379	-0.014523	-0.000645295
31.78	0.00160483	-0.014523	-0.0019767
31.8	0.00201449	-0.000667465	-0.00250927
31.82	0.00447241	0.016652	-0.00250927
31.84	0.00652068	0.0201159	-0.00171042
31.86	0.00488207	0.00972421	-0.000645295
31.88	0.00242415	-0.00239941	-0.000112734
31.9	0.000785519	-0.00759523	-0.000112734
31.92	0.000785519	-0.0110591	-0.000112734
31.94	0.00160483	-0.00932717	-0.000512155
31.96	0.00324345	-0.00759523	-0.000778436
31.98	0.00324345	-0.00586329	-0.000778436
32	0.00447241	-0.00932717	-0.000112734
32.02	0.00529173	-0.00239941	0.000552971
32.04	0.0036531	0.00452839	0.00041983
32.06	0.00283379	0.00452839	-0.000512155
32.08	0.00324345	-0.00239941	-0.001311
32.1	0.00488207	0.00279645	-0.00157728
32.12	0.00529173	0.00626033	-0.00117786
32.14	0.00324345	0.0114562	-0.00104472
32.16	0.000375873	0.0114562	-0.00157728
32.18	-0.000853094	0.0131881	-0.00171042
32.2	0.00242415	0.00972421	-0.00144414
32.22	0.00570137	0.00799227	-0.001311
32.24	0.00652068	0.00452839	-0.000645295
32.26	0.00733999	0.00279645	2.0409e-05
32.28	0.00570137	-0.00932717	0.000819252
32.3	0.00283379	-0.0214508	0.00108554
32.32	-0.00126275	-0.0214508	0.00041983
32.34	-0.00453998	-0.0214508	-0.000379015
32.36	-0.00617861	-0.0214508	-0.00144414
32.38	-0.00494964	-0.0179869	-0.00224298
32.4	-0.00249171	-0.0127911	-0.00237613
32.42	0.000785519	-0.00413135	-0.00184356
32.44	0.00324345	0.00279645	-0.00117786
32.46	0.00488207	0.00972421	-0.00104472
32.48	0.00447241	0.00626033	-0.00117786
32.5	0.00201449	0.00626033	-0.000379015
32.52	-0.00208206	0.00106451	0.00041983
32.54	-0.00535929	-0.00932717	0.000153549
32.56	-0.00863653	-0.016255	-0.000379015
32.58	-0.00945583	-0.0127911	-0.000778436
32.6	-0.00945583	-0.00413135	-0.00104472
32.62	-0.00863653	-0.00413135	-0.000645295
32.64	-0.00863653	0.00106451	-0.000645295
32.66	-0.00740756	0.00799227	-0.000778436
32.68	-0.00699791	0.0131881	-0.000645295
32.7	-0.00699791	0.00626033	-0.000911579
32.72	-0.00699791	-0.00239941	-0.000911579
32.74	-0.00535929	-0.0110591	-0.00117786
32.76	-0.00453998	-0.016255	-0.00184356
32.78	-0.00208206	-0.0179869	-0.00224298
32.8	0.000785519	-0.0127911	-0.00210984
32.82	0.00324345	-0.00759523	-0.00184356
32.84	0.00488207	-0.00413135	-0.00184356
32.86	0.00611103	-0.00586329	-0.00144414
32.88	0.00652068	-0.00932717	-0.000911579
32.9	0.0036531	-0.00932717	-0.000112734
32.92	-3.37871e-05	-0.00413135	0.00041983
32.94	-0.000853094	-0.00413135	0.00028669
32.96	0.000375873	0.00279645	0.000153549
32.98	-0.00290137	0.00626033	0.000153549
33	-0.00658825	0.00626033	-0.000245874
33.02	-0.00617861	0.00452839	-0.000645295
33.04	-0.00372067	0.00106451	-0.00144414
33.06	-0.000853094	-0.00413135	-0.00184356
33.08	-0.00249171	-0.00413135	-0.001311
33.1	-0.00453998	0.00106451	-0.000112734
33.12	-0.00331103	0.00626033	0.00028669
33.14	-0.000853094	0.00106451	0.00041983
33.16	0.000785519	-0.00586329	0.00041983
33.18	0.00283379	-0.00932717	2.0409e-05
33.2	0.00242415	-0.0110591	-0.000778436
33.22	0.00324345	-0.00932717	-0.000911579
33.24	0.00283379	-0.0179869	-0.000778436
33.26	0.00201449	-0.0214508	-0.000112734
33.28	0.00119518	-0.0110591	0.00041983
33.3	0.00242415	0.00106451	0.000952394
33.32	0.00447241	0.00452839	0.000952394
33.34	0.00733999	0.00972421	0.00108554
33.36	0.00815931	0.0149201	0.000952394
33.38	0.00570137	0.0149201	0.000686111
33.4	0.000785519	0.00626033	2.0409e-05
33.42	-0.00413033	-0.000667465	-0.000512155
33.44	-0.00699791	-0.000667465	-0.000778436
33.46	-0.00658825	0.00452839	-0.00104472
33.48	-0.00576895	0.00106451	-0.00104472
33.5	-0.00372067	-0.00413135	-0.000512155
33.52	-0.0016724	-0.00759523	0.000153549
33.54	-0.00126275	-0.016255	2.0409e-05
33.56	-0.00208206	-0.0197188	-0.000245874
33.58	-0.00126275	-0.016255	-0.000512155
33.6	0.000785519	-0.0127911	-0.000379015
33.62	0.00119518	-0.0110591	-0.000645295
33.64	-0.000853094	-0.0110591	-0.00144414
33.66	-0.00535929	-0.00759523	-0.00184356
33.68	-0.00740756	-0.000667465	-0.00184356
33.7	-0.00413033	0.00106451	-0.00224298
33.72	-0.000443447	-0.000667465	-0.00237613
33.74	0.00119518	0.00972421	-0.00184356
33.76	0.000375873	0.016652	-0.00104472
33.78	-0.00249171	0.0218478	-0.000645295
33.8	-0.0016724	0.0201159	-0.000245874
33.82	0.00201449	0.0201159	-0.000379015
33.84	0.00570137	0.0131881	-0.000911579
33.86	0.00774965	0.00279645	-0.00117786
33.88	0.00652068	-0.0110591	-0.00157728
33.9	0.00611103	-0.014523	-0.00224298
33.92	0.00488207	-0.014523	-0.00157728
33.94	0.0036531	-0.0110591	-0.000512155
33.96	0.00406276	-0.000667465	0.00041983
33.98	0.00160483	0.00452839	0.00121868
34	-0.00290137	0.00106451	0.00148496
34.02	-0.00535929	-0.00586329	0.00108554
34.04	-0.00372067	-0.00759523	0.00041983
34.06	-0.00372067	-0.00759523	-0.000245874
34.08	-0.00413033	-0.0110591	-0.00104472
34.1	-0.00413033	-0.014523	-0.000645295
34.12	-0.00576895	-0.00932717	0.000153549
34.14	-0.00453998	0.00452839	0.00041983
34.16	-0.00249171	0.0114562	0.00028669
34.18	-0.00331103	0.00972421	0.000153549
34.2	-0.00904619	0.00799227	-0.000245874
34.22	-0.0127331	0.00106451	-0.000512155
34.24	-0.0110945	-0.00586329	-0.000778436
34.26	-0.00740756	-0.0179869	-0.000512155
34.28	-0.00535929	-0.014523	-0.000645295
34.3	-0.00372067	-0.00413135	-0.00104472
34.32	-0.000853094	0.00106451	-0.00157728
34.34	0.00119518	-0.00586329	-0.00210984
34.36	0.00119518	-0.0110591	-0.00210984
34.38	-0.0016724	-0.0127911	-0.00157728
34.4	-0.00494964	-0.00932717	-0.000778436
34.42	-0.00617861	-0.00239941	-0.000512155
34.44	-0.00372067	0.00972421	-0.000512155
34.46	-0.00208206	0.0183839	-0.000379015
34.48	-0.00249171	0.016652	0.000153549
34.5	-0.00372067	0.00626033	-0.000379015
34.52	-0.00290137	0.00799227	-0.00117786
34.54	-0.00126275	0.00799227	-0.001311
34.56	0.000785519	0.00799227	-0.00104472
34.58	0.00201449	-0.000667465	-0.000911579
34.6	0.00283379	-0.000667465	-0.000645295
34.62	0.00447241	-0.00239941	-0.000112734
34.64	0.00488207	-0.00759523	-0.000112734
34.66	0.00119518	-0.0110591	-0.000112734
34.68	-0.0016724	-0.00413135	-0.000512155
34.7	-0.00249171	-0.000667465	-0.000645295
34.72	-0.00249171	0.00279645	-0.000245874
34.74	-0.00331103	0.00279645	-0.000112734
34.76	-0.00372067	-0.00239941	0.000153549
34.78	-0.00208206	-0.00759523	-0.000645295
34.8	-0.000853094	-0.00586329	-0.00157728
34.82	-0.000443447	-0.000667465	-0.00184356
34.84	0.00160483	0.00452839	-0.00104472
34.86	0.0036531	0.00452839	-0.000379015
34.88	0.00447241	-0.00239941	0.00028669
34.9	0.00242415	-0.0110591	0.000819252
34.92	-3.37871e-05	-0.014523	0.000952394
34.94	-3.37871e-05	-0.014523	0.00028669
34.96	0.00406276	-0.0127911	2.0409e-05
34.98	0.00611103	-0.00759523	0.00028669
35	0.00693034	-0.00239941	0.000819252
35.02	0.00488207	0.00452839	0.00108554
35.04	0.00242415	0.00279645	0.000819252
35.06	0.000375873	0.00799227	0.000153549
35.08	0.00119518	0.0149201	2.0409e-05
35.1	0.00242415	0.0201159	-0.000379015
35.12	0.00406276	0.0149201	-0.000645295
35.14	0.00406276	0.00972421	-0.00104472
35.16	0.00488207	-0.00239941	-0.00157728
35.18	0.00447241	-0.00759523	-0.0019767
35.2	0.0036531	-0.0110591	-0.00224298
35.22	0.000785519	-0.00932717	-0.00184356
35.24	-0.00208206	-0.00586329	-0.00117786
35.26	-0.00208206	-0.00413135	-0.001311
35.28	-0.000443447	-0.00586329	-0.001311
35.3	-3.37871e-05	-0.000667465	-0.000778436
35.32	-0.00208206	0.00972421	0.000153549
35.34	-0.00372067	0.016652	0.000686111
35.36	-0.00372067	0.00799227	0.00108554
35.38	-0.00453998	0.00626033	0.000952394
35.4	-0.00413033	0.00626033	0.000952394
35.42	-0.00372067	0.00972421	0.000952394
35.44	-0.00249171	0.00452839	0.00041983
35.46	-0.00208206	0.00279645	-0.000112734
35.48	-0.00290137	0.00106451	0.000153549
35.5	-0.00331103	0.00106451	0.000552971
35.52	-0.00331103	0.00452839	0.000686111
35.54	-0.00126275	0.00626033	0.00108554
35.56	0.000375873	0.00279645	0.00108554
35.58	0.00119518	-0.00413135	0.00041983
35.6	-0.000443447	-0.00239941	-0.000379015
35.62	-0.00331103	-0.000667465	-0.000778436
35.64	-0.00576895	0.00452839	-0.000778436
35.66	-0.00781722	0.00279645	-0.000778436
35.68	-0.00781722	-0.00413135	-0.000379015
35.7	-0.00904619	-0.00586329	0.00028669
35.72	-0.00740756	-0.00413135	0.000552971
35.74	-0.00535929	-0.00413135	0.000153549
35.76	-0.00208206	-0.00759523	2.0409e-05
35.78	-0.0016724	-0.0127911	-0.000112734
35.8	0.000375873	-0.00932717	-0.000245874
35.82	0.00201449	-0.00759523	0.000153549
35.84	0.00324345	0.00106451	0.00028669
35.86	0.00201449	0.00279645	0.00041983
35.88	-0.00126275	0.00106451	0.000819252
35.9	-0.00331103	-0.00586329	0.00135182
35.92	-0.00372067	-0.00239941	0.00135182
35.94	-0.0016724	0.00452839	0.00041983
35.96	-3.37871e-05	0.00972421	-0.000379015
35.98	-0.00249171	0.00279645	-0.000778436
36	-0.00331103	-0.00413135	-0.00104472
36.02	-0.000853094	-0.000667465	-0.000778436
36.04	0.000785519	0.00106451	-0.000778436
36.06	0.00324345	-0.00239941	-0.000379015
36.08	0.00529173	-0.00413135	2.0409e-05
36.1	0.00447241	-0.00413135	-0.000112734
36.12	0.00406276	-0.000667465	-0.000245874
36.14	0.00324345	-0.00239941	0.000153549
36.16	0.00324345	0.00626033	0.000552971
36.18	0.000785519	0.00972421	0.00041983
36.2	-0.00331103	0.0131881	0.00041983
36.22	-0.00576895	0.00972421	0.000686111
36.24	-0.00658825	0.00106451	0.00028669
36.26	-0.00658825	-0.000667465	2.0409e-05
36.28	-0.00535929	0.00106451	-0.000512155
36.3	-0.00413033	-0.000667465	-0.000778436
36.32	-0.00331103	-0.000667465	-0.000645295
36.34	-0.00331103	-0.00413135	-0.000379015
36.36	-0.000443447	-0.00759523	-0.000245874
36.38	0.00242415	-0.0127911	-0.000112734
36.4	0.00160483	-0.0127911	0.00028669
36.42	-0.0016724	-0.014523	0.00041983
36.44	-0.00535929	-0.0127911	-0.000245874
36.46	-0.00781722	-0.0110591	-0.000778436
36.48	-0.00863653	0.00106451	-0.000645295
36.5	-0.00863653	0.00452839	-0.000379015
36.52	-0.00576895	-0.00413135	-0.000645295
36.54	-0.000443447	-0.00759523	-0.000512155
36.56	0.00324345	0.00106451	-0.000245874
36.58	0.00406276	0.00626033	0.000153549
36.6	0.0036531	0.00626033	0.00028669
36.62	-3.37871e-05	0.00279645	0.000552971
36.64	-0.00331103	-0.00413135	0.00108554
36.66	-0.00617861	-0.00413135	0.00041983
36.68	-0.00658825	-0.00759523	2.0409e-05
36.7	-0.00494964	-0.00932717	-0.000245874
36.72	-0.00413033	-0.00586329	-0.000645295
36.74	-0.00453998	-0.000667465	-0.000645295
36.76	-0.00290137	-0.00932717	-0.000379015
36.78	0.00160483	-0.0127911	-0.000379015
36.8	0.00488207	-0.00586329	-0.000245874
36.82	0.00160483	0.00799227	0.000153549
36.84	-0.00208206	0.00972421	2.0409e-05
36.86	-0.00208206	0.00972421	0.00028669
36.88	-0.0016724	0.00626033	0.000153549
36.9	-0.00208206	0.00452839	2.0409e-05
36.92	-0.000853094	-0.000667465	-0.000245874
36.94	0.00119518	-0.00239941	-0.000112734
36.96	0.00283379	0.00626033	0.000552971
36.98	0.00201449	0.0149201	0.000952394
37	0.00324345	0.00972421	0.00041983
37.02	0.0036531	0.00106451	-0.000245874
37.04	0.00324345	-0.00586329	-0.000778436
37.06	0.000785519	-0.0110591	-0.00144414
37.08	-0.000853094	-0.0179869	-0.00171042
37.1	-0.000443447	-0.0127911	-0.00117786
37.12	0.00201449	-0.00586329	-0.000778436
37.14	0.00488207	-0.00413135	-0.00104472
37.16	0.00160483	0.00279645	-0.00104472
37.18	-0.00494964	0.0183839	-0.000512155
37.2	-0.00822687	0.0201159	-0.000512155
37.22	-0.00740756	0.00972421	-0.000911579
37.24	-0.00494964	0.00279645	-0.000778436
37.26	-0.00331103	-0.00239941	-0.000112734
37.28	-0.00372067	-0.000667465	0.00028669
37.3	-0.00617861	-0.00413135	0.00041983
37.32	-0.00617861	-0.00759523	0.000686111
37.34	-0.00617861	-0.00759523	0.00108554
37.36	-0.00413033	-0.00932717	0.00175124
37.38	-0.000853094	-0.0110591	0.00215066
37.4	0.00283379	-0.00586329	0.00201752
37.42	0.00488207	0.00106451	0.00108554
37.44	0.00488207	0.016652	0.00041983
37.46	0.00242415	0.016652	2.0409e-05
37.48	-0.00126275	0.0183839	0.00028669
37.5	-0.00331103	0.016652	0.000153549
37.52	-0.000443447	0.0114562	-0.000911579
37.54	0.00201449	0.00452839	-0.00184356
37.56	0.00283379	-0.00239941	-0.00171042
37.58	0.00283379	-0.0110591	-0.000911579
37.6	0.00119518	-0.00932717	-0.000379015
37.62	-0.00331103	-0.0110591	0.00028669
37.64	-0.00535929	-0.00413135	0.000819252
37.66	-0.00413033	-0.00239941	0.000686111
37.68	-0.00372067	0.00106451	0.000153549
37.7	-0.00290137	0.00279645	0.000153549
37.72	-0.00208206	0.00799227	0.00028669
37.74	-0.0016724	0.00626033	0.000552971
37.76	-0.000443447	0.00799227	0.000552971
37.78	-0.0016724	0.00799227	-0.000112734
37.8	-0.00372067	0.00626033	-0.000645295
37.82	-0.00576895	-0.00239941	-0.00104472
37.84	-0.00535929	-0.00413135	-0.00104472
37.86	-0.00413033	0.00626033	-0.000778436
37.88	-0.0016724	0.0253117	-0.000911579
37.9	0.000785519	0.0305076	-0.000778436
37.92	0.0036531	0.0235798	-0.000245874
37.94	0.00570137	0.0131881	0.000552971
37.96	0.00324345	0.00799227	0.000819252
37.98	-0.00126275	0.00279645	0.000686111
38	-0.00535929	-0.000667465	0.000153549
38.02	-0.00617861	-0.00413135	-0.000112734
38.04	-0.00453998	-0.00413135	-0.000112734
38.06	-0.00290137	0.00106451	2.0409e-05
38.08	-0.00249171	0.00452839	-0.000112734
38.1	-0.000853094	0.00626033	-0.000512155
38.12	0.00160483	0.00799227	-0.00117786
38.14	0.0036531	0.00626033	-0.00171042
38.16	0.00529173	-0.00413135	-0.0019767
38.18	0.00693034	-0.00413135	-0.0019767
38.2	0.00570137	-0.0110591	-0.0019767
38.22	0.00242415	-0.00932717	-0.00104472
38.24	0.000375873	-0.00413135	2.0409e-05
38.26	-0.000853094	0.00279645	0.00028669
38.28	-0.00208206	0.00106451	-0.000512155
38.3	-0.00126275	-0.00413135	-0.00157728
38.32	0.00119518	-0.00932717	-0.00210984
38.34	0.00119518	-0.0110591	-0.00184356
38.36	-0.000853094	-0.00932717	-0.000778436
38.38	-0.00331103	0.00279645	0.00041983
38.4	-0.00576895	0.00972421	0.000952394
38.42	-0.00740756	0.0149201	0.000819252
38.44	-0.00494964	0.0201159	0.00041983
38.46	-0.000853094	0.0218478	0.00041983
38.48	-0.000443447	0.0149201	0.000952394
38.5	-0.00249171	0.016652	0.000952394
38.52	-0.00658825	0.0149201	0.00028669
38.54	-0.00863653	0.00279645	-0.000379015
38.56	-0.00822687	-0.00932717	-0.00104472
38.58	-0.00576895	-0.00932717	-0.00157728
38.6	-0.00331103	-0.00239941	-0.001311
38.62	-0.00126275	0.00626033	-0.000778436
38.64	0.000375873	0.0131881	-0.000911579
38.66	0.00160483	0.0253117	-0.001311
38.68	-3.37871e-05	0.0270437	-0.00157728
38.7	-0.0016724	0.0183839	-0.00157728
38.72	0.000785519	0.00799227	-0.00144414
38.74	0.00160483	0.00799227	-0.00117786
38.76	-0.000853094	0.00799227	-0.00117786
38.78	-0.00126275	0.00452839	-0.000911579
38.8	-0.000853094	0.00626033	-0.000512155
38.82	-0.00126275	0.00626033	-0.000112734
38.84	-0.00249171	0.00452839	-0.000379015
38.86	-0.00494964	-0.000667465	-0.000245874
38.88	-0.00617861	-0.00759523	-0.000379015
38.9	-0.00863653	-0.00413135	0.000153549
38.92	-0.00986549	0.00452839	-0.000112734
38.94	-0.00494964	0.00452839	-0.000245874
38.96	-0.000443447	0.00626033	2.0409e-05
38.98	-0.000443447	0.00626033	0.000153549
39	-0.00290137	-0.000667465	0.000153549
39.02	-0.00372067	-0.0110591	0.000153549
39.04	-0.000443447	-0.014523	-0.000245874
39.06	0.00160483	-0.0127911	-0.000645295
39.08	-0.000443447	-0.0110591	-0.000778436
39.1	-0.00535929	-0.0179869	-0.000512155
39.12	-0.00699791	-0.0127911	-0.000112734
39.14	-0.00413033	-0.00586329	0.000153549
39.16	-0.000853094	0.00452839	-0.000112734
39.18	-0.000853094	0.00452839	-0.000512155
39.2	-0.000853094	0.00106451	-0.000778436
39.22	-0.00372067	0.00106451	-0.000512155
39.24	-0.00617861	0.00279645	-0.000245874
39.26	-0.00740756	0.00452839	0.00028669
39.28	-0.00699791	0.00799227	0.00028669
39.3	-0.00413033	0.00106451	-0.000379015
39.32	0.000375873	-0.00413135	-0.00104472
39.34	0.000785519	-0.00586329	-0.00117786
39.36	0.00201449	-0.00239941	-0.001311
39.38	0.00406276	0.00106451	-0.00104472
39.4	0.00488207	0.00106451	-0.000778436
39.42	0.00488207	-0.00239941	-0.000645295
39.44	0.00488207	-0.000667465	-0.000245874
39.46	0.00324345	0.00279645	-0.000112734
39.48	0.00160483	0.00972421	2.0409e-05
39.5	0.000785519	0.00279645	-0.000379015
39.52	0.00283379	0.00279645	-0.000512155
39.54	0.00324345	-0.000667465	-0.000778436
39.56	0.000785519	-0.00586329	-0.00117786
39.58	-0.00208206	-0.00759523	-0.00104472
39.6	-0.0016724	-0.00586329	-0.00104472
39.62	0.00160483	-0.000667465	-0.000778436
39.64	0.00324345	0.00452839	-0.000245874
39.66	0.00406276	0.00452839	0.000552971
39.68	0.00201449	0.00106451	0.000686111
39.7	0.00119518	0.00106451	0.000153549
39.72	0.00160483	0.00106451	-0.000645295
39.74	0.00160483	0.00279645	-0.00117786
39.76	-0.000443447	0.00106451	-0.000911579
39.78	-0.00126275	-0.00239941	2.0409e-05
39.8	-0.000443447	-0.00586329	0.000153549
39.82	-0.000443447	0.00279645	0.000153549
39.84	-0.000443447	0.00452839	0.00028669
39.86	0.000375873	0.00452839	0.00028669
39.88	0.00324345	0.00106451	0.00041983
39.9	0.00774965	0.00106451	-0.000112734
39.92	0.00815931	0.00279645	-0.000645295
39.94	0.0036531	0.00799227	-0.000911579
39.96	0.000375873	0.00452839	-0.000911579
[truncated: 53,001 more rows]

## Sheet: Fig1A-middle
Time__ms_	ChroLC_3ms	fTC_3ms	ChR2ETTC_3ms	ChR2_3ms1
0	0.000846057	-0.00125677	-0.00569357	0
0.02	0.00211296	-0.00125677	-0.00355987	0
0.04	0.000846057	-0.00125677	-0.00142615	0
0.06	-0.00232118	-0.000481651	0.000707545	0
0.08	-0.00485496	-0.00086921	0.0017744	0
0.1	-0.00485496	-0.00241945	0.000707545	0
0.12	-0.00358807	-0.00280701	0.000707545	0
0.14	-0.00485496	-0.0020319	0.0017744	0
0.16	-0.00485496	-0.00086921	0.00284124	0
0.18	-0.00232118	0.00106859	0.0017744	0
0.2	0.000846057	0.00106859	0.0017744	0
0.22	0.00211296	0.00106859	0.000707545	0
0.24	0.0027464	0.00106859	0.00497496	0
0.26	0.0014795	0.00145615	0.00497496	0
0.28	-0.00105428	0.000681034	0.0017744	0
0.3	-0.00422152	0.000293468	-0.00355987	0
0.32	-0.00422152	0.00145615	-0.00355987	0
0.34	-0.00358807	0.00300639	-0.000359305	0
0.36	-0.00358807	0.00378152	0.0017744	0
0.38	-0.00168772	0.00300639	-0.00142615	0
0.4	-0.00105428	0.00106859	-0.00462672	0
0.42	0.000846057	-9.40912e-05	-0.00355987	0
0.44	-0.000420833	-0.000481651	-0.00249302	0
0.46	-0.00168772	-0.000481651	-0.000359305	0
0.48	-0.00168772	0.000681034	0.0017744	0
0.5	0.000846057	0.00145615	0.00284124	0
0.52	0.000846057	-9.40912e-05	0.00284124	0
0.54	0.0014795	-0.00086921	0.00390809	0
0.56	-0.000420833	-0.00125677	-0.00142615	0
0.58	-0.00358807	-0.00164433	-0.00142615	0
0.6	-0.00612185	-0.00164433	-0.000359305	0
0.62	-0.00485496	-0.00125677	-0.00142615	0
0.64	-0.00232118	-0.00125677	-0.00142615	0
0.66	-0.000420833	-0.000481651	-0.00355987	0
0.68	-0.00105428	-9.40912e-05	-0.00676042	0
0.7	-0.000420833	-0.00125677	-0.00782727	0
0.72	0.000846057	-0.00241945	-0.00782727	0
0.74	0.000212612	-0.0020319	-0.00355987	0
0.76	-0.00358807	-0.00164433	-0.00142615	0
0.78	-0.00295462	-0.000481651	0.000707545	0
0.8	-0.000420833	0.000681034	0.00390809	0
0.82	0.000846057	-0.000481651	0.00390809	0
0.84	-0.00232118	-0.00086921	0.00604181	0
0.86	-0.00168772	0.000681034	0.00604181	0
0.88	0.0027464	0.00106859	0.00284124	0
0.9	0.0027464	0.00145615	0.000707545	0
0.92	-0.000420833	0.00261883	-0.00142615	0
0.94	-0.00232118	0.00378152	0.000707545	0
0.96	-0.00422152	0.00416908	0.00284124	0
0.98	-0.00548841	0.00223127	-0.00249302	0
1	-0.00422152	0.00184371	-0.00676042	0
1.02	-0.00295462	0.00184371	-0.00569357	0
1.04	-0.00232118	0.00184371	-0.00249302	0
1.06	-0.00358807	0.00145615	-0.00142615	0
1.08	-0.00358807	0.000681034	0.00284124	0
1.1	0.0014795	0.00145615	0.00710866	0
1.12	0.00591363	0.00145615	0.0103092	0
1.14	0.00591363	0.000681034	0.00817551	0
1.16	0.00401329	-0.000481651	0.00390809	0
1.18	0.0027464	-0.00125677	0.000707545	0
1.2	0.0014795	-0.00125677	-0.000359305	0
1.22	-0.00232118	-0.00086921	-0.000359305	0
1.24	-0.00485496	-0.00125677	-0.000359305	0
1.26	-0.00548841	0.000293468	0.00284124	0
1.28	-0.00422152	0.00106859	0.00284124	0
1.3	-0.00422152	0.000293468	-0.00249302	0
1.32	-0.00358807	0.000293468	-0.00569357	0
1.34	-0.00358807	-0.000481651	-0.00569357	0
1.36	-0.00105428	-0.000481651	-0.00569357	0
1.38	-0.00105428	-0.00086921	-0.00249302	0
1.4	-0.00168772	-0.00086921	0.0017744	0
1.42	-0.000420833	0.00145615	0.0017744	0
1.44	0.0014795	0.00416908	0.00284124	0
1.46	0.000846057	0.00494419	0.00497496	0
1.48	-0.000420833	0.00339396	0.00390809	0
1.5	-0.00168772	0.00261883	0.0017744	0
1.52	-0.000420833	0.00145615	-0.00249302	0
1.54	-0.00105428	0.00106859	-0.00249302	0
1.56	0.000212612	0.000293468	-0.00249302	0
1.58	0.000846057	0.00106859	0.000707545	0
1.6	0.0014795	0.00145615	0.0017744	0
1.62	0.000212612	0.00145615	-0.000359305	0
1.64	-0.00105428	0.00184371	-0.00142615	0
1.66	-0.00358807	0.00223127	-0.00355987	0
1.68	-0.00612185	0.00223127	-0.00142615	0
1.7	-0.00738875	0.00145615	0.0017744	0
1.72	-0.00485496	0.000681034	0.00817551	0
1.74	-0.000420833	-0.00086921	0.0113761	0
1.76	0.00211296	-0.00241945	0.00924236	0
1.78	0.0027464	-0.0020319	0.00710866	0
1.8	0.00464674	-0.000481651	0.00390809	0
1.82	0.00591363	-9.40912e-05	0.0017744	0
1.84	0.00401329	-9.40912e-05	0.000707545	0
1.86	0.00211296	0.000293468	-0.00355987	0
1.88	0.000846057	0.00106859	-0.00676042	0
1.9	0.000212612	0.00145615	-0.00676042	0
1.92	-0.000420833	0.00184371	-0.00249302	0
1.94	0.000846057	0.00223127	0.000707545	0
1.96	0.0014795	0.00145615	0.00284124	0
1.98	0.000846057	0.000681034	0.00284124	0
2	-0.00295462	0.00106859	0.000707545	0
2.02	-0.00675531	0.000681034	0.00284124	0
2.04	-0.00738875	0.00106859	0.00497496	0
2.06	-0.00738875	0.00106859	0.00284124	0
2.08	-0.00865564	0.000681034	0.0017744	0
2.1	-0.00675531	0.00106859	-0.00249302	0
2.12	-0.00548841	0.00145615	-0.00569357	0
2.14	-0.00105428	0.00184371	-0.00782727	0
2.16	-0.00105428	0.00223127	-0.00676042	0
2.18	-0.000420833	0.00339396	-0.00249302	0
2.2	-0.00105428	0.00494419	-0.000359305	0
2.22	-0.00105428	0.00416908	0.000707545	0
2.24	-0.00232118	0.00223127	0.00390809	0
2.26	-0.00105428	0.000681034	0.00284124	0
2.28	-0.00168772	0.00145615	-0.000359305	0
2.3	-0.00105428	0.00184371	-0.000359305	0
2.32	-0.000420833	0.00223127	-0.00142615	0
2.34	-0.00168772	0.00106859	-0.00462672	0
2.36	-0.00485496	-9.40912e-05	-0.00462672	0
2.38	-0.00738875	0.000293468	-0.00355987	0
2.4	-0.00865564	0.00106859	0.0017744	0
2.42	-0.00612185	0.00184371	0.00390809	0
2.44	-0.00232118	0.00261883	0.000707545	0
2.46	-0.000420833	0.00223127	-0.00249302	0
2.48	-0.00105428	0.00223127	-0.00249302	0
2.5	0.0014795	0.00145615	0.000707545	0
2.52	0.00464674	0.000681034	0.000707545	0
2.54	0.00654709	0.00106859	-0.00142615	0
2.56	0.00528018	0.00145615	-0.000359305	0
2.58	0.00591363	0.00184371	0.000707545	0
2.6	0.00464674	0.00184371	0.0017744	0
2.62	0.000846057	0.00145615	0.00390809	0
2.64	-0.00422152	0.00223127	0.0017744	0
2.66	-0.00548841	0.00300639	-0.000359305	0
2.68	-0.00232118	0.00300639	-0.000359305	0
2.7	-0.00232118	0.00261883	0.0017744	0
2.72	-0.00422152	0.00261883	0.00604181	0
2.74	-0.00485496	0.00145615	0.00817551	0
2.76	-0.00358807	0.000293468	0.00284124	0
2.78	-0.00485496	0.000293468	-0.000359305	0
2.8	-0.00295462	-0.000481651	-0.00569357	0
2.82	-0.000420833	-0.00086921	-0.00782727	0
2.84	0.0027464	0.000293468	-0.00462672	0
2.86	0.0027464	0.000681034	-0.000359305	0
2.88	0.00337985	0.00184371	0.000707545	0
2.9	0.00211296	0.00339396	0.000707545	0
2.92	0.000212612	0.00339396	0.00390809	0
2.94	-0.00168772	0.00339396	0.00390809	0
2.96	0.000212612	0.00261883	0.00497496	0
2.98	0.000212612	0.00184371	0.00284124	0
3	-0.00168772	0.00145615	0.000707545	0
3.02	-0.00612185	-9.40912e-05	-0.000359305	0
3.04	-0.00675531	-0.00164433	0.000707545	0
3.06	-0.00358807	-0.00241945	0.00390809	0
3.08	-0.000420833	-0.00241945	0.00284124	0
3.1	0.000212612	-0.0020319	0.000707545	0
3.12	-0.00105428	-0.0020319	0.0017744	0
3.14	-0.00105428	-0.0020319	0.00284124	0
3.16	0.000212612	-0.00280701	0.00284124	0
3.18	-0.00168772	-0.00319457	0.00390809	0
3.2	-0.00168772	-0.00319457	0.00497496	0
3.22	-0.000420833	-0.0020319	0.00284124	0
3.24	-0.00168772	0.000293468	-0.00355987	0
3.26	-0.00612185	0.00184371	-0.00462672	0
3.28	-0.0080222	0.00300639	-0.00462672	0
3.3	-0.00738875	0.00223127	-0.00355987	0
3.32	-0.00232118	0.00261883	-0.00462672	0
3.34	0.0014795	0.00261883	-0.00462672	0
3.36	0.0027464	0.00184371	-0.00782727	0
3.38	0.00337985	0.00184371	-0.00889414	0
3.4	0.00464674	0.00145615	-0.00462672	0
3.42	0.00464674	0.00223127	0.0017744	0
3.44	0.00401329	0.00300639	0.00390809	0
3.46	0.000846057	0.00378152	0.00284124	0
3.48	-0.00422152	0.00378152	-0.000359305	0
3.5	-0.00675531	0.00300639	0.0017744	0
3.52	-0.00422152	0.00184371	0.00390809	0
3.54	-0.000420833	0.000293468	0.00497496	0
3.56	0.00211296	-0.000481651	0.000707545	0
3.58	0.0014795	0.000293468	-0.00249302	0
3.6	-0.000420833	0.00184371	0.000707545	0
3.62	0.000846057	0.00300639	0.00390809	0
3.64	0.000212612	0.00261883	0.00710866	0
3.66	0.0014795	0.00184371	0.00817551	0
3.68	0.000846057	0.00184371	0.00497496	0
3.7	0.0014795	0.00106859	-0.000359305	0
3.72	-0.00168772	0.000681034	-0.00676042	0
3.74	-0.00105428	-9.40912e-05	-0.00782727	0
3.76	0.000846057	-9.40912e-05	-0.00569357	0
3.78	0.000846057	-0.00125677	-0.00249302	0
3.8	0.0014795	-0.00164433	0.000707545	0
3.82	0.00211296	-0.00164433	0.0017744	0
3.84	0.000846057	-0.00164433	-0.000359305	0
3.86	-0.00105428	0.000293468	-0.000359305	0
3.88	-0.00358807	0.00145615	-0.000359305	0
3.9	-0.00422152	0.000681034	0.000707545	0
3.92	-0.00358807	0.000681034	0.000707545	0
3.94	-0.00232118	0.00145615	0.0017744	0
3.96	-0.000420833	0.00145615	0.00284124	0
3.98	-0.000420833	-9.40912e-05	0.0017744	0
4	-0.00295462	-0.000481651	0.000707545	0
4.02	-0.00358807	-9.40912e-05	-0.00142615	0
4.04	-0.00612185	-9.40912e-05	-0.00142615	0
4.06	-0.00612185	-0.00125677	-0.00142615	0
4.08	-0.00612185	-0.00086921	-0.000359305	0
4.1	-0.00548841	-0.000481651	-0.00142615	0
4.12	-0.00105428	0.000293468	-0.00249302	0
4.14	0.0027464	0.000681034	-0.00249302	0
4.16	0.00528018	0.00223127	-0.000359305	0
4.18	0.0027464	0.00223127	0.0017744	0
4.2	-0.000420833	0.00145615	0.000707545	0
4.22	-0.00168772	0.00223127	0.000707545	0
4.24	0.000212612	0.00300639	0.0017744	0
4.26	0.0014795	0.00300639	0.00284124	0
4.28	0.00337985	0.00300639	0.00390809	0
4.3	0.00591363	0.00261883	0.00604181	0
4.32	0.00401329	0.00223127	0.00604181	0
4.34	0.000846057	0.00145615	0.00497496	0
4.36	0.00211296	0.000293468	0.000707545	0
4.38	0.00337985	-9.40912e-05	-0.00355987	0
4.4	0.00401329	-0.000481651	-0.00462672	0
4.42	0.00337985	-9.40912e-05	-0.00676042	0
4.44	0.0014795	0.00106859	-0.00889414	0
4.46	0.000212612	0.00261883	-0.00996099	0
4.48	0.0014795	0.00300639	-0.00676042	0
4.5	-0.00168772	0.00300639	-0.00355987	0
4.52	-0.00232118	0.00416908	-0.00142615	0
4.54	-0.00232118	0.00416908	-0.00249302	0
4.56	-0.00232118	0.00455663	-0.00462672	0
4.58	-0.00168772	0.00339396	-0.00676042	0
4.6	0.000212612	0.00300639	-0.00782727	0
4.62	0.000846057	0.00261883	-0.00676042	0
4.64	-0.000420833	0.00261883	-0.00462672	0
4.66	-0.00295462	0.00145615	-0.00355987	0
4.68	-0.00358807	0.00106859	-0.00249302	0
4.7	-0.00485496	-9.40912e-05	-0.00355987	0
4.72	-0.00295462	-0.00125677	-0.00462672	0
4.74	-0.00232118	-0.00164433	-0.00355987	0
4.76	-0.00295462	-0.00164433	0.000707545	0
4.78	0.000212612	-0.000481651	0.0017744	0
4.8	0.0027464	0.00184371	0.00497496	0
4.82	0.0027464	0.00261883	0.00390809	0
4.84	0.00211296	0.00261883	0.0017744	0
4.86	0.00211296	0.00184371	-0.00142615	0
4.88	0.0014795	0.000681034	-0.00355987	0
4.9	0.000212612	-9.40912e-05	-0.00249302	0
4.92	-0.000420833	-9.40912e-05	0.000707545	0
4.94	-0.000420833	-0.000481651	0.000707545	0
4.96	-0.00232118	-0.00086921	0.0017744	0
4.98	-0.00422152	-0.00086921	0.00390809	0
5	-0.00548841	0.000681034	0.00497496	0
5.02	-0.00485496	0.00300639	0.000707545	0
5.04	-0.00548841	0.00300639	-0.00462672	0
5.06	-0.00168772	0.00223127	-0.00676042	0
5.08	0.000212612	0.00106859	-0.00462672	0
5.1	0.00211296	0.00106859	-0.00676042	0
5.12	0.000846057	0.00184371	-0.00249302	0
5.14	0.000846057	0.00300639	-0.00142615	0
5.16	0.000212612	0.00378152	-0.00249302	0
5.18	-0.00168772	0.00339396	-0.000359305	0
5.2	-0.00358807	0.00184371	-0.000359305	0
5.22	-0.00232118	-9.40912e-05	-0.00142615	0
5.24	-0.00232118	-0.00125677	-0.00142615	0
5.26	-0.00358807	-0.00125677	-0.000359305	0
5.28	-0.00612185	-0.00125677	0.0017744	0
5.3	-0.00422152	-0.000481651	0.00284124	0
5.32	-0.00105428	0.000293468	0.00284124	0
5.34	0.0014795	0.000681034	0.0017744	0
5.36	0.00401329	-9.40912e-05	-0.00355987	0
5.38	0.00337985	-0.00086921	-0.00569357	0
5.4	0.0027464	-0.000481651	-0.00462672	0
5.42	0.00211296	-0.000481651	0.000707545	0
5.44	-0.000420833	-9.40912e-05	0.00497496	0
5.46	-0.000420833	0.000293468	0.00497496	0
5.48	0.000846057	-0.000481651	0.00284124	0
5.5	0.00401329	-0.00164433	-0.000359305	0
5.52	0.00337985	-0.0020319	0.000707545	0
5.54	0.00337985	-0.0020319	-0.000359305	0
5.56	0.000846057	-0.0020319	-0.000359305	0
5.58	-0.00232118	-0.00241945	-0.00142615	0
5.6	-0.00295462	-0.00396969	-0.000359305	0
5.62	-0.00168772	-0.00396969	0.0017744	0
5.64	0.00211296	-0.00280701	0.00284124	0
5.66	0.00401329	-0.00086921	0.00604181	0
5.68	0.00337985	-9.40912e-05	0.00817551	0
5.7	0.0014795	-9.40912e-05	0.0103092	0
5.72	0.000212612	-0.00086921	0.00710866	0
5.74	-0.00422152	-0.00086921	0.00497496	0
5.76	-0.00422152	-0.000481651	0.00284124	0
5.78	-0.00168772	0.00145615	0.00284124	0
5.8	0.00211296	0.00300639	0.00390809	0
5.82	0.00401329	0.00455663	0.00390809	0
5.84	0.00401329	0.00378152	0.000707545	0
5.86	0.00464674	0.00184371	0.000707545	0
5.88	0.00401329	0.00145615	0.00284124	0
5.9	0.000846057	0.00223127	0.00497496	0
5.92	-0.00232118	0.00184371	0.00604181	0
5.94	-0.00358807	0.00223127	0.00390809	0
5.96	-0.00168772	0.00184371	-0.00249302	0
5.98	-0.00168772	0.000681034	-0.00889414	0
6	0.00211296	-0.000481651	-0.0110278	0
6.02	0.0027464	-0.000481651	-0.0110278	0
6.04	0.0014795	-0.00086921	-0.00889414	0
6.06	-0.00105428	-0.00125677	-0.00142615	0
6.08	-0.00358807	-0.00125677	0.00284124	0
6.1	-0.00232118	-0.00164433	0.00497496	0
6.12	-0.00168772	-0.00125677	0.00604181	0
6.14	-0.00168772	-0.0020319	0.00390809	0
6.16	0.000212612	-0.00241945	0.00390809	0
6.18	0.00337985	-0.0020319	0.00390809	0
6.2	0.00211296	-0.0020319	0.00390809	0
6.22	-0.000420833	-0.00164433	0.0017744	0
6.24	-0.00105428	-0.00319457	-0.000359305	0
6.26	-0.00232118	-0.00435726	-0.00249302	0
6.28	-0.00105428	-0.00396969	-0.00142615	0
6.3	-0.00105428	-0.00280701	0.000707545	0
6.32	-0.000420833	-0.00125677	0.00497496	0
6.34	0.000846057	-0.000481651	0.0017744	0
6.36	0.0014795	0.00106859	0.0017744	0
6.38	0.000212612	0.00145615	-0.000359305	0
6.4	0.000212612	0.00106859	-0.00142615	0
6.42	0.00211296	-9.40912e-05	-0.00462672	0
6.44	0.00211296	-0.00125677	-0.00889414	0
6.46	0.0027464	-0.00241945	-0.00889414	0
6.48	0.00211296	-0.00241945	-0.00569357	0
6.5	0.0014795	-0.00164433	0.00284124	0
6.52	-0.00105428	-9.40912e-05	0.00710866	0
6.54	-0.00168772	0.00145615	0.00710866	0
6.56	-0.00105428	0.00106859	0.00604181	0
6.58	0.00211296	0.000681034	0.00390809	0
6.6	0.0014795	-0.000481651	0.000707545	0
6.62	0.00211296	-0.00125677	-0.00142615	0
6.64	0.00337985	-0.00164433	-0.00249302	0
6.66	0.00337985	-0.00280701	-0.00142615	0
6.68	-0.00105428	-0.00358213	0.0017744	0
6.7	-0.00358807	-0.00396969	0.00390809	0
6.72	-0.00295462	-0.00319457	0.00710866	0
6.74	-0.000420833	-0.00241945	0.00497496	0
6.76	-0.00105428	-0.0020319	0.00390809	0
6.78	-0.00168772	-0.00319457	0.000707545	0
6.8	-0.00358807	-0.00280701	-0.00249302	0
6.82	-0.000420833	-0.00086921	-0.000359305	0
6.84	0.000212612	0.00106859	-0.00142615	0
6.86	0.000212612	0.00145615	-0.00249302	0
6.88	0.000212612	0.00145615	-0.00462672	0
6.9	-0.00105428	0.000293468	-0.00249302	0
6.92	-0.00295462	-9.40912e-05	0.0017744	0
6.94	-0.00105428	-0.000481651	0.00284124	0
6.96	-0.00168772	-0.00086921	-0.000359305	0
6.98	-0.00168772	-0.000481651	-0.000359305	0
7	-0.00232118	-0.00164433	-0.000359305	0
7.02	0.000212612	-0.0020319	-0.00142615	0
7.04	0.0027464	-0.00241945	-0.00249302	0
7.06	0.00528018	-0.0020319	-0.00142615	0
7.08	0.00528018	-0.00086921	0.0017744	0
7.1	0.00528018	0.000681034	0.00284124	0
7.12	0.00464674	0.00184371	0.00390809	0
7.14	0.00464674	0.00223127	0.00390809	0
7.16	0.00401329	0.00106859	0.00390809	0
7.18	0.00401329	0.00106859	0.000707545	0
7.2	0.00337985	0.00145615	-0.00355987	0
7.22	0.00337985	0.00145615	-0.00462672	0
7.24	0.0027464	0.000293468	-0.00142615	0
7.26	0.00211296	-0.000481651	0.000707545	0
7.28	0.000846057	-0.000481651	0.00390809	0
7.3	0.000212612	0.000293468	0.00390809	0
7.32	0.000212612	0.00106859	0.0017744	0
7.34	0.000212612	0.00106859	-0.000359305	0
7.36	0.00337985	0.00106859	0.000707545	0
7.38	0.00337985	0.00106859	-0.000359305	0
7.4	0.0027464	0.00145615	-0.00249302	0
7.42	0.00211296	0.00145615	0.0017744	0
7.44	0.00337985	0.00223127	0.00497496	0
7.46	-0.00105428	0.00261883	0.00604181	0
7.48	-0.00295462	0.00300639	0.00390809	0
7.5	-0.00295462	0.00300639	0.000707545	0
7.52	0.000846057	-9.40912e-05	0.000707545	0
7.54	0.0027464	-0.00164433	0.00390809	0
7.56	0.00528018	-0.00241945	0.00497496	0
7.58	0.00528018	-0.000481651	0.00284124	0
7.6	0.00528018	0.00261883	-0.000359305	0
7.62	0.000846057	0.00533175	-0.00249302	0
7.64	-0.00295462	0.00571932	-0.00249302	0
7.66	-0.00295462	0.00300639	0.0017744	0
7.68	-0.00168772	0.00106859	0.0017744	0
7.7	0.000212612	-9.40912e-05	0.000707545	0
7.72	0.00337985	-0.00125677	-0.00355987	0
7.74	0.00401329	-0.00164433	-0.00676042	0
7.76	0.00401329	-0.0020319	-0.00676042	0
7.78	0.0014795	-0.00125677	-0.00676042	0
7.8	0.000212612	-0.000481651	-0.00462672	0
7.82	0.000212612	-0.00086921	-0.00249302	0
7.84	-0.00168772	-0.00086921	0.000707545	0
7.86	-0.00548841	0.000293468	0.00390809	0
7.88	-0.00548841	0.00106859	0.00710866	0
7.9	-0.00168772	-9.40912e-05	0.00710866	0
7.92	0.000846057	-9.40912e-05	0.00710866	0
7.94	0.000846057	0.000681034	0.00497496	0
7.96	0.000212612	0.000681034	0.00284124	0
7.98	-0.00168772	-9.40912e-05	0.000707545	0
8	-0.00358807	-0.00125677	0.0017744	0
8.02	-0.00422152	-0.000481651	0.00284124	0
8.04	-0.00295462	0.000293468	0.00284124	0
8.06	-0.00105428	-9.40912e-05	-0.000359305	0
8.08	0.000846057	-9.40912e-05	-0.000359305	0
8.1	0.0014795	0.00106859	0.000707545	0
8.12	0.0027464	0.00223127	0.0017744	0
8.14	0.00211296	0.00223127	0.0017744	0
8.16	0.000212612	0.00145615	0.00604181	0
8.18	0.0027464	0.000681034	0.00817551	0
8.2	0.00401329	-0.000481651	0.00817551	0
8.22	0.00464674	-0.00086921	0.00497496	0
8.24	0.0014795	-9.40912e-05	0.0017744	0
8.26	-0.00105428	0.000293468	-0.00355987	0
8.28	0.000846057	0.000681034	-0.00569357	0
8.3	0.00464674	0.00106859	-0.00569357	0
8.32	0.000846057	0.00145615	-0.00462672	0
8.34	-0.00105428	0.00106859	-0.00249302	0
8.36	-0.00168772	0.000681034	0.00284124	0
8.38	-0.00105428	-0.000481651	0.00604181	0
8.4	0.000212612	-0.00086921	0.00604181	0
8.42	0.00211296	-0.00086921	0.00497496	0
8.44	0.000212612	-0.00086921	0.00284124	0
8.46	0.000212612	-0.00086921	0.00497496	0
8.48	0.000212612	-9.40912e-05	0.00817551	0
8.5	0.0027464	0.00145615	0.00710866	0
8.52	0.00464674	0.00261883	0.00497496	0
8.54	0.00591363	0.00106859	0.00284124	0
8.56	0.00337985	-0.000481651	0.0017744	0
8.58	0.000846057	-9.40912e-05	-0.00142615	0
8.6	0.000212612	0.00145615	-0.00569357	0
8.62	-0.00168772	0.00261883	-0.00676042	0
8.64	-0.000420833	0.00184371	-0.00462672	0
8.66	0.0014795	0.00106859	-0.00249302	0
8.68	0.000846057	0.00145615	-0.00142615	0
8.7	-0.000420833	0.00261883	0.000707545	0
8.72	-0.00105428	0.00378152	0.00604181	0
8.74	0.000846057	0.00339396	0.00604181	0
8.76	0.00401329	0.00339396	0.00284124	0
8.78	0.00401329	0.00261883	0.000707545	0
8.8	0.00211296	0.00261883	0.0017744	0
8.82	0.000846057	0.00184371	0.00390809	0
8.84	-0.00168772	0.00145615	0.00497496	0
8.86	-0.00675531	0.00106859	0.0017744	0
8.88	-0.00738875	0.000681034	-0.00142615	0
8.9	-0.00738875	0.00106859	-0.00462672	0
8.92	-0.00422152	0.00184371	-0.00462672	0
8.94	-0.00358807	0.00300639	-0.00249302	0
8.96	-0.00232118	0.00300639	0.000707545	0
8.98	-0.000420833	0.00261883	0.000707545	0
9	0.000212612	0.00300639	-0.00249302	0
9.02	0.000212612	0.00300639	-0.00355987	0
9.04	0.000846057	0.00223127	-0.00249302	0
9.06	0.00401329	0.000681034	0.0017744	0
9.08	0.00464674	0.000293468	0.000707545	0
9.1	0.000846057	-9.40912e-05	-0.00249302	0
9.12	0.000212612	0.00145615	-0.00249302	0
9.14	0.00211296	0.00145615	-0.00569357	0
9.16	0.0014795	0.00106859	-0.00462672	0
9.18	0.000212612	0.00106859	-0.00142615	0
9.2	-0.000420833	0.000681034	0.000707545	0
9.22	0.000846057	0.00184371	0.00284124	0
9.24	0.0027464	0.00223127	0.00604181	0
9.26	0.00337985	0.00261883	0.00284124	0
9.28	0.00337985	0.00300639	0.0017744	0
9.3	0.0014795	0.00145615	-0.000359305	0
9.32	0.000212612	0.000293468	-0.00462672	0
9.34	0.000846057	0.000293468	-0.00462672	0
9.36	0.00337985	0.00106859	-0.000359305	0
9.38	0.00337985	0.000681034	0.0017744	0
9.4	0.00211296	0.000293468	0.000707545	0
9.42	0.000212612	-9.40912e-05	-0.000359305	0
9.44	-0.000420833	-0.00086921	0.000707545	0
9.46	0.000846057	-0.00280701	0.000707545	0
9.48	0.0014795	-0.00319457	0.000707545	0
9.5	0.000212612	-0.0020319	0.000707545	0
9.52	0.000846057	-9.40912e-05	0.000707545	0
9.54	0.00401329	0.000681034	0.0017744	0
9.56	0.00337985	0.00184371	0.000707545	0
9.58	0.000846057	0.00223127	0.0017744	0
9.6	-0.00232118	0.00300639	0.00284124	0
9.62	-0.00358807	0.00261883	0.00284124	0
9.64	-0.00548841	0.00184371	0.00390809	0
9.66	-0.00358807	0.000681034	0.00497496	0
9.68	0.000212612	-9.40912e-05	0.00497496	0
9.7	0.00337985	-0.000481651	0.00284124	0
9.72	0.000212612	0.000293468	-0.000359305	0
9.74	-0.00168772	0.00106859	-0.00142615	0
9.76	-0.00295462	0.000681034	-0.000359305	0
9.78	-0.00105428	0.000293468	0.000707545	0
9.8	-0.000420833	0.00106859	0.000707545	0
9.82	-0.000420833	0.00223127	0.000707545	0
9.84	-0.000420833	0.00184371	0.0017744	0
9.86	-0.00105428	0.000681034	-0.00142615	0
9.88	-0.00168772	-0.000481651	-0.00249302	0
9.9	0.000212612	-0.00164433	-0.00142615	0
9.92	0.0027464	-0.000481651	-0.00249302	0
9.94	0.00464674	0.00145615	-0.00569357	0
9.96	0.00337985	0.00261883	-0.00249302	0
9.98	0.0027464	0.00184371	0.000707545	0
10	0.0014795	0.000681034	0.00497496	0
10.02	0.000212612	0.000681034	0.00604181	0
10.04	-0.00105428	0.000293468	0.00284124	0
10.06	-0.000420833	0.000293468	0.000707545	0
10.08	0.000212612	0.00106859	0.00497496	0
10.1	-0.00168772	0.00145615	0.00710866	0
10.12	-0.00232118	0.00145615	0.00710866	0
10.14	-0.00168772	0.00145615	0.00710866	0
10.16	0.000212612	0.00223127	0.00604181	0
10.18	0.00211296	0.00184371	0.00390809	0
10.2	0.00211296	0.00106859	0.0017744	0
10.22	0.00401329	0.000681034	-0.000359305	0
10.24	0.0027464	0.000681034	-0.000359305	0
10.26	0.00401329	0.00223127	0.0017744	0
10.28	0.00401329	0.00378152	0.00817551	0
10.3	0.00464674	0.00378152	0.00924236	0
10.32	0.00464674	0.00261883	0.00817551	0
10.34	0.00337985	-9.40912e-05	0.00497496	0
10.36	0.00337985	-0.00125677	0.00497496	0
10.38	0.0027464	-9.40912e-05	0.00497496	0
10.4	0.0014795	0.00184371	0.00604181	0
10.42	-0.00295462	0.00300639	0.00284124	0
10.44	-0.00105428	0.00223127	0.00284124	0
10.46	0.0014795	0.00106859	0.0017744	0
10.48	0.00464674	0.000293468	-0.00142615	0
10.5	0.00401329	0.00184371	-0.00249302	0
10.52	0.00211296	0.00261883	-0.00355987	0
10.54	0.000846057	0.00300639	-0.00249302	0
10.56	0.00211296	0.00339396	-0.000359305	0
10.58	0.00211296	0.00261883	0.000707545	0
10.6	0.00401329	0.00261883	0.0017744	0
10.62	0.00464674	0.00300639	0.000707545	0
10.64	0.00211296	0.00184371	-0.00142615	0
10.66	-0.00168772	0.000681034	-0.00249302	0
10.68	-0.00295462	0.000293468	-0.00355987	0
10.7	-0.00485496	-0.000481651	-0.00142615	0
10.72	-0.00168772	-0.00086921	-0.000359305	0
10.74	0.000846057	-0.00125677	-0.00249302	0
10.76	0.000212612	-0.00086921	-0.00569357	0
10.78	0.000846057	-0.00086921	-0.00676042	0
10.8	0.0014795	-0.00164433	-0.00569357	0
10.82	0.00211296	-0.0020319	-0.00355987	0
10.84	0.000846057	-0.00125677	-0.000359305	0
10.86	0.0014795	-9.40912e-05	0.00390809	0
10.88	0.0027464	-0.000481651	0.00390809	0
10.9	0.00211296	-0.00125677	0.000707545	0
10.92	0.00211296	-0.0020319	-0.00462672	0
10.94	-0.000420833	-0.00241945	-0.00462672	0
10.96	0.000212612	-0.00280701	-0.00249302	0
10.98	0.000846057	-0.00280701	0.000707545	0
11	0.0027464	-0.00241945	0.00390809	0
11.02	0.00528018	-0.00241945	0.00817551	0
11.04	0.00528018	-0.00396969	0.00604181	0
11.06	0.0027464	-0.00358213	0.00390809	0
11.08	0.0014795	-0.00280701	0.00284124	0
11.1	0.000212612	-0.00086921	0.00390809	0
11.12	-0.00105428	-0.000481651	0.00497496	0
11.14	-0.00232118	-0.00125677	0.00497496	0
11.16	-0.00232118	-0.0020319	-0.000359305	0
11.18	-0.00358807	-0.00241945	-0.00142615	0
11.2	-0.00422152	-0.0020319	-0.00142615	0
11.22	-0.00232118	-0.000481651	-0.00355987	0
11.24	0.000212612	-9.40912e-05	-0.00355987	0
11.26	0.00211296	0.000681034	-0.00249302	0
11.28	0.00337985	-0.00125677	0.00390809	0
11.3	0.00591363	-0.00280701	0.00710866	0
11.32	0.00401329	-0.00241945	0.00817551	0
11.34	-0.000420833	-9.40912e-05	0.00817551	0
11.36	-0.00612185	0.00145615	0.00497496	0
11.38	-0.00612185	0.00184371	0.0017744	0
11.4	-0.00358807	0.00184371	0.0017744	0
11.42	0.000212612	0.00145615	0.0017744	0
11.44	0.000212612	0.000293468	0.00604181	0
11.46	-0.000420833	-0.00164433	0.0124429	0
11.48	-0.00168772	-0.00241945	0.0167103	0
11.5	0.000212612	-0.00086921	0.00924236	0
11.52	0.0014795	0.000681034	0.000707545	0
11.54	0.00401329	0.00184371	-0.000359305	0
11.56	0.00591363	0.00145615	-0.00249302	0
11.58	0.00654709	-0.00086921	-0.00249302	0
11.6	0.00528018	-0.00086921	-0.00355987	0
11.62	0.00464674	-9.40912e-05	-0.00249302	0
11.64	0.000846057	0.000293468	-0.000359305	0
11.66	-0.00168772	0.000293468	0.000707545	0
11.68	-0.00168772	-9.40912e-05	0.000707545	0
11.7	-0.00105428	-0.00241945	-0.000359305	0
11.72	-0.00105428	-0.00358213	-0.000359305	0
11.74	-0.00105428	-0.00358213	-0.000359305	0
11.76	-0.00358807	-0.00280701	0.000707545	0
11.78	-0.00485496	-0.0020319	0.00284124	0
11.8	-0.00612185	-0.0020319	0.00284124	0
11.82	-0.00485496	-0.0020319	0.00604181	0
11.84	-0.00358807	-0.00086921	0.00817551	0
11.86	-0.00168772	-9.40912e-05	0.0103092	0
11.88	-0.00168772	-0.00164433	0.0113761	0
11.9	-0.00232118	-0.0020319	0.0103092	0
11.92	-0.00105428	-0.00125677	0.00604181	0
11.94	0.000846057	-0.00125677	-0.000359305	0
11.96	0.00211296	-9.40912e-05	-0.00462672	0
11.98	-0.000420833	0.000681034	-0.00676042	0
12	0.000212612	0.00106859	-0.00889414	0
12.02	0.0014795	0.00145615	-0.00996099	0
12.04	0.000846057	0.00106859	-0.00676042	0
12.06	-0.00232118	-0.00164433	-0.00462672	0
12.08	-0.00168772	-0.00280701	0.00284124	0
12.1	0.00211296	-0.0020319	0.00390809	0
12.12	0.00464674	-0.00086921	0.00390809	0
12.14	0.0014795	-9.40912e-05	-0.00142615	0
12.16	-0.000420833	-9.40912e-05	-0.00355987	0
12.18	-0.00295462	-0.00125677	-0.00676042	0
12.2	-0.00295462	-0.00125677	-0.00676042	0
12.22	-0.00485496	-9.40912e-05	-0.00142615	0
12.24	-0.00358807	-0.00164433	0.00497496	0
12.26	-0.00232118	-0.0020319	0.00497496	0
12.28	-0.00232118	-0.00125677	0.0017744	0
12.3	-0.00358807	-0.00086921	0.0017744	0
12.32	-0.00168772	-0.00125677	0.00390809	0
12.34	0.0027464	-0.00241945	0.00497496	0
12.36	0.00654709	-0.00241945	0.00497496	0
12.38	0.00401329	-0.00164433	0.0017744	0
12.4	0.00337985	-9.40912e-05	-0.000359305	0
12.42	0.00528018	0.000293468	-0.00249302	0
12.44	0.00781398	0.000293468	-0.00569357	0
12.46	0.00718053	-0.000481651	-0.00569357	0
12.48	0.00718053	-0.00086921	-0.00462672	0
12.5	0.00528018	-0.000481651	-0.00249302	0
12.52	0.0027464	0.000681034	0.000707545	0
12.54	-0.000420833	0.00106859	-0.000359305	0
12.56	-0.00168772	0.000681034	-0.00142615	0
12.58	-0.00232118	0.000681034	-0.000359305	0
12.6	-0.00358807	0.00184371	0.000707545	0
12.62	-0.00358807	0.00184371	0.000707545	0
12.64	-0.00232118	-9.40912e-05	-0.00142615	0
12.66	-0.00232118	-9.40912e-05	-0.000359305	0
12.68	-0.00232118	-0.00086921	-0.00142615	0
12.7	-0.00105428	-0.000481651	-0.00142615	0
12.72	0.0027464	-0.000481651	-0.000359305	0
12.74	0.00528018	-0.00086921	0.000707545	0
12.76	0.00211296	-0.00125677	0.00284124	0
12.78	0.000846057	-0.00164433	0.00604181	0
12.8	-0.000420833	-0.0020319	0.00604181	0
12.82	-0.00232118	-0.00125677	0.0017744	0
12.84	-0.00232118	-0.00086921	0.0017744	0
12.86	0.0014795	-0.00125677	0.0017744	0
12.88	0.00401329	-0.00086921	0.0017744	0
12.9	0.00401329	-0.00086921	0.00710866	0
12.92	0.000846057	-0.000481651	0.00924236	0
12.94	-0.000420833	-0.00164433	0.00924236	0
12.96	-0.000420833	-0.00241945	0.00604181	0
12.98	-0.000420833	-0.00241945	0.00390809	0
13	-0.00105428	-0.00164433	-0.000359305	0
13.02	-0.00168772	-0.00164433	-0.00676042	0
13.04	0.000212612	-0.00164433	-0.00676042	0
13.06	0.00337985	-0.00280701	-0.00462672	0
13.08	0.00464674	-0.0020319	-0.00142615	0
13.1	0.00401329	-0.00086921	0.000707545	0
13.12	0.00401329	-0.00086921	0.00497496	0
13.14	0.00464674	-0.00125677	0.00390809	0
13.16	0.00401329	-0.00086921	0.0017744	0
13.18	0.00337985	-0.00086921	0.0017744	0
13.2	0.00528018	-0.00125677	0.00284124	0
13.22	0.00591363	-0.00086921	0.00604181	0
13.24	0.00528018	-0.00086921	0.00390809	0
13.26	0.00464674	-0.0020319	-0.00142615	0
13.28	0.0027464	-0.00280701	-0.00676042	0
13.3	-0.000420833	-0.0020319	-0.00782727	0
13.32	-0.00168772	-0.00086921	-0.00996099	0
13.34	-0.000420833	0.000293468	-0.00889414	0
13.36	0.0014795	0.000293468	-0.00889414	0
13.38	0.0027464	-0.00125677	-0.00569357	0
13.4	0.0014795	-0.00125677	-0.00249302	0
13.42	-0.00105428	-0.00086921	-0.00142615	0
13.44	-0.00232118	-0.00164433	-0.00249302	0
13.46	-0.00485496	-0.00280701	-0.00249302	0
13.48	-0.00422152	-0.0020319	-0.00249302	0
13.5	-0.00168772	-0.000481651	-0.00249302	0
13.52	0.000846057	-0.00086921	-0.00249302	0
13.54	-0.000420833	-0.00164433	-0.00142615	0
13.56	-0.00168772	-0.0020319	0.0017744	0
13.58	-0.00422152	-0.0020319	0.00390809	0
13.6	-0.00295462	-0.0020319	0.00710866	0
13.62	-0.00105428	-0.00164433	0.0103092	0
13.64	0.000212612	-0.00086921	0.00924236	0
13.66	-0.000420833	-0.00125677	0.00604181	0
13.68	-0.00105428	-0.000481651	-0.000359305	0
13.7	-0.00295462	0.000293468	-0.00462672	0
13.72	-0.00105428	-0.00125677	-0.00462672	0
13.74	0.000846057	-0.000481651	-0.00462672	0
13.76	0.000846057	-9.40912e-05	-0.00569357	0
13.78	-0.000420833	-9.40912e-05	-0.00249302	0
13.8	-0.00232118	-0.00125677	-0.00249302	0
13.82	-0.00295462	-0.00125677	-0.00569357	0
13.84	-0.00232118	-0.000481651	-0.00569357	0
13.86	-0.00422152	-0.00164433	-0.00462672	0
13.88	-0.00232118	-0.00241945	-0.00355987	0
13.9	0.000846057	-0.0020319	-0.00355987	0
13.92	0.00211296	-0.00125677	-0.00569357	0
13.94	0.000846057	-0.00164433	-0.00782727	0
13.96	0.000846057	-0.00241945	-0.00782727	0
13.98	0.00211296	-0.00280701	-0.00782727	0
14	0.0014795	-0.0020319	-0.00782727	0
14.02	-0.000420833	-0.00086921	-0.00676042	0
14.04	0.000212612	-0.000481651	-0.00355987	0
14.06	-0.000420833	-0.000481651	0.0017744	0.000522815
14.08	-0.00105428	-9.40912e-05	0.00497496	0.000522815
14.1	-0.00358807	-0.000481651	0.00390809	0.00114834
14.12	-0.00422152	-0.00125677	0.00604181	0.00114834
14.14	-0.00422152	-0.00125677	0.00604181	0.0014611
14.16	-0.00295462	0.000293468	0.000707545	0.00177386
14.18	-0.00105428	0.000681034	-0.00142615	0.00114834
14.2	0.00211296	0.000293468	-0.00249302	0.000522815
14.22	0.00337985	-0.00086921	-0.000359305	-0.000415466
14.24	0.000212612	-0.00319457	0.0017744	-0.000728227
14.26	-0.00168772	-0.00358213	0.00284124	-0.000102706
14.28	-0.00168772	-0.00319457	0.0017744	0.000835575
14.3	0.000212612	-0.00241945	-0.00142615	0.000835575
14.32	0.00337985	-0.0020319	-0.00142615	0.000210054
14.34	0.00528018	-0.00125677	-0.00249302	-0.00104099
14.36	0.00528018	0.000293468	-0.00249302	-0.00166651
14.38	0.00591363	0.00106859	-0.000359305	-0.000728227
14.4	0.00337985	0.000293468	0.00284124	-0.000415466
14.42	0.000846057	-0.0020319	0.00817551	0.000210054
14.44	0.000212612	-0.00280701	0.00817551	0.0014611
14.46	0.0014795	-0.0020319	0.00390809	0.00114834
14.48	0.000212612	-0.00125677	0.0017744	0.000835575
14.5	0.0014795	-0.00125677	0.000707545	0.000835575
14.52	0.00211296	-0.00086921	-0.000359305	0.00177386
14.54	0.00211296	-0.00164433	0.0017744	0.00271214
14.56	-0.00105428	-0.00086921	0.0017744	0.00177386
14.58	0.000212612	-9.40912e-05	0.000707545	0.000522815
14.6	0.000212612	-9.40912e-05	0.0017744	0.000210054
14.62	0.000846057	-0.000481651	0.00284124	0.000210054
14.64	-0.00232118	-0.000481651	-0.000359305	0.000210054
14.66	-0.00232118	0.000293468	-0.00249302	0.000210054
14.68	-0.00358807	0.000681034	-0.00142615	-0.000728227
14.7	-0.00358807	-0.000481651	0.000707545	-0.000728227
14.72	-0.00232118	-0.00164433	0.00284124	-0.000102706
14.74	-0.00168772	-0.00241945	0.00390809	-0.000728227
14.76	-0.00358807	-0.00241945	0.00284124	-0.00197927
14.78	-0.00295462	-0.0020319	0.0017744	-0.00229203
14.8	-0.00232118	-0.00125677	-0.00249302	-0.00135375
14.82	-0.00105428	-0.00164433	-0.00676042	-0.000415466
14.84	0.000212612	-0.00164433	-0.00676042	-0.000102706
14.86	0.000846057	-0.00241945	-0.00569357	-0.000415466
14.88	-0.00105428	-0.00396969	-0.00462672	-0.00135375
14.9	-0.00358807	-0.00396969	-0.00355987	-0.00166651
14.92	-0.00422152	-0.00319457	-0.00142615	0.000210054
14.94	-0.00485496	-0.0020319	-0.000359305	0.00239938
14.96	-0.00485496	-9.40912e-05	-0.000359305	0.0030249
14.98	-0.00422152	0.00145615	-0.00355987	0.000835575
15	-0.00105428	0.00184371	-0.00462672	-0.000415466
15.02	-0.00232118	-9.40912e-05	-0.00462672	-0.00104099
15.04	-0.00232118	-0.00086921	-0.00142615	-0.000415466
15.06	0.000212612	-0.00164433	0.0017744	0.000522815
15.08	0.00211296	-0.0020319	0.0017744	0.0014611
15.1	0.000212612	-0.00241945	0.000707545	0.00114834
15.12	0.000846057	-0.00241945	0.000707545	-0.000415466
15.14	0.0014795	-0.00319457	0.000707545	0.000210054
15.16	0.00337985	-0.00358213	0.00284124	0.00114834
15.18	0.00337985	-0.0020319	0.00284124	0.0014611
15.2	0.00464674	-0.00125677	0.0017744	0.000835575
15.22	0.00337985	-0.00164433	-0.000359305	-0.000728227
15.24	0.0014795	-0.00125677	-0.00142615	-0.00135375
15.26	0.000846057	-0.00086921	-0.00142615	-0.00135375
15.28	0.0014795	-9.40912e-05	0.000707545	-0.00166651
15.3	0.0014795	0.000293468	0.00284124	-0.00166651
15.32	0.000846057	0.000293468	0.00817551	-0.00260479
15.34	-0.00232118	-0.00125677	0.00710866	-0.00260479
15.36	-0.00168772	-0.00241945	0.00284124	-0.00229203
15.38	0.0014795	-0.00319457	0.00284124	-0.00197927
15.4	0.00401329	-0.00358213	0.00497496	-0.00260479
15.42	0.00211296	-0.00396969	0.00817551	-0.00354308
15.44	0.0014795	-0.00358213	0.00710866	-0.00323032
15.46	0.00337985	-0.00241945	0.0017744	-0.00385584
15.48	0.0027464	-0.0020319	-0.000359305	-0.00354308
15.5	-0.000420833	-0.00280701	0.0017744	-0.00323032
15.52	-0.00105428	-0.0020319	0.00497496	-0.00354308
15.54	-0.00105428	-0.00125677	0.00284124	-0.00323032
15.56	-0.00168772	-0.00086921	0.0017744	-0.00260479
15.58	-0.00232118	-0.000481651	0.0017744	-0.00104099
15.6	-0.00295462	-9.40912e-05	0.000707545	0.000522815
15.62	-0.00168772	0.000681034	0.000707545	0.000522815
15.64	-0.000420833	0.00106859	0.00390809	0.000522815
15.66	0.000212612	0.000293468	0.00604181	0.000835575
15.68	0.000846057	-9.40912e-05	0.00604181	0.0014611
15.7	0.00464674	-0.000481651	0.00390809	0.00114834
15.72	0.00464674	-0.00125677	0.00284124	0.000522815
15.74	0.00401329	-0.00086921	0.0017744	0.000522815
15.76	0.0027464	0.000293468	0.000707545	0.000835575
15.78	0.000212612	0.000293468	-0.00142615	0.0014611
15.8	-0.00168772	0.000293468	-0.00142615	0.00208662
15.82	-0.00168772	-0.00086921	-0.00249302	0.00239938
15.84	0.000212612	-0.0020319	-0.00355987	0.00114834
15.86	0.000846057	-0.0020319	-0.00462672	-0.000102706
15.88	-0.00105428	-0.000481651	-0.00462672	-0.000415466
15.9	-0.00168772	0.00145615	-0.00355987	-0.00166651
15.92	0.000212612	0.00184371	-0.00142615	-0.00229203
15.94	0.0014795	0.000681034	0.0017744	-0.00166651
15.96	-0.00232118	-0.000481651	0.00284124	-0.000728227
15.98	-0.00295462	0.000293468	0.00710866	0.000835575
16	-0.00105428	0.00184371	0.00817551	0.00114834
16.02	0.00211296	0.00261883	0.00604181	0.00114834
16.04	0.0027464	0.00223127	0.00284124	0.00114834
16.06	0.00401329	0.00106859	0.00284124	0.000210054
16.08	0.00528018	-0.000481651	0.00390809	-0.000415466
16.1	0.00528018	-0.00125677	0.00710866	-0.000728227
16.12	0.00464674	-0.00164433	0.0113761	-0.000102706
16.14	0.00337985	-0.00241945	0.00817551	0.000210054
16.16	0.000212612	-0.00280701	0.00497496	-0.000415466
16.18	-0.00232118	-0.00241945	0.00497496	0.000210054
16.2	-0.00612185	-0.0020319	0.00390809	0.000522815
16.22	-0.00485496	-0.00164433	0.000707545	0.000210054
16.24	-0.00422152	-9.40912e-05	0.000707545	0.000210054
16.26	-0.00295462	0.00106859	0.000707545	0.000210054
16.28	-0.00358807	0.000681034	-0.00249302	0.000210054
16.3	-0.00295462	-0.00086921	-0.00462672	-0.000415466
16.32	-0.00105428	-0.00319457	-0.00569357	-0.00104099
16.34	0.0014795	-0.00280701	-0.00355987	-0.00166651
16.36	0.0027464	-0.00241945	-0.00249302	-0.00135375
16.38	0.0027464	-0.00241945	-0.00142615	-0.00104099
16.4	-0.00168772	-0.00280701	0.0017744	-0.000728227
16.42	-0.00612185	-0.00358213	0.00497496	-0.000728227
16.44	-0.00675531	-0.00396969	0.00284124	-0.00104099
16.46	-0.00485496	-0.0020319	0.00390809	-0.00135375
16.48	-0.00358807	-9.40912e-05	0.00390809	-0.00104099
16.5	-0.00232118	0.000681034	-0.000359305	-0.000102706
16.52	-0.00105428	0.000681034	-0.00676042	-0.000415466
16.54	0.0014795	0.000293468	-0.0120947	-0.000728227
16.56	0.00337985	-0.00086921	-0.0110278	-0.000415466
16.58	-0.000420833	-0.00086921	-0.00569357	-0.000728227
16.6	-0.00358807	-0.00164433	0.000707545	-0.00197927
16.62	-0.00358807	-0.00241945	0.00497496	-0.00166651
16.64	0.000212612	-0.00319457	0.00604181	-0.00104099
16.66	0.00211296	-0.00358213	0.00604181	-0.000102706
16.68	0.00211296	-0.00241945	0.00710866	0.000835575
16.7	-0.000420833	-0.00125677	0.0103092	0.000210054
16.72	0.0014795	0.000681034	0.00817551	-0.000415466
16.74	0.000846057	0.000293468	0.00390809	-0.00135375
16.76	0.0027464	-9.40912e-05	-0.000359305	-0.00104099
16.78	0.0027464	-0.000481651	-0.00355987	0.000210054
16.8	0.000212612	-0.000481651	-0.00462672	0.00177386
16.82	-0.00422152	0.000293468	-0.00462672	0.00333767
16.84	-0.00422152	-0.000481651	-0.00782727	0.00333767
16.86	-0.00358807	-0.00086921	-0.00676042	0.00177386
16.88	-0.00295462	-0.00164433	-0.00569357	0.000835575
16.9	0.000212612	-0.00241945	-0.00249302	0.000835575
16.92	0.00337985	-0.00280701	0.0017744	0.00114834
16.94	0.00337985	-0.0020319	0.00390809	0.000835575
16.96	0.00401329	-0.00086921	0.00604181	-0.000728227
16.98	0.000846057	-0.000481651	0.00604181	-0.00166651
17	-0.000420833	-9.40912e-05	0.00390809	-0.00166651
17.02	-0.00295462	-0.000481651	0.000707545	-0.000415466
17.04	-0.00232118	-0.0020319	0.000707545	0.000210054
17.06	-0.00105428	-0.00358213	-0.00249302	-0.000728227
17.08	-0.000420833	-0.00396969	-0.000359305	-0.00197927
17.1	0.0014795	-0.00319457	0.00284124	-0.00229203
17.12	0.0014795	-0.0020319	0.00390809	-0.00197927
17.14	-0.00105428	-0.00125677	0.0017744	-0.00135375
17.16	-0.00612185	-0.00241945	-0.000359305	-0.00104099
17.18	-0.00548841	-0.00164433	-0.00249302	-0.00104099
17.2	-0.00548841	-0.00125677	-0.00355987	-0.000415466
17.22	-0.00548841	-0.00125677	-0.00249302	0.000835575
17.24	-0.00675531	-0.00164433	-0.00142615	0.000522815
17.26	-0.00485496	-0.00164433	-0.000359305	-0.000102706
17.28	-0.00168772	-0.00319457	0.000707545	0.000210054
17.3	0.00337985	-0.00358213	0.0017744	-0.000102706
17.32	0.00908087	-0.00358213	0.00390809	-0.00166651
17.34	0.0109812	-0.00358213	0.00497496	-0.00229203
17.36	0.00908087	-0.00164433	0.00390809	-0.00166651
17.38	0.00654709	0.000293468	0.00284124	-0.00135375
17.4	0.00337985	0.00106859	0.00390809	-0.000415466
17.42	0.000212612	0.000681034	0.00497496	0.000835575
17.44	-0.00295462	0.000681034	0.00390809	0.0014611
17.46	-0.00422152	0.00145615	0.000707545	0.00114834
17.48	-0.00358807	0.000681034	0.00284124	-0.000415466
17.5	-0.000420833	-0.000481651	0.00497496	-0.00197927
17.52	0.0014795	-0.00164433	0.00497496	-0.00260479
17.54	0.000212612	-0.00280701	0.00497496	-0.00197927
17.56	-0.00105428	-0.00241945	0.00710866	-0.00229203
17.58	-0.00358807	-0.00125677	0.0017744	-0.00197927
17.6	-0.00485496	-0.000481651	-0.00249302	-0.000728227
17.62	-0.00548841	-0.000481651	-0.00249302	-0.000415466
17.64	-0.00548841	-0.00086921	-0.00249302	-0.000728227
17.66	-0.00738875	-0.0020319	-0.00142615	-0.000415466
17.68	-0.00865564	-0.00319457	0.000707545	-0.000102706
17.7	-0.00738875	-0.00396969	0.00284124	0.000522815
17.72	-0.00612185	-0.00396969	0.00497496	0.000210054
17.74	-0.00675531	-0.00319457	0.00390809	-0.00166651
17.76	-0.0080222	-0.0020319	0.00284124	-0.00197927
17.78	-0.00612185	-9.40912e-05	0.00284124	-0.00166651
17.8	-0.00485496	0.00106859	0.00284124	-0.00197927
17.82	-0.00422152	0.000293468	0.000707545	-0.00229203
17.84	-0.00422152	-9.40912e-05	-0.00249302	-0.00166651
17.86	-0.00105428	-0.000481651	-0.00462672	-0.00104099
17.88	-0.000420833	-0.00125677	-0.00249302	-0.000102706
17.9	0.0014795	-0.00164433	0.000707545	0.000835575
17.92	0.00401329	-0.00164433	0.00390809	0.0014611
17.94	0.00464674	-0.00164433	0.00817551	0.000835575
17.96	0.00528018	-0.0020319	0.0103092	-0.000415466
17.98	0.00337985	-0.0020319	0.0113761	-0.00104099
18	0.000846057	-0.00241945	0.00710866	-0.000728227
18.02	0.000212612	-0.00241945	0.00284124	-0.000102706
18.04	0.000212612	-0.0020319	-0.000359305	0.000522815
18.06	-0.00295462	-0.00086921	-0.00249302	0.000835575
18.08	-0.00232118	-0.000481651	-0.00249302	0.0014611
18.1	-0.00168772	-0.000481651	-0.00142615	0.0014611
18.12	-0.00168772	-0.00125677	-0.000359305	0.00177386
18.14	-0.00548841	-0.00241945	0.000707545	0.00114834
18.16	-0.00422152	-0.00241945	0.000707545	-0.000102706
18.18	-0.00232118	-0.00125677	-0.000359305	-0.00104099
18.2	0.0014795	-0.000481651	-0.00142615	-0.00104099
18.22	0.0027464	-0.000481651	0.000707545	-0.00135375
18.24	0.00401329	-9.40912e-05	-0.00142615	-0.00135375
18.26	0.00464674	-9.40912e-05	-0.00889414	-0.000102706
18.28	0.00528018	0.000293468	-0.00569357	0.0014611
18.3	0.00464674	0.000293468	0.0017744	0.00239938
18.32	0.00464674	0.000293468	0.00497496	0.0014611
18.34	0.00337985	0.00145615	0.00604181	0.000522815
18.36	0.000846057	0.00106859	0.00497496	0.000210054
18.38	-0.00168772	-9.40912e-05	0.00284124	0.000210054
18.4	-0.00232118	-0.0020319	0.000707545	0.00114834
18.42	-0.00168772	-0.00396969	0.00284124	0.0014611
18.44	0.000212612	-0.00474482	0.00497496	0.000835575
18.46	-0.00105428	-0.00396969	0.00497496	-0.000415466
18.48	-0.00485496	-0.0020319	0.00604181	0.000210054
18.5	-0.0080222	-0.00164433	0.00390809	0.000522815
18.52	-0.00928909	-0.00164433	0.00497496	0.000522815
18.54	-0.00928909	-0.0020319	0.00710866	-0.000415466
18.56	-0.0080222	-0.00125677	0.0124429	0.000210054
18.58	-0.00485496	-0.00125677	0.0145766	0.00114834
18.6	-0.00358807	-0.00125677	0.00924236	0.000522815
18.62	-0.00295462	-0.000481651	0.00284124	0.000210054
18.64	-0.00168772	-0.00086921	-0.000359305	-0.000102706
18.66	-0.00295462	0.000293468	-0.00355987	-0.000728227
18.68	-0.00548841	-0.000481651	-0.00569357	-0.00104099
18.7	-0.00675531	-0.000481651	-0.00355987	-0.00135375
18.72	-0.00992253	-0.00125677	0.000707545	-0.00135375
18.74	-0.010556	-0.00319457	0.00390809	-0.00135375
18.76	-0.00865564	-0.00435726	0.00604181	-0.00166651
18.78	-0.00232118	-0.00396969	0.00497496	-0.00229203
18.8	0.000846057	-0.00396969	0.0017744	-0.00291755
18.82	0.0027464	-0.00358213	0.000707545	-0.00260479
18.84	0.000212612	-0.00358213	-0.00355987	-0.00104099
18.86	0.000846057	-0.00358213	-0.00782727	-0.00104099
18.88	0.00211296	-0.00241945	-0.00782727	-0.00229203
18.9	0.00401329	-9.40912e-05	-0.00355987	-0.00260479
18.92	0.00337985	0.000681034	0.000707545	-0.00260479
18.94	0.0027464	0.00106859	0.00390809	-0.000728227
18.96	0.000846057	-9.40912e-05	0.00710866	0.00114834
18.98	0.00211296	-0.00086921	0.00284124	0.00177386
19	0.000212612	-0.00125677	-0.00249302	0.00239938
19.02	-0.00105428	-0.00086921	-0.00462672	0.00333767
19.04	-0.000420833	-0.000481651	-0.00676042	0.00271214
19.06	0.00211296	-0.00086921	-0.00462672	0.00114834
19.08	0.000212612	-0.00086921	0.000707545	0.000522815
19.1	-0.00232118	0.000293468	0.0017744	0.000522815
19.12	-0.00422152	0.00145615	0.0017744	0.000522815
19.14	-0.00548841	0.00184371	0.00284124	0.00177386
19.16	-0.00422152	-9.40912e-05	0.00497496	0.0030249
19.18	-0.000420833	-0.00125677	0.00284124	0.0030249
19.2	0.00337985	-0.00319457	-0.00249302	0.00208662
19.22	0.00591363	-0.00319457	-0.00462672	-0.000415466
19.24	0.00401329	-0.00280701	-0.00249302	-0.00291755
19.26	0.0014795	-0.00125677	0.00284124	-0.00291755
19.28	-0.00105428	-9.40912e-05	0.00604181	-0.00197927
19.3	-0.00232118	0.000293468	0.00604181	-0.00166651
19.32	-0.00422152	0.000293468	0.00604181	-0.00104099
19.34	-0.00295462	-9.40912e-05	0.00390809	-0.000102706
19.36	-0.00168772	-9.40912e-05	0.0017744	-0.000102706
19.38	-0.00295462	-0.000481651	-0.00249302	0.000210054
19.4	-0.00548841	-0.00086921	-0.00569357	-0.000102706
19.42	-0.00485496	-0.00164433	-0.00569357	-0.000102706
19.44	-0.00548841	-0.00241945	-0.000359305	-0.000728227
19.46	-0.00485496	-0.00241945	0.0017744	-0.000102706
19.48	-0.00232118	-0.00241945	0.00497496	-0.000415466
19.5	0.000212612	-0.00241945	0.00390809	0.000210054
19.52	0.000846057	-0.00164433	0.000707545	0.000210054
19.54	-0.00232118	-0.00086921	-0.00355987	0.000522815
19.56	-0.00422152	-0.00086921	-0.00676042	0.000835575
19.58	-0.00422152	-0.00164433	-0.00569357	0.000210054
19.6	-0.00358807	-0.00125677	-0.00249302	0.000522815
19.62	-0.00485496	-0.00086921	0.000707545	0.000835575
19.64	-0.00422152	-0.00086921	0.000707545	-0.000102706
19.66	-0.00358807	-0.00164433	-0.00249302	-0.00135375
19.68	-0.00105428	-0.00241945	-0.00462672	-0.00166651
19.7	-0.00105428	-0.00435726	-0.00142615	-0.000728227
19.72	0.0027464	-0.00551994	-0.000359305	-0.00166651
19.74	0.0027464	-0.00513238	-0.000359305	-0.00197927
19.76	-0.00105428	-0.00435726	0.000707545	-0.00135375
19.78	-0.00612185	-0.00358213	0.000707545	-0.000415466
19.8	-0.00485496	-0.0020319	-0.00249302	-0.000415466
19.82	-0.00168772	-0.00086921	-0.00249302	0.000835575
19.84	0.0014795	-0.00164433	0.000707545	0.000835575
19.86	-0.000420833	-0.00241945	0.00284124	-0.000728227
19.88	-0.000420833	-0.00319457	0.00390809	-0.000728227
19.9	-0.00105428	-0.0020319	0.0017744	-0.000415466
19.92	0.000212612	-9.40912e-05	-0.00142615	0.000210054
19.94	-0.00105428	0.00145615	0.000707545	0.000210054
19.96	0.000846057	0.00145615	-0.00142615	-0.000102706
19.98	0.0014795	-9.40912e-05	-0.00249302	-0.000415466
20	0.0014795	-0.00086921	-0.00355987	-0.000728227
20.02	0.000846057	-0.00125677	-0.00462672	-0.000728227
20.04	0.0014795	-9.40912e-05	-0.00569357	-0.00135375
20.06	0.000846057	0.00145615	-0.00142615	-0.00104099
20.08	0.0014795	0.00184371	0.00284124	-0.000415466
20.1	0.000846057	0.00145615	0.00284124	0.000522815
20.12	0.0027464	0.000681034	0.00284124	0.00177386
20.14	0.0027464	0.000293468	0.000707545	0.00114834
20.16	-0.000420833	-0.00086921	-0.000359305	0.000210054
20.18	-0.00295462	-0.00358213	0.00284124	-0.00104099
20.2	-0.000420833	-0.00474482	0.00497496	-0.00135375
20.22	0.0027464	-0.00396969	0.00604181	-0.00104099
20.24	0.0027464	-0.0020319	0.00497496	-0.000415466
20.26	-0.000420833	-0.00125677	0.00604181	0.000210054
20.28	-0.00105428	-0.00086921	0.00817551	0.000210054
20.3	-0.00232118	-9.40912e-05	0.00497496	-0.000415466
20.32	-0.00232118	-0.000481651	-0.000359305	-0.000415466
20.34	-0.00105428	-0.000481651	-0.00249302	-0.000728227
20.36	0.000212612	-0.00164433	-0.00249302	-0.000415466
20.38	0.000846057	-0.00125677	-0.00249302	0.000522815
20.4	-0.00232118	-9.40912e-05	0.000707545	0.000835575
20.42	-0.00232118	0.000293468	0.00284124	0.000522815
20.44	-0.00168772	0.000293468	0.00390809	0.000210054
20.46	0.000212612	-0.00164433	0.0017744	0.000522815
20.48	0.000212612	-0.00241945	-0.000359305	0.000210054
20.5	0.000212612	-0.00241945	-0.000359305	-0.000415466
20.52	0.000846057	-0.00164433	-0.000359305	-0.000415466
20.54	0.000212612	-0.000481651	0.000707545	-0.000415466
20.56	-0.00168772	0.000681034	-0.000359305	-0.000415466
20.58	-0.00232118	-9.40912e-05	-0.00142615	-0.000415466
20.6	0.000212612	-0.00086921	-0.000359305	-0.000728227
20.62	0.0014795	-0.00164433	0.000707545	-0.000415466
20.64	-0.00105428	-0.0020319	0.00390809	-0.00104099
20.66	-0.00295462	-0.00241945	0.0017744	-0.00135375
20.68	-0.00358807	-0.0020319	-0.00355987	-0.00104099
20.7	-0.00232118	-0.00164433	-0.00569357	0.000522815
20.72	-0.00295462	-0.000481651	-0.00569357	0.0014611
20.74	-0.00168772	-0.00086921	-0.00249302	0.000835575
20.76	-0.00105428	-0.00164433	0.000707545	-0.000728227
20.78	0.0014795	-0.00125677	0.0017744	-0.00229203
20.8	0.0014795	-0.00125677	-0.00142615	-0.00323032
20.82	0.000846057	-0.0020319	-0.00142615	-0.00323032
20.84	0.000212612	-0.00319457	0.000707545	-0.00229203
20.86	0.000212612	-0.00474482	0.00284124	-0.00197927
20.88	0.000212612	-0.00474482	0.00284124	-0.00166651
20.9	0.0014795	-0.00319457	0.0017744	-0.00104099
20.92	0.00211296	-0.0020319	-0.000359305	-0.00135375
20.94	-0.000420833	-0.00086921	-0.00249302	-0.00135375
20.96	-0.00232118	-0.000481651	-0.00569357	-0.00135375
20.98	0.000212612	-0.00086921	-0.00676042	-0.00135375
21	0.000212612	-0.00086921	-0.00355987	0.000210054
21.02	0.000212612	-0.00125677	-0.00249302	0.00208662
21.04	-0.00105428	-0.00164433	0.000707545	0.00208662
21.06	-0.00105428	-0.0020319	0.00284124	0.00114834
21.08	-0.00105428	-0.00164433	0.00604181	0.000210054
21.1	-0.00358807	-0.00125677	0.00390809	0.000210054
21.12	-0.00422152	-0.000481651	0.0017744	0.000522815
21.14	-0.00358807	-0.00086921	-0.00142615	0.000522815
21.16	-0.00105428	-0.00164433	-0.00249302	0.000210054
21.18	-0.00105428	-0.00280701	-0.00249302	-0.000415466
21.2	-0.00232118	-0.00358213	-0.00142615	-0.00104099
21.22	-0.00358807	-0.0020319	0.00284124	-0.00104099
21.24	-0.00358807	-9.40912e-05	0.00284124	-0.00104099
21.26	-0.00485496	-9.40912e-05	0.0017744	-0.000728227
21.28	-0.00358807	-0.000481651	0.000707545	0.000210054
21.3	-0.00358807	-0.000481651	0.00284124	0.000522815
21.32	-0.00358807	-0.000481651	0.0017744	-0.000415466
21.34	-0.00485496	-0.000481651	0.000707545	-0.000415466
21.36	-0.00358807	-0.000481651	-0.00355987	-0.000728227
21.38	-0.00105428	0.00106859	-0.00889414	-0.00135375
21.4	0.0014795	0.00145615	-0.00996099	-0.00135375
21.42	0.00401329	0.00106859	-0.00889414	-0.00135375
21.44	0.00718053	0.000293468	-0.00462672	-0.000728227
21.46	0.00401329	-0.000481651	-0.00249302	-0.000102706
21.48	0.0027464	-0.00125677	-0.00249302	-0.000728227
21.5	0.000212612	-0.00164433	-0.00676042	-0.00104099
21.52	0.000846057	-0.00280701	-0.00462672	-0.000415466
21.54	-0.000420833	-0.0020319	-0.00142615	0.000835575
21.56	-0.00168772	-0.00086921	0.000707545	0.000210054
21.58	-0.00105428	0.000681034	-0.000359305	0.000522815
21.6	0.000846057	0.000293468	0.00284124	0.000210054
21.62	0.000846057	-9.40912e-05	0.00497496	-0.000415466
21.64	0.0014795	-0.00280701	0.00604181	-0.000415466
21.66	0.000212612	-0.00435726	0.00390809	0.000522815
21.68	0.0014795	-0.00396969	-0.000359305	0.00208662
21.7	0.0014795	-0.00358213	-0.00249302	0.00365043
21.72	0.000212612	-0.00241945	-0.00249302	0.00333767
21.74	-0.00358807	-0.00125677	-0.00142615	0.00271214
21.76	-0.00675531	-0.00086921	0.000707545	0.00239938
21.78	-0.00612185	-0.00125677	0.000707545	0.00177386
21.8	-0.00485496	-0.00086921	-0.00249302	0.000835575
21.82	-0.00295462	-0.00086921	-0.00462672	0.000835575
21.84	0.000212612	-0.00125677	-0.00569357	0.0014611
21.86	0.0027464	-0.00086921	-0.00462672	0.0014611
21.88	0.00337985	0.000293468	-0.00249302	0.000210054
21.9	0.0027464	-0.000481651	0.0017744	-0.000728227
21.92	0.00211296	-0.00125677	0.00284124	-0.00260479
21.94	0.000846057	-0.00164433	0.0017744	-0.00323032
21.96	-0.00105428	-0.00164433	0.00284124	-0.00291755
21.98	-0.00168772	-0.00241945	0.00284124	-0.00135375
22	-0.00168772	-0.00125677	0.000707545	-0.000415466
22.02	0.00211296	-0.00164433	-0.00142615	0.000522815
22.04	0.000212612	-0.00319457	-0.000359305	0.000835575
22.06	-0.00295462	-0.00474482	0.0017744	0.00114834
22.08	-0.00548841	-0.00396969	0.000707545	0.000522815
22.1	-0.00548841	-0.00319457	-0.00249302	0.000835575
22.12	-0.00612185	-0.00164433	-0.00569357	0.0014611
22.14	-0.00358807	-0.00125677	-0.00676042	0.00114834
22.16	-0.00232118	-0.00125677	-0.00676042	-0.000102706
22.18	-0.00105428	-0.00164433	-0.00142615	-0.000415466
22.2	-0.00105428	-0.00241945	-0.000359305	0.000210054
22.22	-0.00105428	-0.0020319	-0.000359305	0.000835575
22.24	-0.00105428	-0.0020319	0.000707545	0.00114834
22.26	0.000846057	-0.00319457	0.000707545	0.00114834
22.28	0.00337985	-0.00280701	-0.00142615	0.00114834
22.3	0.00337985	-0.00125677	-0.00142615	0.0014611
22.32	0.00401329	-0.000481651	0.0017744	0.0014611
22.34	0.0027464	-0.00086921	0.00390809	0.00177386
22.36	0.0014795	-0.00086921	0.00390809	0.0014611
22.38	0.00401329	-0.000481651	0.00390809	0.000522815
22.4	0.00718053	-0.00125677	0.00390809	0.000210054
22.42	0.00844742	-0.00241945	0.00390809	0.000210054
22.44	0.00654709	-0.00358213	0.00604181	-0.000102706
22.46	0.00464674	-0.00280701	0.00604181	0.000210054
22.48	0.0027464	-0.00280701	0.000707545	-0.000415466
22.5	-0.000420833	-0.00164433	-0.00355987	-0.000728227
22.52	-0.00548841	-0.00086921	-0.00462672	-0.000415466
22.54	-0.0080222	-0.000481651	-0.00249302	0.000210054
22.56	-0.00675531	-0.00086921	-0.00142615	0.000522815
22.58	-0.00612185	-0.00241945	-0.00249302	0.000835575
22.6	-0.00485496	-0.00280701	-0.00249302	0.000210054
22.62	-0.00232118	-0.00280701	-0.000359305	-0.000415466
22.64	-0.000420833	-0.00164433	-0.00249302	-0.00104099
22.66	-0.00168772	-0.00086921	-0.00676042	-0.000415466
22.68	-0.00232118	-0.00086921	-0.00462672	-0.000728227
22.7	0.000212612	-0.00125677	-0.00142615	-0.00104099
22.72	0.0027464	-0.00241945	-0.000359305	-0.00229203
22.74	0.00401329	-0.00241945	0.000707545	-0.00229203
22.76	0.00401329	-0.00086921	0.000707545	-0.00166651
22.78	0.0014795	-9.40912e-05	0.000707545	-0.000415466
22.8	0.0014795	-0.00086921	0.000707545	0.000210054
22.82	0.000846057	-0.0020319	-0.00142615	0.000522815
22.84	-0.00105428	-0.00319457	0.000707545	0.00239938
22.86	-0.00358807	-0.00280701	0.000707545	0.00208662
22.88	-0.00295462	-0.00086921	0.00284124	0.0014611
22.9	-0.000420833	-0.00164433	0.00284124	0.000522815
22.92	0.000846057	-0.00086921	-0.00355987	-0.00104099
22.94	-0.000420833	0.000293468	-0.00782727	-0.00197927
22.96	-0.00422152	0.00145615	-0.00996099	-0.00135375
22.98	-0.00738875	0.00106859	-0.00462672	-0.000728227
23	-0.00675531	0.00145615	-0.00142615	0.00114834
23.02	-0.00422152	0.00106859	0.000707545	0.0014611
23.04	0.000212612	-9.40912e-05	-0.00249302	0.000522815
23.06	-0.000420833	-0.000481651	-0.00249302	-0.000415466
23.08	0.0014795	0.000293468	-0.00355987	-0.00135375
23.1	0.0014795	0.00145615	-0.00569357	-0.00166651
23.12	0.0027464	0.00145615	-0.00462672	-0.00166651
23.14	-0.000420833	-0.000481651	-0.00462672	-0.000728227
23.16	-0.00358807	-0.00241945	-0.00355987	-0.000728227
23.18	-0.00548841	-0.00319457	-0.00249302	0.000210054
23.2	-0.00548841	-0.00280701	-0.00142615	0.000522815
23.22	-0.00295462	-0.00125677	0.00284124	0.000835575
23.24	-0.00232118	-9.40912e-05	0.0017744	0.000835575
23.26	-0.00232118	0.000293468	-0.00249302	0.00114834
23.28	-0.00105428	-9.40912e-05	-0.00249302	0.00208662
23.3	-0.00105428	-0.000481651	-0.00142615	0.00208662
23.32	-0.00295462	-0.00125677	-0.000359305	0.00177386
23.34	-0.00295462	-0.0020319	0.0017744	0.00208662
23.36	-0.000420833	-0.00125677	0.000707545	0.00239938
23.38	0.0027464	0.00106859	-0.000359305	0.00208662
23.4	0.00401329	0.00145615	-0.000359305	0.0014611
23.42	0.0027464	0.000681034	0.000707545	0.000835575
23.44	-0.000420833	-9.40912e-05	0.00284124	0.000522815
23.46	-0.00232118	-0.00125677	0.00284124	-0.000415466
23.48	-0.00168772	-0.00125677	-0.00142615	-0.000102706
23.5	0.000212612	-0.00086921	-0.00142615	-0.00135375
23.52	-0.00105428	-0.0020319	0.000707545	-0.00260479
23.54	-0.000420833	-0.00396969	0.00284124	-0.00260479
23.56	0.00211296	-0.00513238	0.00604181	-0.00166651
23.58	0.00401329	-0.00474482	0.00604181	-0.00104099
23.6	-0.000420833	-0.00396969	0.00497496	-0.00104099
23.62	-0.00105428	-0.00241945	-0.00142615	-0.000415466
23.64	-0.00295462	-0.000481651	-0.00569357	0.000210054
23.66	-0.00295462	-0.000481651	-0.00889414	0.000210054
23.68	-0.00295462	-0.00164433	-0.00889414	-0.00135375
23.7	-0.00295462	-0.0020319	-0.00462672	-0.00135375
23.72	-0.00295462	-0.00164433	-0.00249302	-0.00135375
23.74	-0.00105428	-0.000481651	-0.000359305	-0.000728227
23.76	-0.000420833	0.000293468	-0.00142615	-0.000102706
23.78	-0.00105428	0.00106859	-0.00569357	-0.000415466
23.8	-0.00105428	0.00145615	-0.00569357	-0.000728227
23.82	-0.000420833	0.00145615	-0.00249302	-0.000415466
23.84	-0.00168772	0.000293468	0.00284124	0.000210054
23.86	0.000846057	-0.000481651	0.00497496	-0.00135375
23.88	0.0014795	-0.00164433	0.0017744	-0.00229203
23.9	0.00401329	-0.0020319	0.0017744	-0.00135375
23.92	0.0027464	-0.00125677	-0.000359305	-0.00135375
23.94	0.0014795	-9.40912e-05	-0.00142615	-0.000728227
23.96	-0.000420833	0.000681034	-0.00142615	-0.000415466
23.98	-0.00295462	0.00184371	-0.00249302	0.000522815
24	-0.00422152	0.00261883	-0.00142615	0.00114834
24.02	-0.00358807	0.00300639	0.000707545	0.00177386
24.04	-0.00105428	0.00223127	-0.000359305	0.00114834
24.06	0.000212612	0.000681034	-0.00142615	0.000522815
24.08	-0.000420833	-0.000481651	-0.00142615	0.000522815
24.1	-0.00232118	-0.00125677	0.000707545	0.000835575
24.12	-0.00358807	-0.00086921	-0.00142615	0.0014611
24.14	-0.00295462	-0.00086921	-0.00462672	0.00177386
24.16	0.000846057	-0.000481651	-0.00676042	0.00208662
24.18	0.00401329	-0.000481651	-0.00782727	0.00114834
24.2	0.00528018	-0.000481651	-0.00676042	-0.000102706
24.22	0.0014795	-0.00125677	-0.00142615	-0.00104099
24.24	0.0014795	-0.00125677	0.0017744	-0.00135375
24.26	0.00401329	-9.40912e-05	0.00604181	-0.00104099
24.28	0.00654709	-0.000481651	0.00497496	0.000210054
24.3	0.00654709	-0.00086921	-0.000359305	0.000835575
24.32	0.00401329	-0.00125677	-0.00142615	0.000835575
24.34	0.00211296	-0.00125677	0.000707545	0.00114834
24.36	0.0027464	-0.00164433	0.00284124	0.00114834
24.38	-0.00168772	-0.00241945	0.00497496	0.00177386
24.4	-0.00548841	-0.0020319	0.00284124	0.00208662
24.42	-0.00548841	-0.00241945	-0.000359305	0.00271214
24.44	-0.00295462	-0.0020319	-0.00249302	0.00333767
24.46	-0.00295462	-0.0020319	-0.000359305	0.00365043
24.48	-0.00422152	-0.00086921	0.00604181	0.0030249
24.5	-0.00422152	-0.00086921	0.00924236	0.000522815
24.52	-0.00295462	-9.40912e-05	0.0103092	-0.00104099
24.54	0.000212612	0.000681034	0.00817551	-0.00135375
24.56	0.00337985	0.00145615	0.00497496	-0.00104099
24.58	0.0027464	0.00106859	-0.00142615	-0.00104099
24.6	0.000212612	0.00106859	-0.00142615	-0.00166651
24.62	-0.00232118	0.00106859	0.000707545	-0.00197927
24.64	-0.00358807	0.000293468	0.00497496	-0.00135375
24.66	-0.00485496	-9.40912e-05	0.00604181	0.000522815
24.68	-0.00612185	0.000293468	0.00604181	0.00333767
24.7	-0.00738875	-9.40912e-05	0.00710866	0.00458871
24.72	-0.00675531	-0.00086921	0.00924236	0.00396319
24.74	-0.00548841	-0.0020319	0.0113761	0.00271214
24.76	-0.00232118	-0.00241945	0.0113761	0.000522815
24.78	0.000846057	-0.00125677	0.00817551	-0.00135375
24.8	0.00464674	-0.000481651	0.00497496	-0.00291755
24.82	0.00844742	-0.00086921	-0.000359305	-0.00229203
24.84	0.00781398	-0.00125677	-0.00462672	-0.000415466
24.86	0.00654709	-0.00164433	-0.00462672	-0.000102706
24.88	0.00591363	-0.00164433	-0.00142615	-0.000415466
24.9	0.00337985	-0.000481651	0.0017744	-0.000102706
24.92	-0.00232118	0.000293468	0.00390809	0.000210054
24.94	-0.00612185	0.000293468	0.00604181	0.000210054
24.96	-0.00358807	-9.40912e-05	0.00817551	0.000210054
24.98	-0.00422152	-0.000481651	0.0103092	0.000210054
25	-0.00612185	-0.00125677	0.0113761	-0.000415466
25.02	-0.00612185	-0.00241945	0.0103092	-0.000728227
25.04	-0.00422152	-0.00241945	0.00497496	-0.000415466
25.06	-0.00105428	-0.00164433	0.00284124	0.000210054
25.08	-0.00105428	0.00106859	0.0017744	0.000835575
25.1	0.00211296	0.00261883	0.0017744	0.00114834
25.12	0.00337985	0.00261883	0.00497496	0.0014611
25.14	0.00654709	0.00261883	0.00710866	0.0014611
25.16	0.00528018	0.000681034	0.0113761	0.000835575
25.18	0.00211296	-0.00125677	0.0103092	0.000522815
25.2	0.000212612	-0.0020319	0.00604181	0.000835575
25.22	-0.00168772	-0.00241945	0.00390809	0.000522815
25.24	-0.00485496	-0.00086921	0.00497496	-0.000728227
25.26	-0.00358807	-0.000481651	0.00390809	-0.00166651
25.28	0.000212612	-0.000481651	0.000707545	-0.00166651
25.3	0.000846057	-0.000481651	-0.00249302	-0.00197927
25.32	-0.00232118	-0.00086921	-0.00249302	-0.00197927
25.34	-0.00295462	-0.00125677	-0.00249302	-0.00291755
25.36	-0.00105428	-0.000481651	-0.00462672	-0.00323032
25.38	-0.000420833	0.000293468	-0.00462672	-0.00291755
25.4	-0.00105428	-9.40912e-05	-0.00142615	-0.00135375
25.42	0.000846057	-0.00125677	0.000707545	-0.000728227
25.44	0.00211296	-0.00125677	0.00284124	-0.000102706
25.46	0.000846057	-0.00125677	0.00604181	-0.000102706
25.48	0.000212612	-0.00164433	0.00710866	0.000210054
25.5	-0.000420833	-0.00086921	0.00604181	0.000210054
25.52	-0.00105428	-0.00125677	0.00604181	-0.000415466
25.54	-0.00422152	-0.00125677	0.00710866	-0.00104099
25.56	-0.00675531	-0.00086921	0.00497496	-0.000415466
25.58	-0.00612185	-0.000481651	0.00390809	-0.000415466
25.6	-0.00295462	0.000681034	-0.000359305	-0.000728227
25.62	-0.00168772	0.00106859	-0.00462672	-0.00135375
25.64	-0.00105428	-0.000481651	-0.00569357	-0.000415466
25.66	-0.00168772	-0.00241945	-0.00355987	0.000210054
25.68	-0.00105428	-0.00164433	-0.00142615	-0.000102706
25.7	-0.000420833	-0.00125677	0.00284124	-0.000102706
25.72	0.0014795	0.00106859	0.00497496	-0.000415466
25.74	0.0027464	0.00261883	0.00390809	0.000210054
25.76	0.00337985	0.00261883	0.00284124	0.0014611
25.78	0.0014795	0.00223127	0.000707545	0.00208662
25.8	0.0014795	0.00145615	-0.00249302	0.00271214
25.82	0.0014795	0.000681034	-0.00355987	0.00208662
25.84	0.00211296	-9.40912e-05	-0.00355987	0.0014611
25.86	0.00211296	-9.40912e-05	-0.000359305	-0.000415466
25.88	0.00337985	-0.000481651	0.00284124	-0.00291755
25.9	0.00401329	-0.00086921	0.00284124	-0.00260479
25.92	0.00401329	-0.0020319	0.000707545	-0.00166651
25.94	-0.000420833	-0.00280701	-0.00142615	-0.000415466
25.96	-0.00105428	-0.00241945	-0.00249302	0.000210054
25.98	-0.000420833	-0.00125677	-0.000359305	0.0014611
26	0.0027464	-0.000481651	0.00284124	0.00177386
26.02	0.0014795	-9.40912e-05	0.000707545	0.0014611
26.04	-0.00232118	0.00184371	-0.00569357	0.000522815
26.06	-0.00358807	0.00145615	-0.00782727	-0.000415466
26.08	-0.00168772	0.000681034	-0.00462672	0.000210054
26.1	-0.00105428	-0.00086921	0.000707545	-0.000102706
26.12	-0.00105428	-0.00241945	0.00710866	-0.00104099
26.14	-0.00232118	-0.00319457	0.00924236	-0.00166651
26.16	0.000212612	-0.00319457	0.00817551	-0.00166651
26.18	0.00464674	-0.0020319	0.00497496	-0.00104099
26.2	0.00528018	-0.00164433	0.000707545	-0.000728227
26.22	0.00401329	-0.000481651	0.000707545	-0.000415466
26.24	-0.000420833	-0.000481651	0.00284124	0.000210054
26.26	-0.00358807	-0.00086921	0.00390809	0.000522815
26.28	-0.00422152	-0.00125677	0.00497496	0.00114834
26.3	-0.00422152	-0.0020319	0.00497496	0.000835575
26.32	-0.00295462	-0.00241945	0.00497496	-0.000728227
26.34	-0.00232118	-0.00086921	0.00710866	-0.00197927
26.36	-0.00105428	-0.000481651	0.00390809	-0.00166651
26.38	-0.00105428	-0.00086921	0.00390809	-0.000728227
26.4	0.000212612	-0.00086921	0.00497496	-0.000728227
26.42	0.0027464	0.000681034	0.00817551	-0.000102706
26.44	0.00464674	0.00261883	0.00817551	-0.000102706
26.46	0.00528018	0.00339396	0.00817551	-0.000728227
26.48	0.00211296	0.00339396	0.00710866	-0.00104099
26.5	0.000846057	0.00261883	0.00390809	-0.000728227
26.52	0.000846057	0.00223127	0.000707545	-0.000102706
26.54	0.00401329	0.00184371	-0.00249302	0.000522815
26.56	0.00337985	0.00184371	-0.00676042	0.00114834
26.58	0.0027464	0.00184371	-0.00676042	0.00114834
26.6	0.0027464	0.00145615	-0.00249302	0.000835575
26.62	0.00337985	0.000681034	0.000707545	-0.000102706
26.64	0.00211296	-0.000481651	0.00390809	0.000210054
26.66	0.00211296	-0.00241945	0.00390809	0.000210054
26.68	0.0027464	-0.00241945	0.00284124	-0.000415466
26.7	0.0027464	-0.00086921	-0.00142615	-0.00104099
26.72	0.000846057	0.00106859	-0.00462672	-0.00197927
26.74	0.000212612	0.00145615	-0.00782727	-0.00166651
26.76	0.000846057	0.00106859	-0.00569357	-0.00135375
26.78	0.000212612	-9.40912e-05	-0.00462672	-0.000728227
26.8	-0.00358807	0.000293468	-0.00569357	-0.000728227
26.82	-0.00295462	-0.000481651	-0.00355987	-0.000728227
26.84	-0.00168772	-0.000481651	-0.00142615	-0.00104099
26.86	-0.00232118	-9.40912e-05	0.0017744	-0.000102706
26.88	-0.00168772	-0.000481651	0.00710866	-0.000102706
26.9	0.000212612	-0.00125677	0.0103092	-0.00166651
26.92	0.00211296	-0.00086921	0.00924236	-0.00197927
26.94	0.00211296	-0.000481651	0.00710866	-0.00197927
26.96	0.000846057	-9.40912e-05	0.00604181	-0.000728227
26.98	0.00211296	0.000681034	0.00604181	-0.000415466
27	0.0027464	0.00106859	0.00284124	-0.00104099
27.02	0.0014795	0.00106859	0.00284124	-0.00229203
27.04	-0.00105428	-0.000481651	-0.000359305	-0.00291755
27.06	-0.00168772	-0.00164433	-0.00462672	-0.00260479
27.08	-0.00105428	-0.00241945	-0.00249302	-0.00104099
27.1	-0.00168772	-0.00280701	-0.000359305	0.000522815
27.12	-0.00105428	-0.00280701	-0.00142615	0.0014611
27.14	-0.000420833	-0.00241945	-0.00142615	0.00208662
27.16	0.000846057	-0.00164433	-0.00249302	0.0014611
27.18	0.00211296	-0.00125677	-0.00249302	0.0014611
27.2	0.00464674	-0.00125677	0.000707545	0.00208662
27.22	0.00528018	0.000293468	0.00284124	0.00177386
27.24	0.000846057	0.00106859	0.00390809	0.000522815
27.26	-0.00358807	0.000681034	0.0017744	-0.00104099
27.28	-0.00422152	-9.40912e-05	0.00284124	-0.000728227
27.3	-0.00232118	-0.00125677	0.00390809	-0.000415466
27.32	-0.000420833	-0.0020319	0.00604181	-0.000728227
27.34	-0.00105428	-0.0020319	0.00604181	-0.000728227
27.36	-0.00168772	-0.00125677	0.0017744	-0.00104099
27.38	-0.00232118	-9.40912e-05	0.00390809	0.000210054
27.4	-0.00232118	0.00145615	0.00497496	0.000210054
27.42	-0.00168772	0.00261883	0.00284124	0.000210054
27.44	0.0027464	0.00184371	0.000707545	0.000835575
27.46	0.00591363	0.000681034	0.000707545	0.00208662
27.48	0.00528018	-9.40912e-05	0.0017744	0.00239938
27.5	0.000846057	-0.000481651	0.00284124	0.0014611
27.52	-0.000420833	-0.0020319	0.0017744	0.000522815
27.54	0.000212612	-0.00280701	0.00284124	-0.000102706
27.56	-0.00168772	-0.0020319	0.00710866	-0.00104099
27.58	-0.00295462	-0.00086921	0.00924236	-0.00135375
27.6	-0.00232118	-0.00125677	0.00817551	-0.000415466
27.62	0.0014795	-0.00241945	0.0113761	0.000210054
27.64	0.00401329	-0.00164433	0.0113761	-0.000415466
27.66	0.000212612	-9.40912e-05	0.00924236	-0.000728227
27.68	-0.00358807	0.00106859	0.00604181	-0.00135375
27.7	-0.00422152	0.00184371	0.00604181	-0.00135375
27.72	-0.000420833	0.00145615	0.00390809	-0.00166651
27.74	0.000846057	0.000681034	-0.00142615	-0.00166651
27.76	0.000846057	-0.00164433	-0.00462672	-0.000728227
27.78	0.000212612	-0.00241945	-0.00249302	-0.000415466
27.8	0.000212612	-0.00164433	0.0017744	-0.000728227
27.82	0.0027464	-0.00086921	0.00604181	-0.00104099
27.84	0.00591363	-9.40912e-05	0.00710866	-0.00197927
27.86	0.00654709	0.00145615	0.00924236	-0.00104099
27.88	0.00654709	0.00184371	0.00817551	0.000210054
27.9	0.00337985	0.00145615	0.00604181	-0.000415466
27.92	0.0014795	-0.000481651	0.00497496	-0.000728227
27.94	-0.000420833	-9.40912e-05	0.000707545	-0.000728227
27.96	-0.00358807	0.00145615	-0.000359305	-0.000728227
27.98	-0.00485496	0.00145615	-0.000359305	-0.000415466
28	-0.00295462	0.00106859	-0.000359305	-0.000415466
28.02	-0.000420833	0.000681034	0.000707545	0.000210054
28.04	-0.00105428	0.00106859	0.000707545	0.000210054
28.06	-0.000420833	0.00223127	0.0017744	-0.000415466
28.08	0.000212612	0.00261883	0.00497496	-0.00104099
28.1	-0.00105428	0.00223127	0.00817551	-0.000728227
28.12	-0.00168772	0.00184371	0.00817551	-0.000102706
28.14	-0.00168772	0.00145615	0.00710866	-0.000415466
28.16	-0.00422152	0.000681034	0.00710866	-0.000728227
28.18	-0.00485496	-9.40912e-05	0.00497496	-0.000415466
28.2	-0.00485496	-0.00164433	0.00284124	-0.00104099
28.22	-0.00232118	-0.00280701	-0.000359305	-0.00104099
28.24	0.00211296	-0.0020319	-0.00249302	-0.000415466
28.26	0.00528018	-0.0020319	-0.00355987	-0.000728227
28.28	0.00528018	-0.00241945	-0.00355987	-0.000102706
28.3	0.00464674	-0.00396969	0.000707545	-0.000415466
28.32	0.0027464	-0.00358213	0.00284124	0.000522815
28.34	0.0014795	-0.00358213	0.00390809	-0.000728227
28.36	0.0027464	-0.00319457	0.0017744	-0.000728227
28.38	0.00591363	-0.00280701	-0.00142615	-0.00135375
28.4	0.00654709	-0.00164433	-0.00249302	-0.00197927
28.42	0.00401329	-0.00086921	-0.00249302	-0.00260479
28.44	-0.00105428	-0.00125677	-0.00462672	-0.00260479
28.46	-0.00232118	-9.40912e-05	-0.00249302	-0.00260479
28.48	-0.00232118	0.00106859	0.00284124	-0.00104099
28.5	-0.00295462	0.00184371	0.00710866	-0.00166651
28.52	-0.000420833	0.00261883	0.00710866	-0.00229203
28.54	0.0027464	0.00339396	0.0017744	-0.00229203
28.56	0.0027464	0.00223127	-0.000359305	-0.00135375
28.58	0.00337985	0.00184371	0.00284124	0.000210054
28.6	0.000846057	0.00145615	0.00284124	0.000210054
28.62	0.000212612	0.000293468	0.0017744	-0.000728227
28.64	-0.00105428	0.000293468	0.000707545	-0.00104099
28.66	-0.00295462	-9.40912e-05	0.00284124	-0.000728227
28.68	-0.00485496	-0.00086921	0.0017744	-0.000728227
28.7	-0.00358807	-0.00164433	0.00390809	-0.000728227
28.72	-0.000420833	-0.0020319	0.00390809	-0.000728227
28.74	-0.00168772	-0.00164433	0.00284124	-0.000728227
28.76	-0.00295462	-9.40912e-05	0.00284124	0.000522815
28.78	-0.00232118	0.00106859	0.0017744	0.00177386
28.8	0.000212612	0.00106859	-0.00142615	0.00208662
28.82	-0.00168772	0.000681034	-0.00462672	0.00177386
28.84	-0.00168772	0.000293468	-0.00569357	0.00114834
28.86	-0.000420833	0.000293468	-0.00462672	0.000522815
28.88	-0.000420833	0.000681034	-0.00249302	-0.00135375
28.9	-0.00295462	0.00184371	-0.000359305	-0.00197927
28.92	-0.00295462	0.00145615	0.00284124	-0.00291755
28.94	-0.00105428	0.00184371	0.00710866	-0.0041686
28.96	0.0027464	0.00106859	0.00817551	-0.00448136
28.98	0.0014795	0.000293468	0.00924236	-0.00291755
29	-0.000420833	-0.000481651	0.00924236	-0.00135375
29.02	-0.00105428	-0.000481651	0.00817551	0.000522815
29.04	-0.00232118	-0.00086921	0.00604181	0.000835575
29.06	-0.00232118	-0.00164433	0.00497496	0.00114834
29.08	-0.00105428	-0.00164433	0.00497496	0.000835575
29.1	0.000212612	-0.00125677	0.00390809	0.000210054
29.12	0.000846057	0.000293468	0.0017744	-0.000728227
29.14	0.000846057	0.00106859	0.000707545	-0.00104099
29.16	0.00401329	0.00145615	-0.000359305	-0.000728227
29.18	0.00591363	0.00145615	0.000707545	-0.00104099
29.2	0.00464674	0.000293468	0.00390809	-0.00166651
29.22	0.000846057	-9.40912e-05	0.00390809	-0.00197927
29.24	-0.00105428	-9.40912e-05	0.00390809	-0.00166651
29.26	-0.00358807	-0.00125677	0.0017744	-0.00135375
29.28	-0.00358807	-0.00164433	0.0017744	-0.000728227
29.3	-0.00422152	-0.00086921	0.00284124	-0.000102706
29.32	-0.00422152	0.000293468	0.0017744	-0.000728227
29.34	-0.00422152	-9.40912e-05	0.000707545	-0.00104099
29.36	-0.00358807	-0.000481651	-0.000359305	-0.000102706
29.38	-0.00422152	-0.00125677	-0.00142615	0.000210054
29.4	-0.00548841	-0.00086921	-0.000359305	-0.000415466
29.42	-0.00295462	-0.00164433	0.00390809	0.000210054
29.44	0.000212612	-0.0020319	0.00284124	0.00208662
29.46	0.0014795	-0.00319457	0.0017744	0.0030249
29.48	0.00337985	-0.00319457	-0.00249302	0.00208662
29.5	0.00401329	-0.00319457	0.0017744	-0.000102706
29.52	0.000846057	-0.00319457	0.00710866	-0.000728227
29.54	0.000212612	-0.00241945	0.0113761	0.000522815
29.56	0.000212612	-0.000481651	0.00924236	0.00114834
29.58	0.000212612	0.000681034	0.0017744	-0.000102706
29.6	-0.00168772	0.000681034	-0.00355987	-0.000102706
29.62	-0.00168772	0.000681034	-0.00569357	0.000522815
29.64	0.000846057	0.000681034	-0.00569357	0.000835575
29.66	0.00401329	0.000681034	-0.00569357	-0.000728227
29.68	0.00401329	0.00145615	-0.00142615	-0.00197927
29.7	0.00401329	0.00145615	0.000707545	-0.00166651
29.72	0.0014795	0.000681034	-0.000359305	-0.000415466
29.74	-0.00232118	-0.000481651	-0.00249302	-0.000102706
29.76	-0.00738875	-0.00086921	-0.00249302	-0.000102706
29.78	-0.00738875	-0.00086921	0.0017744	-0.000102706
29.8	-0.00422152	-0.00086921	0.00497496	-0.00104099
29.82	-0.00232118	-0.000481651	0.00284124	-0.00197927
29.84	-0.00232118	-0.000481651	-0.00142615	-0.00197927
29.86	-0.000420833	-0.000481651	0.0017744	-0.00260479
29.88	0.0027464	-0.00164433	0.00604181	-0.00197927
29.9	0.0027464	-0.00164433	0.00497496	-0.000728227
29.92	-0.000420833	-0.0020319	-0.00249302	0.000522815
29.94	-0.00105428	-0.00125677	-0.00676042	0.000522815
29.96	-0.000420833	0.000681034	-0.00676042	0.000210054
29.98	0.00211296	0.00184371	-0.00142615	-0.000102706
30	-0.000420833	0.00223127	-0.000359305	-0.00104099
30.02	-0.000420833	0.00184371	0.000707545	-0.00104099
30.04	0.000212612	0.00184371	-0.00142615	-0.000728227
30.06	-0.00105428	0.00145615	-0.00355987	-0.000415466
30.08	-0.00232118	0.00106859	-0.00355987	-0.000415466
30.1	-0.000420833	-9.40912e-05	-0.000359305	-0.00104099
30.12	0.000212612	-0.0020319	0.00390809	-0.00135375
30.14	-0.00168772	-0.0020319	-0.00142615	-0.00197927
30.16	-0.00232118	-0.000481651	-0.00462672	-0.00197927
30.18	-0.00232118	-0.000481651	-0.0110278	-0.00135375
30.2	-0.00295462	-0.00086921	-0.0131615	-0.00260479
30.22	-0.00105428	-0.00125677	-0.00782727	-0.00323032
30.24	0.000846057	-0.00164433	-0.00569357	-0.00260479
30.26	0.000212612	-0.0020319	-0.00355987	-0.00135375
30.28	0.000212612	-0.00164433	0.000707545	0.000210054
30.3	-0.00232118	-0.0020319	0.00604181	0.0014611
30.32	-0.00358807	-0.00125677	0.0103092	0.00239938
30.34	-0.00358807	-9.40912e-05	0.00817551	0.00208662
30.36	-0.00105428	0.000681034	0.00604181	0.000835575
30.38	-0.000420833	0.000293468	0.00390809	-0.00104099
30.4	-0.000420833	-0.00125677	0.00390809	-0.00229203
30.42	-0.00105428	-0.00164433	0.00390809	-0.00104099
30.44	0.000212612	-0.00319457	0.00497496	0.000522815
30.46	-0.000420833	-0.00280701	0.00817551	0.000522815
30.48	-0.000420833	-0.00164433	0.0113761	-0.000102706
30.5	-0.00105428	-0.00125677	0.0135098	0.000210054
30.52	-0.00105428	-0.00125677	0.0113761	0.000522815
30.54	0.000212612	-0.00164433	0.00284124	0.000522815
30.56	0.0014795	-0.00125677	-0.00142615	-0.000728227
30.58	0.0014795	-0.000481651	-0.00569357	-0.00104099
30.6	0.00401329	-0.000481651	-0.00676042	-0.00135375
30.62	0.0027464	0.000681034	-0.00782727	-0.00166651
30.64	0.0027464	0.00184371	-0.00462672	-0.00135375
30.66	0.0014795	0.00106859	0.0017744	-0.00104099
30.68	-0.00105428	-9.40912e-05	0.00284124	-0.00104099
30.7	-0.00168772	-0.00164433	0.00390809	-0.00104099
30.72	0.000212612	-0.00164433	0.00497496	-0.000415466
30.74	0.000212612	-0.00164433	0.0017744	0.000210054
30.76	0.000212612	-0.00164433	-0.00249302	0.000835575
30.78	-0.00105428	-0.00086921	-0.00249302	0.0014611
30.8	-0.00105428	-0.00125677	-0.00142615	0.00208662
30.82	-0.00105428	-0.00241945	0.000707545	0.00208662
30.84	0.000212612	-0.00319457	0.000707545	0.0014611
30.86	0.00211296	-0.00280701	-0.00249302	0.000210054
30.88	0.00401329	-0.00280701	-0.00462672	-0.000102706
30.9	0.00528018	-0.00164433	-0.00249302	-0.000415466
30.92	0.0027464	0.000293468	0.000707545	-0.000728227
30.94	0.000846057	0.000681034	-0.000359305	-0.000728227
30.96	-0.00105428	0.00106859	0.00284124	-0.00104099
30.98	-0.00232118	0.00106859	0.00497496	0.000210054
31	-0.00548841	0.000293468	0.00390809	0.000210054
31.02	-0.00485496	-0.00125677	0.0017744	-0.000102706
31.04	-0.00422152	-0.00319457	0.0017744	-0.000415466
31.06	-0.00295462	-0.00358213	0.00390809	0.000522815
31.08	-0.00422152	-0.00435726	0.00390809	0.000835575
31.1	-0.00422152	-0.00551994	0.00390809	0.0014611
31.12	-0.00232118	-0.00474482	0.0017744	0.00177386
31.14	-0.000420833	-0.00280701	0.0017744	0.00208662
31.16	-0.00105428	-0.00086921	0.000707545	0.00239938
31.18	-0.00105428	-9.40912e-05	-0.00249302	0.00177386
31.2	-0.00168772	-0.00086921	-0.00355987	0.00114834
31.22	0.000212612	-0.00086921	-0.00142615	0.000522815
31.24	0.000846057	-0.00125677	0.000707545	0.0014611
31.26	0.000212612	-9.40912e-05	0.000707545	0.0014611
31.28	-0.000420833	0.00184371	-0.00142615	0.000835575
31.3	0.000846057	0.00145615	-0.00249302	0.000210054
31.32	-0.00105428	0.00145615	-0.00249302	-0.000415466
31.34	-0.00232118	0.00223127	0.0017744	0.000210054
31.36	-0.00422152	0.00339396	0.00604181	-0.000415466
31.38	-0.00358807	0.00339396	0.00924236	-0.00104099
31.4	-0.00358807	0.00184371	0.0103092	-0.00197927
31.42	-0.000420833	0.000293468	0.0103092	-0.00166651
31.44	0.00337985	0.000293468	0.00817551	-0.000415466
31.46	0.00401329	0.000681034	0.00817551	0.000210054
31.48	0.0027464	-9.40912e-05	0.00924236	0.00114834
31.5	0.00337985	-0.00164433	0.00817551	0.00239938
31.52	0.00211296	-0.00164433	0.00497496	0.00208662
31.54	0.00211296	-0.00125677	0.0017744	0.000522815
31.56	0.00211296	-0.0020319	0.000707545	-0.000728227
31.58	0.0027464	-0.0020319	0.0017744	-0.000728227
31.6	0.0014795	-0.00164433	0.00604181	-0.000102706
31.62	0.000212612	-0.00125677	0.00390809	-0.000415466
31.64	-0.00105428	-0.0020319	0.000707545	-0.00104099
31.66	-0.00232118	-0.00164433	-0.00142615	-0.000728227
31.68	-0.00295462	-0.00164433	0.000707545	0.000522815
31.7	-0.00358807	-0.00125677	0.00284124	0.0014611
31.72	-0.00168772	-0.00086921	0.00817551	0.000835575
31.74	-0.000420833	-0.00164433	0.0103092	0.00114834
31.76	0.000212612	-0.00280701	0.00604181	0.0014611
31.78	0.000212612	-0.0020319	0.00284124	0.0014611
31.8	0.000846057	-0.00125677	0.00284124	0.00208662
31.82	0.00211296	-9.40912e-05	0.00284124	0.00177386
31.84	0.00401329	0.00106859	0.0017744	0.0014611
31.86	0.0027464	0.00106859	0.00284124	0.00114834
31.88	0.000846057	-9.40912e-05	0.00390809	0.000522815
31.9	-0.00232118	-9.40912e-05	0.00497496	-0.000415466
31.92	-0.00168772	-9.40912e-05	0.00284124	-0.00104099
31.94	-0.00295462	0.000681034	0.0017744	-0.00104099
31.96	-0.00295462	-9.40912e-05	0.00390809	-0.00104099
31.98	-0.00295462	-0.000481651	0.00284124	-0.00166651
32	-0.00168772	-0.000481651	0.00284124	-0.00135375
32.02	-0.00105428	-9.40912e-05	0.00390809	-0.00135375
32.04	0.000846057	0.000293468	0.00497496	-0.00166651
32.06	0.0014795	-9.40912e-05	0.00604181	-0.00135375
32.08	0.000212612	-0.00086921	0.00284124	-0.000415466
32.1	-0.000420833	-0.00125677	0.000707545	0.00114834
32.12	-0.000420833	-0.0020319	-0.00249302	0.00114834
32.14	0.00401329	-0.00241945	-0.00142615	-0.000102706
32.16	0.00464674	-0.00319457	0.0017744	-0.00197927
32.18	0.0014795	-0.00241945	0.000707545	-0.00166651
32.2	0.000846057	-0.0020319	-0.000359305	-0.000728227
32.22	0.00211296	-0.00125677	-0.00142615	-0.000728227
32.24	0.00337985	-0.00125677	-0.000359305	-0.000728227
32.26	0.000846057	-0.0020319	0.0017744	-0.000728227
32.28	0.000212612	-0.0020319	0.00284124	0.000210054
32.3	0.000212612	-0.00125677	0.00284124	0.00114834
32.32	0.00211296	-0.00086921	0.00284124	0.0014611
32.34	0.00211296	-0.0020319	0.00390809	0.00114834
32.36	0.00337985	-0.00164433	0.00390809	0.000522815
32.38	0.00401329	-0.000481651	0.00497496	-0.000728227
32.4	0.00464674	0.00106859	0.00284124	-0.00166651
32.42	0.00528018	0.00145615	-0.000359305	-0.00135375
32.44	0.00591363	-0.00086921	-0.00249302	-0.000415466
32.46	0.00591363	-0.00241945	-0.00142615	0.00114834
32.48	0.0027464	-0.0020319	0.0017744	0.00208662
32.5	-0.00168772	-0.0020319	0.00390809	0.00208662
32.52	-0.00422152	-0.0020319	0.00497496	0.00208662
32.54	-0.00358807	-0.00086921	0.00497496	0.0014611
32.56	-0.00232118	0.000293468	0.000707545	0.00114834
32.58	-0.00232118	-9.40912e-05	-0.00142615	0.000835575
32.6	-0.00168772	-0.000481651	0.000707545	0.000210054
32.62	-0.000420833	-0.00086921	0.00284124	-0.00166651
32.64	-0.00295462	-0.00086921	0.00284124	-0.00197927
32.66	-0.00358807	-9.40912e-05	0.0017744	-0.00104099
32.68	-0.00358807	-9.40912e-05	-0.000359305	-0.00104099
32.7	-0.00168772	-9.40912e-05	-0.00676042	-0.00197927
32.72	-0.000420833	0.00184371	-0.00782727	-0.00260479
32.74	0.00211296	0.00184371	-0.00676042	-0.00166651
32.76	0.0014795	0.00145615	0.0017744	0.000210054
32.78	0.000846057	0.00145615	0.00497496	0.00177386
32.8	0.0014795	0.000681034	0.00604181	0.00271214
32.82	0.00211296	-9.40912e-05	0.00604181	0.00365043
32.84	0.0027464	-0.00125677	0.00604181	0.00396319
32.86	0.00337985	-0.00241945	0.00604181	0.00333767
32.88	0.00401329	-0.0020319	0.00604181	0.00239938
32.9	0.00528018	-0.000481651	0.00817551	0.00208662
32.92	0.00401329	0.00106859	0.00710866	0.00208662
32.94	0.0027464	0.00145615	0.00497496	0.00271214
32.96	-0.000420833	0.000293468	0.00497496	0.00271214
32.98	-0.00232118	-0.00086921	0.000707545	0.00208662
33	-0.00358807	-0.00164433	-0.00355987	0.000835575
33.02	-0.00612185	-0.00125677	-0.00462672	-0.000415466
33.04	-0.00738875	-0.00086921	-0.00249302	-0.00229203
33.06	-0.00675531	0.000681034	-0.00142615	-0.00166651
33.08	-0.00675531	0.00106859	0.00284124	-0.000728227
33.1	-0.00422152	0.000293468	0.00817551	0.000210054
33.12	-0.00358807	-0.000481651	0.0113761	0.0014611
33.14	-0.00422152	-0.000481651	0.0103092	0.00177386
33.16	-0.00612185	-9.40912e-05	0.00817551	0.00177386
33.18	-0.00612185	-9.40912e-05	0.00817551	0.00177386
33.2	-0.00485496	0.000681034	0.0103092	0.0014611
33.22	-0.00105428	0.00145615	0.0124429	-0.000102706
33.24	0.00401329	0.00145615	0.00817551	-0.000728227
33.26	0.00591363	0.00184371	0.00390809	-0.000728227
33.28	0.00464674	0.00145615	-0.000359305	-0.000415466
33.3	0.00337985	0.00106859	-0.00462672	0.00114834
33.32	0.000846057	0.000681034	-0.00569357	0.00239938
33.34	0.000212612	0.000293468	-0.00462672	0.00208662
33.36	0.0027464	0.000293468	-0.00569357	-0.000102706
33.38	0.00464674	-0.000481651	-0.00462672	-0.00166651
33.4	0.00401329	0.000293468	-0.00249302	-0.00260479
33.42	0.00401329	0.000681034	-0.00142615	-0.00291755
33.44	0.00591363	0.000681034	0.00284124	-0.00229203
33.46	0.00718053	-9.40912e-05	0.00710866	-0.00166651
33.48	0.00654709	-9.40912e-05	0.00817551	-0.00197927
33.5	0.0027464	-0.00086921	0.00284124	-0.00135375
33.52	0.000212612	-0.00086921	0.00284124	-0.00104099
33.54	-0.00105428	0.000293468	0.0017744	-0.000728227
33.56	0.000212612	0.00106859	0.0017744	-0.00135375
33.58	-0.000420833	-9.40912e-05	-0.00355987	-0.00229203
33.6	0.00211296	-0.00164433	-0.00462672	-0.00135375
33.62	0.00337985	-0.00241945	-0.00355987	-0.000102706
33.64	0.0014795	-0.00125677	-0.00249302	0.000835575
33.66	-0.00358807	0.000681034	-0.00142615	0.00177386
33.68	-0.00485496	0.00145615	-0.00142615	0.0014611
33.7	-0.00422152	0.00184371	-0.00462672	0.000835575
33.72	-0.00105428	0.000681034	-0.00569357	0.00177386
33.74	-0.00168772	-9.40912e-05	-0.00569357	0.00239938
33.76	-0.00295462	-9.40912e-05	-0.00462672	0.00239938
33.78	-0.00295462	-0.000481651	-0.000359305	0.00177386
33.8	-0.00422152	-0.000481651	0.00497496	0.000210054
33.82	-0.00548841	-0.00125677	0.00817551	-0.00197927
33.84	-0.00358807	-0.0020319	0.00710866	-0.00229203
33.86	-0.00105428	-0.00241945	0.00604181	-0.00135375
33.88	-0.00105428	-0.00241945	0.00604181	-0.000728227
33.9	-0.00105428	-0.0020319	0.00710866	-0.000102706
33.92	0.000212612	-0.000481651	0.00390809	0.00114834
33.94	0.000846057	-9.40912e-05	0.0017744	0.00114834
33.96	0.0027464	-0.00086921	0.00390809	0.00114834
33.98	0.00211296	-0.00125677	0.00710866	0.00114834
34	0.0027464	-0.00164433	0.0156435	0.00177386
34.02	0.0027464	-0.0020319	0.0177772	0.00177386
34.04	0.000846057	-0.0020319	0.0156435	0.00114834
34.06	0.000846057	-0.00280701	0.0124429	0.00114834
34.08	0.00464674	-0.0020319	0.00497496	0.00177386
34.1	0.00528018	-0.00164433	0.0017744	0.000835575
34.12	0.000846057	-0.000481651	0.00284124	-0.00104099
34.14	-0.00422152	0.00106859	0.00284124	-0.00229203
34.16	-0.00612185	0.00145615	0.0017744	-0.00166651
34.18	-0.00295462	0.00145615	-0.00249302	-0.000415466
34.2	-0.00105428	0.00106859	-0.00355987	0.000210054
34.22	0.000846057	-0.00086921	-0.00249302	0.000210054
34.24	0.00211296	-0.00280701	0.0017744	0.000522815
34.26	0.000212612	-0.00358213	0.00497496	0.000210054
34.28	-0.00422152	-0.00358213	0.0017744	0.000210054
34.3	-0.00675531	-0.00241945	-0.00355987	0.000522815
34.32	-0.0080222	-0.00086921	-0.00462672	0.0014611
34.34	-0.00422152	-0.000481651	-0.00142615	0.00177386
34.36	-0.000420833	-0.00086921	0.00284124	0.00271214
34.38	0.0027464	-9.40912e-05	0.0017744	0.0030249
34.4	0.00464674	0.00145615	-0.000359305	0.00365043
34.42	0.00528018	0.00223127	-0.00142615	0.00333767
34.44	0.0027464	0.00145615	-0.00462672	0.00177386
34.46	0.0027464	0.000293468	-0.00676042	0.000210054
34.48	0.000212612	-0.00125677	0.000707545	-0.00104099
34.5	-0.00168772	-0.0020319	0.00604181	-0.000728227
34.52	-0.00422152	-0.00125677	0.00710866	-0.000102706
34.54	-0.00485496	-0.000481651	0.00604181	0.000522815
34.56	-0.00358807	-0.00086921	0.00497496	-0.000102706
34.58	-0.00105428	-0.00164433	0.00497496	-0.000415466
34.6	0.000212612	-0.0020319	0.00604181	-0.000102706
34.62	0.000212612	-0.00086921	0.00604181	-0.000728227
34.64	0.000212612	0.00106859	0.00390809	-0.000728227
34.66	-0.00168772	0.00106859	0.000707545	-0.00104099
34.68	-0.00422152	0.000681034	-0.00142615	-0.000728227
34.7	-0.00485496	-0.00086921	-0.00142615	-0.00104099
34.72	-0.00485496	-0.00086921	-0.00249302	-0.00291755
34.74	-0.00422152	0.000681034	0.000707545	-0.00291755
34.76	-0.00295462	0.00300639	0.000707545	-0.00135375
34.78	0.0014795	0.00223127	0.000707545	0.000210054
34.8	0.0027464	-0.000481651	-0.00142615	0.000522815
34.82	0.000212612	-0.0020319	-0.00355987	0.000210054
34.84	-0.00168772	-0.00164433	-0.00142615	0.000210054
34.86	-0.00358807	-0.000481651	0.00710866	0.000835575
34.88	-0.00295462	-0.000481651	0.0135098	0.00208662
34.9	-0.00232118	-9.40912e-05	0.0177772	0.00114834
34.92	-0.000420833	-0.00086921	0.0135098	-0.00166651
34.94	0.0014795	-0.00125677	0.00604181	-0.00291755
34.96	0.0027464	-0.00241945	0.000707545	-0.00197927
34.98	-0.000420833	-0.00164433	-0.00249302	-0.00135375
35	-0.00422152	-0.00164433	-0.00355987	-0.000728227
35.02	-0.00232118	-0.00086921	-0.00462672	-0.000415466
35.04	0.000212612	0.000681034	-0.00782727	0.000522815
35.06	-0.000420833	0.00184371	-0.00996099	0.00177386
35.08	-0.00295462	0.00223127	-0.00782727	0.0030249
35.1	-0.00168772	0.00261883	-0.00249302	0.0030249
35.12	0.000212612	0.00339396	0.0017744	0.00271214
35.14	0.0014795	0.00300639	0.000707545	0.00177386
35.16	0.00211296	0.00261883	0.000707545	0.00114834
35.18	0.000846057	0.00145615	0.0017744	0.000835575
35.2	0.00211296	0.00106859	0.00390809	0.00114834
35.22	0.000846057	-0.000481651	0.00497496	0.0030249
35.24	0.00211296	-0.000481651	0.00497496	0.00239938
35.26	0.00337985	-0.00086921	0.0017744	0.00208662
35.28	0.0027464	-0.00086921	-0.000359305	0.0014611
35.3	-0.000420833	0.000681034	-0.00249302	0.0014611
35.32	-0.000420833	0.00184371	-0.000359305	0.00177386
35.34	0.000212612	0.00261883	0.0017744	0.00271214
35.36	0.000846057	0.00223127	0.00497496	0.00239938
35.38	0.000846057	0.00106859	0.00497496	0.000522815
35.4	-0.000420833	0.00145615	0.00284124	-0.00166651
35.42	0.000212612	0.000681034	0.0017744	-0.00197927
35.44	0.000212612	0.000293468	0.00390809	-0.00166651
35.46	-0.000420833	-0.00086921	0.00710866	-0.00166651
35.48	-0.00168772	-0.00241945	0.00817551	-0.00197927
35.5	-0.00295462	-0.00396969	0.0124429	-0.00229203
35.52	-0.00295462	-0.00435726	0.0135098	-0.000728227
35.54	-0.00105428	-0.00358213	0.00817551	0.000210054
35.56	0.000846057	-0.0020319	0.000707545	-0.000102706
35.58	0.0027464	0.00106859	-0.00249302	-0.000415466
35.6	0.0027464	0.00223127	-0.00355987	-0.000728227
35.62	0.0027464	0.00184371	-0.00355987	-0.00135375
35.64	-0.000420833	0.000681034	-0.00676042	-0.00135375
35.66	-0.00232118	-9.40912e-05	-0.00889414	-0.00135375
35.68	-0.00485496	-0.00086921	-0.00782727	0.000835575
35.7	-0.00295462	-0.00125677	-0.00355987	0.0030249
35.72	-0.000420833	-9.40912e-05	-0.00142615	0.00458871
35.74	0.0014795	-0.000481651	0.00284124	0.00490147
35.76	-0.000420833	0.000681034	0.00284124	0.00396319
35.78	-0.00105428	0.00145615	0.0017744	0.00208662
35.8	-0.000420833	0.00145615	0.00284124	-0.000102706
35.82	0.000846057	0.000681034	0.00497496	0.000522815
35.84	-0.00105428	-9.40912e-05	0.00284124	0.00177386
35.86	-0.00105428	0.00106859	0.000707545	0.00365043
35.88	0.000212612	0.00145615	-0.00462672	0.00271214
35.9	0.0027464	0.00106859	-0.00355987	0.00114834
35.92	0.000846057	-0.000481651	-0.000359305	0.000522815
35.94	-0.00105428	-0.00125677	0.000707545	-0.000102706
35.96	-0.00232118	-9.40912e-05	0.00390809	0.000210054
35.98	-0.00295462	0.00106859	0.00604181	0.0014611
36	-0.00485496	0.00184371	0.00817551	0.00239938
36.02	-0.00358807	0.00223127	0.00924236	0.00177386
36.04	-0.00232118	-9.40912e-05	0.00710866	0.0014611
36.06	-0.00168772	-0.00164433	0.00710866	0.00114834
36.08	-0.000420833	-0.00241945	0.0103092	0.0014611
36.1	-0.00168772	-0.00280701	0.0103092	0.000835575
36.12	-0.00485496	-0.00396969	0.00497496	0.000210054
36.14	-0.00675531	-0.00358213	0.00390809	-0.000415466
36.16	-0.00485496	-0.0020319	0.00497496	-0.000415466
36.18	-0.00105428	0.000293468	0.00390809	-0.000415466
36.2	0.00211296	0.00145615	-0.000359305	-0.000102706
36.22	0.0027464	0.00184371	-0.00249302	-0.000102706
36.24	0.0014795	0.000681034	-0.00249302	-0.000415466
36.26	0.0027464	-0.00086921	-0.000359305	-0.00135375
36.28	0.00211296	-0.000481651	0.000707545	-0.00104099
36.3	-0.00105428	0.000681034	0.0017744	-0.000102706
36.32	-0.00422152	0.00184371	0.00284124	0.000522815
36.34	-0.00485496	0.00145615	0.0017744	-0.000102706
36.36	-0.00358807	0.00184371	-0.00462672	-0.00197927
36.38	-0.00295462	0.00106859	-0.00782727	-0.00197927
36.4	-0.00295462	0.000293468	-0.00889414	-0.000102706
36.42	-0.00105428	-0.00164433	-0.00462672	0.000210054
36.44	0.0014795	-0.00086921	-0.00355987	-0.000415466
36.46	0.000212612	0.000681034	-0.00249302	-0.00135375
36.48	0.000846057	0.000681034	-0.00249302	-0.00197927
36.5	-0.00105428	0.000293468	-0.00142615	-0.00197927
36.52	-0.00358807	-0.000481651	-0.00142615	-0.000728227
36.54	-0.00612185	-0.00241945	-0.00142615	0.000835575
36.56	-0.00295462	-0.00164433	-0.000359305	0.00177386
36.58	0.0014795	-0.00125677	0.0017744	0.0014611
36.6	0.00591363	-0.00241945	0.00497496	0.000522815
36.62	0.00337985	-0.00319457	0.00390809	-0.000728227
36.64	0.0027464	-0.00164433	0.00604181	-0.000728227
36.66	0.00401329	-0.000481651	0.00710866	-0.000728227
36.68	0.00718053	-0.000481651	0.00924236	-0.000728227
36.7	0.0027464	-0.000481651	0.00390809	-0.000415466
36.72	-0.00105428	0.000293468	0.0017744	-0.000102706
36.74	-0.00422152	0.000681034	-0.00142615	-0.000415466
36.76	-0.00485496	0.000293468	-0.00462672	-0.000102706
36.78	-0.00548841	-0.00125677	-0.00569357	0.000210054
36.8	-0.00422152	-0.00125677	-0.00569357	0.000835575
36.82	-0.00105428	-0.000481651	-0.00462672	0.000522815
36.84	0.0014795	-9.40912e-05	-0.00355987	0.000522815
36.86	0.000212612	-0.00164433	-0.000359305	0.000835575
36.88	0.000212612	-0.00241945	0.0017744	0.000522815
36.9	-0.00168772	-0.00280701	0.00284124	0.00114834
36.92	0.000212612	-0.00125677	0.00284124	0.00208662
36.94	0.00401329	0.000681034	0.00390809	0.00208662
36.96	0.00528018	0.00145615	0.0017744	0.000835575
36.98	0.00337985	0.000681034	0.000707545	-0.000102706
37	0.000212612	-0.00086921	0.000707545	0.000835575
37.02	-0.00358807	-0.00125677	-0.000359305	0.00208662
37.04	-0.00485496	-0.00125677	-0.00249302	0.00177386
37.06	-0.00422152	0.000293468	-0.00782727	0.00114834
37.08	-0.00358807	0.00184371	-0.0131615	0.000522815
37.1	-0.00295462	0.00339396	-0.0131615	0.000522815
37.12	-0.00232118	0.00416908	-0.00996099	0.00114834
37.14	0.000846057	0.00300639	-0.00462672	0.000522815
37.16	0.0014795	0.00184371	-0.000359305	0.000210054
37.18	0.0014795	0.000681034	0.00284124	0.00114834
37.2	-0.000420833	0.000293468	0.000707545	0.00239938
37.22	-0.00168772	0.000293468	-0.00142615	0.00333767
37.24	-0.00422152	-0.000481651	-0.000359305	0.00427595
37.26	-0.00485496	-9.40912e-05	0.0017744	0.00396319
37.28	-0.00548841	-0.000481651	0.00284124	0.00271214
37.3	-0.00295462	-0.000481651	0.00710866	0.00208662
37.32	-0.00168772	-9.40912e-05	0.0103092	0.000835575
37.34	0.0014795	-9.40912e-05	0.0113761	-0.000728227
37.36	0.000846057	0.000681034	0.0113761	-0.00260479
37.38	0.000846057	0.000681034	0.00817551	-0.00229203
37.4	-0.000420833	0.000293468	0.00604181	-0.00104099
37.42	-0.000420833	-9.40912e-05	0.00604181	0.000522815
37.44	0.0014795	0.000681034	0.00390809	0.000522815
37.46	0.0027464	0.000681034	0.00390809	-0.000102706
37.48	-0.00105428	-9.40912e-05	0.000707545	0.000210054
37.5	-0.00358807	-0.00125677	0.000707545	0.000835575
37.52	-0.00295462	-0.0020319	0.0017744	0.0014611
37.54	0.000212612	-0.00125677	0.0017744	0.00177386
37.56	-0.00168772	-0.000481651	0.00284124	0.000835575
37.58	-0.00168772	0.000293468	0.00497496	-0.000102706
37.6	-0.00105428	-9.40912e-05	0.00604181	-0.000415466
37.62	-0.00105428	-0.000481651	0.00710866	0.000210054
37.64	-0.00295462	-0.00164433	0.00497496	0.000522815
37.66	-0.00168772	-0.00241945	0.00284124	-0.000415466
37.68	-0.00168772	-0.00241945	0.00284124	-0.00197927
37.7	-0.000420833	-0.0020319	0.0017744	-0.00291755
37.72	-0.00105428	-0.00125677	-0.000359305	-0.00291755
37.74	-0.00232118	-9.40912e-05	-0.000359305	-0.00197927
37.76	-0.00422152	0.000293468	0.00284124	-0.00166651
37.78	-0.0080222	0.000681034	0.00497496	-0.000415466
37.8	-0.0111894	0.00145615	0.00497496	0.000210054
37.82	-0.00865564	0.00300639	0.00284124	0.000835575
37.84	-0.00295462	0.00300639	0.0017744	0.00114834
37.86	0.00337985	0.00223127	0.0017744	0.00114834
37.88	0.00591363	0.00145615	0.00284124	0.000835575
37.9	0.00464674	0.00184371	0.0017744	0.000210054
37.92	0.00464674	0.000293468	0.0017744	-0.000728227
37.94	0.00211296	-9.40912e-05	0.00497496	-0.00166651
37.96	0.0014795	-0.000481651	0.00390809	-0.00260479
37.98	0.0027464	-0.000481651	0.0017744	-0.00260479
38	0.00337985	-0.00125677	0.000707545	-0.00135375
38.02	0.000212612	-0.00164433	0.0017744	-0.000728227
38.04	-0.00168772	-0.000481651	-0.000359305	-0.000415466
38.06	-0.00168772	0.00145615	0.000707545	-0.000415466
38.08	-0.00168772	0.000681034	-0.00249302	-0.000415466
38.1	-0.00295462	-0.000481651	-0.00142615	-0.000102706
38.12	-0.00168772	-0.00319457	0.00390809	-0.000102706
38.14	-0.000420833	-0.00319457	0.00710866	0.000210054
38.16	-0.00105428	-0.00280701	0.00497496	0.00177386
38.18	-0.00422152	-0.00125677	0.00284124	0.00239938
38.2	-0.00295462	-9.40912e-05	-0.000359305	0.00208662
38.22	0.0027464	0.00106859	-0.00142615	0.00114834
38.24	0.00591363	0.00145615	-0.00142615	-0.000102706
38.26	0.0027464	0.00184371	-0.00142615	-0.000728227
38.28	-0.000420833	0.00184371	-0.00355987	-0.00135375
38.3	-0.00168772	0.000681034	-0.00249302	-0.000102706
38.32	-0.00168772	0.000293468	-0.00249302	0.000210054
38.34	-0.00675531	-0.00086921	-0.000359305	-0.000415466
38.36	-0.00928909	-0.00125677	-0.000359305	-0.00104099
38.38	-0.00992253	-0.00086921	0.0017744	-0.000415466
38.4	-0.00675531	-0.00086921	0.0017744	0.00114834
38.42	-0.00485496	-0.000481651	-0.00142615	0.0014611
38.44	0.000212612	-9.40912e-05	-0.000359305	0.00177386
38.46	0.0014795	-9.40912e-05	0.0017744	0.0014611
38.48	0.000846057	0.000681034	0.00284124	0.00114834
38.5	0.000212612	0.00106859	0.00497496	0.000522815
38.52	0.0014795	0.00184371	-0.000359305	-0.000415466
38.54	0.000212612	0.00184371	-0.00569357	-0.00135375
38.56	-0.00168772	0.00106859	-0.00676042	-0.00197927
38.58	-0.00232118	-9.40912e-05	-0.00142615	-0.00135375
38.6	-0.00295462	-0.00086921	0.00284124	0.000522815
38.62	-0.00232118	-0.00164433	0.00390809	0.0014611
38.64	-0.00105428	-0.0020319	0.0017744	0.00114834
38.66	0.0014795	-0.00125677	-0.000359305	0.00114834
38.68	0.0014795	-0.000481651	0.000707545	0.00177386
38.7	-0.000420833	0.00145615	0.0017744	0.0014611
38.72	-0.00232118	0.00184371	0.00604181	0.000835575
38.74	-0.00422152	0.000681034	0.00710866	0.000522815
38.76	-0.00295462	0.000293468	0.00710866	0.000522815
38.78	-0.00105428	0.00145615	0.00604181	0.000522815
38.8	-0.00232118	0.00184371	0.00390809	0.000522815
38.82	-0.00358807	0.00223127	-0.000359305	0.000835575
38.84	-0.00295462	0.00145615	-0.00249302	0.0014611
38.86	-0.00168772	0.000293468	-0.000359305	0.00114834
38.88	-0.00105428	0.000681034	0.0017744	0.0014611
38.9	0.000846057	0.000681034	0.00710866	0.0014611
38.92	0.000212612	0.00106859	0.00924236	0.00114834
38.94	-0.00422152	0.00145615	0.00604181	0.00114834
38.96	-0.00675531	0.00184371	0.0017744	0.00114834
38.98	-0.00422152	0.00145615	-0.00249302	0.00114834
39	-0.00105428	0.00145615	-0.00355987	-0.000102706
39.02	0.0014795	0.00184371	-0.00355987	-0.000728227
39.04	0.0027464	0.00145615	-0.000359305	-0.00104099
39.06	0.00528018	0.00106859	0.000707545	-0.000415466
39.08	0.00337985	0.000293468	-0.00142615	-0.000102706
39.1	0.000846057	-0.000481651	-0.00142615	0.00177386
39.12	-0.00168772	-9.40912e-05	0.0017744	0.00333767
39.14	-0.00232118	0.00106859	0.00390809	0.00333767
39.16	-0.00358807	0.000293468	0.00284124	0.00239938
39.18	-0.00422152	-0.00164433	0.000707545	0.00114834
39.2	-0.00295462	-0.00319457	0.000707545	0.00114834
39.22	-0.00105428	-0.00164433	0.000707545	0.00114834
39.24	0.000212612	-0.000481651	0.0017744	0.00208662
39.26	-0.00232118	0.00106859	0.000707545	0.00239938
39.28	-0.00485496	0.00145615	-0.00142615	0.00114834
39.3	-0.00675531	0.000681034	-0.00355987	-0.000728227
39.32	-0.00358807	-9.40912e-05	-0.00569357	-0.00197927
39.34	-0.00105428	0.000293468	-0.00355987	-0.00229203
39.36	-0.000420833	-9.40912e-05	-0.00355987	-0.00135375
39.38	-0.000420833	-9.40912e-05	-0.00249302	-0.000728227
39.4	0.000846057	-9.40912e-05	0.000707545	0.000835575
39.42	0.00211296	-0.000481651	0.0017744	0.00208662
39.44	0.00401329	-9.40912e-05	0.00284124	0.00177386
39.46	0.00401329	-0.000481651	0.00604181	0.000210054
39.48	0.00464674	-0.00086921	0.00710866	0.000210054
39.5	0.00211296	-0.00125677	0.00817551	0.000210054
39.52	-0.00105428	-0.00125677	0.00604181	-0.000415466
39.54	-0.00422152	-0.00125677	0.00390809	-0.00104099
39.56	-0.00548841	-0.00164433	0.000707545	-0.000728227
39.58	-0.00738875	-0.00280701	-0.00249302	-0.000728227
39.6	-0.00612185	-0.00358213	-0.00355987	-0.00104099
39.62	-0.00105428	-0.00241945	-0.00355987	-0.00104099
39.64	0.00528018	-0.00125677	-0.00249302	-0.000102706
39.66	0.00718053	-0.000481651	-0.00249302	-0.000102706
39.68	0.00401329	-0.000481651	-0.00249302	-0.00104099
39.7	-0.00168772	-0.00086921	-0.00355987	-0.00135375
39.72	-0.00485496	-0.00086921	-0.00355987	-0.00104099
39.74	-0.00548841	-9.40912e-05	-0.00355987	-0.00104099
39.76	-0.00358807	0.000681034	-0.000359305	-0.000415466
39.78	-0.00232118	0.000681034	0.00390809	0.000522815
39.8	-0.00358807	0.00145615	0.00817551	-0.000102706
39.82	-0.00422152	0.00223127	0.00924236	-0.000102706
39.84	0.000212612	0.00339396	0.00817551	-0.000102706
39.86	0.00337985	0.00300639	0.00604181	-0.000415466
39.88	0.0027464	0.00184371	0.00604181	-0.000102706
39.9	-0.00232118	-9.40912e-05	0.00390809	0.000210054
39.92	-0.00485496	-0.00125677	0.00284124	0.000522815
39.94	-0.00612185	-0.00125677	0.000707545	0.00114834
39.96	-0.00865564	-9.40912e-05	-0.00355987	0.0014611
[truncated: 53,001 more rows]

## Sheet: Fig1A-right
Time__ms_	chr2TC_3ms	Catch_3ms
0	0.000744595	-0.0136642
0.02	0.00126937	-0.0155963
0.04	0.00126937	-0.0146302
0.06	0.000744595	-0.010766
0.08	0.000744595	-0.00786789
0.1	0.000744595	-0.00303764
0.12	0.000744595	-0.0020716
0.14	-0.000829723	-0.0059358
0.16	-0.0013545	-0.00786789
0.18	-0.00030495	-0.00786789
0.2	0.00179415	-0.00979999
0.22	0.00126937	-0.0146302
0.24	0.00126937	-0.0146302
0.26	0.000744595	-0.00979999
0.28	0.00126937	-0.0059358
0.3	0.00126937	-0.00400369
0.32	0.000744595	-0.00496975
0.34	-0.00030495	-0.00400369
0.36	0.000219823	-0.00496975
0.38	0.000219823	-0.00496975
0.4	0.00179415	-0.00690185
0.42	0.00336847	-0.00883394
0.44	0.0028437	-0.010766
0.46	0.000744595	-0.0117321
0.48	-0.00187928	-0.0117321
0.5	-0.00240405	-0.0117321
0.52	-0.00187928	-0.010766
0.54	-0.0013545	-0.00786789
0.56	-0.000829723	-0.00690185
0.58	0.000219823	-0.00690185
0.6	0.00126937	-0.00690185
0.62	0.00231892	-0.00690185
0.64	0.00126937	-0.00979999
0.66	0.000744595	-0.0117321
0.68	0.00126937	-0.00496975
0.7	0.00126937	-0.00110555
0.72	0.000744595	0.00179259
0.74	-0.000829723	0.0037247
0.76	-0.0013545	0.00275865
0.78	-0.00030495	-0.000139506
0.8	0.000744595	-0.00400369
0.82	0.00231892	-0.00400369
0.84	0.0028437	-0.0059358
0.86	0.00231892	-0.00496975
0.88	0.00126937	-0.00496975
0.9	0.000744595	-0.00786789
0.92	-0.00030495	-0.010766
0.94	-0.0013545	-0.010766
0.96	-0.00187928	-0.00979999
0.98	-0.00187928	-0.00690185
1	-0.00030495	-0.00400369
1.02	0.000219823	0.00179259
1.04	0.00126937	0.0037247
1.06	0.0028437	0.00275865
1.08	0.00336847	-0.00110555
1.1	0.00231892	-0.00786789
1.12	0.00126937	-0.010766
1.14	0.000219823	-0.00883394
1.16	-0.00030495	-0.00690185
1.18	0.000219823	-0.00979999
1.2	0.000744595	-0.0136642
1.22	0.00179415	-0.0175284
1.24	0.00126937	-0.0175284
1.26	0.000219823	-0.0155963
1.28	-0.000829723	-0.0146302
1.3	-0.000829723	-0.0117321
1.32	0.000219823	-0.00786789
1.34	0.00126937	-0.00303764
1.36	0.00231892	-0.00303764
1.38	0.00336847	-0.00786789
1.4	0.00441801	-0.0146302
1.42	0.00389324	-0.0184944
1.44	0.00231892	-0.0165623
1.46	0.000219823	-0.0146302
1.48	0.000744595	-0.010766
1.5	0.000219823	-0.0059358
1.52	0.000744595	-0.00496975
1.54	0.000219823	-0.00786789
1.56	-0.00030495	-0.00979999
1.58	-0.00030495	-0.00690185
1.6	0.00126937	-0.00303764
1.62	0.00179415	-0.0020716
1.64	0.00126937	-0.0059358
1.66	0.00126937	-0.00883394
1.68	0.000219823	-0.0117321
1.7	-0.000829723	-0.0126981
1.72	-0.00030495	-0.010766
1.74	0.000219823	-0.00883394
1.76	0.000744595	-0.0059358
1.78	0.000744595	-0.00303764
1.8	0.00126937	-0.00400369
1.82	0.000744595	-0.00496975
1.84	0.000744595	-0.00496975
1.86	0.000744595	-0.00303764
1.88	0.000219823	-0.00496975
1.9	0.000219823	-0.00883394
1.92	0.000744595	-0.00883394
1.94	0.000744595	-0.00400369
1.96	0.000219823	-0.00110555
1.98	0.00179415	-0.0020716
2	0.00179415	-0.00496975
2.02	0.00126937	-0.010766
2.04	-0.00030495	-0.010766
2.06	-0.000829723	-0.00786789
2.08	-0.000829723	-0.00496975
2.1	-0.00187928	-0.00496975
2.12	-0.00240405	-0.00883394
2.14	-0.00240405	-0.0126981
2.16	-0.00030495	-0.0146302
2.18	0.000744595	-0.0117321
2.2	0.00126937	-0.00690185
2.22	0.000744595	-0.00400369
2.24	0.00179415	-0.00496975
2.26	0.00231892	-0.0059358
2.28	0.00179415	-0.00496975
2.3	0.000744595	-0.0059358
2.32	-0.00030495	-0.00786789
2.34	-0.000829723	-0.00979999
2.36	0.000744595	-0.00883394
2.38	0.00179415	-0.00400369
2.4	0.00126937	-0.0020716
2.42	0.000744595	-0.000139506
2.44	0.000744595	-0.00110555
2.46	0.00126937	-0.00400369
2.48	0.00179415	-0.0059358
2.5	0.000219823	-0.0059358
2.52	-0.0013545	-0.00496975
2.54	-0.000829723	-0.00303764
2.56	0.000219823	-0.00400369
2.58	-0.00187928	-0.00883394
2.6	-0.00240405	-0.010766
2.62	-0.00240405	-0.0126981
2.64	-0.00292882	-0.00979999
2.66	-0.00187928	-0.00883394
2.68	0.000219823	-0.0136642
2.7	0.000744595	-0.0126981
2.72	0.000219823	-0.00786789
2.74	-0.0013545	-0.0020716
2.76	-0.00292882	0.000826541
2.78	-0.00292882	-0.0059358
2.8	-0.00240405	-0.0126981
2.82	-0.00187928	-0.0155963
2.84	-0.00187928	-0.0117321
2.86	-0.00187928	-0.00496975
2.88	-0.00030495	0.0037247
2.9	0.00126937	0.00952099
2.92	0.0028437	0.00855494
2.94	0.00231892	0.0037247
2.96	0.00126937	-0.00400369
2.98	-0.000829723	-0.00303764
3	-0.0013545	-0.00110555
3.02	-0.000829723	-0.00400369
3.04	0.000219823	-0.00303764
3.06	0.000744595	-0.000139506
3.08	0.000219823	-0.0020716
3.1	-0.000829723	-0.00690185
3.12	-0.000829723	-0.00883394
3.14	0.000219823	-0.00786789
3.16	0.0028437	-0.00303764
3.18	0.00494279	-0.00400369
3.2	0.00441801	-0.0059358
3.22	0.00231892	-0.00883394
3.24	0.00126937	-0.010766
3.26	0.00126937	-0.00883394
3.28	0.00179415	-0.0059358
3.3	0.00126937	-0.00496975
3.32	0.000219823	-0.00303764
3.34	0.000219823	-0.00303764
3.36	0.000744595	-0.00303764
3.38	0.0028437	-0.0059358
3.4	0.00389324	-0.00400369
3.42	0.0028437	-0.00110555
3.44	0.00231892	0.00179259
3.46	0.000744595	0.0037247
3.48	0.000219823	0.00179259
3.5	0.000744595	-0.000139506
3.52	0.000219823	-0.00110555
3.54	-0.00030495	-0.000139506
3.56	0.000219823	0.000826541
3.58	-0.00030495	0.00179259
3.6	-0.00030495	0.00179259
3.62	-0.00187928	-0.00303764
3.64	-0.0034536	-0.00690185
3.66	-0.0034536	-0.00690185
3.68	-0.000829723	-0.00400369
3.7	0.000219823	0.000826541
3.72	0.000744595	0.0037247
3.74	0.000744595	0.00565679
3.76	0.000744595	0.00179259
3.78	0.000219823	-0.00400369
3.8	0.000744595	-0.00786789
3.82	0.00179415	-0.00979999
3.84	0.000744595	-0.0126981
3.86	-0.000829723	-0.0146302
3.88	-0.0013545	-0.0136642
3.9	-0.00030495	-0.0117321
3.92	0.000744595	-0.00979999
3.94	0.00231892	-0.00690185
3.96	0.00231892	-0.0020716
3.98	0.00126937	0.000826541
4	0.00231892	-0.000139506
4.02	0.00336847	-0.0020716
4.04	0.00231892	-0.00690185
4.06	0.00126937	-0.00979999
4.08	0.000219823	-0.00979999
4.1	-0.000829723	-0.00979999
4.12	-0.00030495	-0.00496975
4.14	0.00179415	0.000826541
4.16	0.0028437	-0.000139506
4.18	0.0028437	-0.00496975
4.2	0.00179415	-0.00690185
4.22	0.000219823	-0.010766
4.24	-0.00030495	-0.0146302
4.26	-0.00030495	-0.0126981
4.28	-0.000829723	-0.010766
4.3	-0.0013545	-0.00690185
4.32	-0.00030495	-0.00690185
4.34	0.000744595	-0.00496975
4.36	0.00126937	-0.0020716
4.38	0.0028437	-0.000139506
4.4	0.00231892	-0.000139506
4.42	0.00179415	-0.00303764
4.44	0.00179415	-0.00883394
4.46	0.0028437	-0.00979999
4.48	0.00126937	-0.00690185
4.5	0.000219823	-0.00303764
4.52	-0.000829723	0.000826541
4.54	-0.00187928	0.000826541
4.56	-0.0013545	-0.00110555
4.58	-0.0013545	-0.0020716
4.6	-0.00030495	-0.00400369
4.62	0.000744595	-0.00786789
4.64	0.00336847	-0.00883394
4.66	0.00546757	-0.00690185
4.68	0.00546757	-0.0020716
4.7	0.00599234	0.000826541
4.72	0.00494279	-0.000139506
4.74	0.00336847	-0.00496975
4.76	0.000219823	-0.00786789
4.78	-0.000829723	-0.010766
4.8	-0.0034536	-0.00883394
4.82	-0.00240405	-0.00690185
4.84	-0.00030495	-0.00400369
4.86	0.00231892	-0.0059358
4.88	0.0028437	-0.00786789
4.9	0.0028437	-0.00979999
4.92	0.00126937	-0.00979999
4.94	0.000219823	-0.00786789
4.96	-0.000829723	-0.00786789
4.98	-0.0013545	-0.00690185
5	-0.00030495	-0.00303764
5.02	0.00126937	-0.000139506
5.04	0.00231892	-0.000139506
5.06	0.000744595	-0.0020716
5.08	-0.00030495	0.000826541
5.1	-0.0013545	0.0037247
5.12	-0.00030495	0.00469074
5.14	0.00126937	0.00469074
5.16	0.00126937	-0.000139506
5.18	0.000744595	-0.00400369
5.2	-0.0013545	-0.00496975
5.22	-0.00187928	-0.00303764
5.24	-0.00240405	-0.00303764
5.26	-0.00187928	-0.00496975
5.28	0.000219823	-0.0059358
5.3	0.0028437	-0.00786789
5.32	0.00441801	-0.00786789
5.34	0.00546757	-0.00883394
5.36	0.00546757	-0.00883394
5.38	0.00389324	-0.00883394
5.4	0.00231892	-0.00786789
5.42	0.00231892	-0.0059358
5.44	0.00336847	-0.00303764
5.46	0.00389324	-0.00496975
5.48	0.00494279	-0.00690185
5.5	0.00336847	-0.00883394
5.52	0.00126937	-0.00979999
5.54	-0.000829723	-0.0117321
5.56	-0.00187928	-0.00883394
5.58	-0.0013545	-0.00496975
5.6	-0.0013545	-0.0020716
5.62	-0.00187928	-0.00110555
5.64	-0.00240405	-0.0020716
5.66	-0.0013545	-0.00400369
5.68	0.000219823	-0.00690185
5.7	0.000744595	-0.00979999
5.72	0.00126937	-0.010766
5.74	0.000219823	-0.0117321
5.76	0.000219823	-0.00979999
5.78	0.00179415	-0.00786789
5.8	0.00231892	-0.00786789
5.82	0.00126937	-0.00979999
5.84	0.00126937	-0.0117321
5.86	0.000219823	-0.0126981
5.88	0.000219823	-0.00786789
5.9	-0.00030495	-0.0020716
5.92	-0.000829723	0.000826541
5.94	-0.00187928	0.000826541
5.96	-0.000829723	-0.00303764
5.98	-0.00030495	-0.0059358
6	0.000219823	-0.00496975
6.02	-0.0013545	-0.00400369
6.04	-0.00187928	-0.00496975
6.06	-0.0013545	-0.00786789
6.08	-0.000829723	-0.0126981
6.1	-0.00187928	-0.0146302
6.12	-0.00187928	-0.0136642
6.14	-0.000829723	-0.0117321
6.16	0.000219823	-0.00690185
6.18	0.00179415	-0.00110555
6.2	0.00126937	0.00275865
6.22	0.000744595	0.00565679
6.24	-0.00030495	0.00662283
6.26	0.000219823	0.00469074
6.28	0.00126937	0.000826541
6.3	0.00126937	-0.00110555
6.32	0.000744595	-0.00400369
6.34	0.000744595	-0.00690185
6.36	0.000219823	-0.00786789
6.38	-0.00030495	-0.00496975
6.4	0.000219823	-0.00303764
6.42	0.000744595	-0.00110555
6.44	0.00179415	-0.00496975
6.46	0.000219823	-0.00786789
6.48	-0.00030495	-0.00883394
6.5	0.000219823	-0.0059358
6.52	0.000744595	-0.0020716
6.54	0.000219823	-0.0020716
6.56	0.000219823	-0.00303764
6.58	0.000744595	-0.00496975
6.6	0.000744595	-0.0059358
6.62	0.000219823	-0.00690185
6.64	-0.00030495	-0.0059358
6.66	0.000219823	-0.00400369
6.68	0.000744595	-0.0059358
6.7	0.00179415	-0.00786789
6.72	0.0028437	-0.00883394
6.74	0.00389324	-0.00690185
6.76	0.00389324	-0.00496975
6.78	0.00336847	-0.00110555
6.8	0.0028437	0.00179259
6.82	0.00126937	0.00179259
6.84	0.000219823	-0.0020716
6.86	-0.000829723	-0.0020716
6.88	0.000219823	-0.00303764
6.9	0.00231892	-0.0059358
6.92	0.00336847	-0.010766
6.94	0.00231892	-0.0136642
6.96	0.00179415	-0.0165623
6.98	0.00126937	-0.0165623
7	0.000219823	-0.0126981
7.02	-0.00030495	-0.010766
7.04	-0.00030495	-0.00979999
7.06	0.00179415	-0.00786789
7.08	0.00336847	-0.00400369
7.1	0.0028437	-0.00110555
7.12	0.00179415	-0.000139506
7.14	0.000744595	-0.00110555
7.16	0.00126937	-0.00496975
7.18	0.00179415	-0.00786789
7.2	-0.00030495	-0.00883394
7.22	-0.000829723	-0.010766
7.24	-0.00030495	-0.00883394
7.26	-0.000829723	-0.00979999
7.28	-0.0013545	-0.00883394
7.3	-0.00187928	-0.0059358
7.32	-0.00292882	-0.0059358
7.34	-0.00240405	-0.00400369
7.36	-0.000829723	-0.00110555
7.38	0.000744595	-0.000139506
7.4	0.00231892	0.000826541
7.42	0.00336847	-0.000139506
7.44	0.00336847	-0.000139506
7.46	0.00231892	-0.0020716
7.48	0.00126937	-0.0020716
7.5	0.000219823	-0.00690185
7.52	-0.0013545	-0.00883394
7.54	-0.00030495	-0.00979999
7.56	0.000744595	-0.00883394
7.58	0.00126937	-0.00786789
7.6	0.000744595	-0.00786789
7.62	0.000744595	-0.00400369
7.64	0.00231892	0.000826541
7.66	0.00336847	0.00275865
7.68	0.00336847	0.00275865
7.7	0.00179415	0.00179259
7.72	0.000744595	-0.00110555
7.74	0.00126937	-0.00400369
7.76	0.00126937	-0.00979999
7.78	-0.00030495	-0.010766
7.8	-0.00187928	-0.00786789
7.82	-0.00240405	-0.00496975
7.84	-0.00292882	-0.0059358
7.86	-0.00240405	-0.00786789
7.88	-0.0013545	-0.00786789
7.9	-0.00030495	-0.00496975
7.92	-0.00030495	-0.00110555
7.94	0.00126937	0.000826541
7.96	0.000744595	0.00275865
7.98	0.000219823	0.00469074
8	-0.0013545	0.00758888
8.02	-0.00187928	0.00758888
8.04	-0.0013545	0.00275865
8.06	0.000219823	-0.00303764
8.08	0.00231892	-0.00690185
8.1	0.00494279	-0.010766
8.12	0.00336847	-0.0117321
8.14	0.000744595	-0.010766
8.16	-0.000829723	-0.00786789
8.18	-0.000829723	-0.0020716
8.2	-0.000829723	0.000826541
8.22	-0.00030495	0.00179259
8.24	0.000219823	0.0037247
8.26	0.00179415	0.00179259
8.28	0.00336847	0.00179259
8.3	0.0028437	-0.000139506
8.32	0.00179415	-0.00110555
8.34	-0.00030495	0.000826541
8.36	-0.00187928	0.00662283
8.38	-0.00187928	0.00855494
8.4	-0.00187928	0.00179259
8.42	-0.00240405	-0.00690185
8.44	-0.0013545	-0.0117321
8.46	-0.00187928	-0.00883394
8.48	-0.0013545	-0.00496975
8.5	-0.00030495	-0.000139506
8.52	0.000744595	0.00469074
8.54	0.00126937	0.00758888
8.56	0.00231892	0.0037247
8.58	0.00179415	-0.0020716
8.6	0.000744595	-0.00786789
8.62	0.000744595	-0.0059358
8.64	0.000744595	-0.00496975
8.66	0.00126937	-0.010766
8.68	0.00179415	-0.0194605
8.7	0.00179415	-0.0165623
8.72	0.00179415	-0.00883394
8.74	0.00179415	-0.00400369
8.76	0.00126937	-0.00400369
8.78	0.000219823	-0.00400369
8.8	0.000744595	-0.00400369
8.82	0.0028437	-0.00110555
8.84	0.00336847	0.00469074
8.86	0.00126937	0.00758888
8.88	-0.000829723	0.00565679
8.9	-0.00187928	0.00275865
8.92	-0.000829723	-0.000139506
8.94	-0.00030495	-0.00400369
8.96	0.000744595	-0.0059358
8.98	0.00126937	-0.00979999
9	0.00126937	-0.00690185
9.02	0.000219823	-0.00303764
9.04	0.00126937	-0.00110555
9.06	0.000744595	-0.00303764
9.08	0.00179415	-0.0020716
9.1	0.0028437	-0.0020716
9.12	0.00231892	0.000826541
9.14	0.0028437	0.00275865
9.16	0.00126937	-0.000139506
9.18	0.000219823	-0.00400369
9.2	-0.0013545	-0.00690185
9.22	-0.0013545	-0.00883394
9.24	0.000219823	-0.00786789
9.26	0.00179415	-0.0059358
9.28	0.00336847	-0.00400369
9.3	0.00389324	-0.0020716
9.32	0.00441801	-0.0020716
9.34	0.00389324	-0.00400369
9.36	0.00231892	-0.00496975
9.38	0.000744595	-0.0059358
9.4	-0.000829723	-0.00496975
9.42	-0.00187928	-0.00496975
9.44	-0.000829723	-0.0059358
9.46	0.00126937	-0.0059358
9.48	0.00336847	-0.00690185
9.5	0.00389324	-0.00786789
9.52	0.00336847	-0.0126981
9.54	0.00389324	-0.0146302
9.56	0.0028437	-0.0146302
9.58	0.00231892	-0.0146302
9.6	0.00179415	-0.0136642
9.62	0.000744595	-0.0126981
9.64	0.000744595	-0.0059358
9.66	0.000219823	-0.0020716
9.68	-0.000829723	-0.000139506
9.7	-0.0013545	-0.000139506
9.72	-0.00292882	-0.0059358
9.74	-0.00187928	-0.00786789
9.76	-0.00030495	-0.00690185
9.78	0.00231892	-0.00400369
9.8	0.00231892	-0.00303764
9.82	0.00179415	-0.00110555
9.84	0.000219823	-0.0059358
9.86	-0.00030495	-0.00883394
9.88	-0.00030495	-0.0136642
9.9	-0.0013545	-0.0165623
9.92	-0.00240405	-0.0136642
9.94	-0.00240405	-0.0117321
9.96	-0.0034536	-0.0059358
9.98	-0.00240405	-0.00110555
10	-0.00187928	-0.0020716
10.02	-0.000829723	-0.00110555
10.04	-0.00030495	0.000826541
10.06	0.000744595	-0.00303764
10.08	0.000744595	-0.00786789
10.1	0.000219823	-0.00979999
10.12	-0.00187928	-0.010766
10.14	-0.00187928	-0.00883394
10.16	-0.0013545	-0.00303764
10.18	-0.00030495	-0.0020716
10.2	0.00126937	-0.00496975
10.22	0.000744595	-0.00690185
10.24	0.00126937	-0.00690185
10.26	0.00126937	-0.0059358
10.28	0.000219823	-0.00690185
10.3	-0.0013545	-0.00786789
10.32	-0.00240405	-0.0059358
10.34	-0.00292882	-0.00400369
10.36	-0.00187928	-0.0059358
10.38	-0.000829723	-0.00883394
10.4	0.000219823	-0.00883394
10.42	-0.00187928	-0.010766
10.44	-0.00187928	-0.0165623
10.46	-0.000829723	-0.0204265
10.48	0.00126937	-0.0194605
10.5	0.00126937	-0.0126981
10.52	0.000219823	-0.00303764
10.54	-0.000829723	0.000826541
10.56	-0.000829723	-0.00303764
10.58	-0.00187928	-0.00786789
10.6	-0.0013545	-0.00979999
10.62	0.00126937	-0.00690185
10.64	0.00389324	-0.0059358
10.66	0.00336847	-0.00786789
10.68	0.00179415	-0.00690185
10.7	0.000219823	-0.0020716
10.72	-0.00030495	0.00662283
10.74	-0.00187928	0.00855494
10.76	-0.0013545	0.00565679
10.78	-0.000829723	0.00275865
10.8	-0.000829723	-0.000139506
10.82	-0.0013545	0.00179259
10.84	0.000219823	0.00275865
10.86	0.000219823	0.00179259
10.88	0.000744595	-0.000139506
10.9	0.000219823	-0.00110555
10.92	-0.000829723	-0.0020716
10.94	-0.00030495	-0.0020716
10.96	0.000219823	-0.00496975
10.98	0.00179415	-0.00690185
11	0.000744595	-0.00690185
11.02	0.00126937	-0.0059358
11.04	0.000219823	-0.00786789
11.06	0.000744595	-0.00690185
11.08	-0.00030495	-0.0059358
11.1	0.000744595	-0.00496975
11.12	0.000219823	-0.00690185
11.14	-0.000829723	-0.00979999
11.16	-0.0013545	-0.00883394
11.18	-0.0013545	-0.0059358
11.2	-0.000829723	-0.00110555
11.22	-0.000829723	-0.000139506
11.24	-0.00030495	-0.00303764
11.26	-0.000829723	-0.00883394
11.28	-0.00187928	-0.00883394
11.3	-0.00240405	-0.00786789
11.32	-0.0013545	-0.00786789
11.34	0.000744595	-0.010766
11.36	0.0028437	-0.0136642
11.38	0.00126937	-0.0155963
11.4	0.00126937	-0.0165623
11.42	0.00126937	-0.0146302
11.44	-0.00030495	-0.00883394
11.46	0.000219823	-0.0020716
11.48	0.000219823	0.000826541
11.5	0.00126937	-0.000139506
11.52	0.00126937	-0.000139506
11.54	0.00126937	-0.0020716
11.56	0.00231892	-0.00400369
11.58	0.000744595	-0.00979999
11.6	-0.00030495	-0.0136642
11.62	-0.000829723	-0.0117321
11.64	-0.00187928	-0.010766
11.66	-0.00292882	-0.00979999
11.68	-0.0034536	-0.00979999
11.7	-0.00240405	-0.00400369
11.72	-0.00030495	-0.00110555
11.74	0.00126937	-0.000139506
11.76	0.00126937	-0.00400369
11.78	-0.00030495	-0.00496975
11.8	-0.00240405	-0.00303764
11.82	-0.00292882	-0.0020716
11.84	-0.00240405	-0.00303764
11.86	-0.0013545	-0.00690185
11.88	-0.00187928	-0.0117321
11.9	-0.000829723	-0.0126981
11.92	0.000744595	-0.010766
11.94	0.0028437	-0.00979999
11.96	0.0028437	-0.00883394
11.98	0.00126937	-0.0126981
12	-0.000829723	-0.0146302
12.02	-0.0034536	-0.0146302
12.04	-0.00292882	-0.0136642
12.06	-0.0034536	-0.0117321
12.08	-0.00187928	-0.00979999
12.1	0.000744595	-0.00786789
12.12	0.00179415	-0.00496975
12.14	0.00126937	-0.0059358
12.16	0.000744595	-0.00786789
12.18	-0.00030495	-0.0117321
12.2	0.000219823	-0.0136642
12.22	0.000219823	-0.0155963
12.24	0.000219823	-0.0117321
12.26	-0.00030495	-0.010766
12.28	-0.0013545	-0.00786789
12.3	-0.0013545	-0.00690185
12.32	-0.00187928	-0.00690185
12.34	-0.00397837	-0.00979999
12.36	-0.00502792	-0.00979999
12.38	-0.00450314	-0.00979999
12.4	-0.00240405	-0.00979999
12.42	0.000219823	-0.00979999
12.44	0.00179415	-0.00883394
12.46	0.000744595	-0.00690185
12.48	-0.000829723	-0.00496975
12.5	-0.000829723	-0.00400369
12.52	-0.00030495	-0.00690185
12.54	-0.0013545	-0.0117321
12.56	-0.000829723	-0.0136642
12.58	0.000744595	-0.0146302
12.6	0.00336847	-0.0117321
12.62	0.00336847	-0.00786789
12.64	0.0028437	-0.00786789
12.66	0.000744595	-0.00979999
12.68	-0.00030495	-0.00979999
12.7	-0.0013545	-0.00883394
12.72	-0.00240405	-0.0136642
12.74	-0.0034536	-0.0155963
12.76	-0.0034536	-0.010766
12.78	-0.00240405	-0.00690185
12.8	-0.00187928	-0.00400369
12.82	-0.00187928	-0.00400369
12.84	-0.00187928	-0.00496975
12.86	-0.0013545	-0.00979999
12.88	-0.00030495	-0.0175284
12.9	0.00179415	-0.0223586
12.92	0.00231892	-0.0194605
12.94	0.00389324	-0.0136642
12.96	0.00179415	-0.00979999
12.98	0.000219823	-0.00786789
13	-0.00030495	-0.00400369
13.02	-0.0013545	-0.000139506
13.04	-0.00240405	0.0037247
13.06	-0.00240405	0.00179259
13.08	-0.000829723	-0.0020716
13.1	0.000219823	-0.00496975
13.12	0.000744595	-0.00690185
13.14	0.000219823	-0.00690185
13.16	-0.00240405	-0.00883394
13.18	-0.00240405	-0.010766
13.2	-0.00187928	-0.00883394
13.22	-0.0013545	-0.00400369
13.24	-0.00240405	0.00758888
13.26	-0.00240405	0.0133852
13.28	-0.00030495	0.00952099
13.3	0.00126937	0.000826541
13.32	0.0028437	-0.00979999
13.34	0.00336847	-0.0136642
13.36	0.00336847	-0.0146302
13.38	0.0028437	-0.0126981
13.4	0.00126937	-0.0117321
13.42	0.000219823	-0.0146302
13.44	-0.000829723	-0.0155963
13.46	-0.0013545	-0.0155963
13.48	-0.0013545	-0.0136642
13.5	-0.000829723	-0.010766
13.52	-0.00030495	-0.00883394
13.54	-0.0013545	-0.00786789
13.56	-0.00187928	-0.0059358
13.58	-0.00030495	-0.00303764
13.6	0.00126937	-0.00110555
13.62	0.00126937	-0.0020716
13.64	-0.0013545	-0.00400369
13.66	-0.00292882	-0.00496975
13.68	-0.00240405	-0.0059358
13.7	0.000744595	-0.00496975
13.72	0.00231892	-0.0059358
13.74	0.00231892	-0.00690185
13.76	0.00179415	-0.00690185
13.78	0.00126937	-0.00883394
13.8	0.00126937	-0.010766
13.82	0.000744595	-0.00979999
13.84	0.000744595	-0.00690185
13.86	0.00179415	-0.00400369
13.88	0.0028437	-0.00400369
13.9	0.00231892	-0.0020716
13.92	0.00179415	0.00469074
13.94	0.000744595	0.00469074
13.96	-0.000829723	0.000826541
13.98	-0.000829723	-0.00110555
14	0.000219823	-0.00496975
14.02	0.00179415	-0.00883394
14.04	0.00179415	-0.00883394
14.06	0.000219823	-0.00496975
14.08	-0.0013545	-0.000139506
14.1	-0.00292882	-0.0020716
14.12	-0.00240405	-0.00690185
14.14	-0.000829723	-0.0146302
14.16	-0.00030495	-0.0126981
14.18	0.000744595	-0.00786789
14.2	0.000744595	-0.00303764
14.22	0.000744595	-0.0020716
14.24	0.000219823	-0.000139506
14.26	-0.0013545	0.000826541
14.28	-0.00292882	-0.000139506
14.3	-0.00397837	-0.0020716
14.32	-0.0034536	-0.00303764
14.34	-0.0013545	-0.00786789
14.36	0.000744595	-0.010766
14.38	0.000219823	-0.0146302
14.4	-0.00030495	-0.0126981
14.42	-0.00030495	-0.00786789
14.44	-0.00030495	-0.0059358
14.46	-0.00030495	-0.00786789
14.48	0.000744595	-0.0117321
14.5	0.00126937	-0.0126981
14.52	0.00126937	-0.010766
14.54	0.000219823	-0.00690185
14.56	-0.00030495	-0.00303764
14.58	0.000219823	-0.00303764
14.6	-0.00030495	-0.00303764
14.62	0.000219823	-0.0020716
14.64	0.000219823	-0.00400369
14.66	0.00126937	-0.00400369
14.68	0.00179415	-0.00400369
14.7	0.00126937	-0.00496975
14.72	-0.00030495	-0.00690185
14.74	-0.00030495	-0.00400369
14.76	0.000219823	-0.00496975
14.78	0.00126937	-0.0059358
14.8	0.0028437	-0.00979999
14.82	0.00336847	-0.0126981
14.84	0.00179415	-0.0126981
14.86	0.000219823	-0.00979999
14.88	0.00126937	-0.00303764
14.9	0.00179415	0.000826541
14.92	0.0028437	0.00275865
14.94	0.000744595	0.00275865
14.96	0.000744595	0.000826541
14.98	0.000744595	0.000826541
15	0.000219823	-0.0020716
15.02	-0.000829723	-0.00883394
15.04	0.000744595	-0.0117321
15.06	0.000744595	-0.00979999
15.08	0.000219823	-0.00496975
15.1	0.000744595	-0.00110555
15.12	0.000744595	0.000826541
15.14	0.000744595	0.00179259
15.16	-0.00030495	0.00275865
15.18	-0.000829723	0.0037247
15.2	-0.00030495	0.0037247
15.22	0.000744595	-0.00110555
15.24	0.000219823	-0.00786789
15.26	-0.000829723	-0.0126981
15.28	-0.000829723	-0.0146302
15.3	-0.00030495	-0.0117321
15.32	0.000219823	-0.00786789
15.34	0.000744595	-0.00496975
15.36	0.00126937	-0.00303764
15.38	0.00179415	-0.00400369
15.4	0.00126937	-0.00883394
15.42	0.000744595	-0.0136642
15.44	-0.00187928	-0.0117321
15.46	-0.0013545	-0.00786789
15.48	-0.00187928	-0.00786789
15.5	-0.00030495	-0.00883394
15.52	0.000744595	-0.00883394
15.54	0.00126937	-0.00883394
15.56	0.00126937	-0.0059358
15.58	0.000219823	-0.00400369
15.6	-0.000829723	-0.0020716
15.62	-0.00187928	0.000826541
15.64	-0.00187928	-0.00303764
15.66	-0.0013545	-0.00786789
15.68	0.000744595	-0.00786789
15.7	0.00231892	-0.00400369
15.72	-0.000829723	-0.00303764
15.74	-0.00187928	-0.00303764
15.76	-0.0013545	-0.0059358
15.78	0.000744595	-0.010766
15.8	0.00179415	-0.0126981
15.82	0.00231892	-0.010766
15.84	0.00179415	-0.00400369
15.86	0.00231892	-0.000139506
15.88	0.00336847	0.0037247
15.9	0.00231892	-0.00110555
15.92	0.00179415	-0.00979999
15.94	0.00126937	-0.0165623
15.96	0.00126937	-0.0204265
15.98	0.00231892	-0.0213926
16	0.00336847	-0.0175284
16.02	0.00389324	-0.0117321
16.04	0.00336847	-0.0059358
16.06	0.00231892	-0.000139506
16.08	0.00126937	0.000826541
16.1	-0.000829723	-0.00110555
16.12	-0.0013545	-0.0020716
16.14	0.00126937	-0.0020716
16.16	0.0028437	-0.00400369
16.18	0.00336847	-0.0059358
16.2	0.00126937	-0.00786789
16.22	-0.0013545	-0.00690185
16.24	-0.00240405	-0.00883394
16.26	-0.00397837	-0.00883394
16.28	-0.0034536	-0.00496975
16.3	-0.00187928	-0.000139506
16.32	0.000744595	0.00275865
16.34	0.00179415	0.000826541
16.36	0.000219823	-0.00496975
16.38	-0.00030495	-0.00690185
16.4	-0.0013545	-0.00690185
16.42	-0.00187928	-0.0059358
16.44	-0.00292882	-0.0059358
16.46	-0.00240405	-0.0059358
16.48	-0.0013545	-0.00496975
16.5	0.000219823	-0.00400369
16.52	0.00179415	-0.00110555
16.54	0.00126937	-0.000139506
16.56	-0.00030495	0.000826541
16.58	-0.00030495	0.00179259
16.6	0.000219823	0.00179259
16.62	0.000219823	-0.00110555
16.64	0.000219823	-0.00496975
16.66	-0.000829723	-0.00690185
16.68	-0.0013545	-0.00496975
16.7	-0.00187928	-0.00303764
16.72	-0.0013545	-0.0059358
16.74	-0.000829723	-0.00883394
16.76	-0.000829723	-0.00979999
16.78	-0.00187928	-0.00979999
16.8	-0.00292882	-0.0117321
16.82	-0.00240405	-0.0117321
16.84	-0.0013545	-0.00979999
16.86	0.000219823	-0.00400369
16.88	-0.00030495	-0.0020716
16.9	-0.00030495	-0.00303764
16.92	-0.0013545	-0.00400369
16.94	-0.0013545	-0.00690185
16.96	-0.000829723	-0.00883394
16.98	-0.00030495	-0.00883394
17	0.000744595	-0.00883394
17.02	0.00179415	-0.00883394
17.04	0.00179415	-0.00883394
17.06	0.00231892	-0.0117321
17.08	0.0028437	-0.010766
17.1	0.00231892	-0.00883394
17.12	0.00179415	-0.00690185
17.14	0.00126937	-0.00690185
17.16	0.000219823	-0.00690185
17.18	0.000219823	-0.00400369
17.2	0.000219823	-0.00400369
17.22	-0.00030495	-0.00110555
17.24	-0.00030495	-0.00110555
17.26	0.000219823	-0.00496975
17.28	0.000744595	-0.0059358
17.3	0.000744595	-0.00496975
17.32	0.000219823	-0.00496975
17.34	-0.000829723	-0.00400369
17.36	-0.0013545	-0.0020716
17.38	-0.00240405	-0.00303764
17.4	-0.00292882	-0.00110555
17.42	-0.00240405	-0.0020716
17.44	-0.00187928	-0.00496975
17.46	-0.0013545	-0.00690185
17.48	-0.000829723	-0.00786789
17.5	-0.00030495	-0.00496975
17.52	-0.00030495	-0.00400369
17.54	-0.000829723	-0.00496975
17.56	-0.0013545	-0.00110555
17.58	-0.00292882	-0.00303764
17.6	-0.00292882	-0.00496975
17.62	-0.00240405	-0.00400369
17.64	-0.00030495	-0.0020716
17.66	0.00126937	-0.000139506
17.68	0.00126937	-0.00110555
17.7	0.00179415	-0.00496975
17.72	0.00179415	-0.010766
17.74	0.00179415	-0.0136642
17.76	0.000744595	-0.0117321
17.78	-0.00030495	-0.0059358
17.8	-0.00187928	-0.00110555
17.82	-0.00240405	0.00565679
17.84	-0.00292882	0.00662283
17.86	-0.00187928	-0.000139506
17.88	0.000219823	-0.0059358
17.9	0.0028437	-0.00496975
17.92	0.00336847	-0.0059358
17.94	0.00231892	-0.00690185
17.96	0.000219823	-0.00786789
17.98	0.000219823	-0.00690185
18	0.000219823	-0.00496975
18.02	-0.00030495	-0.0059358
18.04	-0.000829723	-0.0059358
18.06	-0.00187928	-0.0059358
18.08	-0.00292882	-0.0059358
18.1	-0.00292882	-0.00496975
18.12	-0.00187928	-0.00303764
18.14	-0.00030495	-0.000139506
18.16	0.00126937	0.00179259
18.18	0.0028437	-0.00110555
18.2	0.00126937	-0.0059358
18.22	-0.00030495	-0.010766
18.24	-0.000829723	-0.010766
18.26	-0.000829723	-0.00496975
18.28	-0.000829723	-0.00110555
18.3	-0.00187928	0.00179259
18.32	-0.00292882	0.0037247
18.34	-0.00502792	0.00565679
18.36	-0.0055527	0.0037247
18.38	-0.00502792	-0.0020716
18.4	-0.00240405	-0.00690185
18.42	-0.0013545	-0.0117321
18.44	-0.0013545	-0.0136642
18.46	-0.00240405	-0.0136642
18.48	-0.00240405	-0.0136642
18.5	-0.00292882	-0.010766
18.52	-0.0034536	-0.00979999
18.54	-0.00187928	-0.00979999
18.56	-0.00240405	-0.00883394
18.58	0.000219823	-0.0059358
18.6	0.00179415	-0.0020716
18.62	0.00126937	-0.00400369
18.64	-0.00030495	-0.00786789
18.66	-0.00187928	-0.00786789
18.68	-0.00030495	-0.00690185
18.7	0.00179415	-0.00690185
18.72	0.00126937	-0.00303764
18.74	0.000219823	-0.00303764
18.76	-0.00187928	-0.00110555
18.78	-0.00397837	-0.0020716
18.8	-0.00502792	-0.00110555
18.82	-0.0055527	0.000826541
18.84	-0.00607747	0.00275865
18.86	-0.00607747	0.00275865
18.88	-0.0034536	0.00275865
18.9	0.000219823	0.00662283
18.92	0.00126937	0.0037247
18.94	0.00231892	-0.0020716
18.96	0.000744595	-0.00400369
18.98	0.000219823	-0.00400369
19	0.000219823	-0.00400369
19.02	0.000744595	-0.0059358
19.04	0.000744595	-0.00979999
19.06	0.000219823	-0.0146302
19.08	-0.00030495	-0.010766
19.1	-0.00030495	-0.00690185
19.12	0.000744595	-0.0020716
19.14	0.000744595	0.000826541
19.16	0.000744595	0.00469074
19.18	-0.00030495	0.00662283
19.2	0.000219823	0.0037247
19.22	0.000219823	-0.000139506
19.24	0.000219823	-0.00496975
19.26	0.00126937	-0.00690185
19.28	0.000744595	-0.00496975
19.3	0.000219823	-0.0020716
19.32	0.00126937	-0.000139506
19.34	0.0028437	-0.00110555
19.36	0.00231892	-0.00400369
19.38	0.00231892	-0.00400369
19.4	0.00126937	-0.000139506
19.42	0.000744595	-0.00303764
19.44	-0.00030495	-0.0059358
19.46	-0.000829723	-0.00690185
19.48	-0.00030495	-0.00496975
19.5	0.000219823	-0.00400369
19.52	0.000219823	-0.0020716
19.54	-0.0013545	-0.0020716
19.56	-0.00187928	-0.0020716
19.58	-0.0013545	-0.00400369
19.6	0.000744595	-0.0059358
19.62	0.00179415	-0.00690185
19.64	0.00179415	-0.00496975
19.66	0.00126937	-0.00303764
19.68	0.00126937	-0.00303764
19.7	0.000219823	-0.00110555
19.72	-0.00030495	-0.00110555
19.74	-0.00240405	-0.00400369
19.76	-0.00292882	-0.0059358
19.78	-0.00187928	-0.010766
19.8	-0.0013545	-0.0126981
19.82	0.000219823	-0.0146302
19.84	0.000219823	-0.0136642
19.86	-0.000829723	-0.0146302
19.88	-0.0013545	-0.0126981
19.9	-0.00187928	-0.00979999
19.92	-0.00187928	-0.00690185
19.94	-0.0013545	-0.00400369
19.96	-0.00030495	-0.00303764
19.98	-0.000829723	-0.00400369
20	-0.00030495	-0.0059358
20.02	0.000744595	-0.00979999
20.04	0.00126937	-0.00883394
20.06	-0.000829723	-0.00496975
20.08	-0.00240405	-0.0020716
20.1	-0.0034536	-0.00786789
20.12	-0.00240405	-0.0117321
20.14	-0.00187928	-0.0117321
20.16	-0.000829723	-0.0136642
20.18	-0.000829723	-0.0136642
20.2	-0.00030495	-0.00979999
20.22	0.000219823	-0.0059358
20.24	0.000219823	-0.00400369
20.26	-0.00030495	-0.00690185
20.28	0.000219823	-0.0059358
20.3	0.000744595	-0.00400369
20.32	0.00179415	-0.00110555
20.34	0.0028437	-0.00110555
20.36	0.00231892	-0.00400369
20.38	0.000744595	-0.00786789
20.4	-0.000829723	-0.0059358
20.42	-0.0013545	-0.0020716
20.44	-0.00292882	-0.00110555
20.46	-0.00240405	-0.00496975
20.48	-0.00030495	-0.00690185
20.5	0.00126937	-0.00690185
20.52	0.000744595	-0.00303764
20.54	0.000219823	-0.0020716
20.56	-0.00030495	-0.00690185
20.58	-0.000829723	-0.0117321
20.6	-0.0013545	-0.0136642
20.62	0.000219823	-0.0126981
20.64	0.00179415	-0.00496975
20.66	0.00179415	-0.00303764
20.68	0.00126937	-0.00690185
20.7	0.00231892	-0.010766
20.72	0.00231892	-0.0117321
20.74	0.00126937	-0.00979999
20.76	0.000219823	-0.00883394
20.78	-0.0013545	-0.00496975
20.8	-0.00187928	-0.000139506
20.82	-0.00240405	0.00275865
20.84	-0.00187928	0.00275865
20.86	-0.000829723	0.000826541
20.88	0.000219823	-0.000139506
20.9	-0.00030495	-0.00303764
20.92	0.000219823	-0.00883394
20.94	-0.00030495	-0.0117321
20.96	-0.00187928	-0.010766
20.98	-0.0013545	-0.010766
21	0.000219823	-0.010766
21.02	-0.000829723	-0.00786789
21.04	-0.00187928	-0.00496975
21.06	-0.00240405	-0.00400369
21.08	-0.000829723	-0.000139506
21.1	0.000219823	0.000826541
21.12	0.00179415	-0.000139506
21.14	0.00179415	-0.00400369
21.16	0.00231892	-0.00496975
21.18	0.00126937	-0.0059358
21.2	0.00179415	-0.00786789
21.22	0.00179415	-0.00786789
21.24	0.000219823	-0.00690185
21.26	-0.000829723	-0.00786789
21.28	-0.0013545	-0.00303764
21.3	-0.000829723	0.00275865
21.32	-0.00030495	0.00469074
21.34	-0.00187928	0.000826541
21.36	-0.00240405	-0.00303764
21.38	-0.00240405	-0.00400369
21.4	-0.0013545	-0.0020716
21.42	-0.000829723	-0.00110555
21.44	0.000744595	-0.000139506
21.46	0.00231892	-0.0020716
21.48	0.00231892	-0.00400369
21.5	0.000744595	-0.00786789
21.52	0.000219823	-0.00690185
21.54	0.000744595	-0.00303764
21.56	0.000744595	-0.00400369
21.58	0.000744595	-0.00690185
21.6	-0.0013545	-0.0059358
21.62	-0.00292882	-0.00496975
21.64	-0.00240405	-0.00303764
21.66	-0.00292882	-0.00496975
21.68	-0.000829723	-0.00786789
21.7	-0.00030495	-0.00979999
21.72	0.00126937	-0.00979999
21.74	0.00231892	-0.00786789
21.76	0.00336847	-0.00690185
21.78	0.0028437	-0.00690185
21.8	-0.00030495	-0.0059358
21.82	-0.0013545	-0.00303764
21.84	-0.00240405	-0.000139506
21.86	-0.00292882	0.000826541
21.88	-0.00292882	-0.00303764
21.9	-0.00187928	-0.00786789
21.92	-0.000829723	-0.0117321
21.94	0.000744595	-0.0155963
21.96	0.000744595	-0.0146302
21.98	0.00179415	-0.0126981
22	0.00336847	-0.0126981
22.02	0.00336847	-0.0117321
22.04	0.00336847	-0.00979999
22.06	0.00231892	-0.00979999
22.08	0.0028437	-0.00979999
22.1	0.0028437	-0.00690185
22.12	0.00336847	-0.00496975
22.14	0.00179415	-0.0020716
22.16	-0.000829723	-0.00110555
22.18	-0.0013545	-0.0020716
22.2	-0.000829723	-0.0059358
22.22	-0.00240405	-0.00690185
22.24	-0.00397837	-0.00400369
22.26	-0.00450314	-0.00496975
22.28	-0.00397837	-0.00786789
22.3	-0.0013545	-0.010766
22.32	-0.000829723	-0.00979999
22.34	-0.0013545	-0.00786789
22.36	-0.00030495	-0.0059358
22.38	0.000219823	-0.00110555
22.4	0.000744595	0.00275865
22.42	0.00126937	0.0037247
22.44	0.00126937	0.00565679
22.46	0.0028437	0.00855494
22.48	0.00441801	0.00855494
22.5	0.00389324	0.0037247
22.52	0.00389324	-0.0020716
22.54	0.00336847	-0.0117321
22.56	0.00231892	-0.0175284
22.58	0.000744595	-0.0165623
22.6	-0.0013545	-0.010766
22.62	-0.0013545	-0.00786789
22.64	-0.000829723	-0.0059358
22.66	-0.000829723	-0.00496975
22.68	-0.0013545	-0.00400369
22.7	-0.00187928	-0.0020716
22.72	-0.00240405	-0.0020716
22.74	-0.00240405	-0.00400369
22.76	-0.000829723	-0.00303764
22.78	0.00179415	-0.000139506
22.8	0.00231892	0.000826541
22.82	0.00179415	-0.0059358
22.84	0.000744595	-0.00883394
22.86	0.00126937	-0.00786789
22.88	0.00126937	-0.0059358
22.9	0.00179415	-0.00690185
22.92	0.0028437	-0.00786789
22.94	0.00336847	-0.00979999
22.96	0.0028437	-0.00883394
22.98	0.00126937	-0.00400369
23	-0.0013545	0.00179259
23.02	-0.00240405	0.00179259
23.04	-0.00187928	-0.00303764
23.06	-0.000829723	-0.00496975
23.08	-0.00030495	-0.00496975
23.1	-0.000829723	-0.00303764
23.12	-0.00030495	-0.0020716
23.14	0.000219823	-0.0059358
23.16	0.00126937	-0.00979999
23.18	0.00231892	-0.00496975
23.2	0.00126937	-0.0020716
23.22	-0.000829723	-0.00400369
23.24	-0.00240405	-0.010766
23.26	-0.00187928	-0.0126981
23.28	-0.00187928	-0.00979999
23.3	-0.000829723	-0.00496975
23.32	0.00126937	-0.00303764
23.34	0.00179415	-0.0020716
23.36	0.00179415	-0.00303764
23.38	0.00126937	-0.0020716
23.4	-0.00030495	-0.000139506
23.42	-0.00187928	0.00469074
23.44	-0.0034536	0.00758888
23.46	-0.00292882	0.00855494
23.48	-0.00240405	0.00275865
23.5	-0.0013545	-0.0020716
23.52	-0.000829723	-0.00110555
23.54	-0.000829723	-0.000139506
23.56	-0.0013545	-0.0020716
23.58	-0.000829723	-0.00786789
23.6	0.000744595	-0.0155963
23.62	0.000744595	-0.0126981
23.64	-0.0013545	-0.0059358
23.66	-0.0034536	0.000826541
23.68	-0.0034536	0.00179259
23.7	-0.00292882	0.00179259
23.72	-0.00187928	0.00179259
23.74	-0.00030495	0.0037247
23.76	-0.00030495	0.00662283
23.78	-0.00030495	0.00565679
23.8	0.00126937	0.000826541
23.82	0.0028437	-0.0059358
23.84	0.00231892	-0.00786789
23.86	0.000219823	-0.00496975
23.88	-0.0013545	-0.0020716
23.9	-0.0013545	-0.00110555
23.92	-0.00030495	-0.0020716
23.94	0.000219823	-0.00400369
23.96	0.0028437	-0.00400369
23.98	0.0028437	-0.0059358
24	0.0028437	-0.00400369
24.02	0.00231892	-0.0020716
24.04	0.00126937	-0.00303764
24.06	0.000219823	-0.0020716
24.08	-0.00030495	0.00179259
24.1	-0.000829723	0.00565679
24.12	-0.00292882	0.00662283
24.14	-0.00450314	0.0037247
24.16	-0.0034536	-0.00303764
24.18	-0.00292882	-0.00979999
24.2	-0.00240405	-0.010766
24.22	-0.00240405	-0.00786789
24.24	-0.00030495	-0.0059358
24.26	0.00179415	-0.00303764
24.28	0.00179415	-0.000139506
24.3	0.000744595	-0.000139506
24.32	-0.00030495	0.00179259
24.34	0.000219823	-0.000139506
24.36	0.000744595	-0.00400369
24.38	0.000744595	-0.00400369
24.4	0.000219823	0.000826541
24.42	0.000744595	0.00565679
24.44	0.000744595	0.00758888
24.46	0.00231892	0.00275865
24.48	0.00336847	-0.00400369
24.5	0.0028437	-0.00496975
24.52	0.0028437	-0.0020716
24.54	0.00126937	-0.000139506
24.56	-0.00030495	-0.0020716
24.58	-0.00187928	-0.00496975
24.6	-0.00187928	-0.00786789
24.62	0.000219823	-0.0059358
24.64	0.00231892	-0.00303764
24.66	0.00179415	-0.0020716
24.68	0.000219823	-0.00496975
24.7	-0.00030495	-0.00883394
24.72	-0.00030495	-0.00786789
24.74	-0.000829723	-0.00400369
24.76	0.000744595	-0.000139506
24.78	0.00126937	-0.0020716
24.8	-0.00030495	-0.0020716
24.82	-0.00187928	-0.000139506
24.84	-0.00292882	0.00275865
24.86	-0.00187928	0.00179259
24.88	-0.000829723	0.0037247
24.9	-0.000829723	0.000826541
24.92	-0.00030495	-0.00400369
24.94	0.00126937	-0.00786789
24.96	0.000744595	-0.00786789
24.98	0.000219823	-0.0059358
25	-0.0013545	-0.00496975
25.02	-0.00292882	-0.00400369
25.04	-0.00292882	-0.00110555
25.06	-0.0013545	-0.000139506
25.08	0.000219823	0.000826541
25.1	0.00179415	-0.00303764
25.12	0.00126937	-0.00303764
25.14	0.00179415	-0.0020716
25.16	0.000219823	-0.000139506
25.18	-0.00030495	-0.00110555
25.2	-0.000829723	-0.0020716
25.22	-0.0013545	-0.0020716
25.24	-0.00030495	-0.0020716
25.26	0.000219823	-0.00303764
25.28	-0.00030495	-0.00110555
25.3	-0.000829723	0.00275865
25.32	0.000219823	-0.000139506
25.34	-0.00030495	-0.000139506
25.36	0.000744595	0.00275865
25.38	0.00231892	0.00469074
25.4	0.00336847	0.00469074
25.42	0.00336847	0.00662283
25.44	0.0028437	0.00662283
25.46	0.00179415	0.00275865
25.48	0.000219823	-0.00110555
25.5	-0.00030495	-0.00303764
25.52	-0.0013545	-0.0059358
25.54	-0.00187928	-0.00400369
25.56	-0.00240405	0.000826541
25.58	-0.0013545	0.00275865
25.6	-0.00240405	0.00469074
25.62	-0.00240405	0.00179259
25.64	-0.00187928	-0.00303764
25.66	0.000219823	-0.00496975
25.68	0.000744595	-0.00303764
25.7	-0.000829723	-0.00303764
25.72	-0.00187928	-0.00400369
25.74	-0.000829723	-0.00400369
25.76	0.00126937	-0.00496975
25.78	0.00179415	-0.00786789
25.8	0.0028437	-0.00496975
25.82	0.00126937	-0.00303764
25.84	-0.000829723	-0.00496975
25.86	-0.0013545	-0.00496975
25.88	-0.0034536	-0.00303764
25.9	-0.00292882	-0.00303764
25.92	-0.00292882	-0.00303764
25.94	-0.000829723	-0.00400369
25.96	0.000219823	-0.00496975
25.98	-0.00030495	-0.00979999
26	-0.00030495	-0.0117321
26.02	0.000219823	-0.010766
26.04	-0.00030495	-0.00496975
26.06	-0.000829723	0.000826541
26.08	0.000744595	0.00662283
26.1	0.00126937	0.00565679
26.12	0.00126937	0.00275865
26.14	0.00126937	-0.000139506
26.16	0.00126937	-0.00303764
26.18	0.00126937	-0.00303764
26.2	0.000219823	-0.0020716
26.22	-0.000829723	-0.000139506
26.24	-0.000829723	0.000826541
26.26	-0.00030495	0.00179259
26.28	0.00126937	0.00662283
26.3	0.00179415	0.010487
26.32	0.00231892	0.010487
26.34	0.00231892	0.00469074
26.36	0.00126937	-0.000139506
26.38	0.00126937	-0.00496975
26.4	-0.00030495	-0.00883394
26.42	-0.0013545	-0.010766
26.44	-0.000829723	-0.00883394
26.46	0.000219823	-0.00786789
26.48	0.000219823	-0.00786789
26.5	-0.000829723	-0.00400369
26.52	-0.00240405	-0.000139506
26.54	-0.00240405	0.00179259
26.56	-0.00187928	0.00275865
26.58	-0.00292882	0.00179259
26.6	-0.0034536	-0.00110555
26.62	-0.00240405	-0.00110555
26.64	-0.000829723	-0.00400369
26.66	0.000744595	-0.00400369
26.68	0.00179415	-0.00110555
26.7	0.000744595	0.00179259
26.72	0.00231892	0.00275865
26.74	0.00126937	0.00565679
26.76	-0.00030495	0.00855494
26.78	-0.00030495	0.00662283
26.8	0.000219823	0.00469074
26.82	0.00231892	0.0037247
26.84	0.00494279	0.00179259
26.86	0.00494279	0.00179259
26.88	0.00336847	0.000826541
26.9	0.000744595	0.0037247
26.92	-0.00030495	-0.000139506
26.94	-0.00030495	-0.00496975
26.96	0.000219823	-0.00786789
26.98	0.00126937	-0.00786789
27	0.00179415	-0.0020716
27.02	0.000744595	-0.000139506
27.04	-0.00030495	-0.000139506
27.06	-0.000829723	-0.0020716
27.08	0.000219823	-0.00400369
27.1	0.00126937	-0.00496975
27.12	0.00336847	-0.000139506
27.14	0.00389324	0.00275865
27.16	0.0028437	0.00565679
27.18	0.000744595	0.00758888
27.2	0.00179415	0.010487
27.22	0.00126937	0.00855494
27.24	0.00179415	0.00758888
27.26	0.000219823	0.00565679
27.28	0.000219823	0.00565679
27.3	0.000744595	0.00469074
27.32	0.000744595	-0.000139506
27.34	-0.0013545	-0.00400369
27.36	-0.0034536	-0.0059358
27.38	-0.00502792	-0.00303764
27.4	-0.00502792	0.00275865
27.42	-0.0034536	0.00565679
27.44	-0.00030495	0.00275865
27.46	0.00231892	0.000826541
27.48	0.00389324	0.00275865
27.5	0.00336847	0.00469074
27.52	0.00231892	0.0037247
27.54	0.000744595	0.000826541
27.56	0.000219823	-0.00110555
27.58	0.000219823	-0.00400369
27.6	0.00126937	-0.00400369
27.62	0.0028437	-0.00303764
27.64	0.00336847	-0.00303764
27.66	0.000744595	-0.00690185
27.68	-0.00187928	-0.00883394
27.7	-0.00292882	-0.0059358
27.72	-0.0034536	-0.00110555
27.74	-0.0034536	0.00662283
27.76	-0.00450314	0.00565679
27.78	-0.00292882	-0.000139506
27.8	-0.000829723	-0.00303764
27.82	-0.00187928	-0.00303764
27.84	-0.0034536	-0.00400369
27.86	-0.0034536	-0.0059358
27.88	-0.00240405	-0.00786789
27.9	-0.0013545	-0.00496975
27.92	-0.0013545	0.00179259
27.94	-0.0013545	0.00469074
27.96	-0.00187928	0.0037247
27.98	-0.0013545	0.00179259
28	-0.00240405	-0.00110555
28.02	-0.0013545	-0.00303764
28.04	0.000219823	-0.00303764
28.06	0.000744595	-0.00400369
28.08	0.000744595	-0.00883394
28.1	0.00126937	-0.0126981
28.12	0.00126937	-0.0126981
28.14	0.00179415	-0.0117321
28.16	0.00336847	-0.00883394
28.18	0.00389324	-0.00786789
28.2	0.00231892	-0.0059358
28.22	0.00336847	-0.0059358
28.24	0.00336847	-0.00496975
28.26	0.0028437	-0.0020716
28.28	0.00126937	0.00275865
28.3	-0.000829723	0.00662283
28.32	-0.00240405	0.00758888
28.34	-0.00187928	0.0114531
28.36	-0.00030495	0.0124191
28.38	0.00126937	0.00952099
28.4	0.000744595	0.000826541
28.42	-0.000829723	-0.00110555
28.44	-0.00240405	-0.00110555
28.46	-0.00187928	-0.00110555
28.48	-0.00187928	-0.00303764
28.5	-0.0013545	-0.00400369
28.52	-0.0013545	-0.00400369
28.54	-0.0013545	-0.0059358
28.56	-0.00030495	-0.0059358
28.58	-0.000829723	-0.00110555
28.6	-0.0013545	0.00565679
28.62	-0.0013545	0.00758888
28.64	-0.000829723	0.0037247
28.66	0.000744595	-0.000139506
28.68	0.00231892	0.000826541
28.7	0.00231892	0.00275865
28.72	0.000744595	0.00179259
28.74	-0.000829723	0.00179259
28.76	-0.0013545	0.00179259
28.78	-0.0013545	-0.000139506
28.8	0.000744595	-0.00303764
28.82	0.0028437	-0.00690185
28.84	0.00336847	-0.00786789
28.86	0.00336847	-0.00690185
28.88	0.00231892	-0.0020716
28.9	0.00126937	0.00179259
28.92	0.00179415	0.00179259
28.94	0.00126937	-0.0020716
28.96	0.00231892	-0.00496975
28.98	0.00179415	-0.00400369
29	0.000744595	-0.0020716
29.02	-0.00030495	-0.0020716
29.04	-0.00187928	-0.00110555
29.06	-0.00240405	-0.000139506
29.08	-0.0013545	-0.000139506
29.1	-0.00030495	-0.00303764
29.12	0.00126937	-0.00690185
29.14	0.00179415	-0.00690185
29.16	0.00126937	-0.00303764
29.18	0.000744595	-0.00303764
29.2	0.000744595	-0.00303764
29.22	0.000744595	-0.00110555
29.24	-0.000829723	0.00179259
29.26	-0.0013545	-0.000139506
29.28	-0.00187928	-0.00496975
29.3	-0.0013545	-0.00690185
29.32	-0.000829723	-0.0059358
29.34	-0.000829723	-0.00786789
29.36	-0.000829723	-0.00883394
29.38	-0.000829723	-0.0059358
29.4	-0.0013545	-0.00303764
29.42	-0.0013545	-0.00303764
29.44	-0.00030495	-0.00400369
29.46	0.00126937	-0.00400369
29.48	0.0028437	-0.0020716
29.5	0.00389324	-0.00303764
29.52	0.00389324	-0.00496975
29.54	0.00389324	-0.00883394
29.56	0.00389324	-0.00786789
29.58	0.00389324	-0.00303764
29.6	0.00231892	-0.00110555
29.62	0.00126937	-0.0020716
29.64	-0.000829723	-0.00496975
29.66	-0.000829723	-0.00786789
29.68	0.000219823	-0.0059358
29.7	0.00126937	-0.0020716
29.72	-0.00030495	-0.000139506
29.74	-0.00030495	0.000826541
29.76	0.00126937	0.00179259
29.78	0.0028437	0.00275865
29.8	0.00231892	0.000826541
29.82	0.000744595	-0.0020716
29.84	-0.000829723	-0.0020716
29.86	-0.000829723	-0.00110555
29.88	-0.00030495	0.00179259
29.9	-0.00030495	0.00565679
29.92	0.000219823	0.00565679
29.94	-0.00030495	0.00565679
29.96	-0.000829723	0.00179259
29.98	0.000744595	-0.0020716
30	0.00336847	-0.00496975
30.02	0.00389324	-0.0059358
30.04	0.00336847	-0.00303764
30.06	0.000219823	-0.00303764
30.08	-0.000829723	-0.00496975
30.1	-0.0013545	-0.00690185
30.12	-0.00187928	-0.00883394
30.14	-0.00240405	-0.00690185
30.16	-0.00187928	-0.00690185
30.18	0.000219823	-0.00496975
30.2	0.00126937	-0.000139506
30.22	0.00179415	0.00469074
30.24	0.0028437	0.00758888
30.26	0.00231892	0.00662283
30.28	0.00126937	0.00855494
30.3	0.000219823	0.00758888
30.32	-0.00030495	0.00662283
30.34	0.000744595	0.00179259
30.36	0.000744595	-0.0020716
30.38	-0.00030495	-0.0020716
30.4	-0.00030495	-0.0059358
30.42	-0.000829723	-0.0117321
30.44	0.000219823	-0.0136642
30.46	0.000744595	-0.0126981
30.48	0.000744595	-0.0126981
30.5	0.000744595	-0.0126981
30.52	0.000744595	-0.010766
30.54	0.000744595	-0.0059358
30.56	0.000744595	0.000826541
30.58	0.00179415	0.00662283
30.6	0.00179415	0.010487
30.62	0.00126937	0.00952099
30.64	0.000744595	0.00469074
30.66	0.000744595	-0.0020716
30.68	0.00126937	-0.00496975
30.7	0.00231892	-0.00496975
30.72	0.0028437	-0.00496975
30.74	0.00179415	-0.00496975
30.76	0.000744595	-0.00690185
30.78	0.000219823	-0.00786789
30.8	-0.00030495	-0.00786789
30.82	-0.00240405	-0.00786789
30.84	-0.0055527	-0.00690185
30.86	-0.00502792	-0.00110555
30.88	-0.0013545	0.0037247
30.9	0.00179415	0.00565679
30.92	0.00336847	0.00855494
30.94	0.00179415	0.00758888
30.96	0.000744595	0.00469074
30.98	-0.000829723	0.000826541
31	-0.00030495	-0.00303764
31.02	-0.00030495	-0.00496975
31.04	0.00179415	-0.00786789
31.06	0.00389324	-0.0117321
31.08	0.00336847	-0.0126981
31.1	0.00231892	-0.0117321
31.12	0.00126937	-0.00690185
31.14	-0.00030495	-0.00496975
31.16	-0.0013545	-0.00690185
31.18	-0.000829723	-0.00690185
31.2	0.000219823	-0.00303764
31.22	0.000219823	-0.00303764
31.24	-0.00030495	-0.0059358
31.26	-0.00292882	-0.00979999
31.28	-0.00502792	-0.0117321
31.3	-0.00397837	-0.0126981
31.32	-0.0013545	-0.0117321
31.34	0.000219823	-0.00883394
31.36	0.00179415	-0.00400369
31.38	0.00231892	-0.000139506
31.4	0.00179415	0.000826541
31.42	0.00126937	-0.000139506
31.44	0.00231892	0.000826541
31.46	0.00231892	-0.000139506
31.48	0.00179415	-0.000139506
31.5	0.00126937	0.000826541
31.52	0.000219823	0.00469074
31.54	-0.0013545	0.00662283
31.56	-0.00292882	0.00565679
31.58	-0.00240405	0.00275865
31.6	-0.00187928	-0.00110555
31.62	-0.00030495	-0.00400369
31.64	0.00126937	-0.0020716
31.66	0.00126937	-0.0020716
31.68	0.000219823	-0.00303764
31.7	-0.000829723	-0.00400369
31.72	0.000219823	-0.00110555
31.74	0.000219823	-0.00110555
31.76	0.000219823	-0.0020716
31.78	0.000744595	-0.00110555
31.8	0.00179415	0.000826541
31.82	0.00126937	-0.000139506
31.84	0.000219823	-0.000139506
31.86	-0.00030495	-0.000139506
31.88	-0.00030495	-0.0020716
31.9	-0.000829723	-0.00400369
31.92	-0.0013545	-0.00883394
31.94	-0.0013545	-0.0117321
31.96	0.000219823	-0.00979999
31.98	-0.00030495	-0.00496975
32	0.000219823	-0.00110555
32.02	0.00126937	0.000826541
32.04	0.0028437	-0.00110555
32.06	0.0028437	-0.00303764
32.08	0.0028437	-0.00400369
32.1	0.00179415	-0.00496975
32.12	0.000219823	-0.0020716
32.14	0.000744595	0.00275865
32.16	0.000744595	0.00758888
32.18	0.00126937	0.00855494
32.2	0.000744595	0.00469074
32.22	0.000219823	0.000826541
32.24	-0.00030495	-0.0020716
32.26	-0.00030495	-0.00496975
32.28	-0.000829723	-0.00883394
32.3	-0.00292882	-0.0117321
32.32	-0.0013545	-0.0117321
32.34	-0.0013545	-0.00979999
32.36	-0.0013545	-0.00690185
32.38	-0.000829723	-0.00303764
32.4	-0.00030495	-0.000139506
32.42	-0.00030495	0.00179259
32.44	-0.00030495	0.00275865
32.46	-0.00030495	0.0037247
32.48	0.000219823	0.00565679
32.5	0.000744595	0.00469074
32.52	0.000219823	0.00179259
32.54	-0.00240405	-0.00303764
32.56	-0.00397837	-0.00883394
32.58	-0.00292882	-0.010766
32.6	-0.00187928	-0.010766
32.62	0.000219823	-0.0117321
32.64	0.00179415	-0.00786789
32.66	0.00231892	-0.00400369
32.68	0.00126937	-0.00400369
32.7	0.000219823	-0.00786789
32.72	0.00126937	-0.010766
32.74	0.00179415	-0.0126981
32.76	0.0028437	-0.00690185
32.78	0.00179415	-0.00110555
32.8	0.000744595	0.00275865
32.82	-0.00030495	0.00662283
32.84	-0.000829723	0.00662283
32.86	-0.000829723	0.0037247
32.88	-0.00187928	-0.0020716
32.9	-0.00292882	-0.0059358
32.92	-0.00240405	-0.00690185
32.94	-0.00030495	-0.0059358
32.96	0.00126937	-0.00400369
32.98	0.0028437	0.000826541
33	0.0028437	0.00179259
33.02	0.00336847	0.00565679
33.04	0.00336847	0.00469074
33.06	0.0028437	0.000826541
33.08	0.00126937	-0.0020716
33.1	-0.000829723	-0.00400369
33.12	-0.00030495	-0.0059358
33.14	-0.000829723	-0.00786789
33.16	0.00126937	-0.00979999
33.18	0.000744595	-0.00786789
33.2	-0.00030495	-0.00303764
33.22	-0.00030495	0.00179259
33.24	-0.00030495	0.00565679
33.26	-0.0013545	0.00565679
33.28	-0.00187928	0.00179259
33.3	-0.00240405	-0.00690185
33.32	-0.000829723	-0.0136642
33.34	-0.00030495	-0.0136642
33.36	0.000219823	-0.00786789
33.38	-0.00030495	-0.00496975
33.4	0.000219823	-0.00496975
33.42	0.000219823	-0.00303764
33.44	-0.000829723	-0.00110555
33.46	-0.00187928	0.000826541
33.48	-0.0013545	0.00179259
33.5	0.00126937	0.00275865
33.52	0.00126937	-0.0020716
33.54	0.000219823	-0.00496975
33.56	-0.000829723	-0.00496975
33.58	-0.0013545	-0.00496975
33.6	-0.0013545	-0.00690185
33.62	-0.000829723	-0.00979999
33.64	0.000219823	-0.010766
33.66	-0.00030495	-0.00786789
33.68	-0.00030495	-0.00303764
33.7	-0.00030495	0.00275865
33.72	0.000219823	0.00662283
33.74	0.00231892	0.00565679
33.76	0.00336847	0.00565679
33.78	0.0028437	0.00275865
33.8	0.000744595	-0.00110555
33.82	0.00126937	-0.00303764
33.84	0.000744595	-0.00400369
33.86	0.000744595	-0.00496975
33.88	0.000744595	-0.0020716
33.9	-0.00030495	0.00469074
33.92	-0.00030495	0.00855494
33.94	0.000219823	0.00565679
33.96	0.000744595	-0.000139506
33.98	0.000744595	-0.00303764
34	-0.000829723	-0.00496975
34.02	-0.000829723	-0.00883394
34.04	-0.000829723	-0.00979999
34.06	-0.00292882	-0.00883394
34.08	-0.00397837	-0.0059358
34.1	-0.00292882	-0.00303764
34.12	-0.00292882	-0.000139506
34.14	-0.00240405	0.00179259
34.16	-0.000829723	0.0037247
34.18	-0.00030495	0.00179259
34.2	0.000219823	-0.00110555
34.22	-0.0013545	-0.00303764
34.24	-0.0013545	-0.0020716
34.26	-0.00187928	-0.00110555
34.28	-0.00030495	-0.00110555
34.3	0.000744595	-0.00303764
34.32	0.00126937	-0.0059358
34.34	0.00179415	-0.0020716
34.36	0.00231892	-0.00303764
34.38	0.00231892	-0.00303764
34.4	0.00179415	-0.0020716
34.42	0.00126937	-0.000139506
34.44	-0.000829723	0.000826541
34.46	-0.000829723	-0.00496975
34.48	-0.00030495	-0.00690185
34.5	0.00126937	-0.00496975
34.52	-0.00030495	0.000826541
34.54	-0.00187928	0.0037247
34.56	-0.00240405	0.00469074
34.58	-0.000829723	0.0037247
34.6	-0.000829723	0.00275865
34.62	-0.000829723	0.00179259
34.64	-0.0013545	-0.00110555
34.66	-0.00187928	-0.00496975
34.68	-0.000829723	-0.00786789
34.7	-0.00030495	-0.00979999
34.72	0.00179415	-0.00883394
34.74	0.00179415	-0.00690185
34.76	0.000744595	-0.0020716
34.78	0.000744595	-0.00303764
34.8	0.000219823	-0.00496975
34.82	-0.00030495	-0.00400369
34.84	-0.0013545	-0.00110555
34.86	-0.00187928	0.0037247
34.88	-0.00030495	0.00469074
34.9	0.00126937	0.000826541
34.92	0.00126937	-0.00110555
34.94	-0.0013545	-0.000139506
34.96	-0.00240405	-0.000139506
34.98	-0.000829723	-0.0020716
35	0.000744595	0.00179259
35.02	0.00126937	0.00275865
35.04	0.000219823	0.000826541
35.06	0.00126937	-0.00110555
35.08	0.000744595	-0.0020716
35.1	0.00126937	-0.00110555
35.12	0.00231892	-0.0020716
35.14	0.0028437	-0.00400369
35.16	0.000744595	-0.0059358
35.18	-0.000829723	-0.00786789
35.2	-0.0013545	-0.00979999
35.22	-0.00030495	-0.010766
35.24	0.00231892	-0.0059358
35.26	0.00336847	-0.00303764
35.28	0.00336847	-0.00400369
35.3	0.00336847	-0.0059358
35.32	0.000219823	-0.0059358
35.34	-0.00240405	-0.00110555
35.36	-0.00292882	-0.00303764
35.38	-0.00240405	-0.00690185
35.4	-0.0013545	-0.0020716
35.42	0.000744595	-0.00110555
35.44	0.00126937	-0.00110555
35.46	0.00179415	-0.00303764
35.48	0.000744595	-0.00400369
35.5	0.000219823	-0.00303764
35.52	0.00126937	-0.0020716
35.54	0.00126937	-0.00303764
35.56	0.00179415	-0.0020716
35.58	-0.000829723	0.000826541
35.6	-0.00187928	0.00179259
35.62	-0.00187928	-0.00303764
35.64	-0.0013545	-0.00690185
35.66	0.00126937	-0.00979999
35.68	0.00179415	-0.00883394
35.7	0.00231892	-0.00883394
35.72	0.00179415	-0.00496975
35.74	0.0028437	-0.00303764
35.76	0.0028437	-0.00110555
35.78	0.00179415	0.000826541
35.8	-0.00030495	0.00275865
35.82	-0.0013545	0.0037247
35.84	-0.000829723	-0.000139506
35.86	-0.000829723	-0.00400369
35.88	-0.000829723	-0.00400369
35.9	-0.00187928	-0.00110555
35.92	-0.0013545	0.00469074
35.94	-0.00030495	0.00758888
35.96	-0.00030495	0.00662283
35.98	-0.000829723	0.0037247
36	-0.00240405	0.000826541
36.02	-0.00187928	-0.000139506
36.04	-0.000829723	-0.00303764
36.06	0.000219823	-0.00110555
36.08	0.000219823	-0.000139506
36.1	-0.00030495	0.000826541
36.12	0.000744595	-0.00110555
36.14	0.00231892	-0.00110555
36.16	0.00389324	-0.00496975
36.18	0.0028437	-0.0059358
36.2	0.00179415	-0.00400369
36.22	0.00179415	-0.00110555
36.24	0.000744595	0.00275865
36.26	0.00126937	0.00469074
36.28	0.00179415	0.00179259
36.3	0.00126937	-0.0020716
36.32	0.00126937	-0.00400369
36.34	0.00126937	-0.00400369
36.36	0.00126937	-0.0059358
36.38	0.000219823	-0.00883394
36.4	0.000219823	-0.00690185
36.42	0.000219823	-0.0059358
36.44	0.00126937	-0.0020716
36.46	0.000219823	-0.000139506
36.48	-0.0013545	0.000826541
36.5	-0.00030495	-0.000139506
36.52	0.000744595	-0.000139506
36.54	0.000744595	-0.000139506
36.56	-0.00030495	-0.000139506
36.58	-0.000829723	0.00179259
36.6	0.000744595	0.00275865
36.62	0.00179415	0.00469074
36.64	0.00336847	0.00469074
36.66	0.0028437	0.00565679
36.68	0.00179415	0.00565679
36.7	0.00126937	0.00565679
36.72	0.000744595	0.00275865
36.74	0.000219823	-0.00110555
36.76	0.000219823	-0.00400369
36.78	0.000219823	-0.00883394
36.8	-0.00240405	-0.00979999
36.82	-0.0034536	-0.00883394
36.84	-0.0034536	-0.0059358
36.86	-0.00240405	-0.00496975
36.88	-0.00030495	-0.00303764
36.9	0.000744595	-0.0020716
36.92	0.00126937	-0.00110555
36.94	0.0028437	0.000826541
36.96	0.0028437	-0.00110555
36.98	0.00231892	-0.0020716
37	0.00126937	-0.00400369
37.02	0.000744595	-0.0059358
37.04	0.000744595	-0.0059358
37.06	0.000744595	-0.000139506
37.08	-0.00030495	0.00179259
37.1	-0.00030495	0.00179259
37.12	0.000744595	-0.00110555
37.14	0.00126937	-0.00400369
37.16	0.00179415	-0.0059358
37.18	0.0028437	-0.00690185
37.2	0.0028437	-0.00883394
37.22	0.00231892	-0.00979999
37.24	0.00179415	-0.00883394
37.26	0.000744595	-0.0059358
37.28	0.00231892	-0.0059358
37.3	0.00126937	-0.00496975
37.32	0.00126937	-0.00496975
37.34	0.00126937	-0.0059358
37.36	0.00179415	-0.00303764
37.38	0.00231892	0.00275865
37.4	0.0028437	0.00662283
37.42	0.00179415	0.00565679
37.44	-0.00030495	0.000826541
37.46	-0.00240405	-0.00110555
37.48	-0.00397837	-0.00110555
37.5	-0.00397837	0.000826541
37.52	0.000219823	-0.000139506
37.54	0.00231892	0.00469074
37.56	0.00126937	0.00662283
37.58	0.000219823	0.00758888
37.6	0.00126937	0.0037247
37.62	0.000744595	-0.00303764
37.64	0.000219823	-0.00690185
37.66	-0.00187928	-0.00786789
37.68	-0.00292882	-0.00883394
37.7	-0.0034536	-0.00786789
37.72	-0.00187928	-0.00496975
37.74	-0.000829723	-0.00110555
37.76	-0.00030495	0.00275865
37.78	0.00231892	0.00275865
37.8	0.00389324	-0.000139506
37.82	0.00441801	-0.00303764
37.84	0.00336847	-0.00400369
37.86	0.00231892	-0.00400369
37.88	0.0028437	-0.00303764
37.9	0.00389324	-0.0020716
37.92	0.00336847	0.000826541
37.94	0.00126937	0.00275865
37.96	-0.000829723	0.00275865
37.98	-0.0013545	0.000826541
38	0.000219823	-0.00110555
38.02	0.000219823	-0.00400369
38.04	-0.000829723	-0.00496975
38.06	-0.00030495	-0.00110555
38.08	-0.00030495	0.00275865
38.1	-0.00030495	-0.00303764
38.12	-0.000829723	-0.00979999
38.14	-0.000829723	-0.0136642
38.16	0.000744595	-0.0136642
38.18	0.00126937	-0.0165623
38.2	0.0028437	-0.0175284
38.22	0.0028437	-0.0175284
38.24	0.00126937	-0.0126981
38.26	0.00179415	-0.0059358
38.28	0.00179415	-0.00110555
38.3	0.00231892	0.00469074
38.32	0.0028437	0.0037247
38.34	0.00389324	0.00179259
38.36	0.00389324	-0.0020716
38.38	0.00179415	-0.00303764
38.4	0.000219823	-0.00400369
38.42	-0.000829723	-0.00400369
38.44	-0.00187928	-0.00400369
38.46	-0.0034536	-0.00400369
38.48	-0.0034536	-0.00303764
38.5	-0.0034536	-0.0020716
38.52	-0.00240405	-0.0020716
38.54	-0.00240405	-0.0020716
38.56	-0.00240405	0.000826541
38.58	-0.000829723	0.000826541
38.6	-0.00030495	0.000826541
38.62	0.000219823	0.00275865
38.64	-0.00030495	0.000826541
38.66	-0.000829723	-0.00303764
38.68	0.000219823	-0.00303764
38.7	0.000744595	-0.00110555
38.72	0.00126937	-0.00303764
38.74	0.00179415	-0.00496975
38.76	-0.00030495	-0.010766
38.78	-0.0034536	-0.00786789
38.8	-0.00502792	-0.00496975
38.82	-0.00502792	-0.0020716
38.84	-0.00292882	-0.0020716
38.86	-0.000829723	-0.00496975
38.88	-0.000829723	-0.00496975
38.9	-0.0013545	-0.00400369
38.92	-0.00187928	-0.00400369
38.94	-0.00240405	-0.0059358
38.96	-0.00240405	-0.00496975
38.98	-0.00187928	-0.00303764
39	-0.000829723	-0.0020716
39.02	-0.00030495	-0.0020716
39.04	-0.00030495	-0.00110555
39.06	0.00126937	-0.00400369
39.08	0.00231892	-0.0059358
39.1	0.00179415	-0.0059358
39.12	0.000744595	-0.00400369
39.14	-0.000829723	-0.00303764
39.16	-0.00187928	-0.00303764
39.18	-0.00187928	-0.00303764
39.2	-0.00030495	-0.00110555
39.22	-0.0013545	-0.000139506
39.24	-0.00240405	-0.000139506
39.26	-0.00397837	-0.000139506
39.28	-0.00292882	0.000826541
39.3	-0.00240405	0.000826541
39.32	-0.0013545	-0.000139506
39.34	-0.000829723	-0.00110555
39.36	0.000219823	-0.0020716
39.38	0.00126937	-0.00690185
39.4	0.00231892	-0.00690185
39.42	0.0028437	-0.00496975
39.44	0.000744595	-0.000139506
39.46	-0.00030495	0.00275865
39.48	-0.00030495	0.000826541
39.5	-0.00030495	-0.00110555
39.52	-0.00030495	-0.0020716
39.54	-0.00187928	0.000826541
39.56	-0.00187928	0.000826541
39.58	-0.00030495	0.000826541
39.6	0.000219823	0.00179259
39.62	0.00179415	-0.00400369
39.64	0.000744595	-0.00690185
39.66	0.000219823	-0.00883394
39.68	0.000219823	-0.00786789
39.7	0.00126937	-0.00496975
39.72	0.000219823	-0.00110555
39.74	-0.000829723	0.00275865
39.76	-0.0013545	0.00469074
39.78	-0.0013545	0.00275865
39.8	-0.0034536	0.0037247
39.82	-0.0034536	0.00469074
39.84	-0.000829723	0.00565679
39.86	0.000219823	0.00662283
39.88	0.000744595	0.00275865
39.9	-0.000829723	-0.00496975
39.92	-0.00292882	-0.00690185
39.94	-0.00397837	-0.010766
39.96	-0.00397837	-0.0126981
[truncated: 53,001 more rows]
