# Supplementary material for: Channelrhodopsin variants for high-rate optogenetic neurostimulation at low light intensities
Source: EMBO Mol Med. 2025 Dec 9;18(2):462–91. doi: 10.1038/s44321-025-00350-z (PMC12905302; doi:10.1038/s44321-025-00350-z)
Supplement: Supplementary file 6 — Source data Fig. 1 [file 44321_2025_350_MOESM6_ESM.zip › Figure 1/1B-D and F/Fig1_b-c-d-f.xlsx]

## Sheet: Figure 1b
Chronos	off kinetics origin single 3ms		f-Chronos	off kinetics origin single 3ms		f-Chronos LC	off kinetics origin single 3ms			ChronosLC	off kinetics origin single 3ms		ChR2 wt	off kinetics origin single 3ms		fChR2TC	off kinetics origin single 3ms		ChR2 ET/TC	off kinetics origin single 3ms		ChR2 T159C - eYFP	off kinetics origin single 3ms		CatCh -eYFP	off kinetics origin single 3ms
20201012_0101	3.65			1.61		20201016_0402	2.5			20201015_0302	5.37		20210201_0301	8.807		20201214_0102	8.33		20210421_0101	10.5898		20201210_0101	32.5514		20201031_0101_0001	32.1
20201022_0103	3.16			1.89		20201029_0201	3.5			20201028_0101	8.99		20210201_0303	8.644		20210115_0202	9.55		20210421_0102	10.2037		20201210_0104	23.5662		20201031_0102_0006	31.33
20210604_0101	2.62991			1.64		20201126_0201	2.89204			20201113_0101	7.10127		20210204_0101	12.0589		20210120_0101	7.99359		20210421_0103	11.7557		20201211_0101	38.2299		20201104_0103_0015	27.46
20210604_0102	3.68835			1.76		20201203_0301	3.66545			20201126_0101	10.7193		20210204_0104	7.718		20210121_0102	10.95		20210505_0101	8.07141		20201211_0102	27.68		20201105_0101_0001	27.87
20210605_0102	3.94		av	1.725		20201204_0102	3.56992			20201126_0102	7.68113		20210204_0401	10.555		20210121_0301	10.847		20210505_0103	13.95		20201211_0104	27.82		20201111_0101_0001	32.98
20210621_0102	4.52		sd	0.127671		20201204_0104	3.79696			20210128_0203	9.96537		20210205_0101	13.175		20210121_0302	9.958		20210505_0201	8.51526		20210115_0101	25.79		20201112_0102_0001	31.443
20210621_0103	4.65418		n	4		20201204_0203	5.60467			20210128_0301	8.4		20210205_0103	13.768		20210421_0201	9.8945		20210505_0202	12.8269		20210115_0104	22.52		20201202_0102_0002	35.4943
20210621_0105	3.38995		N transfections			20201204_0204	2.95478			20210208_0202	10.805		20210226_0301	12.239		20210421_0202	10.1814		20210505_0203	7.35397		20210115_0106	39.5		20210128_0104_0017	32.2825
20210916_0201	3.116					av	3.56048			20210624_0402	7.16274		20210226_0303	7.94		20210421_0204	9.94674		20210618_0101	13.2013		20210121_0204	20.604		20210428_0102_0008	46.8604
20210929_0101	4.448					sd	0.94019			20210915_0201	6.7385		av	10.545		av	9.73902		20210618_0102	12.7896		20210203_0202	23.946		av	33.0911
av	3.71964					n	8			20210915_0202	7.53715		sd	2.34197		sd	1.00453		20210618_0103	11.7137		av	28.2208		sd	5.72062
sd	0.672691					N transfections	4			av	8.22459		n	9		n	9		av	10.9974		sd	6.52324		n	9
n	10									sd	1.73331		N transfections	3		N transfections	4		sd	2.23641		n	10		N transfections	6
N transfections	6									n	11								n	11		N transfections	4
										N transfections	8								N transfections	3

## Sheet: Figure 1c
Closing kinetics at different holding voltage (mV)
-100			-80			-60			-40			-20			0	40			60
Chronos	f-Chronos	f-Chronos pH 6.4	Chronos	f-Chronos	f-Chronos pH 6.4	Chronos	f-Chronos	f-Chronos pH 6.4	Chronos	f-Chronos	f-Chronos pH 6.4	Chronos	f-Chronos	f-Chronos pH 6.4	f-Chronos pH 6.4	Chronos	f-Chronos	f-Chronos pH 6.4	Chronos	f-Chronos	f-Chronos pH 6.4
4	1.67	3	3.81	1.64	2.9	3.65	1.61	2.9	3.48	1.59	2.7	3.35	1.62	2.7	2.5	2.99	1.53		2.93	1.58	2.3
3.77	1.87	2.6	3.56	1.88	2.5	3.54	1.89	2.4	3.36	2.01	2.4	3.18	2.01	2.3	2.2	2.99	1.98		2.84	1.98	2
3.48	1.68	2.8	3.33	1.61	2.7	3.16	1.64	2.7	3.02	1.63	2.5	2.94	1.62	2.5	2.4	2.76	1.6		2.61	1.73	2.3
2.51	1.79	3	2.41	1.71	2.9	2.3	1.76	2.8	2.15	1.72	2.7	2.03	1.73	2.6	2.6	1.76	1.7		1.71	1.77	2.3
2.99			2.81			2.69			2.51			2.41				2.16			2.07
3.82			3.7			3.46			3.4			3.24				2.89			2.87
Average
	Chronos			f-Chronos			f-Chronos pH 6.4
	Off kinetics (ms)	SD	n	Off kinetics (ms)	SD	n	Off kinetics (ms)	SD	n
-100	3.42833	0.57185	6	1.7525	0.09535	4	2.85	0.19149	4
-80	3.27	0.55053	6	1.71	0.12083	4	2.75	0.19149	4
-60	3.13333	0.53493	6	1.725	0.12767	4	2.7	0.21602	4
-40	2.98667	0.54441	6	1.7375	0.18963	4	2.575	0.15	4
-20	2.85833	0.52625	6	1.745	0.18412	4	2.525	0.17078	4
0	--	--		--	--		2.425	0.17078	4
20	--	--		--	--
40	2.59167	0.51238	6	1.7025	0.19772	4
60	2.505	0.50167	6	1.765	0.16503	4	2.225	0.15	4

## Sheet: Figure 1d
			Closing kinetics (ms)	sd	EC50 (mW/mm2)	sd	n (EC50)
		ChR2	10.54	2.34	1.29	0.57	3
		CatCh	33.09	5.72	0.54	0.14	3
		ChR2 TC	26.74	6.52	0.63	--	1
		ChR2 ET/TC	10.55	2.23	1.7	0.33	3
		fChR2TC	9.73	1	1.29	0.315	3
		Chronos	3.72	0.67	1.26	0.64	6
		fChronos	1.61	0.43	5.12	0.91	6
		ChronosLC	8.22	1.73	1.016	0.141	4
		Chrimson	24.6	0.9	0.12	0.01		Mager et al 2018
		fChrimson	5.7	0.5	1.13	0.05		Mager et al 2018
		vfChrimson	2.7	0.3	1.94	0.26		Mager et al 2018
	EC50 (mW/mm2)
		ChR2	CatCh	ChR2 TC	ChR2 ET/TC	fChR2TC	Chronos	fChronos	ChronosLC
		0.952	0.61405	0.63	2.093	1.15556	1.94	11.08	0.89
		0.9693	0.6209		1.50631	1.0661	0.75324	15.61	0.9199
		1.955	0.37412		1.53004	1.65217	0.56904	10.35	1.05504
							1.96205	11.5	1.19972
							0.72427
	av	1.2921	0.536357		1.70978	1.29128	1.25651	12.135	1.01616
	sd	0.574153	0.140543		0.332087	0.315727	0.645853	2.36489	0.141878
	n	3	3		3	3	6	4	4

## Sheet: Figure 1e
wt Chronos-eYFP	current density at -60mV		fChronosLC	current density at -60mV		fChronos	current density at -60mV		ChronosLC	current density at -60mV		ChR2 wt	current density at -60mV		fChR2TC	current density at -60mV		ChR2 ET/TC	current density at -60mV		ChR2 T159C - eYFP	current density at -60mV		CatCh -eYFP	current density at -60mV
20201012_0101_0000	27.8613		20201016_0402	1.35905		20210916_0401	7.53882		20201015_0302	17.9293		20210201_0301	12.0194		20201214_0102	7.91733		20210421_0101	15.3816		20201210_0101	61.4712		20201030_0102_0008	27.951
20201012_0102_0013	22.9721		20201029_0201	1.77552		20210916_0402	1.88456		20201028_0101	17.5037		20210201_0303	11.2753		20210115_0202	15.7838		20210421_0102	10.6354		20201210_0102	51.7177		20201031_0101_0000	41.8908
20201014_0202_0035	16.9642		20201126_0201	3.98623		20210917_0201	5.31091		20201113_0101	8.78014		20210204_0101	26.1738		20210120_0101	17.5567		20210421_0103	20.6917		20201210_0104	29.3251		20201031_0102_0005	28.0765
20201022_0103_0023	24.1801		20201203_0301	9.00338		20210917_0202	2.44078		20201126_0101	20.6265		20210204_0104	13.088		20210121_0102	23.8531		20210505_0101	6.50236		20201211_0101	40.7564		20201104_0103_0014	30.292
20210604_0101_0000	19.3064		20201204_0102	8.71443		20211001_0101	7.2524		20201126_0102	17.9832		20210204_0401	21.8291		20210121_0103	31.2352		20210505_0103	13.8586		20201211_0104	38.2211		20201105_0101_0000	25.1461
20210604_0102_0012	16.938		20201204_0104	3.13668		20211001_0104	6.29156		20210128_0203	23.0654		20210205_0101	14.8968		20210121_0301	33.8572		20210505_0201	16.5914		20210115_0101	11.8521		20201111_0101_0000	31.0956
20210605_0101_0000	23.1479		20201204_0203	6.22666		20211014_0201	5.00266		20210128_0301	25.1536		20210205_0103	17.8151		20210121_0302	14.9294		20210505_0202	18.8991		20210115_0104	5.32476		20201112_0102_0000	39.9874
20210605_0102_0004	17.3788		20201204_0204	0.75949		20211014_0202	2.49348		20210208_0202	23.1469		20210226_0201	36.6182		20210121_0303	44.0079		20210505_0203	4.63154		20210115_0106	21.9857		20201202_0102_0001	59.8774
20210621_0102_0002	40.5939		20210915_0102	6.0222		20211014_0203	11.3246		20210624_0402	20.377		20210226_0301	22.0839		20210203_0301	30.2375		20210618_0101	14.0874		20210121_0204	19.0406		20210118_0102_0002	37.3361
20210621_0103_0008	38.1783		av	4.55374		20211014_0204	5.27681		20211001_0204	7.08547		20210226_0302	22.4891		20210203_0302	38.1749		20210618_0102	13.0044		20210203_0202	34.2585		20210128_0104_0016	26.4395
20210621_0105_0015	26.1557		sd	3.09671		20211215_0202	3.42492		20211013_0103	5.3574		20210226_0303	14.3787		20210421_0201	31.7111		20210618_0103	21.3973		av	31.3953		20210428_0102_0007	59.4388
20210916_0201_0004	16.2972		n	9		20220112_0103	0.53628		av	17.0008		av	19.3334		20210421_0202	27.2378		av	14.1528		sd	17.5343		av	37.0483
20210929_0101_0000	22.9043		N transfections	5		20220112_0104	1.82018		sd	6.84915		sd	7.5715		20210421_0204	25.3202		sd	5.36834		n	10		sd	12.4628
20210930_0202_0011	23.3186					av	4.66138		n	11		n	11		20230117_0101	42.1841		n	11		N transfections	4		n	11
av	24.0141					sd	2.98504		N transfections	9		N transfections	3		20230117_0203	38.7183		N transfections	3					N transfections	7
sd	7.46269					n	13								20230117_0204	32.0395
n	14					N transfections	5								av	28.4389
N transfections	7														sd	10.3784
															n	16
															N transfections	6
