# Supplementary material for: Channelrhodopsin variants for high-rate optogenetic neurostimulation at low light intensities
Source: EMBO Mol Med. 2025 Dec 9;18(2):462–91. doi: 10.1038/s44321-025-00350-z (PMC12905302; doi:10.1038/s44321-025-00350-z)
Supplement: Supplementary file 6 — Source data Fig. 1 [file 44321_2025_350_MOESM6_ESM.zip › Figure 1/1E/Figure1E_exemplary traces.xlsx]

## Sheet: Fig1E
time_500ms	Chronos_500ms	Chr2_500ms	fChr2TC_500ms	ChronosLC_500ms
0	-0.00015491	-0.00330622	0.00348913	0.00128028
0.02	-0.000323546	-0.00222641	0.00449918	0.00184122
0.04	-0.00015491	-0.00276632	0.00348913	0.00240217
0.06	1.37263e-05	-0.00492591	0.00247907	0.00128028
0.08	0.000351001	-0.00492591	0.00197404	-0.000402553
0.1	0.000182362	-0.00438601	0.00197404	-0.00208538
0.12	0.000182362	-0.00492591	0.00197404	-0.000963495
0.14	0.000351001	-0.00546581	0.00146901	-0.000402553
0.16	1.37263e-05	-0.00600571	-0.000551089	-0.00152444
0.18	-0.000323546	-0.00492591	-0.00206617	-0.00152444
0.2	-0.000492182	-0.00384611	-0.00156115	-0.000402553
0.22	-0.000998094	-0.00384611	0.000458963	-0.000402553
0.24	-0.00116673	-0.00492591	0.0029841	0.00128028
0.26	-0.000660818	-0.00330622	0.00247907	0.00240217
0.28	-0.00015491	-0.00114662	0.000963989	0.00184122
0.3	0.000688274	-0.000606718	0.000963989	0.00128028
0.32	0.00119418	-0.00168651	0.000963989	0.00296311
0.34	0.00153146	-0.00384611	0.000458963	0.00408499
0.36	0.00153146	-0.00546581	-4.60634e-05	0.00128028
0.38	0.00085691	-0.00708551	0.000458963	-0.000963495
0.4	0.000182362	-0.00762541	0.000963989	-0.00152444
0.42	-0.000323546	-0.00654561	0.00247907	0.00184122
0.44	1.37263e-05	-0.00438601	0.00399415	0.00296311
0.46	1.37263e-05	-0.00384611	0.00348913	0.00352405
0.48	0.000351001	-0.00330622	0.0029841	0.00296311
0.5	-0.000323546	-0.00384611	0.00146901	0.00296311
0.52	-0.00116673	-0.00600571	-4.60634e-05	0.00184122
0.54	-0.00217855	-0.00762541	-0.000551089	0.00408499
0.56	-0.00268446	-0.0081653	-0.0025712	0.00352405
0.58	-0.00217855	-0.00546581	-0.00307623	0.00240217
0.6	-0.00133537	-0.00330622	-0.00156115	0.000719331
0.62	-0.000492182	-0.00222641	-0.00105612	-0.00152444
0.64	0.00085691	-0.00492591	-4.60634e-05	-0.00264633
0.66	0.00153146	-0.00762541	-4.60634e-05	0.000158389
0.68	0.00119418	-0.0087052	0.00146901	-0.000402553
0.7	0.00085691	-0.00924509	0.00399415	-0.00152444
0.72	0.000519638	-0.00924509	0.00550923	0.000158389
0.74	0.000351001	-0.0103249	0.0050042	0.00240217
0.76	1.37263e-05	-0.0103249	0.00348913	-0.000402553
0.78	-0.000660818	-0.00924509	-4.60634e-05	-0.000402553
0.8	-0.000660818	-0.00546581	-0.00307623	-0.000963495
0.82	-0.000998094	-0.00330622	-0.00307623	-0.00152444
0.84	-0.000998094	-0.00330622	-0.000551089	-0.00376822
0.86	-0.000323546	-0.00492591	0.00146901	-0.00376822
0.88	0.000351001	-0.00492591	0.000963989	-0.00320727
0.9	0.000519638	-0.00492591	-0.000551089	-0.00152444
0.92	0.000688274	-0.00222641	0.00146901	-0.000402553
0.94	0.00085691	-0.00114662	0.00550923	0.00184122
0.96	0.00153146	-0.00276632	0.00752934	0.00408499
0.98	0.002206	-0.00384611	0.00651929	0.00632877
1	0.00203737	-0.00330622	0.0029841	0.0080116
1.02	0.00153146	-0.00384611	0.000963989	0.00745066
1.04	0.00136282	-0.00546581	0.00247907	0.00688971
1.06	0.00102555	-0.00654561	0.00399415	0.00296311
1.08	0.000182362	-0.00438601	0.00399415	-0.000402553
1.1	-0.000323546	-0.00222641	0.0029841	-0.00432916
1.12	-0.00015491	-0.00330622	0.00197404	-0.00713388
1.14	0.00085691	-0.00492591	0.000458963	-0.00769482
1.16	0.00085691	-0.00654561	-0.00105612	-0.00264633
1.18	0.000688274	-0.0081653	-0.00156115	0.00184122
1.2	0.000351001	-0.0087052	-0.00156115	0.00352405
1.22	-0.00015491	-0.0081653	-0.00156115	0.000719331
1.24	-0.000829457	-0.00654561	-0.00105612	-0.000963495
1.26	-0.000998094	-0.00438601	-0.000551089	-0.00208538
1.28	-0.000660818	-0.00438601	-4.60634e-05	-0.000402553
1.3	-0.000492182	-0.00384611	0.00197404	0.000158389
1.32	-0.000829457	-0.00330622	0.00247907	0.000158389
1.34	-0.000998094	-0.00546581	0.0029841	-0.000402553
1.36	-0.000829457	-0.00600571	0.0029841	-0.00152444
1.38	-0.00015491	-0.00492591	0.00146901	-0.0048901
1.4	-0.00015491	-0.00492591	0.00146901	-0.00320727
1.42	-0.000829457	-0.00546581	0.0029841	-0.00208538
1.44	-0.00116673	-0.00546581	0.00399415	0.000719331
1.46	-0.00116673	-0.00546581	0.00399415	0.00184122
1.48	-0.001504	-0.00546581	0.00449918	0.00296311
1.5	-0.00116673	-0.00546581	0.00348913	0.00296311
1.52	-0.000660818	-0.00438601	0.00247907	0.000158389
1.54	1.37263e-05	-0.00438601	0.000963989	-0.00264633
1.56	0.000688274	-0.00438601	0.000458963	-0.00320727
1.58	0.00136282	-0.00492591	0.00146901	-0.00264633
1.6	0.00136282	-0.00762541	-4.60634e-05	-0.00152444
1.62	0.00102555	-0.00978503	-0.00105612	0.000719331
1.64	1.37263e-05	-0.00924509	-4.60634e-05	0.00352405
1.66	-0.00116673	-0.00654561	0.00146901	0.00632877
1.68	-0.001504	-0.00330622	0.00247907	0.00857255
1.7	-0.000829457	-0.000606718	0.00197404	0.00632877
1.72	0.000351001	-0.00114662	0.00146901	0.00296311
1.74	0.00102555	-0.00276632	0.000963989	-0.000402553
1.76	0.00119418	-0.00384611	-0.00105612	-0.00152444
1.78	0.00102555	-0.00330622	-0.00156115	0.000158389
1.8	0.000519638	-0.00384611	0.000458963	0.00408499
1.82	0.000182362	-0.00546581	0.00146901	0.00408499
1.84	-0.00015491	-0.00708551	0.00146901	0.000158389
1.86	1.37263e-05	-0.0081653	0.00146901	-0.00320727
1.88	0.000351001	-0.0087052	0.00197404	-0.00264633
1.9	-0.00015491	-0.0108648	0.00197404	-0.000963495
1.92	-0.000492182	-0.0119446	0.000963989	-0.000963495
1.94	-0.000829457	-0.0119446	-4.60634e-05	-0.00264633
1.96	-0.000323546	-0.00978503	0.00146901	-0.00208538
1.98	-0.00015491	-0.00654561	0.00348913	-0.000963495
2	1.37263e-05	-0.00438601	0.00399415	-0.00208538
2.02	0.000688274	-0.00384611	0.000963989	-0.00152444
2.04	0.00119418	-0.00330622	-4.60634e-05	-0.00208538
2.06	0.00102555	-0.00330622	-0.00206617	-0.00264633
2.08	0.000519638	-0.00384611	-0.00105612	-0.00432916
2.1	-0.00015491	-0.00384611	0.00197404	-0.00208538
2.12	-0.000492182	-0.00276632	0.00348913	-0.000402553
2.14	-0.000323546	-0.00384611	0.00197404	-0.000402553
2.16	0.000351001	-0.00492591	0.000963989	0.000719331
2.18	0.00102555	-0.00654561	0.000963989	0.000719331
2.2	0.000688274	-0.00492591	0.00146901	0.000719331
2.22	0.00102555	-0.00492591	0.00197404	0.00240217
2.24	0.00136282	-0.00438601	0.00146901	0.00128028
2.26	0.00153146	-0.00438601	-0.000551089	0.000719331
2.28	0.00136282	-0.00492591	-0.00156115	-0.00152444
2.3	0.00085691	-0.00492591	-4.60634e-05	-0.00208538
2.32	0.000688274	-0.00492591	0.00146901	-0.00320727
2.34	0.000519638	-0.00492591	0.00146901	-0.00432916
2.36	0.00085691	-0.00438601	0.00146901	-0.0048901
2.38	0.00085691	-0.00492591	-0.000551089	-0.00320727
2.4	0.000688274	-0.00546581	-4.60634e-05	-0.000402553
2.42	0.000182362	-0.00492591	0.000963989	0.00184122
2.44	-0.000323546	-0.00438601	0.00197404	0.00296311
2.46	-0.000492182	-0.00384611	0.00348913	0.00240217
2.48	-0.000323546	-0.00384611	0.00247907	-0.000402553
2.5	-0.000323546	-0.00492591	0.000458963	-0.00320727
2.52	-0.000492182	-0.00600571	-4.60634e-05	-0.00376822
2.54	-0.000998094	-0.00492591	0.000963989	-0.0048901
2.56	-0.000492182	-0.00492591	0.00146901	-0.00601198
2.58	-0.000323546	-0.00600571	0.000458963	-0.00432916
2.6	1.37263e-05	-0.00546581	-0.000551089	0.000158389
2.62	0.000182362	-0.00438601	0.000458963	0.00240217
2.64	1.37263e-05	-0.00330622	0.00197404	0.00296311
2.66	-0.000323546	-0.00330622	0.00247907	0.000719331
2.68	-0.00015491	-0.00330622	0.0029841	-0.000402553
2.7	-0.000323546	-0.00330622	0.00146901	-0.00264633
2.72	0.000182362	-0.00276632	0.000458963	-0.00264633
2.74	0.000688274	-0.00276632	0.000963989	-0.000402553
2.76	0.00136282	-0.00492591	0.000963989	0.00184122
2.78	0.00136282	-0.00600571	0.00146901	0.00296311
2.8	0.00085691	-0.00492591	0.00247907	0.00408499
2.82	0.000351001	-0.00330622	0.00399415	0.00408499
2.84	0.000519638	-0.00384611	0.00550923	0.00408499
2.86	0.000519638	-0.00492591	0.0050042	0.00240217
2.88	0.000519638	-0.00384611	0.00348913	0.00296311
2.9	0.000519638	-0.00438601	0.0029841	0.00184122
2.92	0.000519638	-0.00276632	0.0029841	0.000158389
2.94	1.37263e-05	-0.00168651	0.00146901	-0.00208538
2.96	-0.000492182	-0.00168651	0.000458963	-0.00432916
2.98	-0.000998094	-0.00222641	0.000963989	-0.00601198
3	-0.000660818	-0.00330622	0.000963989	-0.00545104
3.02	-0.000323546	-0.00492591	-0.00105612	-0.00432916
3.04	0.00085691	-0.00600571	-0.0025712	-0.00152444
3.06	0.00203737	-0.00654561	-0.000551089	0.000158389
3.08	0.002206	-0.00546581	0.00197404	0.00296311
3.1	0.00153146	-0.00654561	0.00197404	0.00408499
3.12	0.000351001	-0.00654561	-0.000551089	0.00352405
3.14	-0.00015491	-0.00708551	-0.000551089	0.00240217
3.16	-0.000492182	-0.00546581	0.00146901	0.00408499
3.18	-0.000492182	-0.00492591	0.00247907	0.00296311
3.2	-0.000492182	-0.00438601	0.0029841	0.00296311
3.22	-0.00015491	-0.00600571	0.00247907	0.00240217
3.24	-0.00015491	-0.00762541	0.0029841	0.00128028
3.26	-0.000829457	-0.0087052	0.0029841	0.00128028
3.28	-0.00133537	-0.00978503	0.00247907	0.000158389
3.3	-0.000829457	-0.00762541	0.000963989	-0.000963495
3.32	-0.00015491	-0.00438601	-4.60634e-05	-0.00264633
3.34	1.37263e-05	-0.00276632	-4.60634e-05	-0.000402553
3.36	0.000182362	-0.00438601	-0.000551089	0.00128028
3.38	1.37263e-05	-0.00600571	-0.000551089	0.000719331
3.4	1.37263e-05	-0.00654561	-0.000551089	-0.00208538
3.42	-0.000660818	-0.00708551	0.000458963	-0.00376822
3.44	-0.00116673	-0.00762541	-0.00105612	-0.00320727
3.46	-0.000660818	-0.00654561	-0.00156115	0.00128028
3.48	-0.000323546	-0.00384611	-0.00156115	0.00240217
3.5	0.000182362	-0.00222641	-4.60634e-05	0.00240217
3.52	0.000182362	-0.00222641	0.00197404	0.00296311
3.54	0.000519638	-0.00330622	0.00146901	0.00296311
3.56	0.000182362	-0.00492591	0.000963989	-0.000963495
3.58	-0.000492182	-0.00600571	-4.60634e-05	-0.00208538
3.6	-0.000998094	-0.00762541	-0.00105612	-0.00376822
3.62	-0.000660818	-0.0087052	-0.00156115	-0.00264633
3.64	-0.000323546	-0.0081653	-4.60634e-05	-0.00376822
3.66	-0.00015491	-0.00600571	0.00247907	-0.00376822
3.68	-0.00015491	-0.00546581	0.00449918	-0.00264633
3.7	0.000182362	-0.00546581	0.00449918	-0.00152444
3.72	0.000519638	-0.00438601	0.000963989	-0.00208538
3.74	0.000351001	-0.00546581	-0.00105612	-0.00152444
3.76	0.000182362	-0.00654561	-0.000551089	-0.000963495
3.78	0.000182362	-0.00654561	0.00197404	0.00128028
3.8	0.00085691	-0.0081653	0.00550923	0.000158389
3.82	0.00153146	-0.00924509	0.00449918	0.000719331
3.84	0.00153146	-0.00762541	0.00146901	0.00128028
3.86	0.00102555	-0.00546581	-0.000551089	-0.000402553
3.88	0.00170009	-0.00384611	-0.00156115	-0.00152444
3.9	0.00186873	-0.00222641	-0.00156115	-0.000402553
3.92	0.00170009	-0.000606718	-0.00156115	-0.000963495
3.94	0.00119418	-0.00114662	-0.00105612	-0.00264633
3.96	0.000519638	-0.000606718	0.000458963	-0.00208538
3.98	-0.00015491	-6.68205e-05	0.00197404	0.00184122
4	-0.000660818	-0.000606718	0.00348913	0.00520689
4.02	-0.000829457	-0.00276632	0.00399415	0.00464594
4.04	-0.000492182	-0.00438601	0.00399415	0.00464594
4.06	0.000182362	-0.00600571	0.00247907	0.00408499
4.08	0.000519638	-0.00924509	0.000963989	0.00240217
4.1	0.000519638	-0.0114047	-0.00105612	-0.00264633
4.12	-0.000323546	-0.0108648	0.000458963	-0.00545104
4.14	-0.000492182	-0.0103249	0.00197404	-0.00432916
4.16	-0.000660818	-0.0081653	0.00399415	-0.00432916
4.18	-0.000492182	-0.0087052	0.00399415	-0.0048901
4.2	0.000351001	-0.0087052	0.00247907	-0.00264633
4.22	0.000519638	-0.00924509	0.000458963	-0.000402553
4.24	0.000351001	-0.0108648	-0.000551089	0.000719331
4.26	-0.000323546	-0.0103249	-0.00206617	-0.00208538
4.28	-0.00015491	-0.00924509	-0.00358125	-0.000963495
4.3	1.37263e-05	-0.00762541	-0.0025712	0.000719331
4.32	1.37263e-05	-0.00762541	-0.00105612	0.000158389
4.34	0.000351001	-0.00924509	0.00146901	-0.000963495
4.36	0.000351001	-0.00924509	0.0029841	-0.000963495
4.38	0.000182362	-0.0081653	0.00197404	0.000719331
4.4	-0.00015491	-0.00708551	0.00146901	0.00352405
4.42	-0.000492182	-0.00762541	0.000963989	0.00352405
4.44	-0.000492182	-0.00924509	0.000458963	0.00128028
4.46	-0.000492182	-0.0081653	0.000963989	-0.00264633
4.48	-0.000323546	-0.00708551	0.000458963	-0.00545104
4.5	-0.000323546	-0.0087052	-4.60634e-05	-0.0048901
4.52	-0.000492182	-0.0108648	-4.60634e-05	-0.000963495
4.54	-0.000829457	-0.0103249	0.000458963	0.00408499
4.56	-0.000660818	-0.0108648	0.00197404	0.00520689
4.58	0.000351001	-0.00924509	0.0029841	0.00296311
4.6	0.00102555	-0.0081653	0.00348913	0.00128028
4.62	0.00119418	-0.00762541	0.00247907	0.00240217
4.64	0.000688274	-0.00546581	0.000458963	0.00352405
4.66	0.000351001	-0.00276632	0.000963989	0.00128028
4.68	1.37263e-05	-0.00276632	0.00197404	0.000158389
4.7	-0.000492182	-0.00546581	0.0029841	-0.000963495
4.72	-0.000998094	-0.0087052	0.00449918	-0.00152444
4.74	-0.000492182	-0.0103249	0.00449918	-0.00320727
4.76	1.37263e-05	-0.00978503	0.00247907	-0.000963495
4.78	0.000351001	-0.00978503	0.000963989	0.000158389
4.8	-0.000323546	-0.0081653	-0.000551089	-0.000402553
4.82	-0.000323546	-0.00654561	0.000458963	0.000158389
4.84	-0.000323546	-0.00384611	0.00146901	-0.00152444
4.86	-0.000492182	-0.00222641	-4.60634e-05	-0.00264633
4.88	-0.00015491	-0.00222641	-0.00206617	-0.00601198
4.9	0.000182362	-0.00276632	-0.0025712	-0.00713388
4.92	0.000351001	-0.00492591	-0.00156115	-0.00432916
4.94	1.37263e-05	-0.00924509	-4.60634e-05	-0.00152444
4.96	0.000351001	-0.00978503	0.000963989	-0.00320727
4.98	0.000351001	-0.0108648	0.000963989	-0.00320727
5	0.000182362	-0.0124845	0.0029841	-0.00264633
5.02	-0.000492182	-0.0146441	0.00247907	-0.000402553
5.04	-0.000492182	-0.0162638	0.00348913	-0.000402553
5.06	-0.000323546	-0.0141042	0.0050042	-0.00208538
5.08	0.000182362	-0.00978503	0.00702432	-0.00152444
5.1	0.000351001	-0.00654561	0.0050042	-0.00152444
5.12	0.000351001	-0.00330622	0.0029841	-0.00264633
5.14	1.37263e-05	-0.00276632	0.00146901	-0.00152444
5.16	1.37263e-05	-0.00546581	0.000963989	-0.00208538
5.18	0.000351001	-0.00600571	0.00146901	-0.00320727
5.2	0.000182362	-0.00492591	0.00197404	-0.00545104
5.22	1.37263e-05	-0.00384611	0.00146901	-0.00432916
5.24	-0.00015491	-0.00438601	0.00146901	-0.00432916
5.26	0.000351001	-0.00384611	0.00197404	-0.0048901
5.28	0.000688274	-0.00330622	-4.60634e-05	-0.00320727
5.3	0.000351001	-0.00438601	-0.00206617	-0.000402553
5.32	1.37263e-05	-0.00924509	-0.00206617	-0.000402553
5.34	-0.000323546	-0.0130244	-0.00156115	-0.000402553
5.36	-0.000660818	-0.0124845	-0.00105612	-0.000963495
5.38	-0.000829457	-0.00978503	-0.00105612	0.000719331
5.4	-0.00116673	-0.0081653	-4.60634e-05	0.00184122
5.42	-0.00133537	-0.00708551	0.00146901	0.00128028
5.44	-0.000998094	-0.00600571	0.000963989	0.000719331
5.46	-0.00015491	-0.00600571	0.00146901	0.00184122
5.48	0.000688274	-0.00492591	0.00197404	0.00408499
5.5	0.00119418	-0.00330622	0.00146901	0.00240217
5.52	0.00119418	-0.00330622	-0.00105612	0.000158389
5.54	0.00119418	-0.00600571	-0.0025712	0.000158389
5.56	0.00102555	-0.00708551	-0.00358125	0.00128028
5.58	0.00102555	-0.00708551	-0.00156115	0.00296311
5.6	0.000688274	-0.00708551	-0.000551089	0.00296311
5.62	0.000182362	-0.0081653	0.00197404	0.00128028
5.64	1.37263e-05	-0.0087052	0.0029841	0.000158389
5.66	0.000351001	-0.0087052	0.00348913	-0.00376822
5.68	0.000688274	-0.00978503	0.00348913	-0.00376822
5.7	0.000519638	-0.00978503	0.00247907	-0.00264633
5.72	0.000351001	-0.0087052	0.00146901	-0.00264633
5.74	-0.00015491	-0.00762541	0.00146901	-0.00376822
5.76	-0.000492182	-0.00600571	0.00247907	-0.000963495
5.78	-0.000660818	-0.00600571	0.00146901	0.00240217
5.8	1.37263e-05	-0.00654561	0.000458963	0.00296311
5.82	0.00085691	-0.00708551	0.000963989	-0.000402553
5.84	0.00119418	-0.0087052	0.000458963	-0.00264633
5.86	0.00119418	-0.0103249	0.00146901	-0.00432916
5.88	0.000688274	-0.00978503	0.00197404	-0.00208538
5.9	0.000182362	-0.00762541	0.00146901	-0.00208538
5.92	-0.00015491	-0.00654561	0.00146901	-0.00152444
5.94	-0.000323546	-0.00654561	-4.60634e-05	-0.000963495
5.96	-0.000492182	-0.00708551	-4.60634e-05	0.000719331
5.98	-0.000998094	-0.00978503	0.00146901	-0.000402553
6	-0.000998094	-0.0103249	-4.60634e-05	-0.00152444
6.02	-0.00133537	-0.00762541	-4.60634e-05	-0.000963495
6.04	-0.00200991	-0.0081653	0.000963989	0.00352405
6.06	-0.00200991	-0.0081653	0.00247907	0.00520689
6.08	-0.000829457	-0.0081653	0.0029841	0.00352405
6.1	0.000182362	-0.0087052	0.00399415	0.000719331
6.12	0.00085691	-0.00762541	0.00399415	-0.000402553
6.14	0.00102555	-0.00762541	0.00247907	-0.000402553
6.16	0.00085691	-0.00708551	0.000963989	0.00184122
6.18	0.000688274	-0.00708551	-0.000551089	0.00240217
6.2	0.000688274	-0.00438601	-0.00105612	0.00184122
6.22	0.000519638	-0.00330622	0.000458963	0.00184122
6.24	0.000182362	-0.00600571	0.00197404	0.00184122
6.26	-0.00015491	-0.00762541	0.0029841	0.000719331
6.28	-0.000660818	-0.00708551	0.0029841	-0.000402553
6.3	-0.00116673	-0.00546581	0.00197404	-0.000963495
6.32	-0.00133537	-0.00438601	0.00146901	-0.000402553
6.34	-0.000998094	-0.00438601	0.0029841	0.000158389
6.36	-0.00015491	-0.00600571	0.00348913	-0.00208538
6.38	0.000519638	-0.00978503	0.00247907	-0.00264633
6.4	0.00136282	-0.0124845	0.000963989	-0.00320727
6.42	0.00203737	-0.0124845	-4.60634e-05	-0.00376822
6.44	0.00186873	-0.0108648	0.000458963	-0.00545104
6.46	0.00119418	-0.00924509	-0.000551089	-0.00601198
6.48	0.000182362	-0.00600571	-0.000551089	-0.00545104
6.5	-0.000829457	-0.00384611	-0.000551089	-0.00264633
6.52	-0.00116673	-0.00546581	-0.000551089	-0.00264633
6.54	-0.00133537	-0.00654561	0.00146901	-0.00320727
6.56	-0.00116673	-0.00654561	0.00399415	-0.0048901
6.58	-0.000492182	-0.00546581	0.0050042	-0.00376822
6.6	0.000182362	-0.00492591	0.00399415	-0.000963495
6.62	0.000182362	-0.00708551	0.00247907	0.00464594
6.64	1.37263e-05	-0.00924509	0.00247907	0.00576783
6.66	-0.000323546	-0.0087052	0.00348913	0.00408499
6.68	-0.000323546	-0.00762541	0.00449918	0.000158389
6.7	-0.00015491	-0.00762541	0.0029841	-0.000963495
6.72	0.000182362	-0.00708551	0.000963989	-0.000402553
6.74	0.000351001	-0.00546581	0.000458963	0.000158389
6.76	0.000519638	-0.00492591	-0.00105612	-0.000402553
6.78	0.00085691	-0.00438601	-0.00156115	-0.000963495
6.8	0.000688274	-0.00384611	-0.00156115	-0.00152444
6.82	0.00102555	-0.00438601	-0.000551089	0.000158389
6.84	0.00153146	-0.00654561	-0.00156115	0.000158389
6.86	0.00170009	-0.0087052	-0.00206617	0.00184122
6.88	0.00153146	-0.0081653	-0.00105612	0.00352405
6.9	0.00085691	-0.00708551	-0.00156115	0.00352405
6.92	0.000688274	-0.00384611	-0.00105612	0.000158389
6.94	-0.000323546	-0.00222641	-0.00105612	-0.00208538
6.96	-0.000829457	-0.00330622	-0.000551089	-0.00264633
6.98	-0.00133537	-0.00546581	0.000963989	-0.00320727
7	-0.00116673	-0.00924509	0.00146901	-0.00264633
7.02	-0.000323546	-0.0103249	0.00197404	-0.000402553
7.04	0.000182362	-0.0119446	0.00247907	0.000719331
7.06	0.000351001	-0.0103249	0.00399415	-0.000402553
7.08	0.000351001	-0.00924509	0.00449918	-0.00264633
7.1	0.00085691	-0.0087052	0.00399415	0.000158389
7.12	0.00085691	-0.0087052	0.00247907	0.00296311
7.14	0.000519638	-0.00654561	0.0029841	0.00128028
7.16	-0.000660818	-0.00546581	0.00247907	-0.000963495
7.18	-0.00167264	-0.00438601	0.000963989	-0.000963495
7.2	-0.001504	-0.00546581	0.000458963	0.00184122
7.22	-0.000323546	-0.00492591	0.00146901	0.00408499
7.24	0.00085691	-0.00546581	0.000963989	0.00352405
7.26	0.00102555	-0.00708551	0.000458963	0.00184122
7.28	0.000688274	-0.00708551	-4.60634e-05	0.00128028
7.3	0.000688274	-0.00708551	0.000458963	-0.000402553
7.32	0.00085691	-0.00708551	0.00146901	-0.000402553
7.34	0.000688274	-0.00762541	0.00146901	-0.00208538
7.36	0.000182362	-0.0081653	0.000458963	-0.00208538
7.38	-0.000492182	-0.0087052	-4.60634e-05	-0.00320727
7.4	-0.000323546	-0.0081653	-4.60634e-05	-0.00320727
7.42	-0.00015491	-0.00762541	-0.00105612	-0.00320727
7.44	-0.000323546	-0.00762541	0.000963989	-0.00208538
7.46	-0.000829457	-0.0087052	0.00247907	-0.00320727
7.48	-0.000660818	-0.0087052	0.00399415	-0.00376822
7.5	-0.000998094	-0.0108648	0.00550923	-0.00264633
7.52	-0.000998094	-0.0108648	0.00449918	-0.000402553
7.54	-0.000998094	-0.0108648	0.00399415	-0.000402553
7.56	-0.000660818	-0.0087052	0.00247907	-0.000402553
7.58	-0.000492182	-0.00600571	0.00197404	-0.000963495
7.6	-0.00015491	-0.00546581	0.000963989	-0.00208538
7.62	1.37263e-05	-0.00708551	-4.60634e-05	-0.00320727
7.64	-0.00015491	-0.00708551	-0.000551089	-0.000963495
7.66	-0.00015491	-0.00708551	0.000963989	-0.000963495
7.68	-0.00015491	-0.00924509	0.00197404	-0.00152444
7.7	1.37263e-05	-0.0108648	0.00197404	-0.00208538
7.72	1.37263e-05	-0.0108648	0.000458963	-0.00320727
7.74	-0.00015491	-0.0087052	0.000963989	-0.00376822
7.76	-0.000492182	-0.00654561	0.00197404	-0.00376822
7.78	-0.000323546	-0.00654561	0.00146901	-0.00152444
7.8	0.000351001	-0.00762541	0.000458963	0.000158389
7.82	0.00136282	-0.0087052	0.000458963	0.00296311
7.84	0.00170009	-0.0108648	0.000458963	0.00408499
7.86	0.00136282	-0.0103249	0.00146901	0.00352405
7.88	0.00102555	-0.00762541	0.00197404	0.00240217
7.9	0.000688274	-0.00600571	0.000963989	0.00240217
7.92	1.37263e-05	-0.00600571	0.0029841	0.000719331
7.94	-0.000660818	-0.00708551	0.0050042	-0.000402553
7.96	-0.000323546	-0.0087052	0.00399415	-0.00264633
7.98	-0.000323546	-0.00924509	0.00146901	-0.00320727
8	0.000182362	-0.00762541	0.000458963	-0.00152444
8.02	0.000351001	-0.00600571	0.000963989	-0.000963495
8.04	0.000519638	-0.00654561	0.00348913	0.000158389
8.06	0.000519638	-0.0081653	0.00449918	0.00240217
8.08	0.000182362	-0.00924509	0.00348913	0.000719331
8.1	1.37263e-05	-0.0087052	0.000458963	-0.000402553
8.12	0.000182362	-0.00762541	-0.00206617	-0.000402553
8.14	0.000182362	-0.0081653	-0.0025712	0.00128028
8.16	-0.00015491	-0.00708551	-0.00105612	0.000158389
8.18	-0.000492182	-0.00708551	0.000963989	-0.000963495
8.2	-0.000829457	-0.00762541	0.0029841	-0.00320727
8.22	-0.000998094	-0.00762541	0.0029841	-0.00264633
8.24	-0.000660818	-0.00762541	0.000963989	-0.00264633
8.26	-0.00015491	-0.00762541	-0.00156115	-0.000963495
8.28	-0.00015491	-0.00708551	-0.00105612	-0.000402553
8.3	-0.000323546	-0.00600571	0.000458963	0.000158389
8.32	-0.00015491	-0.00438601	0.00146901	-0.00152444
8.34	0.000182362	-0.00276632	0.00146901	-0.00208538
8.36	0.000182362	-0.00222641	0.00247907	-0.00264633
8.38	0.000182362	-0.00276632	0.0050042	-0.00264633
8.4	-0.00015491	-0.00384611	0.00399415	-0.00376822
8.42	-0.000323546	-0.00276632	0.00146901	-0.0048901
8.44	0.000182362	-0.00330622	-0.00156115	-0.00320727
8.46	0.00102555	-0.00330622	-0.00206617	-0.00208538
8.48	0.00170009	-0.00384611	-0.00156115	-0.00152444
8.5	0.002206	-0.00438601	-4.60634e-05	-0.000402553
8.52	0.00237464	-0.00654561	0.0029841	0.000719331
8.54	0.00170009	-0.00654561	0.0050042	0.000158389
8.56	0.00102555	-0.00600571	0.00651929	-0.000402553
8.58	1.37263e-05	-0.00492591	0.0050042	-0.000963495
8.6	-0.000660818	-0.00492591	0.0029841	-0.00152444
8.62	-0.000323546	-0.00762541	0.000963989	-0.00152444
8.64	-0.000492182	-0.0087052	0.00146901	-0.000963495
8.66	-0.000492182	-0.00708551	0.000963989	-0.000963495
8.68	-0.00015491	-0.00384611	-4.60634e-05	-0.000963495
8.7	0.000182362	-0.00330622	-0.00206617	-0.00320727
8.72	0.000519638	-0.00492591	-0.0025712	-0.0048901
8.74	0.000182362	-0.00654561	-0.00307623	-0.0048901
8.76	-0.000323546	-0.00600571	-0.00206617	-0.00208538
8.78	-0.000323546	-0.00384611	-4.60634e-05	0.00184122
8.8	-0.000492182	0.000473077	-0.000551089	0.00352405
8.82	-0.00015491	0.00155288	-0.00105612	0.000158389
8.84	0.000351001	-6.68205e-05	0.00146901	-0.00208538
8.86	0.00102555	-0.00276632	0.0029841	-0.00320727
8.88	0.000688274	-0.00384611	0.00197404	-0.000963495
8.9	1.37263e-05	-0.00330622	0.000458963	0.00128028
8.92	-0.000660818	-0.00222641	-0.000551089	0.00408499
8.94	-0.000323546	-0.00276632	0.00197404	0.00520689
8.96	0.00085691	-0.00438601	0.0050042	0.00688971
8.98	0.00136282	-0.00546581	0.00550923	0.00632877
9	0.00136282	-0.00708551	0.00399415	0.00520689
9.02	0.00119418	-0.00924509	0.0029841	0.00352405
9.04	-0.00015491	-0.0087052	0.0029841	0.000158389
9.06	-0.000660818	-0.0087052	0.0029841	-0.00320727
9.08	-0.000492182	-0.0087052	0.000963989	-0.00264633
9.1	-0.000323546	-0.0081653	0.000458963	-0.00264633
9.12	-0.000323546	-0.00762541	-0.00105612	-0.00320727
9.14	-0.000829457	-0.00924509	-0.000551089	-0.00376822
9.16	-0.000998094	-0.00978503	-0.000551089	-0.00264633
9.18	-0.000829457	-0.0081653	0.00146901	-0.00264633
9.2	-0.000323546	-0.00654561	0.000963989	-0.00152444
9.22	0.000351001	-0.00654561	-0.00206617	-0.00264633
9.24	0.000182362	-0.00762541	-0.00307623	-0.00264633
9.26	-0.000323546	-0.00654561	-0.00206617	-0.00376822
9.28	-0.000829457	-0.00654561	0.00197404	-0.00208538
9.3	-0.000492182	-0.00600571	0.00348913	-0.00152444
9.32	0.000519638	-0.00492591	0.000963989	-0.000402553
9.34	0.00085691	-0.00546581	-0.00206617	-0.000963495
9.36	0.000688274	-0.00600571	-0.00206617	-0.00208538
9.38	0.000182362	-0.00492591	-4.60634e-05	0.000158389
9.4	-0.000492182	-0.00330622	0.00146901	0.00128028
9.42	-0.000323546	-0.00276632	0.00197404	0.00296311
9.44	-0.000323546	-0.00330622	0.00146901	0.00520689
9.46	-0.00015491	-0.00600571	0.000963989	0.00632877
9.48	1.37263e-05	-0.0081653	0.00197404	0.00296311
9.5	0.000182362	-0.0081653	0.00247907	0.00128028
9.52	1.37263e-05	-0.00708551	0.00146901	0.00240217
9.54	-0.000492182	-0.0087052	-4.60634e-05	0.00352405
9.56	-0.000660818	-0.0103249	-0.00105612	0.00240217
9.58	-0.000829457	-0.00924509	-0.00156115	0.00184122
9.6	-0.00133537	-0.00708551	-0.00105612	0.000158389
9.62	-0.00133537	-0.00492591	0.00146901	0.00128028
9.64	-0.000829457	-0.00384611	0.00146901	-0.00208538
9.66	-0.000829457	-0.00546581	0.00348913	-0.00376822
9.68	-0.000323546	-0.00654561	0.0050042	-0.00432916
9.7	-0.000492182	-0.00708551	0.0050042	-0.00320727
9.72	-0.000660818	-0.00654561	0.0029841	-0.00208538
9.74	-0.000323546	-0.00492591	0.00146901	0.000719331
9.76	0.000688274	-0.00492591	0.000458963	0.00184122
9.78	0.00136282	-0.00438601	0.000458963	0.000719331
9.8	0.00102555	-0.00600571	0.000963989	-0.00264633
9.82	0.000351001	-0.0087052	0.00197404	-0.00264633
9.84	-0.000492182	-0.0108648	0.000458963	-0.00264633
9.86	-0.00133537	-0.0103249	0.000458963	-0.000963495
9.88	-0.00167264	-0.00924509	0.00146901	-0.00152444
9.9	-0.00133537	-0.00762541	0.00247907	-0.00264633
9.92	-0.000660818	-0.0081653	0.00247907	-0.00152444
9.94	1.37263e-05	-0.0087052	0.00197404	-0.000963495
9.96	1.37263e-05	-0.00924509	0.000458963	-0.000963495
9.98	-0.000323546	-0.0081653	0.00146901	-0.000963495
10	-0.000829457	-0.00654561	0.0029841	-0.00264633
10.02	-0.00116673	-0.00546581	0.00399415	-0.00264633
10.04	1.37263e-05	-0.00600571	0.00449918	-0.00320727
10.06	0.00102555	-0.00492591	0.0029841	-0.00432916
10.08	0.00153146	-0.00168651	-4.60634e-05	-0.00264633
10.1	0.00136282	-6.68205e-05	-0.00206617	-0.000963495
10.12	0.000688274	-0.00168651	-0.000551089	0.000158389
10.14	-0.00015491	-0.00438601	0.000963989	0.000719331
10.16	-0.000829457	-0.00654561	0.00146901	0.00128028
10.18	-0.000660818	-0.00708551	0.00146901	0.000158389
10.2	-0.000492182	-0.00708551	0.000963989	0.00240217
10.22	-0.000323546	-0.00654561	0.000458963	0.00408499
10.24	-0.000660818	-0.00600571	0.00197404	0.00408499
10.26	-0.000323546	-0.00492591	0.00197404	0.00184122
10.28	1.37263e-05	-0.00330622	0.000963989	0.000719331
10.3	0.000182362	-0.00492591	0.00146901	-0.000963495
10.32	0.000182362	-0.00708551	0.0029841	-0.000402553
10.34	-0.000323546	-0.00978503	0.00449918	-0.000402553
10.36	-0.000323546	-0.00924509	0.0050042	-0.000402553
10.38	0.000519638	-0.00762541	0.00449918	-0.000402553
10.4	0.00102555	-0.00708551	0.00399415	-0.000402553
10.42	0.00085691	-0.00762541	0.00247907	-0.00208538
10.44	-0.000323546	-0.0087052	0.000458963	-0.00152444
10.46	-0.00133537	-0.0087052	-0.00156115	-0.000402553
10.48	-0.00234719	-0.00708551	-0.00459131	0.00184122
10.5	-0.00167264	-0.00708551	-0.00560136	0.00128028
10.52	-0.000492182	-0.00600571	-0.0025712	-0.000963495
10.54	0.000688274	-0.00330622	0.000963989	-0.00376822
10.56	0.000688274	-0.00168651	0.00399415	-0.00545104
10.58	-0.000323546	-0.00438601	0.00550923	-0.00601198
10.6	-0.00116673	-0.00762541	0.0050042	-0.00376822
10.62	-0.00116673	-0.0108648	0.00197404	-0.00152444
10.64	-0.000660818	-0.0119446	0.00146901	0.000158389
10.66	-0.00015491	-0.00978503	0.00146901	-0.000963495
10.68	0.000519638	-0.0087052	0.00247907	-0.00152444
10.7	0.00085691	-0.0081653	0.000963989	-0.00208538
10.72	0.00153146	-0.0103249	-4.60634e-05	-0.000402553
10.74	0.00102555	-0.00978503	0.00146901	0.000719331
10.76	0.000688274	-0.0103249	0.00247907	0.00296311
10.78	0.00085691	-0.0114047	0.00348913	0.00352405
10.8	0.00136282	-0.0130244	0.00197404	0.00184122
10.82	0.00203737	-0.0119446	0.000963989	0.00128028
10.84	0.00203737	-0.0114047	-4.60634e-05	0.00128028
10.86	0.002206	-0.0108648	-0.00105612	0.000158389
10.88	0.002206	-0.0103249	-0.00105612	-0.00208538
10.9	0.002206	-0.0081653	-0.00105612	-0.0048901
10.92	0.00153146	-0.0081653	-0.00105612	-0.0048901
10.94	0.00085691	-0.00924509	-0.00156115	-0.00208538
10.96	0.000688274	-0.00978503	-0.00156115	-0.00152444
10.98	0.000519638	-0.00924509	-0.00206617	0.000158389
11	0.000351001	-0.00978503	-0.0025712	0.00128028
11.02	0.000519638	-0.0087052	-0.00105612	0.000158389
11.04	0.000351001	-0.00762541	-4.60634e-05	-0.00320727
11.06	0.000182362	-0.00762541	-4.60634e-05	-0.00432916
11.08	0.000182362	-0.00924509	-0.00156115	-0.00208538
11.1	0.000182362	-0.0087052	-4.60634e-05	0.00240217
11.12	-0.000323546	-0.0081653	0.00247907	0.00520689
11.14	-0.000829457	-0.00708551	0.00399415	0.00576783
11.16	-0.00116673	-0.00762541	0.0050042	0.00240217
11.18	-0.000660818	-0.0081653	0.00449918	-0.000963495
11.2	-0.000323546	-0.00924509	0.00247907	-0.00376822
11.22	1.37263e-05	-0.00978503	0.00146901	-0.00432916
11.24	1.37263e-05	-0.0103249	-0.000551089	-0.00376822
11.26	-0.00015491	-0.0119446	-4.60634e-05	-0.00376822
11.28	-0.000323546	-0.0119446	-4.60634e-05	-0.00264633
11.3	0.000182362	-0.0119446	-0.000551089	0.00128028
11.32	0.000688274	-0.0119446	-4.60634e-05	0.00296311
11.34	0.000519638	-0.0103249	0.00197404	0.00296311
11.36	-0.00015491	-0.0081653	0.00449918	0.000719331
11.38	-0.000492182	-0.00654561	0.00651929	0.00184122
11.4	-0.000660818	-0.00600571	0.00601427	0.00352405
11.42	-0.000998094	-0.00438601	0.0050042	0.00352405
11.44	-0.000829457	-0.00330622	0.00348913	0.00240217
11.46	-0.000323546	-0.00546581	0.00197404	0.00184122
11.48	1.37263e-05	-0.0081653	0.00197404	0.000158389
11.5	0.000688274	-0.0114047	0.0029841	-0.000963495
11.52	0.00085691	-0.0119446	0.00247907	0.000719331
11.54	0.000688274	-0.0114047	0.00146901	0.00296311
11.56	1.37263e-05	-0.0108648	-4.60634e-05	0.00408499
11.58	-0.000660818	-0.00924509	-0.000551089	0.00576783
11.6	-0.000492182	-0.00978503	-0.000551089	0.00408499
11.62	1.37263e-05	-0.00924509	0.000963989	0.00464594
11.64	0.000182362	-0.00762541	0.00197404	0.00464594
11.66	1.37263e-05	-0.0081653	0.00348913	0.00352405
11.68	-0.000492182	-0.00924509	0.00399415	0.00184122
11.7	-0.000492182	-0.0135643	0.00449918	-0.000402553
11.72	-0.000492182	-0.015184	0.0029841	-0.00152444
11.74	-0.000492182	-0.0130244	0.00197404	-0.00432916
11.76	-0.000492182	-0.0108648	-4.60634e-05	-0.0048901
11.78	-0.000660818	-0.0081653	-0.00105612	-0.00208538
11.8	-0.000829457	-0.00762541	-0.00156115	-0.000402553
11.82	-0.000660818	-0.00708551	-0.00156115	-0.000402553
11.84	-0.000323546	-0.00762541	-0.000551089	0.000158389
11.86	-0.000492182	-0.00600571	0.00146901	0.00128028
11.88	-0.000323546	-0.00546581	0.00146901	0.00128028
11.9	1.37263e-05	-0.00762541	0.000458963	-0.000402553
11.92	-0.00015491	-0.00924509	-0.00105612	-0.00264633
11.94	-0.00015491	-0.0103249	-0.00156115	-0.00432916
11.96	-0.000323546	-0.00978503	-0.00105612	-0.00376822
11.98	-0.000323546	-0.0108648	-0.00156115	-0.0048901
12	-0.00015491	-0.0108648	-4.60634e-05	-0.00264633
12.02	0.000688274	-0.0108648	0.00146901	0.000158389
12.04	0.00119418	-0.0119446	0.00146901	0.000719331
12.06	0.00119418	-0.0124845	0.000963989	0.000158389
12.08	0.000519638	-0.0119446	0.00146901	-0.000402553
12.1	1.37263e-05	-0.0108648	0.0029841	-0.000963495
12.12	-0.000492182	-0.0103249	0.00348913	-0.000963495
12.14	-0.000660818	-0.00924509	0.00197404	-0.000963495
12.16	-0.000660818	-0.00762541	0.000963989	0.00128028
12.18	-0.000660818	-0.0087052	0.000963989	0.00184122
12.2	-0.000660818	-0.0108648	0.00247907	0.00352405
12.22	-0.000492182	-0.0114047	0.0029841	0.00408499
12.24	-0.00015491	-0.0108648	0.00348913	0.00576783
12.26	0.000519638	-0.0103249	0.00247907	0.00464594
12.28	0.000688274	-0.00978503	0.00247907	0.00296311
12.3	0.00085691	-0.0103249	0.0029841	0.00184122
12.32	0.00102555	-0.0114047	0.0029841	0.00128028
12.34	0.00102555	-0.0103249	0.00399415	-0.000963495
12.36	0.00102555	-0.00708551	0.00348913	-0.00264633
12.38	0.000182362	-0.00384611	0.00197404	-0.00264633
12.4	-0.00015491	-0.00276632	0.000963989	-0.00264633
12.42	-0.000998094	-0.00546581	-0.00105612	-0.00152444
12.44	-0.000998094	-0.0087052	-0.000551089	-0.00208538
12.46	-0.000829457	-0.00924509	-0.000551089	0.000158389
12.48	-0.000323546	-0.0081653	-0.00105612	0.00296311
12.5	0.000182362	-0.00762541	-4.60634e-05	0.00408499
12.52	0.000182362	-0.00708551	0.00247907	0.00240217
12.54	1.37263e-05	-0.00708551	0.00348913	0.000158389
12.56	-0.00015491	-0.0087052	0.00247907	-0.00208538
12.58	-0.000323546	-0.0108648	0.00197404	0.00128028
12.6	-0.000323546	-0.0114047	0.00197404	0.00184122
12.62	0.000182362	-0.00978503	0.00146901	0.000719331
12.64	0.000182362	-0.00654561	0.00197404	-0.000402553
12.66	-0.000492182	-0.00384611	0.0029841	0.000158389
12.68	-0.00116673	-0.00330622	0.0029841	-0.00152444
12.7	-0.000829457	-0.00546581	0.00348913	-0.000963495
12.72	-0.000829457	-0.0087052	0.00348913	-0.000402553
12.74	-0.000829457	-0.0108648	0.00449918	0.000719331
12.76	-0.000829457	-0.0124845	0.00651929	0.000719331
12.78	-0.00116673	-0.0141042	0.00601427	0.00240217
12.8	-0.00133537	-0.0130244	0.00399415	0.00240217
12.82	-0.00116673	-0.0119446	0.0029841	0.00240217
12.84	-0.000829457	-0.0103249	-4.60634e-05	-0.000402553
12.86	0.000182362	-0.0119446	-0.0025712	0.000719331
12.88	0.000351001	-0.0130244	-0.00206617	0.000158389
12.9	-0.00015491	-0.0119446	0.000963989	0.000158389
12.92	-0.000323546	-0.00978503	0.00247907	0.000719331
12.94	-0.00015491	-0.00924509	0.000963989	0.00240217
12.96	-0.00015491	-0.00978503	0.000458963	0.00240217
12.98	0.000351001	-0.0103249	0.000458963	-0.00208538
13	0.00085691	-0.0103249	0.000963989	-0.00432916
13.02	0.00153146	-0.0087052	0.0029841	-0.00432916
13.04	0.00153146	-0.00708551	0.00449918	-0.00264633
13.06	0.00119418	-0.00708551	0.00550923	-0.00152444
13.08	0.00119418	-0.00762541	0.00348913	-0.00208538
13.1	0.000688274	-0.00708551	0.000963989	-0.00152444
13.12	0.000351001	-0.00708551	-0.000551089	-0.000963495
13.14	-0.000323546	-0.00708551	-0.0025712	-0.000402553
13.16	-0.000492182	-0.0087052	-0.00307623	0.00240217
13.18	-0.00015491	-0.00924509	-0.00156115	0.00632877
13.2	0.000182362	-0.00924509	0.00247907	0.00632877
13.22	0.000519638	-0.0081653	0.00449918	0.00352405
13.24	0.00136282	-0.00762541	0.00550923	0.000719331
13.26	0.00153146	-0.00708551	0.00348913	-0.000963495
13.28	0.000519638	-0.00654561	0.00247907	0.000158389
13.3	-0.000492182	-0.0081653	0.00197404	0.000719331
13.32	-0.000492182	-0.00978503	0.00197404	-0.000402553
13.34	-0.00015491	-0.0108648	0.00247907	-0.000402553
13.36	0.000182362	-0.00978503	0.00146901	0.000719331
13.38	0.000688274	-0.0081653	0.00197404	0.00128028
13.4	0.000688274	-0.0081653	0.0029841	0.00184122
13.42	0.000351001	-0.00762541	0.00197404	0.00184122
13.44	-0.000323546	-0.0081653	0.000458963	0.00240217
13.46	1.37263e-05	-0.0081653	0.000458963	0.000158389
13.48	0.000519638	-0.00762541	0.00197404	-0.000963495
13.5	0.00119418	-0.00546581	0.00348913	-0.000402553
13.52	0.00119418	-0.00438601	0.00348913	0.00184122
13.54	0.00119418	-0.00546581	0.00348913	0.00184122
13.56	0.00085691	-0.00708551	0.0029841	0.00296311
13.58	0.000688274	-0.0108648	0.000963989	0.000719331
13.6	1.37263e-05	-0.0124845	-0.000551089	-0.00264633
13.62	-0.00015491	-0.0124845	-0.00156115	-0.00601198
13.64	0.000182362	-0.0119446	-0.0025712	-0.00601198
13.66	1.37263e-05	-0.0103249	-0.000551089	-0.0048901
13.68	-0.00015491	-0.0087052	0.00146901	-0.00264633
13.7	-0.000660818	-0.00924509	0.00146901	0.000719331
13.72	1.37263e-05	-0.00924509	0.00247907	0.00296311
13.74	0.000519638	-0.0087052	0.00399415	0.00296311
13.76	0.00119418	-0.00924509	0.0050042	0.00184122
13.78	0.00170009	-0.00978503	0.00550923	0.000158389
13.8	0.00153146	-0.00978503	0.00601427	0.000158389
13.82	0.00119418	-0.0119446	0.00399415	-0.000402553
13.84	0.00102555	-0.0130244	0.00197404	-0.00208538
13.86	0.00102555	-0.0124845	0.000458963	-0.00264633
13.88	0.000519638	-0.00924509	-0.00156115	-0.000963495
13.9	-0.000660818	-0.00654561	-0.00206617	0.00240217
13.92	-0.00133537	-0.00492591	-0.00307623	0.00352405
13.94	-0.00167264	-0.00600571	-0.00307623	0.00352405
13.96	-0.00116673	-0.00654561	-0.00206617	0.00296311
13.98	-0.000492182	-0.0081653	-0.00105612	0.00184122
14	0.000182362	-0.00978503	0.000963989	-0.000402553
14.02	0.000688274	-0.0135643	0.000458963	-0.00152444
14.04	0.00102555	-0.0168037	0.000458963	-0.00320727
14.06	0.00153146	-0.0162638	-4.60634e-05	-0.00320727
14.08	0.00153146	-0.015184	-4.60634e-05	-0.00432916
14.1	0.00102555	-0.0130244	0.000458963	-0.00208538
14.12	0.000688274	-0.0103249	0.000963989	0.000719331
14.14	0.000519638	-0.00924509	0.00197404	0.00296311
14.16	0.000351001	-0.0087052	0.00348913	0.00240217
14.18	0.000182362	-0.00708551	0.00399415	0.00296311
14.2	-0.000998094	-0.00708551	0.00449918	-0.000402553
14.22	-0.00133537	-0.0081653	0.00348913	-0.00264633
14.24	-0.001504	-0.00708551	0.0029841	-0.00376822
14.26	-0.00133537	-0.0081653	0.00247907	-0.000963495
14.28	-0.00116673	-0.00978503	0.000458963	0.00128028
14.3	-0.000660818	-0.00924509	0.000458963	0.00240217
14.32	0.000182362	-0.0087052	0.000963989	0.00184122
14.34	0.000351001	-0.00924509	0.000963989	0.00240217
14.36	-0.00015491	-0.00924509	0.000963989	0.000719331
14.38	-0.000829457	-0.00762541	0.000963989	-0.000402553
14.4	-0.000323546	-0.0087052	0.00146901	-0.00208538
14.42	0.000519638	-0.00924509	0.00247907	-0.00152444
14.44	0.00102555	-0.00924509	0.00146901	-0.00152444
14.46	0.000351001	-0.0087052	-0.000551089	-0.000963495
14.48	-0.00015491	-0.0081653	0.000458963	0.000719331
14.5	-0.000998094	-0.00708551	0.00449918	0.00240217
14.52	-0.000998094	-0.00924509	0.00601427	0.00240217
14.54	-0.000323546	-0.0103249	0.0050042	0.00240217
14.56	0.000182362	-0.0087052	0.0029841	0.000158389
14.58	0.000519638	-0.0081653	0.00146901	-0.000963495
14.6	0.00085691	-0.00978503	-4.60634e-05	-0.00432916
14.62	0.00102555	-0.00978503	-0.000551089	-0.00657294
14.64	0.00170009	-0.0087052	-0.000551089	-0.00432916
14.66	0.00170009	-0.00762541	-0.00156115	-0.000402553
14.68	0.00119418	-0.00708551	-0.00105612	0.00408499
14.7	0.00085691	-0.00924509	0.000458963	0.00688971
14.72	0.00085691	-0.0087052	-4.60634e-05	0.00464594
14.74	0.000351001	-0.00762541	-0.00105612	0.00352405
14.76	-0.000323546	-0.00762541	-4.60634e-05	0.00408499
14.78	-0.000492182	-0.00978503	0.000458963	0.00128028
14.8	-0.00015491	-0.0119446	0.00146901	-0.000402553
14.82	-0.00015491	-0.0119446	0.00197404	0.000158389
14.84	-0.000492182	-0.00924509	0.00348913	0.00240217
14.86	-0.000492182	-0.00924509	0.00348913	0.00240217
14.88	-0.000492182	-0.00978503	0.0029841	0.00184122
14.9	-0.000323546	-0.00978503	0.00348913	0.00184122
14.92	-0.000323546	-0.0081653	0.0050042	0.00240217
14.94	-0.000323546	-0.00492591	0.00399415	0.00184122
14.96	1.37263e-05	-0.00438601	0.00247907	0.00240217
14.98	0.000351001	-0.00654561	0.00197404	0.00240217
15	0.00085691	-0.00978503	0.00247907	-0.000402553
15.02	0.000519638	-0.0108648	0.00197404	-0.00208538
15.04	0.00085691	-0.00978503	-4.60634e-05	-0.00208538
15.06	0.00119418	-0.0081653	-0.000551089	-0.00208538
15.08	0.00136282	-0.00924509	0.000458963	-0.000963495
15.1	0.00119418	-0.00978503	0.00197404	-0.00152444
15.12	0.000519638	-0.00654561	0.00146901	-0.000963495
15.14	0.000351001	-0.00546581	0.000963989	-0.000402553
15.16	-0.00015491	-0.00762541	-4.60634e-05	0.00128028
15.18	-0.00133537	-0.00762541	-0.00206617	0.00128028
15.2	-0.00200991	-0.00546581	-0.00358125	0.00128028
15.22	-0.00184127	-0.00492591	-0.00408629	0.000719331
15.24	-0.00116673	-0.00762541	-0.00358125	-0.000963495
15.26	-0.000323546	-0.00978503	-0.00156115	-0.0048901
15.28	1.37263e-05	-0.0103249	-0.00156115	-0.00432916
15.3	-0.00015491	-0.0103249	-0.00156115	-0.00376822
15.32	-0.000323546	-0.00708551	-0.00105612	-0.00376822
15.34	-0.00015491	-0.00438601	-0.00105612	-0.00601198
15.36	0.000182362	-0.00276632	0.000458963	-0.0048901
15.38	0.000182362	-0.00492591	0.00197404	-0.00208538
15.4	0.000182362	-0.00600571	0.00247907	-0.000963495
15.42	0.000351001	-0.00708551	0.00146901	-0.00152444
15.44	0.000688274	-0.0087052	0.00146901	0.000158389
15.46	0.000182362	-0.0081653	0.00197404	0.00296311
15.48	-0.000492182	-0.00708551	0.00399415	0.00464594
15.5	-0.000998094	-0.00708551	0.00247907	0.00296311
15.52	-0.000998094	-0.00654561	0.000963989	-0.000402553
15.54	-0.000660818	-0.0087052	0.000963989	-0.000402553
15.56	1.37263e-05	-0.0119446	0.000963989	-0.00152444
15.58	1.37263e-05	-0.0135643	-4.60634e-05	-0.000402553
15.6	-0.000323546	-0.0130244	-0.00105612	0.00296311
15.62	-0.000323546	-0.0114047	-4.60634e-05	0.00352405
15.64	0.000351001	-0.0081653	0.00146901	0.00296311
15.66	0.00085691	-0.00762541	0.00247907	0.00352405
15.68	0.000182362	-0.00924509	0.00449918	0.00408499
15.7	-0.000660818	-0.00978503	0.00449918	0.00240217
15.72	-0.00133537	-0.0103249	0.00348913	0.000158389
15.74	-0.00133537	-0.0124845	0.000963989	-0.000402553
15.76	-0.000829457	-0.0135643	0.000963989	0.000158389
15.78	-0.000323546	-0.0130244	0.00197404	-0.000963495
15.8	-0.00015491	-0.0103249	0.00247907	-0.00320727
15.82	0.000351001	-0.0087052	0.00348913	-0.00320727
15.84	0.00085691	-0.00708551	0.0029841	-0.00264633
15.86	0.00119418	-0.00762541	0.00146901	-0.000963495
15.88	0.00119418	-0.00654561	0.000963989	-0.00208538
15.9	0.00153146	-0.00492591	0.00197404	-0.00152444
15.92	0.00136282	-0.00492591	0.00399415	-0.00152444
15.94	0.00119418	-0.00654561	0.00550923	-0.000402553
15.96	0.00102555	-0.00600571	0.0050042	-0.00208538
15.98	0.000519638	-0.00546581	0.00399415	-0.00376822
16	-0.000323546	-0.00546581	0.0029841	-0.00208538
16.02	-0.000829457	-0.00654561	0.00247907	0.000158389
16.04	-0.000660818	-0.0087052	0.000963989	0.000719331
16.06	-0.000829457	-0.0103249	-0.00206617	0.00352405
16.08	-0.000998094	-0.0103249	-0.00307623	0.00576783
16.1	-0.000998094	-0.00924509	-0.00206617	0.00576783
16.12	-0.000829457	-0.00924509	-0.00206617	0.00408499
16.14	-0.000660818	-0.0087052	-0.00156115	0.00296311
16.16	-0.000323546	-0.0081653	-0.00105612	-0.000402553
16.18	-0.00015491	-0.0081653	-4.60634e-05	-0.000963495
16.2	0.000519638	-0.0081653	-4.60634e-05	-0.00264633
16.22	0.000519638	-0.00654561	0.000963989	-0.00152444
16.24	-0.000323546	-0.00708551	0.00146901	0.000158389
16.26	-0.000660818	-0.0087052	0.00146901	0.000158389
16.28	-0.000829457	-0.0087052	-4.60634e-05	0.000158389
16.3	-0.000998094	-0.0108648	-0.00156115	0.00352405
16.32	-0.000998094	-0.0103249	-4.60634e-05	0.0080116
16.34	-0.00133537	-0.00978503	0.00348913	0.00969443
16.36	-0.000660818	-0.00978503	0.0029841	0.00857255
16.38	0.000688274	-0.0108648	-0.000551089	0.00576783
16.4	0.002206	-0.0130244	-0.00206617	0.00296311
16.42	0.00237464	-0.0130244	-0.00156115	-0.000402553
16.44	0.00186873	-0.0108648	-4.60634e-05	-0.00320727
16.46	0.000519638	-0.00924509	0.000458963	-0.00208538
16.48	0.000182362	-0.00978503	0.000963989	-0.000963495
16.5	0.00119418	-0.0108648	0.000458963	-0.00152444
16.52	0.002206	-0.0103249	0.000458963	-0.00208538
16.54	0.002206	-0.0081653	0.00146901	-0.000963495
16.56	0.00186873	-0.00492591	0.00197404	-0.00152444
16.58	0.00136282	-0.00438601	0.000963989	-0.00320727
16.6	0.00153146	-0.00492591	0.000963989	-0.00320727
16.62	0.00170009	-0.00762541	0.00146901	-0.00152444
16.64	0.00170009	-0.0087052	0.00247907	-0.000963495
16.66	0.00136282	-0.0081653	0.0029841	-0.000402553
16.68	0.00085691	-0.0081653	0.00348913	0.000158389
16.7	0.000351001	-0.00924509	0.00449918	0.00128028
16.72	-0.00015491	-0.0087052	0.00449918	0.000719331
16.74	-0.000323546	-0.0081653	0.00348913	-0.000402553
16.76	1.37263e-05	-0.00978503	0.00146901	0.000158389
16.78	0.000351001	-0.0124845	-0.00105612	0.00240217
16.8	0.000688274	-0.0135643	-0.00307623	0.00296311
16.82	0.000519638	-0.0130244	-0.0025712	0.00296311
16.84	0.000351001	-0.0130244	-0.000551089	0.00352405
16.86	0.000182362	-0.0114047	0.00146901	0.00128028
16.88	0.000182362	-0.00924509	0.000963989	0.00128028
16.9	-0.00015491	-0.00762541	0.000963989	0.00240217
16.92	-0.000492182	-0.00708551	0.000458963	0.00408499
16.94	-0.000660818	-0.00654561	0.00197404	0.00240217
16.96	-0.000829457	-0.00708551	0.0029841	0.00184122
16.98	-0.000660818	-0.00924509	0.00247907	-0.000402553
17	-0.000323546	-0.0081653	0.00146901	-0.00208538
17.02	-0.000829457	-0.00708551	-4.60634e-05	-0.000963495
17.04	-0.000492182	-0.00546581	-0.00156115	-0.000963495
17.06	0.000351001	-0.00492591	-0.00105612	-0.000963495
17.08	0.00085691	-0.00600571	-4.60634e-05	0.000158389
17.1	0.00119418	-0.0081653	0.00197404	0.00184122
17.12	0.00119418	-0.0103249	0.00399415	0.000719331
17.14	0.00085691	-0.00924509	0.00348913	-0.000402553
17.16	0.000519638	-0.0087052	0.00146901	0.000158389
17.18	-0.00015491	-0.0081653	-0.000551089	0.00184122
17.2	1.37263e-05	-0.0087052	-0.00156115	0.000719331
17.22	0.000182362	-0.0103249	-0.00156115	-0.000402553
17.24	0.000351001	-0.00978503	-0.000551089	-0.000402553
17.26	0.00085691	-0.00978503	-0.00105612	0.00128028
17.28	0.00102555	-0.00924509	-0.00156115	-0.000402553
17.3	0.00136282	-0.00762541	-0.00206617	-0.00152444
17.32	0.00119418	-0.00600571	-0.00105612	-0.00152444
17.34	0.00170009	-0.00492591	0.00146901	0.00184122
17.36	0.002206	-0.00600571	0.00449918	0.00240217
17.38	0.00203737	-0.0087052	0.0050042	0.00128028
17.4	0.00102555	-0.0103249	0.00247907	-0.000402553
17.42	0.000351001	-0.00978503	0.00197404	0.000719331
17.44	-0.000323546	-0.0081653	0.00348913	0.000719331
17.46	-0.000492182	-0.00600571	0.00348913	0.000719331
17.48	-0.000492182	-0.00600571	0.00399415	0.000719331
17.5	-0.000660818	-0.00762541	0.00348913	0.00240217
17.52	-0.000660818	-0.0087052	0.00348913	0.00240217
17.54	-0.000660818	-0.00708551	0.0029841	0.00464594
17.56	-0.000492182	-0.00438601	0.00146901	0.00632877
17.58	0.000182362	-0.00384611	-4.60634e-05	0.00632877
17.6	0.000519638	-0.00438601	-0.000551089	0.00352405
17.62	1.37263e-05	-0.00546581	-4.60634e-05	0.00128028
17.64	-0.000660818	-0.00600571	-0.000551089	-0.000402553
17.66	-0.00116673	-0.00546581	-0.000551089	-0.000963495
17.68	-0.000998094	-0.00492591	-0.000551089	-0.000963495
17.7	-0.000492182	-0.00546581	-0.00206617	-0.000402553
17.72	0.000688274	-0.00492591	-0.000551089	-0.000402553
17.74	0.00085691	-0.00330622	0.000963989	-0.00208538
17.76	0.000519638	-0.00276632	0.00146901	-0.00264633
17.78	0.000182362	-0.00384611	0.00247907	-0.00376822
17.8	-0.00015491	-0.00654561	0.00399415	-0.00264633
17.82	-0.000492182	-0.00654561	0.00550923	-0.00264633
17.84	-0.000660818	-0.00654561	0.00399415	-0.000963495
17.86	-0.000829457	-0.00762541	0.00247907	0.00408499
17.88	-0.000660818	-0.00924509	0.00197404	0.0080116
17.9	-0.00015491	-0.0124845	0.00247907	0.0080116
17.92	0.000182362	-0.0124845	0.00197404	0.00464594
17.94	0.000519638	-0.0103249	0.00146901	0.000158389
17.96	0.00085691	-0.00762541	-0.000551089	-0.00152444
17.98	0.000688274	-0.00654561	-0.00105612	-0.00376822
18	1.37263e-05	-0.00708551	-4.60634e-05	-0.000963495
18.02	-0.000492182	-0.00762541	0.00146901	0.00240217
18.04	1.37263e-05	-0.00762541	0.00197404	0.00352405
18.06	0.000351001	-0.00654561	0.00197404	0.00296311
18.08	0.000351001	-0.00546581	0.00247907	0.00296311
18.1	0.000182362	-0.00546581	0.00247907	0.00352405
18.12	-0.000492182	-0.00438601	0.00399415	0.00352405
18.14	-0.000660818	-0.00438601	0.00449918	0.00296311
18.16	-0.000492182	-0.00600571	0.00399415	0.00128028
18.18	-0.000660818	-0.0081653	0.000963989	-0.000402553
18.2	-0.000660818	-0.00924509	-0.00206617	0.000719331
18.22	-0.000660818	-0.00978503	-0.00307623	0.00128028
18.24	-0.000492182	-0.0108648	-0.00156115	0.00296311
18.26	-0.00015491	-0.0108648	-4.60634e-05	0.00296311
18.28	0.000519638	-0.0124845	0.000963989	0.00296311
18.3	0.00085691	-0.0135643	0.000458963	0.00128028
18.32	0.000688274	-0.0146441	0.000963989	-0.000402553
18.34	0.00085691	-0.0124845	0.00146901	-0.000963495
18.36	0.000688274	-0.0087052	0.00197404	0.000719331
18.38	0.000351001	-0.00924509	0.00247907	-0.000963495
18.4	-0.00015491	-0.0103249	0.00247907	-0.00208538
18.42	-0.000829457	-0.00924509	0.00197404	-0.00376822
18.44	-0.000829457	-0.00924509	0.00348913	-0.00376822
18.46	-0.000492182	-0.0087052	0.0029841	-0.00376822
18.48	-0.00015491	-0.0103249	0.000963989	0.000158389
18.5	-0.000492182	-0.0124845	-0.000551089	0.00352405
18.52	-0.000492182	-0.0119446	-4.60634e-05	0.00184122
18.54	0.000182362	-0.00924509	-4.60634e-05	0.000719331
18.56	0.000351001	-0.00654561	0.000458963	0.000719331
18.58	0.000182362	-0.00600571	0.00197404	0.00128028
18.6	0.000351001	-0.00708551	0.00197404	0.000158389
18.62	1.37263e-05	-0.0081653	0.00197404	-0.00152444
18.64	1.37263e-05	-0.0103249	0.00146901	-0.00208538
18.66	1.37263e-05	-0.0114047	0.00146901	0.000158389
18.68	0.000519638	-0.00978503	0.0029841	0.00128028
18.7	0.000688274	-0.0087052	0.0029841	0.00184122
18.72	0.000351001	-0.0108648	0.00197404	-0.000402553
18.74	-0.000660818	-0.0119446	0.000458963	-0.00152444
18.76	-0.001504	-0.0141042	0.000963989	-0.00376822
18.78	-0.00184127	-0.0162638	-4.60634e-05	-0.00432916
18.8	-0.001504	-0.0173436	-4.60634e-05	-0.00264633
18.82	-0.00116673	-0.0162638	0.00146901	-0.000402553
18.84	-0.000829457	-0.0162638	0.00247907	0.00240217
18.86	-0.000323546	-0.0146441	0.00348913	0.00632877
18.88	-0.000323546	-0.00978503	0.0029841	0.0080116
18.9	-0.000492182	-0.00600571	0.00197404	0.0080116
18.92	-0.000660818	-0.00438601	-4.60634e-05	0.00352405
18.94	0.000182362	-0.00384611	-0.00105612	0.00184122
18.96	0.00102555	-0.00492591	-0.000551089	0.00128028
18.98	0.00203737	-0.00762541	0.000458963	0.000158389
19	0.00170009	-0.0081653	-0.000551089	-0.00152444
19.02	0.00102555	-0.0081653	0.000963989	-0.00264633
19.04	0.00102555	-0.00978503	0.00197404	-0.00432916
19.06	0.00085691	-0.0114047	0.00247907	-0.00320727
19.08	1.37263e-05	-0.0130244	0.000963989	0.000158389
19.1	-0.000323546	-0.0130244	-0.0025712	0.00408499
19.12	1.37263e-05	-0.0119446	-0.00560136	0.00408499
19.14	1.37263e-05	-0.0081653	-0.00661142	0.00296311
19.16	-0.00015491	-0.00708551	-0.00459131	0.00296311
19.18	-0.000323546	-0.0081653	-0.00206617	0.00296311
19.2	-0.000323546	-0.0103249	0.000458963	0.00408499
19.22	0.000182362	-0.0114047	0.000963989	0.00464594
19.24	0.00085691	-0.0130244	0.000963989	0.00296311
19.26	0.00136282	-0.0135643	-4.60634e-05	0.00352405
19.28	0.00119418	-0.0130244	-0.000551089	0.00184122
19.3	0.00153146	-0.0119446	-0.00156115	0.000719331
19.32	0.00102555	-0.0103249	-0.00105612	0.00296311
19.34	0.000351001	-0.00924509	0.00146901	0.00520689
19.36	1.37263e-05	-0.00762541	0.00197404	0.00520689
19.38	-0.00015491	-0.00654561	0.00197404	0.00240217
19.4	1.37263e-05	-0.00708551	0.000963989	0.000158389
19.42	1.37263e-05	-0.00762541	-0.00156115	-0.000402553
19.44	0.000182362	-0.00654561	-0.00156115	-0.000963495
19.46	0.000182362	-0.00438601	-4.60634e-05	-0.00264633
19.48	0.000182362	-0.00600571	0.00197404	-0.00152444
19.5	0.000351001	-0.0081653	0.00399415	-0.000402553
19.52	0.000688274	-0.00978503	0.0029841	-0.000402553
19.54	0.000688274	-0.0108648	0.00146901	-0.00152444
19.56	0.000182362	-0.00924509	0.00146901	0.000158389
19.58	1.37263e-05	-0.00762541	0.000458963	0.00240217
19.6	0.000519638	-0.00708551	0.000458963	0.00296311
19.62	0.00085691	-0.0087052	-0.000551089	0.00296311
19.64	0.00085691	-0.00924509	-4.60634e-05	0.00184122
19.66	0.00085691	-0.00978503	-4.60634e-05	0.000158389
19.68	0.000351001	-0.00978503	-4.60634e-05	-0.00320727
19.7	-0.000323546	-0.0087052	0.000458963	-0.00713388
19.72	-0.000829457	-0.0081653	-4.60634e-05	-0.00376822
19.74	-0.000998094	-0.0081653	0.000458963	0.000158389
19.76	-0.00116673	-0.0087052	-0.000551089	0.00464594
19.78	-0.00116673	-0.0103249	-4.60634e-05	0.00520689
19.8	-0.000829457	-0.00978503	0.000963989	0.00464594
19.82	-0.000323546	-0.0114047	0.0029841	0.00184122
19.84	0.00102555	-0.0146441	0.00550923	0.00184122
19.86	0.00170009	-0.0162638	0.00651929	0.000719331
19.88	0.00119418	-0.0162638	0.00550923	-0.000402553
19.9	-0.000492182	-0.015184	0.00348913	-0.000402553
19.92	-0.00133537	-0.0130244	0.00146901	-0.000963495
19.94	-0.000998094	-0.0119446	-0.000551089	-0.00264633
19.96	1.37263e-05	-0.0119446	-0.00156115	-0.00152444
19.98	0.000351001	-0.0124845	-0.00156115	-0.00152444
20	0.000688274	-0.0124845	-0.00206617	0.00184122
20.02	0.00085691	-0.0103249	-0.00206617	0.00296311
20.04	0.00102555	-0.0081653	-0.00156115	0.00408499
20.06	0.000519638	-0.00762541	-0.00206617	0.00520689
20.08	-0.000660818	-0.0081653	-0.000551089	0.00352405
20.1	-0.00167264	-0.00924509	-0.0025712	0.00128028
20.12	-0.001504	-0.0108648	-0.00408629	-0.000402553
20.14	-0.000660818	-0.00924509	-0.00358125	-0.00152444
20.16	0.000182362	-0.0081653	-0.0025712	-0.00432916
20.18	0.00085691	-0.00654561	-0.00105612	-0.0048901
20.2	0.00136282	-0.00762541	-4.60634e-05	-0.00320727
20.22	0.00102555	-0.0087052	0.000458963	-0.00208538
20.24	0.00085691	-0.00924509	-4.60634e-05	-0.00208538
20.26	0.00085691	-0.0114047	-0.00105612	-0.000402553
20.28	0.000688274	-0.0124845	-0.00105612	0.000158389
20.3	-0.000323546	-0.0119446	-4.60634e-05	0.00240217
20.32	-0.000829457	-0.0108648	0.00197404	0.00128028
20.34	-0.000829457	-0.0103249	0.0029841	0.000158389
20.36	1.37263e-05	-0.00924509	0.0029841	-0.000963495
20.38	0.00102555	-0.0087052	0.0029841	-0.00264633
20.4	0.00170009	-0.00762541	0.00247907	-0.00432916
20.42	0.00136282	-0.00654561	0.00146901	-0.00320727
20.44	0.000688274	-0.00546581	0.00197404	-0.000402553
20.46	1.37263e-05	-0.00492591	0.000458963	0.00408499
20.48	-0.000492182	-0.00654561	0.000458963	0.00520689
20.5	-0.000829457	-0.0081653	0.00247907	0.00464594
20.52	-0.000829457	-0.0081653	0.00449918	0.00184122
20.54	-0.00015491	-0.00978503	0.00550923	-0.00152444
20.56	0.000182362	-0.0081653	0.0050042	-0.00601198
20.58	1.37263e-05	-0.00600571	0.00197404	-0.00713388
20.6	-0.00015491	-0.00600571	-4.60634e-05	-0.00657294
20.62	0.000519638	-0.00654561	-4.60634e-05	-0.0048901
20.64	0.00085691	-0.0081653	0.00146901	-0.00152444
20.66	0.00085691	-0.0103249	0.0029841	0.00408499
20.68	0.00085691	-0.0087052	0.00399415	0.00745066
20.7	0.000182362	-0.00708551	0.00449918	0.00576783
20.72	-0.00015491	-0.00600571	0.00146901	0.00296311
20.74	-0.000323546	-0.00546581	-4.60634e-05	0.00128028
20.76	-0.000323546	-0.00546581	-0.000551089	0.00128028
20.78	-0.00015491	-0.00654561	-0.000551089	0.000158389
20.8	-0.000323546	-0.0087052	0.000458963	0.000719331
20.82	-0.000660818	-0.0108648	0.000458963	0.00128028
20.84	-0.000492182	-0.00978503	-4.60634e-05	0.00296311
20.86	-0.000492182	-0.00600571	-0.000551089	0.00352405
20.88	-0.000660818	-0.00330622	-0.000551089	0.00240217
20.9	-0.000323546	-0.00384611	0.00146901	0.00128028
20.92	-0.00015491	-0.00708551	0.00247907	0.000158389
20.94	-0.00015491	-0.0081653	0.00348913	-0.00264633
20.96	-0.00015491	-0.00762541	0.00348913	-0.00264633
20.98	0.000182362	-0.00762541	0.000458963	-0.00432916
21	0.000182362	-0.0087052	-0.00206617	-0.0048901
21.02	0.000182362	-0.0087052	-0.00206617	-0.00376822
21.04	0.000519638	-0.0087052	0.000458963	-0.00152444
21.06	0.000351001	-0.0081653	0.00146901	0.000158389
21.08	0.000351001	-0.0081653	0.00146901	0.00184122
21.1	1.37263e-05	-0.0087052	0.000458963	0.00296311
21.12	-0.000492182	-0.0081653	-0.00105612	0.00296311
21.14	-0.000829457	-0.00762541	-0.000551089	0.00352405
21.16	-0.000660818	-0.00708551	0.000963989	0.00464594
21.18	-0.000829457	-0.00546581	0.00146901	0.00296311
21.2	-0.000323546	-0.00654561	-4.60634e-05	0.00184122
21.22	0.000182362	-0.00708551	-0.00156115	0.000158389
21.24	0.00102555	-0.0087052	-0.00156115	-0.00152444
21.26	0.00153146	-0.0081653	-0.000551089	-0.00264633
21.28	0.00136282	-0.00600571	-4.60634e-05	-0.00208538
21.3	0.00102555	-0.00330622	0.000963989	-0.000402553
21.32	0.000519638	-0.00222641	0.00146901	-0.00208538
21.34	1.37263e-05	-0.00276632	0.00146901	-0.00432916
21.36	0.000182362	-0.00600571	0.00146901	-0.00376822
21.38	0.000688274	-0.00762541	-4.60634e-05	-0.00320727
21.4	0.000688274	-0.00978503	-4.60634e-05	-0.000402553
21.42	0.000519638	-0.0108648	0.00146901	-0.000963495
21.44	0.000519638	-0.0103249	0.000963989	0.000158389
21.46	0.000519638	-0.00708551	0.00247907	0.00296311
21.48	1.37263e-05	-0.00492591	0.00399415	0.00464594
21.5	-0.000492182	-0.00276632	0.00449918	0.00464594
21.52	-0.00133537	-0.00438601	0.00348913	0.00408499
21.54	-0.00116673	-0.00654561	0.00247907	0.00240217
21.56	-0.000998094	-0.00708551	0.000458963	0.000719331
21.58	-0.000998094	-0.00654561	0.000963989	-0.000963495
21.6	-0.000492182	-0.00492591	0.000458963	-0.000963495
21.62	-0.00015491	-0.00276632	0.000458963	0.000158389
21.64	0.000519638	-0.00276632	-4.60634e-05	-0.00208538
21.66	0.000688274	-0.00438601	0.000458963	-0.00208538
21.68	0.000351001	-0.00654561	0.00146901	-0.000963495
21.7	-0.00015491	-0.00708551	0.00146901	-0.000963495
21.72	-0.000660818	-0.00762541	-4.60634e-05	-0.000963495
21.74	-0.000660818	-0.00762541	-4.60634e-05	0.000158389
21.76	0.000182362	-0.00762541	0.00146901	0.00184122
21.78	0.00085691	-0.00654561	0.0029841	0.00184122
21.8	0.00136282	-0.00492591	0.00247907	-0.000402553
21.82	0.00102555	-0.00276632	0.00247907	-0.00208538
21.84	0.00085691	-0.00168651	0.00247907	-0.00320727
21.86	0.000688274	-0.00222641	0.00348913	-0.00152444
21.88	0.000182362	-0.00222641	0.00146901	-0.000963495
21.9	-0.000323546	-0.00276632	0.000458963	-0.000402553
21.92	-0.000829457	-0.00276632	0.000458963	-0.000963495
21.94	-0.000829457	-0.00330622	-0.000551089	-0.000402553
21.96	-0.000998094	-0.00546581	-4.60634e-05	-0.00208538
21.98	-0.000660818	-0.00654561	0.000963989	-0.00432916
22	-0.00015491	-0.00762541	0.00146901	-0.00320727
22.02	0.000351001	-0.0081653	0.00247907	-0.00208538
22.04	0.000351001	-0.00924509	0.00197404	-0.00320727
22.06	-0.00015491	-0.0087052	0.00197404	-0.000402553
22.08	1.37263e-05	-0.00600571	0.000458963	0.00352405
22.1	0.000688274	-0.00330622	-0.000551089	0.00688971
22.12	0.00085691	-0.00492591	-0.000551089	0.00520689
22.14	0.00153146	-0.00762541	0.000963989	0.00296311
22.16	0.00136282	-0.00978503	0.0029841	-0.000963495
22.18	0.00102555	-0.00978503	0.00449918	-0.00545104
22.2	0.00085691	-0.00924509	0.00399415	-0.00769482
22.22	0.000351001	-0.00708551	0.00348913	-0.00657294
22.24	0.000182362	-0.00600571	0.00247907	-0.00264633
22.26	-0.00015491	-0.00708551	0.00197404	0.000158389
22.28	-0.000492182	-0.00708551	0.000963989	-0.00152444
22.3	1.37263e-05	-0.00546581	0.000458963	-0.00152444
22.32	0.000519638	-0.00384611	0.00146901	0.00240217
22.34	0.000351001	-0.00330622	0.000963989	0.00240217
22.36	0.000182362	-0.00276632	0.000963989	-0.000963495
22.38	1.37263e-05	-0.00168651	0.00146901	-0.00208538
22.4	-0.00015491	-0.000606718	0.00247907	-0.00152444
22.42	0.000182362	-0.00114662	0.00197404	-0.00264633
22.44	0.000182362	-0.00438601	0.000963989	-0.000963495
22.46	0.000182362	-0.00546581	-0.000551089	-0.000402553
22.48	-0.000660818	-0.00708551	-0.000551089	0.000158389
22.5	-0.00116673	-0.00924509	0.000963989	-0.000402553
22.52	-0.000998094	-0.0108648	0.00146901	-0.000402553
22.54	-0.00015491	-0.0103249	0.000963989	0.00128028
22.56	0.000688274	-0.0103249	-0.00105612	0.00184122
22.58	0.00102555	-0.0087052	-0.00307623	0.00128028
22.6	0.000351001	-0.00762541	-0.00358125	0.000158389
22.62	-0.00015491	-0.00654561	-0.00358125	-0.000963495
22.64	-0.000323546	-0.00654561	-0.00206617	-0.00208538
22.66	-0.00015491	-0.00762541	-0.00105612	-0.00713388
22.68	0.000182362	-0.0087052	0.00146901	-0.00657294
22.7	0.000688274	-0.00978503	0.00348913	-0.00264633
22.72	0.000688274	-0.00978503	0.00449918	0.00184122
22.74	0.00102555	-0.00924509	0.00348913	0.00184122
22.76	0.00119418	-0.0087052	-4.60634e-05	0.00240217
22.78	0.00153146	-0.00924509	-0.00206617	0.000719331
22.8	0.00170009	-0.0087052	-0.00408629	-0.000963495
22.82	0.00153146	-0.00924509	-0.00206617	-0.00320727
22.84	0.000688274	-0.0087052	0.000458963	-0.00320727
22.86	0.000182362	-0.00762541	0.00348913	-0.00264633
22.88	-0.00015491	-0.00546581	0.0050042	0.000719331
22.9	0.000182362	-0.00654561	0.00449918	0.00184122
22.92	0.000182362	-0.00762541	0.0029841	-0.00152444
22.94	0.000182362	-0.00654561	0.0029841	-0.00376822
22.96	-0.000492182	-0.00546581	0.00399415	-0.00432916
22.98	-0.000998094	-0.00600571	0.0029841	-0.00376822
23	-0.00133537	-0.00708551	0.00197404	-0.000963495
23.02	-0.00167264	-0.00978503	0.000963989	0.000719331
23.04	-0.000829457	-0.00978503	-0.000551089	-0.00208538
23.06	0.000519638	-0.0081653	0.000458963	-0.00376822
23.08	0.00085691	-0.00654561	0.00146901	-0.00264633
23.1	0.000688274	-0.00600571	0.00197404	-0.000402553
23.12	0.000688274	-0.00654561	0.00197404	0.000719331
23.14	0.000688274	-0.00654561	0.00197404	0.000158389
23.16	1.37263e-05	-0.00708551	0.00146901	0.000158389
23.18	-0.000660818	-0.00762541	0.00197404	0.000158389
23.2	-0.00133537	-0.00762541	0.00348913	0.000158389
23.22	-0.00116673	-0.00762541	0.00449918	-0.000963495
23.24	-0.000829457	-0.00924509	0.0050042	-0.000963495
23.26	-0.000492182	-0.0108648	0.0029841	0.00128028
23.28	-0.000492182	-0.0114047	0.000963989	-0.000402553
23.3	-0.00015491	-0.0087052	0.000458963	-0.000963495
23.32	-0.000492182	-0.00708551	0.000963989	-0.000402553
23.34	-0.000492182	-0.0081653	0.000458963	0.000158389
23.36	-0.000492182	-0.00924509	-0.000551089	-0.00264633
23.38	-0.000492182	-0.00978503	-0.00105612	-0.00152444
23.4	-0.00116673	-0.00708551	-0.000551089	-0.000402553
23.42	-0.00184127	-0.00546581	0.000458963	-0.000963495
23.44	-0.00167264	-0.00708551	0.00197404	-0.00208538
23.46	-0.000998094	-0.00924509	0.00399415	0.000158389
23.48	-0.00015491	-0.0087052	0.00348913	0.000158389
23.5	1.37263e-05	-0.00708551	0.00247907	-0.00152444
23.52	-0.000660818	-0.00654561	0.0029841	-0.000402553
23.54	-0.00133537	-0.00654561	0.00197404	0.00184122
23.56	-0.001504	-0.00492591	0.000458963	0.00464594
23.58	-0.000660818	-0.00384611	0.000963989	0.00408499
23.6	0.000182362	-0.00654561	0.00146901	0.00128028
23.62	0.000519638	-0.00924509	0.000963989	-0.000402553
23.64	0.000519638	-0.00978503	-4.60634e-05	-0.000963495
23.66	0.000688274	-0.00978503	0.00146901	-0.00152444
23.68	0.000519638	-0.00978503	0.00399415	-0.00264633
23.7	-0.00015491	-0.0087052	0.00449918	0.000158389
23.72	-0.000660818	-0.0087052	0.00348913	-0.000963495
23.74	-0.000323546	-0.00978503	0.0029841	-0.00152444
23.76	-0.00015491	-0.0103249	0.00197404	-0.00208538
23.78	0.000351001	-0.00924509	0.000963989	-0.000963495
23.8	0.000519638	-0.0081653	0.0029841	0.000719331
23.82	0.00085691	-0.00600571	0.0050042	0.000158389
23.84	0.000688274	-0.00546581	0.00550923	-0.000402553
23.86	1.37263e-05	-0.00654561	0.00550923	-0.000402553
23.88	-0.000492182	-0.00708551	0.00348913	-0.000402553
23.9	-0.000660818	-0.00762541	0.000963989	-0.00208538
23.92	-0.000998094	-0.00600571	-0.000551089	-0.00320727
23.94	-0.000829457	-0.00546581	-0.00105612	-0.00320727
23.96	0.000182362	-0.00546581	-0.00105612	-0.00152444
23.98	0.000351001	-0.00600571	-4.60634e-05	-0.00208538
24	0.000351001	-0.00600571	0.000458963	-0.000963495
24.02	0.000182362	-0.00600571	0.000458963	0.00128028
24.04	1.37263e-05	-0.00762541	0.000458963	0.00352405
24.06	0.000182362	-0.0087052	0.00146901	0.000158389
24.08	0.000351001	-0.0087052	0.00146901	-0.00208538
24.1	0.000519638	-0.00762541	0.00197404	-0.000963495
24.12	0.000182362	-0.00546581	0.000458963	0.00240217
24.14	1.37263e-05	-0.00438601	-4.60634e-05	0.000719331
24.16	0.000182362	-0.00546581	-0.00105612	0.000158389
24.18	0.000351001	-0.00762541	-4.60634e-05	0.000158389
24.2	0.000688274	-0.0087052	0.000458963	0.00240217
24.22	0.00085691	-0.0087052	0.00197404	0.00184122
24.24	0.00153146	-0.00654561	0.00348913	0.00240217
24.26	0.00170009	-0.00330622	0.000963989	0.000158389
24.28	0.00136282	-0.00276632	-0.000551089	-0.000963495
24.3	0.000519638	-0.00654561	-0.000551089	-0.00152444
24.32	1.37263e-05	-0.00762541	0.00146901	0.000158389
24.34	1.37263e-05	-0.00924509	0.00146901	0.00128028
24.36	1.37263e-05	-0.0108648	0.000963989	0.00296311
24.38	-0.000660818	-0.0114047	0.000458963	-0.000402553
24.4	-0.001504	-0.0103249	-0.000551089	-0.00264633
24.42	-0.00167264	-0.00978503	-0.00156115	-0.00152444
24.44	-0.00116673	-0.00978503	-0.00156115	0.000719331
24.46	-0.000323546	-0.0119446	0.000963989	0.000158389
24.48	0.000351001	-0.0103249	0.00399415	-0.00208538
24.5	0.000688274	-0.00762541	0.0050042	-0.00208538
24.52	0.00119418	-0.00492591	0.00348913	0.000158389
24.54	0.00153146	-0.00546581	0.000963989	0.00184122
24.56	0.00102555	-0.00708551	-0.000551089	0.00128028
24.58	0.000351001	-0.0081653	-4.60634e-05	0.00128028
24.6	-0.00015491	-0.0108648	0.000458963	0.000158389
24.62	-0.00015491	-0.0146441	0.000963989	-0.000402553
24.64	-0.00015491	-0.0162638	-4.60634e-05	-0.000963495
24.66	0.000688274	-0.0135643	0.000458963	-0.000963495
24.68	0.00136282	-0.00978503	0.00146901	-0.00320727
24.7	0.00186873	-0.00708551	0.00197404	-0.00320727
24.72	0.00170009	-0.00600571	0.000458963	-0.00208538
24.74	0.00186873	-0.00654561	-0.000551089	-0.00208538
24.76	0.00102555	-0.00546581	-0.00206617	-0.00264633
24.78	0.000351001	-0.00438601	-0.00156115	-0.00376822
24.8	1.37263e-05	-0.00330622	0.00146901	-0.00376822
24.82	-0.000492182	-0.00438601	0.00399415	-0.00264633
24.84	-0.000492182	-0.00708551	0.00449918	-0.0048901
24.86	-0.000492182	-0.00924509	0.00146901	-0.00376822
24.88	-0.000492182	-0.0108648	-0.00307623	-0.00320727
24.9	-0.000998094	-0.0108648	-0.00661142	-0.00376822
24.92	-0.00116673	-0.0114047	-0.00459131	-0.00545104
24.94	-0.000998094	-0.0114047	0.000458963	-0.0048901
24.96	-0.00015491	-0.0103249	0.0050042	-0.00264633
24.98	0.000351001	-0.00924509	0.00449918	-0.00152444
25	0.000351001	-0.00708551	0.0029841	-0.00152444
25.02	0.000519638	-0.0081653	0.00146901	0.00128028
25.04	0.000688274	-0.0103249	-0.000551089	0.00464594
25.06	0.00119418	-0.00978503	-0.000551089	0.00632877
25.08	0.00237464	-0.00978503	0.000963989	0.00464594
25.1	0.00304918	-0.0114047	0.00247907	0.00408499
25.12	0.00237464	-0.0135643	0.0029841	0.00128028
25.14	0.00102555	-0.0130244	0.00247907	-0.000402553
25.16	-0.000492182	-0.0103249	0.00247907	-0.00208538
25.18	-0.000998094	-0.0081653	0.00146901	-0.000963495
25.2	-0.000998094	-0.0081653	-4.60634e-05	0.00128028
25.22	-0.000660818	-0.00708551	-0.00206617	0.00352405
25.24	-0.00015491	-0.00654561	-0.00105612	0.00296311
25.26	0.000351001	-0.0081653	-4.60634e-05	0.000719331
25.28	0.000519638	-0.00924509	-4.60634e-05	0.000719331
25.3	0.000519638	-0.00924509	0.00146901	0.00128028
25.32	0.000688274	-0.0081653	0.00399415	0.000719331
25.34	0.000688274	-0.0081653	0.00550923	0.00128028
25.36	-0.000323546	-0.0103249	0.00449918	0.000158389
25.38	-0.000998094	-0.0114047	0.00247907	0.000158389
25.4	-0.000323546	-0.0119446	-0.00105612	0.00240217
25.42	1.37263e-05	-0.0103249	-0.0025712	0.00520689
25.44	-0.00015491	-0.00762541	-4.60634e-05	0.00576783
25.46	-0.000660818	-0.00708551	0.00247907	0.00464594
25.48	-0.000492182	-0.0087052	0.0050042	0.000158389
25.5	-0.000492182	-0.0114047	0.00550923	-0.00432916
25.52	-0.000492182	-0.0103249	0.0050042	-0.00657294
25.54	-0.000660818	-0.00762541	0.00449918	-0.00769482
25.56	-0.000323546	-0.00654561	0.00348913	-0.00601198
25.58	-0.00015491	-0.00924509	0.00197404	-0.00376822
25.6	-0.00015491	-0.0108648	-4.60634e-05	-0.000402553
25.62	0.000351001	-0.0108648	-0.000551089	0.000158389
25.64	0.00085691	-0.0114047	-4.60634e-05	0.000158389
25.66	0.00085691	-0.0114047	0.000963989	-0.000963495
25.68	0.000182362	-0.0108648	0.00146901	-0.000402553
25.7	1.37263e-05	-0.0119446	0.00146901	0.00128028
25.72	0.000182362	-0.0124845	0.000963989	0.00352405
25.74	0.000351001	-0.0130244	0.000458963	0.00296311
25.76	-0.00015491	-0.0119446	-4.60634e-05	-0.000402553
25.78	-0.000323546	-0.0119446	-0.00105612	-0.00320727
25.8	1.37263e-05	-0.0114047	-0.0025712	-0.00264633
25.82	1.37263e-05	-0.00978503	-0.00156115	-0.000402553
25.84	0.000688274	-0.00924509	0.00146901	-0.000402553
25.86	0.000519638	-0.00924509	0.0029841	-0.00264633
25.88	-0.000323546	-0.00978503	0.00449918	-0.00208538
25.9	-0.000829457	-0.00924509	0.00550923	-0.000963495
25.92	-0.000492182	-0.00762541	0.00449918	-0.000963495
25.94	0.000182362	-0.00654561	0.00348913	-0.00152444
25.96	0.000351001	-0.00546581	0.00348913	-0.00208538
25.98	-0.000323546	-0.00546581	0.00197404	-0.00264633
26	-0.00116673	-0.00438601	-4.60634e-05	-0.00320727
26.02	-0.001504	-0.00600571	-0.00105612	-0.00320727
26.04	-0.00133537	-0.0087052	-0.000551089	-0.00152444
26.06	-0.000998094	-0.0103249	-4.60634e-05	0.000158389
26.08	-0.000323546	-0.0103249	-4.60634e-05	0.000158389
26.1	0.000351001	-0.0081653	0.00146901	-0.00152444
26.12	0.000519638	-0.00762541	0.00247907	-0.00152444
26.14	1.37263e-05	-0.0087052	0.000963989	0.000719331
26.16	-0.000660818	-0.0103249	-4.60634e-05	0.00296311
26.18	-0.000492182	-0.0087052	-0.00105612	0.00464594
26.2	0.000182362	-0.0087052	-0.00156115	0.00576783
26.22	0.000688274	-0.0103249	-4.60634e-05	0.00408499
26.24	0.000351001	-0.0119446	0.000963989	-0.000963495
26.26	0.000182362	-0.0114047	0.00146901	-0.00432916
26.28	1.37263e-05	-0.0103249	0.000963989	-0.00601198
26.3	0.000351001	-0.00924509	-0.00105612	-0.00432916
26.32	1.37263e-05	-0.00762541	-0.00307623	-0.00432916
26.34	-0.000492182	-0.00546581	-0.00307623	-0.00264633
26.36	-0.00133537	-0.00330622	-0.00156115	-0.000402553
26.38	-0.000998094	-0.00438601	0.000458963	0.00240217
26.4	-0.000660818	-0.00708551	0.00146901	0.00240217
26.42	-0.000829457	-0.0103249	0.00247907	0.00352405
26.44	-0.000660818	-0.0130244	0.00399415	0.00184122
26.46	-0.00116673	-0.0135643	0.00550923	0.000158389
26.48	-0.00133537	-0.0130244	0.00601427	-0.00208538
26.5	-0.00133537	-0.0124845	0.0050042	0.000158389
26.52	-0.000660818	-0.0108648	0.0029841	0.00128028
26.54	0.000688274	-0.0087052	0.0029841	0.00184122
26.56	0.00136282	-0.00762541	0.00146901	-0.000963495
26.58	0.00102555	-0.00708551	0.000963989	-0.00320727
26.6	0.000351001	-0.0081653	0.000458963	-0.00376822
26.62	1.37263e-05	-0.0108648	-0.00105612	-0.00601198
26.64	0.000351001	-0.0119446	-0.0025712	-0.00545104
26.66	0.00085691	-0.0114047	-0.0025712	-0.00601198
26.68	0.00102555	-0.0114047	-0.00307623	-0.00432916
26.7	0.00085691	-0.0130244	-0.00307623	-0.00208538
26.72	-0.00015491	-0.015184	-0.00206617	0.00128028
26.74	-0.000323546	-0.0157239	-0.00105612	0.00520689
26.76	1.37263e-05	-0.0114047	0.000458963	0.00576783
26.78	0.000688274	-0.00762541	0.00197404	0.00632877
26.8	0.00085691	-0.00600571	0.00247907	0.00576783
26.82	0.000519638	-0.00600571	0.00146901	0.00520689
26.84	0.000351001	-0.00546581	-0.000551089	0.00520689
26.86	0.00102555	-0.00492591	-0.0025712	0.00408499
26.88	0.00136282	-0.00654561	-0.00105612	0.00184122
26.9	0.00085691	-0.0081653	0.00146901	0.000158389
26.92	0.000182362	-0.00978503	0.00247907	0.000158389
26.94	-0.00015491	-0.0108648	0.00449918	-0.000402553
26.96	-0.000492182	-0.0103249	0.00399415	-0.00152444
26.98	-0.000660818	-0.00978503	0.00146901	-0.00208538
27	-0.000829457	-0.0103249	0.000458963	-0.00208538
27.02	-0.00116673	-0.0103249	0.00197404	-0.00376822
27.04	-0.001504	-0.0114047	0.00247907	-0.00264633
27.06	-0.00133537	-0.0135643	0.00247907	-0.00208538
27.08	-0.000660818	-0.015184	0.0029841	-0.00264633
27.1	-0.000323546	-0.0146441	0.00247907	-0.00376822
27.12	0.000351001	-0.0141042	0.00146901	-0.00376822
27.14	0.00085691	-0.0119446	-0.00105612	-0.00208538
27.16	0.000351001	-0.00924509	-0.00408629	0.000719331
27.18	-0.000492182	-0.00708551	-0.00358125	-0.000402553
27.2	-0.000660818	-0.00600571	-0.000551089	-0.000402553
27.22	-0.000492182	-0.00600571	0.00247907	0.00128028
27.24	0.000182362	-0.00654561	0.0029841	0.00184122
27.26	0.000519638	-0.00708551	0.00146901	0.00296311
27.28	0.000519638	-0.0087052	-0.000551089	0.00240217
27.3	0.000182362	-0.0087052	-0.00206617	-0.000402553
27.32	-0.000323546	-0.0087052	-0.00206617	0.00184122
27.34	-0.000323546	-0.00978503	-0.00105612	0.00408499
27.36	0.000351001	-0.0108648	-4.60634e-05	0.00520689
27.38	0.00085691	-0.0124845	0.000458963	0.00520689
27.4	0.000351001	-0.0141042	0.00146901	0.00464594
27.42	-0.000323546	-0.0124845	0.00197404	0.00296311
27.44	-0.000492182	-0.0108648	0.00247907	0.00240217
27.46	-0.00015491	-0.0114047	0.00348913	0.00296311
27.48	0.000182362	-0.0119446	0.00247907	0.000719331
27.5	0.000351001	-0.0119446	0.000963989	-0.00152444
27.52	0.00102555	-0.0103249	0.000963989	0.000158389
27.54	0.00085691	-0.00762541	0.00146901	0.000719331
27.56	0.00085691	-0.00330622	0.000458963	-0.000402553
27.58	0.00085691	-0.00114662	0.000963989	-0.00264633
27.6	0.000519638	0.00101297	0.000458963	-0.00320727
27.62	0.000351001	0.000473077	-0.00206617	-0.00376822
27.64	-0.00015491	-0.00330622	-0.0025712	-0.00264633
27.66	-0.000492182	-0.00654561	-0.0025712	0.000158389
27.68	-0.00015491	-0.00708551	-0.00206617	0.00128028
27.7	-0.00015491	-0.00654561	-0.00206617	-0.000402553
27.72	1.37263e-05	-0.00600571	-0.00105612	-0.00264633
27.74	0.000351001	-0.00708551	-0.00105612	-0.00208538
27.76	0.000688274	-0.00978503	-4.60634e-05	-0.00152444
27.78	0.00085691	-0.0119446	-4.60634e-05	-0.000402553
27.8	0.00102555	-0.0108648	-0.00105612	-0.000963495
27.82	0.00119418	-0.0087052	-0.00156115	-0.000963495
27.84	0.00119418	-0.0081653	-0.00105612	0.000158389
27.86	0.000688274	-0.0087052	0.000458963	0.00184122
27.88	1.37263e-05	-0.0081653	-4.60634e-05	0.000158389
27.9	-0.000492182	-0.00924509	-0.000551089	0.000158389
27.92	-0.000492182	-0.0108648	0.000458963	0.000719331
27.94	-0.000492182	-0.0130244	0.000963989	-0.000402553
27.96	-0.000492182	-0.0141042	0.00247907	-0.00432916
27.98	1.37263e-05	-0.0130244	0.00348913	-0.00432916
28	1.37263e-05	-0.0103249	0.00247907	-0.000963495
28.02	1.37263e-05	-0.0108648	0.000963989	0.00128028
28.04	1.37263e-05	-0.0141042	0.00247907	-0.000963495
28.06	-0.00015491	-0.0157239	0.00399415	-0.00152444
28.08	-0.000323546	-0.0119446	0.0029841	0.000719331
28.1	-0.000323546	-0.00708551	0.00197404	0.00296311
28.12	-0.000660818	-0.00708551	0.000458963	0.00240217
28.14	-0.000998094	-0.00978503	-0.00105612	0.000719331
28.16	-0.000998094	-0.00978503	-0.00156115	0.000158389
28.18	1.37263e-05	-0.0081653	-0.000551089	0.000158389
28.2	0.000688274	-0.0081653	0.00197404	-0.000963495
28.22	0.000351001	-0.00978503	0.00197404	-0.000963495
28.24	-0.00015491	-0.0124845	-4.60634e-05	0.000158389
28.26	-0.000323546	-0.0124845	-0.00206617	0.000158389
28.28	-0.000998094	-0.0124845	-0.00105612	-0.000963495
28.3	-0.00133537	-0.0119446	0.000963989	-0.000963495
28.32	-0.000323546	-0.0087052	0.00449918	-0.00208538
28.34	0.000519638	-0.00762541	0.00449918	-0.000963495
28.36	0.000688274	-0.0081653	0.00247907	0.000158389
28.38	0.000688274	-0.0087052	0.000458963	0.00240217
28.4	0.00085691	-0.0108648	-0.00156115	0.00128028
28.42	0.000182362	-0.0108648	-0.000551089	-0.000963495
28.44	0.000182362	-0.0081653	-4.60634e-05	-0.00208538
28.46	1.37263e-05	-0.00492591	-0.00156115	-0.00208538
28.48	-0.000492182	-0.00330622	-0.00156115	-0.000963495
28.5	-0.000829457	-0.00330622	-0.000551089	0.000158389
28.52	-0.00015491	-0.00384611	0.000458963	0.000719331
28.54	0.000519638	-0.00600571	0.000458963	0.000158389
28.56	0.000688274	-0.00762541	-4.60634e-05	-0.000402553
28.58	0.000519638	-0.0087052	0.000458963	0.000158389
28.6	0.000351001	-0.00978503	0.000458963	0.000719331
28.62	0.000519638	-0.0119446	-4.60634e-05	0.000158389
28.64	0.00102555	-0.0130244	0.000458963	-0.000402553
28.66	0.00102555	-0.0130244	0.00146901	-0.00320727
28.68	0.00102555	-0.0135643	0.000963989	-0.00208538
28.7	0.00085691	-0.0130244	-4.60634e-05	-0.000402553
28.72	1.37263e-05	-0.0114047	0.00197404	0.00184122
28.74	-0.00116673	-0.00924509	0.00399415	0.00184122
28.76	-0.00116673	-0.00762541	0.00399415	0.000158389
28.78	-0.000323546	-0.00654561	0.00197404	-0.000402553
28.8	0.000182362	-0.00546581	0.000458963	0.000719331
28.82	0.000688274	-0.00654561	0.000458963	0.00128028
28.84	0.000351001	-0.00762541	0.000963989	0.00128028
28.86	-0.00015491	-0.0103249	0.000458963	0.000158389
28.88	-0.000492182	-0.0114047	0.000458963	0.00184122
28.9	-0.00015491	-0.0119446	-4.60634e-05	0.00296311
28.92	1.37263e-05	-0.0135643	-0.000551089	0.00296311
28.94	-0.00015491	-0.0141042	-0.00156115	0.00240217
28.96	-0.00015491	-0.0130244	-0.00307623	0.000719331
28.98	1.37263e-05	-0.0130244	-0.0025712	-0.000963495
29	0.000519638	-0.0146441	-0.00156115	0.000719331
29.02	0.00136282	-0.0141042	-0.00105612	0.00296311
29.04	0.00186873	-0.0119446	-0.00156115	0.00296311
29.06	0.00170009	-0.0087052	-0.00156115	0.00296311
29.08	0.00136282	-0.00654561	-0.00156115	0.00240217
29.1	0.00102555	-0.00492591	-0.00105612	0.00128028
29.12	0.000688274	-0.00600571	-4.60634e-05	0.00128028
29.14	0.000688274	-0.00708551	-4.60634e-05	0.00128028
29.16	0.000351001	-0.00924509	0.00197404	0.00240217
29.18	-0.000492182	-0.0103249	0.00348913	0.00184122
29.2	-0.000998094	-0.0119446	0.00399415	-0.00208538
29.22	-0.000998094	-0.0114047	0.00449918	-0.00601198
29.24	-0.000660818	-0.00924509	0.0029841	-0.00432916
29.26	-0.000492182	-0.0081653	0.000963989	-0.00152444
29.28	-0.000492182	-0.0124845	0.00146901	-0.000402553
29.3	-0.000492182	-0.0157239	0.000458963	-0.000402553
29.32	-0.000492182	-0.0141042	-0.000551089	0.000158389
29.34	-0.00116673	-0.0108648	-0.000551089	0.00240217
29.36	-0.00167264	-0.00654561	0.00146901	0.00408499
29.38	-0.001504	-0.00384611	0.0029841	0.00352405
29.4	-0.000998094	-0.00438601	0.00348913	0.00128028
29.42	-0.000660818	-0.00600571	0.000458963	-0.000402553
29.44	-0.00015491	-0.0081653	-0.00206617	-0.0048901
29.46	1.37263e-05	-0.0108648	-0.00206617	-0.00432916
29.48	0.000182362	-0.0130244	-0.000551089	-0.00208538
29.5	0.000519638	-0.0130244	0.00146901	-0.000963495
29.52	0.000351001	-0.0114047	0.0029841	-0.000963495
29.54	-0.00015491	-0.00924509	0.00348913	0.00128028
29.56	-0.000323546	-0.00762541	0.00348913	0.00240217
29.58	1.37263e-05	-0.00762541	0.00197404	0.00128028
29.6	1.37263e-05	-0.00708551	0.000963989	0.000158389
29.62	0.000182362	-0.00708551	-4.60634e-05	0.000158389
29.64	0.000182362	-0.0087052	0.000458963	-0.000963495
29.66	0.000351001	-0.00978503	0.000963989	-0.000963495
29.68	0.000182362	-0.0114047	0.00146901	-0.000963495
29.7	1.37263e-05	-0.0119446	0.00146901	0.000158389
29.72	-0.000323546	-0.0130244	0.00247907	0.00128028
29.74	-0.000323546	-0.0130244	0.0029841	0.00240217
29.76	0.000182362	-0.0124845	0.00348913	0.00296311
29.78	0.000688274	-0.0124845	0.00399415	0.00296311
29.8	0.00119418	-0.0119446	0.00247907	0.000719331
29.82	0.00153146	-0.0114047	0.000458963	0.000719331
29.84	0.00102555	-0.0108648	0.000458963	0.00184122
29.86	0.000351001	-0.0103249	0.00146901	0.00296311
29.88	-0.000829457	-0.0087052	0.000963989	0.00352405
29.9	-0.00167264	-0.00924509	-4.60634e-05	0.00296311
29.92	-0.00217855	-0.0103249	-0.000551089	0.00128028
29.94	-0.00251582	-0.00978503	-0.00206617	-0.000402553
29.96	-0.00217855	-0.00978503	-0.00307623	-0.000963495
29.98	-0.00133537	-0.00924509	-0.00408629	-0.00208538
30	-0.000660818	-0.0103249	-0.00358125	-0.000402553
30.02	1.37263e-05	-0.0108648	-0.00307623	0.00240217
30.04	1.37263e-05	-0.00978503	-0.00156115	0.00296311
30.06	0.000182362	-0.0087052	0.000458963	0.000158389
30.08	1.37263e-05	-0.00708551	0.000458963	-0.00152444
30.1	-0.00015491	-0.00762541	-4.60634e-05	-0.000963495
30.12	0.000351001	-0.00978503	-0.000551089	0.000158389
30.14	0.00085691	-0.0119446	-0.000551089	-0.000963495
30.16	0.000688274	-0.0114047	-0.00408629	0.000158389
30.18	0.00085691	-0.0103249	-0.00459131	0.00184122
30.2	0.00153146	-0.0103249	-0.0025712	0.00240217
30.22	0.00153146	-0.0114047	0.000458963	0.000719331
30.24	0.00085691	-0.015184	0.00348913	0.000719331
30.26	0.000351001	-0.0157239	0.0050042	0.000719331
30.28	0.000688274	-0.0135643	0.00399415	-0.000963495
30.3	0.00085691	-0.0103249	0.00247907	-0.00376822
30.32	0.00102555	-0.00600571	0.000963989	-0.0048901
30.34	0.00085691	-0.00384611	0.000458963	-0.00264633
30.36	0.000182362	-0.00546581	0.000963989	-0.000963495
30.38	-0.000492182	-0.00708551	0.00197404	-0.00264633
30.4	-0.00116673	-0.0087052	0.00247907	-0.00208538
30.42	-0.00133537	-0.0119446	0.00146901	-0.000402553
30.44	-0.00133537	-0.0130244	0.000458963	0.000158389
30.46	-0.00116673	-0.0141042	-0.00105612	-0.000402553
30.48	-0.00116673	-0.0124845	-0.00105612	0.00240217
30.5	-0.000323546	-0.0124845	-0.00105612	0.00520689
30.52	0.000519638	-0.0124845	-0.000551089	0.00632877
30.54	0.00085691	-0.0130244	-0.000551089	0.00408499
30.56	0.000182362	-0.0141042	-0.00105612	0.00464594
30.58	-0.000492182	-0.0124845	-4.60634e-05	0.00576783
30.6	-0.000829457	-0.0103249	-0.000551089	0.00745066
30.62	-0.000829457	-0.0108648	-0.000551089	0.00632877
30.64	-0.000492182	-0.0124845	-0.000551089	0.00240217
30.66	1.37263e-05	-0.0119446	0.000458963	-0.000402553
30.68	0.000182362	-0.0081653	0.000458963	-0.00320727
30.7	0.000519638	-0.00438601	0.000963989	-0.00208538
30.72	0.000688274	-0.00438601	0.00197404	-0.00208538
30.74	0.000351001	-0.00762541	0.00146901	0.000158389
30.76	1.37263e-05	-0.00978503	0.000963989	0.000158389
30.78	-0.00015491	-0.00978503	0.000458963	-0.000402553
30.8	-0.00015491	-0.00978503	-4.60634e-05	-0.00208538
30.82	1.37263e-05	-0.0081653	-4.60634e-05	-0.00208538
30.84	0.000688274	-0.00762541	-0.00156115	-0.00264633
30.86	0.00102555	-0.0081653	-0.00307623	-0.00208538
30.88	0.00085691	-0.00978503	-0.00156115	-0.00152444
30.9	0.000519638	-0.00978503	0.000458963	0.000719331
30.92	0.000182362	-0.0103249	0.000963989	0.000158389
30.94	0.000519638	-0.0119446	0.000458963	0.000719331
30.96	0.000519638	-0.0141042	0.000963989	0.00296311
30.98	0.000182362	-0.0141042	0.00146901	0.00576783
31	-0.000492182	-0.0108648	0.00247907	0.00184122
31.02	-0.000323546	-0.00924509	0.00247907	-0.000402553
31.04	-0.000323546	-0.0103249	0.00146901	0.000719331
31.06	-0.000492182	-0.0119446	0.00146901	0.00184122
31.08	1.37263e-05	-0.0146441	0.00146901	-0.00152444
31.1	0.000351001	-0.0162638	0.00146901	-0.00320727
31.12	1.37263e-05	-0.0168037	0.00197404	-0.00208538
31.14	-0.000492182	-0.0146441	0.0029841	0.00128028
31.16	-0.000660818	-0.0130244	0.00348913	0.000158389
31.18	-0.000998094	-0.0114047	0.00399415	-0.00208538
31.2	-0.00133537	-0.0114047	0.0029841	-0.00376822
31.22	-0.00116673	-0.0103249	0.00146901	-0.00432916
31.24	-0.000829457	-0.00924509	-0.000551089	-0.00320727
31.26	1.37263e-05	-0.0081653	-0.000551089	-0.000963495
31.28	0.000519638	-0.0081653	0.000963989	0.000719331
31.3	0.000351001	-0.00924509	0.00146901	0.00128028
31.32	-0.000323546	-0.0087052	0.00247907	-0.000402553
31.34	-0.000492182	-0.0087052	0.00247907	-0.00152444
31.36	-0.000998094	-0.00924509	0.00197404	0.000158389
31.38	-0.00133537	-0.0108648	0.00197404	0.00296311
31.4	-0.001504	-0.0108648	0.000963989	0.00464594
31.42	-0.00167264	-0.0087052	-4.60634e-05	0.00464594
31.44	-0.00133537	-0.0087052	-0.00206617	0.00240217
31.46	0.000351001	-0.0081653	-0.00156115	0.000158389
31.48	0.00136282	-0.00654561	0.000458963	0.000158389
31.5	0.002206	-0.00600571	0.00247907	0.00296311
31.52	0.00186873	-0.00762541	0.0029841	0.00464594
31.54	0.00136282	-0.0114047	0.00197404	0.00408499
31.56	0.00102555	-0.0130244	0.000963989	0.00296311
31.58	0.00085691	-0.0135643	-0.000551089	0.000158389
31.6	0.00085691	-0.0130244	0.000458963	-0.00264633
31.62	0.00102555	-0.0114047	-4.60634e-05	-0.00320727
31.64	0.00119418	-0.00978503	-0.00105612	0.000719331
31.66	0.00102555	-0.00924509	-0.00206617	0.00352405
31.68	0.000351001	-0.0103249	-0.0025712	0.00576783
31.7	-0.00015491	-0.0114047	0.000458963	0.00296311
31.72	-0.000829457	-0.0103249	0.0029841	-0.00152444
31.74	-0.000829457	-0.0103249	0.00247907	-0.00432916
31.76	1.37263e-05	-0.0124845	0.00247907	-0.00208538
31.78	0.000351001	-0.0146441	0.00197404	-0.00208538
31.8	0.000519638	-0.0130244	0.0029841	-0.00152444
31.82	0.000351001	-0.0124845	0.00399415	0.000158389
31.84	0.000351001	-0.0114047	0.00399415	0.00408499
31.86	0.000519638	-0.0135643	0.00247907	0.00352405
31.88	0.000519638	-0.0157239	-0.00156115	0.00352405
31.9	0.000351001	-0.015184	-0.00206617	0.00296311
31.92	0.000351001	-0.0119446	-0.000551089	0.000719331
31.94	0.000351001	-0.0124845	0.00146901	-0.00152444
31.96	-0.00015491	-0.0141042	0.00247907	-0.000963495
31.98	-0.000492182	-0.0157239	0.00399415	-0.000402553
32	-0.000323546	-0.015184	0.00348913	0.000719331
32.02	1.37263e-05	-0.0114047	0.00146901	0.00128028
32.04	-0.00015491	-0.0087052	-0.000551089	0.00240217
32.06	-0.000323546	-0.00762541	-0.00156115	0.00408499
32.08	-0.000323546	-0.00708551	-0.0025712	0.00408499
32.1	-0.00015491	-0.00600571	-0.00358125	0.00184122
32.12	0.000519638	-0.00708551	-0.00307623	0.00128028
32.14	0.00102555	-0.00978503	-0.000551089	0.000158389
32.16	0.00102555	-0.0114047	0.000458963	-0.00208538
32.18	0.00119418	-0.0114047	0.00146901	-0.00320727
32.2	0.00153146	-0.0103249	0.00146901	-0.000402553
32.22	0.00186873	-0.0087052	0.000963989	0.00184122
32.24	0.00170009	-0.00762541	0.000963989	-0.00152444
32.26	0.00153146	-0.00978503	0.000458963	-0.0048901
32.28	0.00136282	-0.0135643	-0.00156115	-0.00601198
32.3	0.00085691	-0.015184	-0.00408629	-0.00376822
32.32	0.000351001	-0.0141042	-0.00358125	-0.00264633
32.34	-0.000492182	-0.0119446	-0.0025712	-0.000963495
32.36	-0.000998094	-0.0103249	-0.000551089	0.00184122
32.38	-0.00116673	-0.00978503	0.00197404	0.00576783
32.4	-0.000492182	-0.0114047	0.0050042	0.00408499
32.42	-0.00015491	-0.0108648	0.00651929	0.00296311
32.44	0.000519638	-0.0087052	0.0050042	0.00296311
32.46	0.00102555	-0.0103249	0.0029841	0.00184122
32.48	0.00153146	-0.0114047	0.000963989	-0.000402553
32.5	0.00136282	-0.0108648	0.00146901	0.000158389
32.52	0.00085691	-0.0103249	0.00247907	0.00240217
32.54	-0.000492182	-0.00978503	0.000963989	0.00576783
32.56	-0.00116673	-0.0103249	-0.00156115	0.00464594
32.58	-0.000829457	-0.0114047	-0.00307623	0.00296311
32.6	-0.000323546	-0.0114047	-0.0025712	0.00240217
32.62	-0.000323546	-0.0114047	-0.000551089	0.00296311
32.64	-0.000492182	-0.0119446	-0.000551089	0.00128028
32.66	-0.000323546	-0.0141042	-4.60634e-05	0.00184122
32.68	1.37263e-05	-0.0146441	0.000963989	0.000719331
32.7	0.000688274	-0.0135643	0.00197404	-0.000402553
32.72	0.00085691	-0.0124845	0.00197404	-0.00320727
32.74	0.00085691	-0.0114047	0.00197404	-0.00432916
32.76	0.000519638	-0.0130244	0.000963989	-0.00601198
32.78	0.000688274	-0.0141042	-0.00105612	-0.00769482
32.8	0.000519638	-0.0135643	-0.000551089	-0.00713388
32.82	0.000351001	-0.0130244	0.00146901	-0.00152444
32.84	0.000182362	-0.0124845	0.0029841	0.00184122
32.86	0.000182362	-0.0108648	0.00348913	0.00352405
32.88	0.000351001	-0.00978503	0.00348913	0.00296311
32.9	0.000351001	-0.00978503	0.00247907	0.00240217
32.92	0.000182362	-0.0081653	0.00146901	0.00184122
32.94	0.000182362	-0.00438601	0.000963989	0.000719331
32.96	1.37263e-05	-0.00438601	0.000458963	-0.00208538
32.98	-0.000660818	-0.00654561	-0.000551089	-0.00208538
33	-0.000492182	-0.0087052	-0.000551089	-0.000963495
33.02	-0.000323546	-0.00762541	-0.00105612	0.000719331
33.04	1.37263e-05	-0.00600571	-4.60634e-05	0.00240217
33.06	-0.00015491	-0.00492591	0.000963989	0.00520689
33.08	-0.000492182	-0.00384611	0.00197404	0.00745066
33.1	-0.00116673	-0.00438601	0.0029841	0.00576783
33.12	-0.00116673	-0.00708551	0.00146901	0.00408499
33.14	-0.00116673	-0.0081653	-4.60634e-05	0.00128028
33.16	-0.00116673	-0.0108648	-0.00105612	-0.000402553
33.18	-0.000829457	-0.0130244	-0.00206617	-0.00152444
33.2	-0.000323546	-0.0130244	-0.00206617	-0.000963495
33.22	-0.00015491	-0.0130244	-0.000551089	-0.000402553
33.24	1.37263e-05	-0.0108648	0.00197404	0.000719331
33.26	1.37263e-05	-0.00924509	0.00348913	-0.00208538
33.28	-0.00015491	-0.0081653	0.00348913	-0.00264633
33.3	-0.00015491	-0.00762541	0.00247907	-0.000402553
33.32	-0.000998094	-0.00654561	0.00197404	0.00184122
33.34	-0.00167264	-0.00600571	0.00197404	0.00184122
33.36	-0.00167264	-0.00762541	0.0029841	0.000719331
33.38	-0.00015491	-0.00978503	0.00348913	-0.000963495
33.4	0.00085691	-0.00978503	0.00146901	0.000158389
33.42	0.000688274	-0.0103249	-0.00105612	-0.000402553
33.44	0.000351001	-0.0103249	-0.0025712	0.000719331
33.46	0.000182362	-0.0114047	-0.00105612	0.00296311
33.48	0.000688274	-0.0114047	0.00247907	0.00296311
33.5	0.00170009	-0.0119446	0.00550923	0.00184122
33.52	0.002206	-0.0114047	0.00550923	0.00296311
33.54	0.00203737	-0.00978503	0.00399415	0.00520689
33.56	0.00153146	-0.0081653	0.00146901	0.00576783
33.58	0.00102555	-0.00600571	-0.000551089	0.00240217
33.6	0.00119418	-0.00654561	-0.0025712	-0.000963495
33.62	0.00119418	-0.0087052	-0.00206617	-0.00320727
33.64	0.000688274	-0.0103249	-0.000551089	-0.00545104
33.66	0.000351001	-0.0087052	0.00247907	-0.00713388
33.68	1.37263e-05	-0.00708551	0.00197404	-0.00208538
33.7	0.000182362	-0.00762541	0.00146901	0.00296311
33.72	1.37263e-05	-0.00978503	0.00247907	0.00408499
33.74	-0.000492182	-0.0135643	0.00449918	0.00184122
33.76	-0.00116673	-0.0157239	0.00550923	-0.000402553
33.78	-0.00116673	-0.0146441	0.00449918	-0.00152444
33.8	-0.000998094	-0.0130244	0.00197404	-0.00152444
33.82	-0.000829457	-0.0124845	0.000458963	0.000719331
33.84	-0.000323546	-0.0108648	-4.60634e-05	0.00240217
33.86	0.000351001	-0.0119446	0.00146901	0.00240217
33.88	0.00119418	-0.0141042	0.0029841	0.000719331
33.9	0.00119418	-0.015184	0.00146901	-0.000963495
33.92	0.00085691	-0.0130244	-0.000551089	-0.000402553
33.94	0.000519638	-0.0103249	-0.000551089	0.00240217
33.96	0.000182362	-0.00654561	0.000458963	0.00184122
33.98	-0.000492182	-0.00492591	-4.60634e-05	0.00184122
34	-0.000998094	-0.00762541	-0.00105612	0.00184122
34.02	-0.00133537	-0.0103249	-4.60634e-05	0.00408499
34.04	-0.00167264	-0.0130244	0.00247907	0.00352405
34.06	-0.000998094	-0.0141042	0.00449918	0.00352405
34.08	-0.000492182	-0.0124845	0.00399415	0.00352405
34.1	-0.00015491	-0.00924509	0.00399415	0.00408499
34.12	-0.000323546	-0.00978503	0.00348913	0.000719331
34.14	-0.000998094	-0.0108648	0.00197404	0.00128028
34.16	-0.000829457	-0.0119446	0.00146901	0.00184122
34.18	-0.000323546	-0.0114047	-0.00105612	0.00128028
34.2	1.37263e-05	-0.0114047	-0.0025712	-0.000963495
34.22	0.000688274	-0.0103249	-0.00358125	0.000719331
34.24	0.00119418	-0.0087052	-0.00408629	0.00296311
34.26	0.00102555	-0.00492591	-0.00307623	0.00464594
34.28	0.000182362	-0.00222641	-0.0025712	0.00464594
34.3	-0.000492182	-0.00276632	-0.00206617	0.00576783
34.32	-0.000660818	-0.00708551	-0.000551089	0.00520689
34.34	-0.000829457	-0.0103249	0.000963989	0.00408499
34.36	-0.000829457	-0.0130244	-4.60634e-05	0.00128028
34.38	-0.000492182	-0.0141042	0.00146901	-0.000963495
34.4	0.000351001	-0.0135643	0.00247907	-0.00208538
34.42	0.000519638	-0.0141042	0.0050042	-0.000402553
34.44	0.000688274	-0.0146441	0.00550923	-0.000402553
34.46	0.000182362	-0.0168037	0.00550923	0.000158389
34.48	0.000351001	-0.015184	0.00399415	0.00184122
34.5	0.000351001	-0.0130244	0.00197404	0.00296311
34.52	0.000351001	-0.0130244	-4.60634e-05	0.00240217
34.54	0.00102555	-0.0135643	-4.60634e-05	0.00128028
34.56	0.00186873	-0.0130244	-4.60634e-05	-0.000402553
34.58	0.00170009	-0.0130244	0.00197404	-0.00152444
34.6	0.00119418	-0.0119446	0.00348913	-0.000963495
34.62	0.000519638	-0.0108648	0.00550923	0.000719331
34.64	0.000182362	-0.0108648	0.00449918	0.00352405
34.66	1.37263e-05	-0.0114047	0.00399415	0.00128028
34.68	-0.000660818	-0.0124845	0.00348913	-0.000402553
34.7	-0.000998094	-0.0103249	0.00348913	0.000158389
34.72	-0.000660818	-0.0087052	0.00197404	0.00240217
34.74	-0.00015491	-0.0081653	-0.00105612	0.000158389
34.76	1.37263e-05	-0.0087052	-0.00206617	0.000719331
34.78	-0.00015491	-0.0103249	-0.00105612	0.00184122
34.8	-0.000323546	-0.0108648	-4.60634e-05	0.00408499
34.82	1.37263e-05	-0.0103249	0.000963989	0.00408499
34.84	0.000182362	-0.0103249	0.000458963	0.00352405
34.86	0.000351001	-0.0114047	0.00146901	0.00296311
34.88	0.000351001	-0.0124845	0.00247907	0.00128028
34.9	0.000351001	-0.0119446	0.00399415	0.000719331
34.92	-0.000323546	-0.0087052	0.00449918	0.00184122
34.94	-0.000323546	-0.00600571	0.00399415	0.00296311
34.96	-0.00015491	-0.00438601	0.00399415	0.00352405
34.98	1.37263e-05	-0.00492591	0.00197404	0.000158389
35	0.000182362	-0.00654561	-4.60634e-05	-0.00152444
35.02	-0.000492182	-0.0087052	-0.00156115	-0.00208538
35.04	-0.000492182	-0.0103249	-0.00156115	-0.00320727
35.06	-0.000492182	-0.0103249	-0.00156115	-0.00432916
35.08	-0.000323546	-0.0119446	-0.000551089	-0.00432916
35.1	0.000182362	-0.0130244	0.000458963	-0.00545104
35.12	0.000519638	-0.0124845	0.00348913	-0.00432916
35.14	0.000688274	-0.0119446	0.00399415	-0.00264633
35.16	0.00085691	-0.0108648	0.00449918	-0.00152444
35.18	0.000688274	-0.00924509	0.00399415	-0.000402553
35.2	-0.00015491	-0.00762541	0.00449918	0.000158389
35.22	-0.000492182	-0.00600571	0.00449918	0.000158389
35.24	-0.000492182	-0.00654561	0.0029841	0.000158389
35.26	0.000351001	-0.00924509	0.000963989	0.00128028
35.28	1.37263e-05	-0.0130244	0.00197404	0.00184122
35.3	-0.000829457	-0.0157239	0.00348913	0.00352405
35.32	-0.000829457	-0.015184	0.0029841	0.00352405
35.34	-0.000492182	-0.0108648	0.0029841	0.00296311
35.36	-0.000492182	-0.0087052	0.00197404	0.00184122
35.38	-0.000492182	-0.00708551	0.000458963	0.000158389
35.4	-0.000323546	-0.00762541	-0.000551089	-0.000402553
35.42	0.000182362	-0.0087052	-4.60634e-05	0.000158389
35.44	0.000519638	-0.0103249	-4.60634e-05	0.000719331
35.46	0.000519638	-0.0103249	-0.000551089	0.00128028
35.48	1.37263e-05	-0.0087052	0.000458963	0.000719331
35.5	-0.000492182	-0.00654561	0.00146901	-0.000402553
35.52	-0.000829457	-0.00546581	0.00399415	-0.00208538
35.54	-0.00116673	-0.00762541	0.00550923	0.000158389
35.56	-0.000998094	-0.00978503	0.0050042	0.00464594
35.58	-0.000998094	-0.0114047	0.00197404	0.00688971
35.6	-0.000660818	-0.0114047	-4.60634e-05	0.00296311
35.62	1.37263e-05	-0.0114047	-0.00105612	-0.000963495
35.64	0.00102555	-0.0119446	-0.000551089	-0.000402553
35.66	0.00136282	-0.0103249	0.000458963	0.00408499
35.68	0.00136282	-0.00924509	0.00197404	0.00576783
35.7	0.00170009	-0.00708551	0.00247907	0.00576783
35.72	0.00170009	-0.00492591	0.00247907	0.00296311
35.74	0.00136282	-0.00492591	0.000458963	0.000158389
35.76	0.000351001	-0.00384611	-0.00105612	-0.00320727
35.78	-0.000323546	-0.00438601	-0.000551089	-0.00320727
35.8	-0.000660818	-0.00546581	0.00197404	-0.00264633
35.82	-0.00015491	-0.00492591	0.0029841	-0.000402553
35.84	0.000519638	-0.00654561	0.0029841	0.000719331
35.86	0.00136282	-0.00762541	0.00146901	0.00352405
35.88	0.00186873	-0.00654561	0.000458963	0.00745066
35.9	0.00170009	-0.00654561	0.000458963	0.0080116
35.92	0.00085691	-0.0081653	0.00146901	0.00632877
35.94	0.000688274	-0.0081653	0.00247907	0.00576783
35.96	0.00119418	-0.00600571	0.00449918	0.00352405
35.98	0.00119418	-0.00438601	0.00550923	0.00184122
36	0.000688274	-0.00384611	0.00550923	-0.000402553
36.02	0.000351001	-0.00330622	0.00399415	0.000158389
36.04	0.000182362	-0.00276632	0.00197404	0.000158389
36.06	0.000182362	-0.00330622	-4.60634e-05	0.000158389
36.08	0.000351001	-0.00276632	-4.60634e-05	-0.000402553
36.1	0.000351001	-0.00330622	0.000458963	-0.00152444
36.12	-0.000323546	-0.00600571	-0.00105612	-0.000963495
36.14	0.000182362	-0.0087052	-0.000551089	-0.00152444
36.16	0.000182362	-0.0087052	-0.00105612	-0.000963495
36.18	0.000182362	-0.0087052	-4.60634e-05	-0.000963495
36.2	1.37263e-05	-0.0081653	-0.000551089	-0.00152444
36.22	0.00085691	-0.0081653	-0.000551089	-0.00320727
36.24	0.00170009	-0.0081653	0.00146901	-0.00432916
36.26	0.00186873	-0.0087052	0.0050042	-0.00545104
36.28	0.00102555	-0.00924509	0.00702432	-0.00376822
36.3	-0.00015491	-0.00924509	0.00803437	-0.00208538
36.32	-0.00116673	-0.0087052	0.00601427	0.000719331
36.34	-0.00116673	-0.00762541	0.00247907	0.00240217
36.36	-0.000492182	-0.00546581	-4.60634e-05	0.00632877
36.38	0.000182362	-0.00492591	-4.60634e-05	0.00745066
36.4	0.000688274	-0.00492591	0.000458963	0.00913349
36.42	0.000688274	-0.00546581	0.00146901	0.0080116
36.44	0.00102555	-0.00546581	0.00348913	0.00688971
36.46	0.00085691	-0.00708551	0.00550923	0.00464594
36.48	1.37263e-05	-0.0087052	0.0050042	0.00408499
36.5	-0.000660818	-0.0108648	0.00399415	0.00352405
36.52	-0.00133537	-0.0119446	0.0029841	0.00408499
36.54	-0.000998094	-0.00924509	0.00399415	0.00408499
36.56	-0.000323546	-0.00600571	0.0029841	0.00240217
36.58	1.37263e-05	-0.00330622	0.00197404	0.000158389
36.6	-0.000323546	-0.00492591	0.000458963	-0.00264633
36.62	-0.000323546	-0.00654561	-0.000551089	-0.00376822
36.64	-0.00015491	-0.0087052	-4.60634e-05	-0.00152444
36.66	1.37263e-05	-0.00978503	0.000963989	0.00184122
36.68	1.37263e-05	-0.00978503	0.000963989	0.00352405
36.7	1.37263e-05	-0.0108648	0.000458963	0.00184122
36.72	0.000688274	-0.0130244	0.000458963	0.00128028
36.74	0.00153146	-0.0135643	0.000458963	0.00128028
36.76	0.00186873	-0.0124845	-0.00105612	0.00184122
36.78	0.00136282	-0.0103249	-0.00206617	0.00128028
36.8	0.000688274	-0.0087052	-0.0025712	0.00184122
36.82	0.000182362	-0.00654561	-0.000551089	0.00296311
36.84	0.000351001	-0.00708551	0.000458963	0.00408499
36.86	0.00102555	-0.00762541	-0.000551089	0.00296311
36.88	0.000688274	-0.0087052	-0.00105612	0.00128028
36.9	0.000519638	-0.00924509	0.000963989	0.000158389
36.92	0.000182362	-0.00600571	0.00348913	-0.00264633
36.94	-0.000323546	-0.00330622	0.0029841	-0.00320727
36.96	-0.00015491	-0.00276632	0.00247907	-0.00264633
36.98	0.000351001	-0.00330622	0.00197404	-0.00208538
37	0.000351001	-0.00438601	0.00146901	-0.00208538
37.02	1.37263e-05	-0.00600571	0.000963989	0.000158389
37.04	-0.000492182	-0.00708551	0.00146901	0.00296311
37.06	-0.000660818	-0.0103249	0.0029841	0.00240217
37.08	-0.000323546	-0.0130244	0.00348913	-0.000963495
37.1	1.37263e-05	-0.0124845	0.00247907	-0.00320727
37.12	0.000182362	-0.0087052	0.000963989	-0.000963495
37.14	0.000688274	-0.00384611	0.000963989	0.00184122
37.16	0.000688274	-0.00330622	0.000458963	0.00184122
37.18	0.000182362	-0.00330622	0.00197404	0.00184122
37.2	0.000351001	-0.00330622	0.00247907	0.00352405
37.22	0.00085691	-0.00546581	0.0029841	0.00408499
37.24	0.00136282	-0.00654561	0.00197404	0.00184122
37.26	0.00153146	-0.0081653	0.000963989	-0.000963495
37.28	0.00119418	-0.00924509	-4.60634e-05	-0.00376822
37.3	0.00085691	-0.00762541	-0.00156115	-0.00264633
37.32	0.000351001	-0.00654561	-0.00105612	-0.000963495
37.34	0.000351001	-0.00546581	-0.00105612	0.00184122
37.36	0.000351001	-0.00438601	-0.000551089	0.00408499
37.38	0.00085691	-0.00654561	0.000963989	0.00520689
37.4	0.00153146	-0.00762541	0.00146901	0.00464594
37.42	0.002206	-0.00708551	0.00146901	0.00576783
37.44	0.00203737	-0.00708551	0.0029841	0.0080116
37.46	0.00170009	-0.0081653	0.0050042	0.00745066
37.48	0.00136282	-0.00762541	0.00449918	0.00464594
37.5	0.00119418	-0.00600571	0.00247907	0.00296311
37.52	0.000182362	-0.00654561	0.000458963	0.00128028
37.54	-0.000492182	-0.00654561	-0.000551089	0.00128028
37.56	-0.00015491	-0.00654561	-0.00156115	0.000158389
37.58	0.000182362	-0.00654561	-4.60634e-05	0.00240217
37.6	0.000182362	-0.00654561	0.00146901	0.00352405
37.62	0.000182362	-0.00654561	0.00146901	0.00240217
37.64	0.000182362	-0.00492591	-0.000551089	0.00296311
37.66	0.000688274	-0.00330622	-0.00307623	0.00464594
37.68	0.00119418	-0.00276632	-0.0025712	0.00520689
37.7	0.00153146	-0.00384611	-4.60634e-05	0.00464594
37.72	0.00203737	-0.00492591	0.000458963	0.00128028
37.74	0.00254328	-0.00762541	0.000458963	-0.000963495
37.76	0.00271191	-0.0108648	0.000963989	-0.00152444
37.78	0.002206	-0.0124845	0.000458963	0.000158389
37.8	0.00119418	-0.00924509	-4.60634e-05	0.00240217
37.82	0.000688274	-0.00654561	0.000963989	0.00296311
37.84	0.000182362	-0.00654561	0.00247907	0.00296311
37.86	-0.000660818	-0.0087052	0.00449918	0.00184122
37.88	-0.000829457	-0.0087052	0.00449918	0.00352405
37.9	-0.000998094	-0.00762541	0.00247907	0.00352405
37.92	-0.000998094	-0.00600571	0.00146901	0.00128028
37.94	-0.000998094	-0.00654561	0.00197404	-0.00320727
37.96	-0.000660818	-0.0081653	0.00197404	-0.00320727
37.98	0.000182362	-0.0087052	0.00146901	-0.000402553
38	0.000688274	-0.0087052	0.000458963	0.000158389
38.02	0.000351001	-0.0087052	-4.60634e-05	-0.000402553
38.04	-0.000660818	-0.00654561	-0.00105612	0.000158389
38.06	-0.000998094	-0.00654561	-0.00105612	0.00184122
38.08	-0.00116673	-0.00492591	-0.00156115	0.00464594
38.1	-0.000998094	-0.00492591	-0.00105612	0.00520689
38.12	-0.000660818	-0.00600571	0.000963989	0.00464594
38.14	-0.000998094	-0.00600571	0.00247907	0.00296311
38.16	-0.000829457	-0.00654561	0.00247907	0.00184122
38.18	-0.000660818	-0.00654561	0.00146901	0.00128028
38.2	0.000182362	-0.00708551	0.000963989	0.00184122
38.22	0.000519638	-0.00924509	-4.60634e-05	0.00240217
38.24	0.000182362	-0.0108648	-4.60634e-05	0.00184122
38.26	-0.00015491	-0.00978503	-4.60634e-05	-0.00152444
38.28	-0.000492182	-0.00546581	-4.60634e-05	-0.00152444
38.3	-0.000829457	-0.00384611	0.000963989	-0.00152444
38.32	-0.000492182	-0.00330622	0.00247907	-0.000963495
38.34	0.000182362	-0.00438601	0.0029841	-0.00208538
38.36	0.000688274	-0.00546581	0.00247907	-0.00264633
38.38	0.000519638	-0.00546581	0.000963989	-0.00208538
38.4	0.00102555	-0.00384611	-0.00105612	-0.000963495
38.42	0.00085691	-0.00222641	-4.60634e-05	0.000158389
38.44	0.000182362	-0.00168651	0.000963989	-0.000402553
38.46	-0.000492182	-0.00330622	0.00197404	-0.00264633
38.48	-0.000492182	-0.00438601	0.000963989	-0.0048901
38.5	1.37263e-05	-0.00438601	0.00197404	-0.00376822
38.52	0.000351001	-0.00546581	0.00399415	-0.00264633
38.54	0.000688274	-0.0087052	0.00399415	-0.000963495
38.56	0.000519638	-0.0103249	0.00247907	-0.000402553
38.58	0.000688274	-0.00924509	0.00146901	-0.000402553
38.6	0.00102555	-0.00924509	-0.000551089	0.00128028
38.62	0.000688274	-0.0087052	-0.0025712	0.00520689
38.64	0.000182362	-0.00708551	-0.00206617	0.00464594
38.66	0.000519638	-0.0081653	-4.60634e-05	0.00408499
38.68	0.000688274	-0.00708551	0.000963989	0.00240217
38.7	0.000351001	-0.00654561	0.00146901	-0.000963495
38.72	-0.000323546	-0.0081653	0.00197404	-0.00320727
38.74	-0.000660818	-0.00978503	0.00146901	-0.000963495
38.76	-0.000998094	-0.0114047	0.00146901	0.00240217
38.78	-0.000998094	-0.0124845	0.000963989	0.00352405
38.8	-0.000998094	-0.0108648	0.00197404	0.00240217
38.82	-0.00116673	-0.00924509	0.00197404	0.000719331
38.84	-0.000998094	-0.0081653	0.00197404	-0.00152444
38.86	-0.000323546	-0.0081653	0.00348913	-0.000402553
38.88	-0.00015491	-0.0087052	0.00348913	-0.000963495
38.9	-0.000492182	-0.0103249	0.00197404	0.000158389
38.92	-0.000492182	-0.0114047	0.000963989	-0.000402553
38.94	1.37263e-05	-0.00978503	-4.60634e-05	-0.00152444
38.96	0.000519638	-0.0087052	0.00146901	-0.00152444
38.98	0.000182362	-0.0087052	0.00348913	0.000158389
39	0.000182362	-0.00924509	0.00601427	0.00296311
39.02	0.000519638	-0.0103249	0.00601427	0.00352405
39.04	0.00102555	-0.0108648	0.00348913	0.00184122
39.06	0.00136282	-0.0119446	0.000963989	0.000719331
39.08	0.000519638	-0.0114047	0.000458963	-0.000402553
39.1	1.37263e-05	-0.00978503	0.00348913	-0.000963495
39.12	1.37263e-05	-0.00924509	0.0050042	-0.00208538
39.14	0.000351001	-0.00978503	0.00550923	-0.000402553
39.16	0.000351001	-0.00924509	0.00348913	0.00128028
39.18	0.000182362	-0.0081653	0.000458963	0.000719331
39.2	-0.000323546	-0.00762541	-0.00156115	0.00128028
39.22	-0.000660818	-0.00708551	-0.00156115	0.00128028
39.24	-0.000998094	-0.00708551	-0.00105612	0.00240217
39.26	-0.00116673	-0.00708551	-4.60634e-05	0.00240217
39.28	-0.000998094	-0.0087052	0.000963989	0.00240217
39.3	-0.000829457	-0.0103249	0.000458963	0.00184122
39.32	-0.000829457	-0.0108648	-0.00156115	0.00240217
39.34	-0.000660818	-0.00978503	-0.00307623	0.00240217
39.36	-0.000660818	-0.0087052	-0.00408629	0.00352405
39.38	-0.000492182	-0.0087052	-0.00408629	0.00352405
39.4	-0.000492182	-0.0087052	-0.00156115	0.00184122
39.42	-0.000323546	-0.0087052	0.000963989	-0.000963495
39.44	-0.00015491	-0.0087052	0.00146901	-0.00208538
39.46	0.000182362	-0.00654561	0.000963989	-0.000963495
39.48	-0.00015491	-0.00546581	-0.00156115	-0.000963495
39.5	-0.000998094	-0.00600571	-0.00206617	-0.00376822
39.52	-0.00116673	-0.0081653	-0.00105612	-0.00545104
39.54	-0.000660818	-0.0103249	0.000963989	-0.00376822
39.56	-0.00015491	-0.0130244	0.00348913	0.000158389
39.58	0.000182362	-0.0141042	0.00601427	0.00352405
39.6	-0.00015491	-0.0135643	0.00550923	0.00576783
39.62	-0.000323546	-0.0130244	0.00550923	0.00576783
39.64	-0.000323546	-0.0119446	0.00399415	0.00464594
39.66	-0.00015491	-0.00924509	0.00449918	-0.00152444
39.68	-0.000829457	-0.0081653	0.00399415	-0.0048901
39.7	-0.00133537	-0.0087052	0.00348913	-0.00545104
39.72	-0.00167264	-0.00924509	0.00247907	-0.0048901
39.74	-0.00133537	-0.00762541	0.00146901	-0.00432916
39.76	-0.000829457	-0.00762541	0.00247907	-0.00376822
39.78	-0.00015491	-0.0114047	0.00399415	-0.00264633
39.8	1.37263e-05	-0.0141042	0.00550923	-0.000963495
39.82	1.37263e-05	-0.0146441	0.00550923	-0.00152444
39.84	0.000351001	-0.0124845	0.00399415	-0.000402553
39.86	0.00119418	-0.0108648	0.00348913	0.00184122
39.88	0.00170009	-0.0103249	0.0029841	0.000158389
39.9	0.00119418	-0.0119446	0.00247907	0.00184122
39.92	0.00102555	-0.0114047	0.00146901	0.00240217
39.94	0.00085691	-0.0103249	0.00197404	0.00240217
39.96	0.00085691	-0.00708551	0.000963989	0.00128028
[truncated: 98,001 more rows]
