# Supplementary material for: Channelrhodopsin variants for high-rate optogenetic neurostimulation at low light intensities
Source: EMBO Mol Med. 2025 Dec 9;18(2):462–91. doi: 10.1038/s44321-025-00350-z (PMC12905302; doi:10.1038/s44321-025-00350-z)
Supplement: Supplementary file 7 — Source data Fig. 2 [file 44321_2025_350_MOESM7_ESM.zip]

Archive with 11 entries (5 files):
- Figure 2/
- Figure 2/2A/
- Figure 2/2A/Fig2A_exemplary hippocampal neuron fChronos.tif
- Figure 2/2B/
- Figure 2/2B/Figure2B.xlsx
- Figure 2/2C/
- Figure 2/2C/Figure 2C_exemplary traces.xlsx
- Figure 2/2D/
- Figure 2/2D/Figure2D.xlsx
- Figure 2/2E/
- Figure 2/2E/Figure2E.xlsx
