# Supplementary material for: Channelrhodopsin variants for high-rate optogenetic neurostimulation at low light intensities
Source: EMBO Mol Med. 2025 Dec 9;18(2):462–91. doi: 10.1038/s44321-025-00350-z (PMC12905302; doi:10.1038/s44321-025-00350-z)
Supplement: Supplementary file 7 — Source data Fig. 2 [file 44321_2025_350_MOESM7_ESM.zip › Figure 2/2B/Figure2B.xlsx]

## Sheet: Figure 2B
CatCh -eYFP	closing kinetics (ms)		fChR2TC	closing kinetics (ms)		ChronosLC	closing kinetics (ms)		fChronos	closing kinetics (ms)
220620_4_1	27.25		230811_4_1	12.67		0624_4_1	13.62		221209_1ms_6_1	2.24
221012_3_1	43.25		220629_6_1	11.9		0902_4_4_1	6.36		220622_1ms_4_3	2.1
221011_3_1	49.17		220628_c3_6_1	13.88		220627_4_1	8.81		221213_9ms_6_1	3.71
220901_20_11_1	31.38		230824_50 vc5hz_7_1	15.83		0627_c2_4_1	14.38		220623_9ms_4_1	3.36
av	37.7625		av	13.57		0622_4_1	7.64		av	2.8525
sd	10.1897		sd	1.71295		0627_3_1	15.28		sd	0.802968
n	4		n	4		0624_9_1	6.92		n	4
N transduction	3		N transduction	2		av	10.43		N transduction	2
						sd	3.84262
						n	7
						N transduction	2
