# Supplementary material for: Channelrhodopsin variants for high-rate optogenetic neurostimulation at low light intensities
Source: EMBO Mol Med. 2025 Dec 9;18(2):462–91. doi: 10.1038/s44321-025-00350-z (PMC12905302; doi:10.1038/s44321-025-00350-z)
Supplement: Supplementary file 7 — Source data Fig. 2 [file 44321_2025_350_MOESM7_ESM.zip › Figure 2/2C/Figure 2C_exemplary traces.xlsx]

## Sheet: Fig2C
Time (ms)	Light stimulation	ChronosLC	CatCh	fChronos	fChR2TC
0.025	0	-0.0711107	-0.0732675	-0.0742989	-0.066047
0.05	0	-0.0709231	-0.0730487	-0.0740489	-0.0662033
0.075	0	-0.0707356	-0.0732362	-0.0743302	-0.0660157
0.1	0	-0.0707356	-0.0730799	-0.0743615	-0.066047
0.125	0	-0.0707669	-0.0730799	-0.0742052	-0.066172
0.15	0	-0.0707356	-0.0731112	-0.0740489	-0.0661095
0.175	0	-0.0709231	-0.0734237	-0.0743302	-0.0660782
0.2	0	-0.0706418	-0.0731112	-0.0742364	-0.0660157
0.225	0	-0.0708294	-0.0731112	-0.0740801	-0.0660157
0.25	0	-0.0708294	-0.0731737	-0.0745178	-0.0662033
0.275	0	-0.0708606	-0.0730799	-0.0741427	-0.065922
0.3	0	-0.0708294	-0.0732049	-0.0740489	-0.0659845
0.325	0	-0.0708294	-0.0731737	-0.0742364	-0.0661095
0.35	0	-0.0707043	-0.0732049	-0.0741427	-0.0663908
0.375	0	-0.0709544	-0.0732362	-0.0740489	-0.0659532
0.4	0	-0.0706731	-0.07333	-0.0740176	-0.0661408
0.425	0	-0.0707043	-0.0732362	-0.0741739	-0.0659532
0.45	0	-0.0707981	-0.0730799	-0.0739864	-0.0659532
0.475	0	-0.0708919	-0.0732362	-0.0742364	-0.0658907
0.5	0	-0.0710482	-0.0732987	-0.0740489	-0.0662033
0.525	0	-0.0705793	-0.0730174	-0.0739239	-0.0657969
0.55	0	-0.0706731	-0.0732362	-0.0741114	-0.0657657
0.575	0	-0.0707669	-0.0732049	-0.0738926	-0.0659532
0.6	0	-0.0707043	-0.0730487	-0.0740176	-0.0659532
0.625	0	-0.0706106	-0.0731424	-0.0739239	-0.0658594
0.65	0	-0.0707356	-0.0730799	-0.0738926	-0.0657344
0.675	0	-0.0708606	-0.0732362	-0.0739239	-0.0660782
0.7	0	-0.0706106	-0.0730799	-0.0740176	-0.066047
0.725	0	-0.0705168	-0.0734237	-0.0738926	-0.0660782
0.75	0	-0.0707043	-0.0734237	-0.0740176	-0.0657969
0.775	0	-0.0707356	-0.0729236	-0.0741114	-0.0659845
0.8	0	-0.0705481	-0.0732362	-0.0739864	-0.066047
0.825	0	-0.0706731	-0.0731112	-0.0739551	-0.065922
0.85	0	-0.0706731	-0.0731112	-0.0738926	-0.0657969
0.875	0	-0.0710169	-0.0733925	-0.0739239	-0.0656406
0.9	0	-0.0706731	-0.0730174	-0.0740489	-0.0661408
0.925	0	-0.0706418	-0.0732675	-0.0740489	-0.0658907
0.95	0	-0.0707981	-0.0730487	-0.0738613	-0.065922
0.975	0	-0.0706106	-0.0728924	-0.0738926	-0.065922
1	0	-0.0707981	-0.0732362	-0.0738926	-0.0659532
1.025	0	-0.0707356	-0.0732362	-0.0738926	-0.065922
1.05	0	-0.0705793	-0.0732987	-0.0737676	-0.0657969
1.075	0	-0.0707981	-0.07333	-0.0738301	-0.0659845
1.1	0	-0.0705168	-0.0729549	-0.0737988	-0.0657969
1.125	0	-0.0705793	-0.0733612	-0.0738926	-0.065922
1.15	0	-0.0707043	-0.0732049	-0.0738613	-0.0659845
1.175	0	-0.0704855	-0.0730799	-0.0737676	-0.0657657
1.2	0	-0.0707669	-0.0732987	-0.0740489	-0.0658907
1.225	0	-0.0705793	-0.0730174	-0.0738926	-0.0660782
1.25	0	-0.0707669	-0.0731112	-0.0737676	-0.065922
1.275	0	-0.0707043	-0.0732362	-0.0742989	-0.0657032
1.3	0	-0.0705168	-0.0730174	-0.0738613	-0.0657032
1.325	0	-0.0708294	-0.0733925	-0.0737988	-0.065922
1.35	0	-0.0705793	-0.0730487	-0.0739551	-0.0658282
1.375	0	-0.0705481	-0.0730799	-0.0737363	-0.0657969
1.4	0	-0.0705793	-0.0730487	-0.0738613	-0.0661095
1.425	0	-0.0706418	-0.0730487	-0.0737676	-0.0657344
1.45	0	-0.0709544	-0.0732675	-0.0740489	-0.066172
1.475	0	-0.0707043	-0.0730799	-0.0738301	-0.0657657
1.5	0	-0.0706106	-0.0730487	-0.0737676	-0.0656719
1.525	0	-0.0709231	-0.0730799	-0.0739864	-0.0656719
1.55	0	-0.0706418	-0.0732362	-0.0739551	-0.0653593
1.575	0	-0.0705481	-0.0730174	-0.0737363	-0.0656094
1.6	0	-0.0707981	-0.0731112	-0.0737363	-0.0655781
1.625	0	-0.0705481	-0.0728611	-0.0737676	-0.0654844
1.65	0	-0.0707043	-0.0732362	-0.0736738	-0.0658594
1.675	0	-0.0708294	-0.0732987	-0.0737363	-0.0657344
1.7	0	-0.0707043	-0.0729861	-0.0737051	-0.0658282
1.725	0	-0.0704855	-0.0730799	-0.0740176	-0.0658907
1.75	0	-0.0704855	-0.0731424	-0.0737051	-0.0656406
1.775	0	-0.0704543	-0.0729549	-0.0737988	-0.0658594
1.8	0	-0.0706106	-0.0731424	-0.0737676	-0.0655469
1.825	0	-0.0705793	-0.0728299	-0.0736738	-0.0658282
1.85	0	-0.0707043	-0.0731112	-0.0739239	-0.0657969
1.875	0	-0.0706731	-0.0731737	-0.0737363	-0.0655469
1.9	0	-0.0704855	-0.0729236	-0.0735488	-0.0656719
1.925	0	-0.0705168	-0.0731737	-0.0739864	-0.0656094
1.95	0	-0.0707981	-0.0732049	-0.0736425	-0.0655156
1.975	0	-0.0706106	-0.0732675	-0.0736738	-0.0657969
2	0	-0.0705793	-0.0730799	-0.0734863	-0.0653281
2.025	0	-0.0705168	-0.0727986	-0.0741739	-0.0662345
2.05	0	-0.0706106	-0.0731737	-0.0737676	-0.0657032
2.075	0	-0.0707043	-0.0730799	-0.0735175	-0.0655781
2.1	0	-0.0704543	-0.0729236	-0.0740489	-0.0659532
2.125	0	-0.0706418	-0.0730799	-0.0738301	-0.0656094
2.15	0	-0.0707669	-0.0729861	-0.0737051	-0.0659532
2.175	0	-0.0707043	-0.0731112	-0.0737988	-0.066047
2.2	0	-0.0704855	-0.0729549	-0.0737363	-0.0657657
2.225	0	-0.0705481	-0.0732362	-0.0736738	-0.0656719
2.25	0	-0.0705793	-0.0730487	-0.07358	-0.0658282
2.275	0	-0.0705168	-0.0728924	-0.0737988	-0.0656094
2.3	0	-0.0703918	-0.0731424	-0.07358	-0.0656094
2.325	0	-0.0706731	-0.0729236	-0.0736113	-0.0657657
2.35	0	-0.0706106	-0.0730799	-0.0736738	-0.0658282
2.375	0	-0.0705481	-0.0730174	-0.0737051	-0.0655469
2.4	0	-0.0705168	-0.0727986	-0.0736113	-0.0652968
2.425	0	-0.0707669	-0.0731112	-0.073455	-0.0659532
2.45	0	-0.070423	-0.0731737	-0.0736738	-0.0656406
2.475	0	-0.0704543	-0.0730487	-0.07358	-0.0654218
2.5	0	-0.0707356	-0.0731424	-0.0734863	-0.065922
2.525	0	-0.0707043	-0.0731424	-0.0734863	-0.0655156
2.55	0	-0.0705168	-0.0729236	-0.0733612	-0.0654531
2.575	0	-0.0705481	-0.0729861	-0.0735488	-0.0653593
2.6	0	-0.0704855	-0.0732987	-0.0733925	-0.066047
2.625	0	-0.0706106	-0.0730174	-0.0734237	-0.0655469
2.65	0	-0.0707669	-0.0729861	-0.0733925	-0.0656406
2.675	0	-0.0705481	-0.0731737	-0.0734237	-0.0657032
2.7	0	-0.0705168	-0.0729549	-0.0733925	-0.0657032
2.725	0	-0.0707043	-0.0729549	-0.07358	-0.0655469
2.75	0	-0.0705481	-0.0732987	-0.0732049	-0.0658282
2.775	0	-0.0704855	-0.0730174	-0.073455	-0.0657344
2.8	0	-0.0706106	-0.0729236	-0.0737051	-0.0656406
2.825	0	-0.0705168	-0.0728924	-0.0738301	-0.0656094
2.85	0	-0.0704543	-0.0734237	-0.0734237	-0.0656719
2.875	0	-0.0705168	-0.0731112	-0.07333	-0.0654531
2.9	0	-0.0703293	-0.0728924	-0.0736425	-0.0658282
2.925	0	-0.0706731	-0.0729236	-0.07358	-0.0656094
2.95	0	-0.0705793	-0.0733612	-0.07333	-0.0655156
2.975	0	-0.0705168	-0.0730174	-0.0733925	-0.0653906
3	0	-0.0707981	-0.0731112	-0.0737051	-0.0653281
3.025	0	-0.0706106	-0.0727986	-0.0732049	-0.0654531
3.05	0	-0.0706731	-0.0732362	-0.0736113	-0.0653281
3.075	0	-0.0706731	-0.0732362	-0.0733612	-0.066172
3.1	0	-0.0705793	-0.0729236	-0.0734237	-0.0655156
3.125	0	-0.0703293	-0.0728299	-0.0737676	-0.0652656
3.15	0	-0.0703918	-0.0731737	-0.07333	-0.0657969
3.175	0	-0.0707981	-0.0729861	-0.07333	-0.0656094
3.2	0	-0.0708294	-0.0726736	-0.0733612	-0.0655469
3.225	0	-0.0705168	-0.0731424	-0.0735175	-0.0656406
3.25	0	-0.070423	-0.0729861	-0.0733925	-0.0656406
3.275	0	-0.0705481	-0.0728924	-0.0732049	-0.0655469
3.3	0	-0.0705168	-0.0731737	-0.0736113	-0.0655781
3.325	0	-0.0706418	-0.0732049	-0.07358	-0.0653593
3.35	0	-0.0704855	-0.0729236	-0.0731737	-0.0652968
3.375	0	-0.0706731	-0.0728924	-0.0732987	-0.0654531
3.4	0	-0.0703918	-0.0728611	-0.0733925	-0.0654218
3.425	0	-0.0702667	-0.0730487	-0.073455	-0.0657032
3.45	0	-0.0708294	-0.0729861	-0.07333	-0.0655469
3.475	0	-0.0707043	-0.0727673	-0.073455	-0.0652968
3.5	0	-0.0702667	-0.0732362	-0.0735488	-0.0656094
3.525	0	-0.0705168	-0.0729861	-0.0732987	-0.0654844
3.55	0	-0.0705793	-0.0728924	-0.0732987	-0.0652343
3.575	0	-0.0705168	-0.0729236	-0.0733925	-0.0655469
3.6	0	-0.0707669	-0.0731737	-0.0734237	-0.0653906
3.625	0	-0.0703293	-0.0730799	-0.073455	-0.0654531
3.65	0	-0.0704543	-0.0728924	-0.0732049	-0.0655156
3.675	0	-0.0704855	-0.0729236	-0.07358	-0.0654218
3.7	0	-0.0704543	-0.0731424	-0.0736738	-0.0655156
3.725	0	-0.0705168	-0.0730487	-0.0732049	-0.0654531
3.75	0	-0.0703605	-0.0729236	-0.0732049	-0.0655156
3.775	0	-0.0703918	-0.0728924	-0.0733925	-0.0658282
3.8	0	-0.070423	-0.0730487	-0.07333	-0.0654531
3.825	0	-0.0705168	-0.07333	-0.07333	-0.0654844
3.85	0	-0.070298	-0.0728611	-0.0730174	-0.0653281
3.875	0	-0.0703918	-0.0728611	-0.07358	-0.0657657
3.9	0	-0.0705793	-0.0730174	-0.0732675	-0.0657032
3.925	0	-0.0704543	-0.0729549	-0.0732049	-0.0653593
3.95	0	-0.0704855	-0.0733925	-0.0733612	-0.0653593
3.975	0	-0.0705793	-0.0731737	-0.0733925	-0.0653281
4	0	-0.0705168	-0.0730174	-0.0732987	-0.0651093
4.025	0	-0.0703293	-0.0728299	-0.0731424	-0.0654531
4.05	0	-0.0700479	-0.0729549	-0.0733925	-0.0652656
4.075	0	-0.0706731	-0.0731737	-0.0733925	-0.0653906
4.1	0	-0.0705481	-0.0728611	-0.0731112	-0.0654844
4.125	0	-0.0702355	-0.0730799	-0.0732675	-0.0653906
4.15	0	-0.0702667	-0.0728611	-0.0732362	-0.0654844
4.175	0	-0.0707669	-0.0729549	-0.0732987	-0.0653906
4.2	0	-0.070298	-0.0731737	-0.0732362	-0.0653906
4.225	0	-0.0703293	-0.0729236	-0.0732675	-0.0654531
4.25	0	-0.0703918	-0.0729236	-0.0730799	-0.0655156
4.275	0	-0.0703918	-0.07333	-0.0731112	-0.0653281
4.3	0	-0.0704855	-0.0730174	-0.0732362	-0.0653593
4.325	0	-0.0702667	-0.0728299	-0.0731737	-0.0652968
4.35	0	-0.0704855	-0.0729236	-0.0732049	-0.0655156
4.375	0	-0.0707043	-0.0729236	-0.0734863	-0.0655156
4.4	0	-0.070298	-0.0729861	-0.0731737	-0.0652968
4.425	0	-0.0706106	-0.0729861	-0.0733612	-0.0654531
4.45	0	-0.0705168	-0.0730799	-0.0730487	-0.0654844
4.475	0	-0.0706106	-0.0727986	-0.0729549	-0.0653281
4.5	0	-0.070423	-0.0730799	-0.0731112	-0.0652656
4.525	0	-0.070298	-0.0731424	-0.0732362	-0.0658594
4.55	0	-0.070173	-0.0728611	-0.073455	-0.0653593
4.575	0	-0.0707043	-0.0729236	-0.0732049	-0.0652343
4.6	0	-0.0704543	-0.0729236	-0.0730799	-0.0652656
4.625	0	-0.070298	-0.0729236	-0.0734863	-0.0654531
4.65	0	-0.0707669	-0.0732987	-0.0731112	-0.0653593
4.675	0	-0.0704855	-0.0730487	-0.0733612	-0.0654844
4.7	0	-0.0702355	-0.0729236	-0.0731424	-0.0656094
4.725	0	-0.0704543	-0.0728611	-0.0730174	-0.0655469
4.75	0	-0.0703605	-0.0727673	-0.0732675	-0.0653281
4.775	0	-0.0703605	-0.0729236	-0.0730487	-0.0652656
4.8	0	-0.0705793	-0.0729549	-0.0731424	-0.0655156
4.825	0	-0.0703293	-0.0728299	-0.0733612	-0.0657344
4.85	0	-0.0706731	-0.0729549	-0.0730799	-0.0655469
4.875	0	-0.0706106	-0.0730799	-0.0730174	-0.065203
4.9	0	-0.070298	-0.0728611	-0.07333	-0.0652656
4.925	0	-0.070423	-0.0730799	-0.0730174	-0.0653906
4.95	0	-0.0703293	-0.0729861	-0.0731737	-0.0654844
4.975	0	-0.0703918	-0.0730799	-0.0731737	-0.0654531
5	0	-0.0704543	-0.0732675	-0.0730174	-0.0652343
5.025	0	-0.0704855	-0.0729236	-0.0730487	-0.0652343
5.05	0	-0.070423	-0.0727986	-0.0730799	-0.0652968
5.075	0	-0.0704543	-0.0734237	-0.0730174	-0.0655156
5.1	0	-0.0703293	-0.0729549	-0.0730174	-0.0654844
5.125	0	-0.0703605	-0.0728299	-0.0729236	-0.0654218
5.15	0	-0.0704855	-0.0728299	-0.0730487	-0.0654218
5.175	0	-0.0703918	-0.0729236	-0.0730487	-0.0654218
5.2	0	-0.0703918	-0.0730799	-0.0730799	-0.0655156
5.225	0	-0.0704543	-0.0727361	-0.0730174	-0.0653593
5.25	0	-0.0704543	-0.0732362	-0.0730174	-0.0652968
5.275	0	-0.070298	-0.0729861	-0.0729861	-0.0655156
5.3	0	-0.0704543	-0.0727673	-0.0728299	-0.0655781
5.325	0	-0.0704855	-0.0731112	-0.0732049	-0.0652656
5.35	0	-0.0702355	-0.0729236	-0.0731424	-0.0657344
5.375	0	-0.0703918	-0.0728611	-0.0729549	-0.0653281
5.4	0	-0.0703293	-0.0732362	-0.0728299	-0.0652656
5.425	0	-0.070173	-0.0729236	-0.0733925	-0.0655156
5.45	0	-0.0705168	-0.0730487	-0.0731112	-0.0654218
5.475	0	-0.0703918	-0.0731112	-0.0729861	-0.0656719
5.5	0	-0.070173	-0.0729861	-0.0727986	-0.0653593
5.525	0	-0.0707356	-0.0728611	-0.0732675	-0.0652656
5.55	0	-0.0705168	-0.0732362	-0.0730174	-0.0651718
5.575	0	-0.0702042	-0.0729549	-0.0729861	-0.0655156
5.6	0	-0.0706731	-0.0729549	-0.0729861	-0.0655469
5.625	0	-0.070423	-0.0728611	-0.0730174	-0.0652656
5.65	0	-0.0700792	-0.0731737	-0.0729861	-0.0654218
5.675	0	-0.0704855	-0.0729236	-0.0730174	-0.0655781
5.7	0	-0.070298	-0.0728611	-0.0729236	-0.0653593
5.725	0	-0.0702355	-0.0728924	-0.0732049	-0.0658594
5.75	0	-0.0705793	-0.0729861	-0.0729549	-0.0652968
5.775	0	-0.0702355	-0.0727986	-0.0728611	-0.0654218
5.8	0	-0.0702667	-0.0729236	-0.0730487	-0.0653281
5.825	0	-0.0703918	-0.0731112	-0.0731737	-0.0655781
5.85	0	-0.070298	-0.0728611	-0.0729861	-0.0654218
5.875	0	-0.0703918	-0.0728611	-0.0728299	-0.0654218
5.9	0	-0.0702667	-0.0729236	-0.0729549	-0.0654531
5.925	0	-0.0705481	-0.0733612	-0.0728924	-0.0654218
5.95	0	-0.070298	-0.0727986	-0.0730799	-0.0655781
5.975	0	-0.070298	-0.0728611	-0.0730487	-0.0654531
6	0	-0.0703293	-0.0728611	-0.0729549	-0.0653593
6.025	0	-0.0704855	-0.0728611	-0.0728924	-0.0654218
6.05	0	-0.0702355	-0.0731424	-0.0730799	-0.0652343
6.075	0	-0.0702042	-0.0728924	-0.0731737	-0.0651718
6.1	0	-0.070298	-0.0728924	-0.0729861	-0.0657032
6.125	0	-0.0705793	-0.0729236	-0.0728924	-0.0654531
6.15	0	-0.0702667	-0.0729549	-0.0731112	-0.0656094
6.175	0	-0.0703918	-0.0728611	-0.0729549	-0.0654844
6.2	0	-0.0703918	-0.0728299	-0.0728611	-0.0655156
6.225	0	-0.070298	-0.0728611	-0.0732675	-0.0656094
6.25	0	-0.0702355	-0.0728299	-0.0728299	-0.0655781
6.275	0	-0.070298	-0.0731112	-0.0728924	-0.0653281
6.3	0	-0.070298	-0.0729861	-0.0731112	-0.0653906
6.325	0	-0.0703293	-0.0726736	-0.0730174	-0.0652968
6.35	0	-0.070298	-0.0730174	-0.0728299	-0.0655781
6.375	0	-0.0702667	-0.0727986	-0.0728611	-0.0653281
6.4	0	-0.0703605	-0.0729236	-0.0728299	-0.0654844
6.425	0	-0.0707356	-0.0729549	-0.0732987	-0.0653906
6.45	0	-0.0702667	-0.0729549	-0.0728299	-0.0657657
6.475	0	-0.0702042	-0.0728924	-0.0727986	-0.0656406
6.5	0	-0.0703605	-0.0729549	-0.0727986	-0.0653281
6.525	0	-0.0702355	-0.0731112	-0.0727673	-0.0652343
6.55	0	-0.0699854	-0.0728924	-0.0733612	-0.0657344
6.575	0	-0.070173	-0.0727986	-0.0727673	-0.0655469
6.6	0	-0.070423	-0.0729549	-0.0728611	-0.0654844
6.625	0	-0.0702667	-0.0729549	-0.0728924	-0.0653593
6.65	0	-0.0702042	-0.0731424	-0.0728924	-0.0659532
6.675	0	-0.0701417	-0.0729236	-0.0730174	-0.0655469
6.7	0	-0.0704855	-0.0727986	-0.0729549	-0.0654531
6.725	0	-0.0702042	-0.0730487	-0.0728611	-0.0654531
6.75	0	-0.0702667	-0.0727986	-0.0728924	-0.0655781
6.775	0	-0.070423	-0.0727986	-0.0728299	-0.0654531
6.8	0	-0.0701417	-0.0729549	-0.0728299	-0.0653906
6.825	0	-0.0703605	-0.0727986	-0.0729861	-0.0657032
6.85	0	-0.0702042	-0.0729549	-0.0728611	-0.0656719
6.875	0	-0.070173	-0.0727673	-0.0728924	-0.0655469
6.9	0	-0.0702042	-0.0729861	-0.0729236	-0.0656094
6.925	0	-0.0702042	-0.0728924	-0.0727673	-0.0655469
6.95	0	-0.0706418	-0.0728611	-0.0728299	-0.0654844
6.975	0	-0.0700479	-0.0728924	-0.0728924	-0.0655469
7	0	-0.0700167	-0.0729549	-0.0727673	-0.0657032
7.025	0	-0.070298	-0.0729549	-0.0729236	-0.0656094
7.05	0	-0.070173	-0.0728611	-0.0728924	-0.0657969
7.075	0	-0.070173	-0.0729549	-0.0728924	-0.0655469
7.1	0	-0.0699229	-0.0730799	-0.0729236	-0.0652656
7.125	0	-0.0702355	-0.0727673	-0.0727673	-0.0653593
7.15	0	-0.0702667	-0.0727361	-0.0728924	-0.0654531
7.175	0	-0.070298	-0.0728299	-0.0729236	-0.0654531
7.2	0	-0.0703605	-0.0729549	-0.0727673	-0.0659532
7.225	0	-0.0702355	-0.0729549	-0.0727986	-0.0657032
7.25	0	-0.0701105	-0.0729236	-0.0724548	-0.0654844
7.275	0	-0.0700479	-0.0727986	-0.0729861	-0.0655156
7.3	0	-0.0702042	-0.0727986	-0.0728924	-0.0657344
7.325	0	-0.0704855	-0.0729861	-0.072611	-0.0657344
7.35	0	-0.0700792	-0.0728611	-0.0726423	-0.0656094
7.375	0	-0.0702042	-0.0727048	-0.07333	-0.0655156
7.4	0	-0.0702355	-0.0730174	-0.0727986	-0.0656719
7.425	0	-0.0700479	-0.0730174	-0.072611	-0.0655781
7.45	0	-0.0700167	-0.0728611	-0.0727361	-0.0659532
7.475	0	-0.0700479	-0.0727673	-0.0732362	-0.0654844
7.5	0	-0.0699229	-0.0730799	-0.0727673	-0.0653593
7.525	0	-0.0703918	-0.0728299	-0.0727361	-0.0655156
7.55	0	-0.0701105	-0.0727986	-0.0725485	-0.0652968
7.575	0	-0.0698604	-0.0727361	-0.0727048	-0.0659532
7.6	0	-0.0698917	-0.0732987	-0.0727361	-0.0654844
7.625	0	-0.0700792	-0.0727986	-0.0727361	-0.0653906
7.65	0	-0.0703293	-0.0727048	-0.0728299	-0.0654531
7.675	0	-0.0701417	-0.0728299	-0.0729861	-0.0654531
7.7	0	-0.0704543	-0.0728299	-0.0726736	-0.0657344
7.725	0	-0.070173	-0.0729236	-0.0726736	-0.0656094
7.75	0	-0.0700792	-0.0727673	-0.0726423	-0.0655469
7.775	0	-0.0701105	-0.0730487	-0.0729861	-0.0656719
7.8	0	-0.070173	-0.0728611	-0.0725173	-0.0653906
7.825	0	-0.0702355	-0.0727048	-0.0726736	-0.0657344
7.85	0	-0.0701417	-0.0730174	-0.0725798	-0.0657657
7.875	0	-0.0703293	-0.0728299	-0.072611	-0.0653281
7.9	0	-0.0700792	-0.0726736	-0.0727986	-0.0653906
7.925	0	-0.0702042	-0.0729236	-0.0727361	-0.0655781
7.95	0	-0.0700167	-0.0729236	-0.0725798	-0.0657032
7.975	0	-0.070298	-0.0728924	-0.0727986	-0.0652968
8	0	-0.0699542	-0.0729236	-0.0727673	-0.0657657
8.025	0	-0.0699542	-0.0727361	-0.0727361	-0.0657344
8.05	0	-0.0700792	-0.0727048	-0.0727048	-0.0654218
8.075	0	-0.0700479	-0.0732049	-0.0727048	-0.0654218
8.1	0	-0.0701417	-0.0727361	-0.0729861	-0.0655469
8.125	0	-0.0701417	-0.0728299	-0.0726736	-0.0655781
8.15	0	-0.0700167	-0.0728299	-0.072611	-0.0654218
8.175	0	-0.0701417	-0.0727048	-0.0727048	-0.0658282
8.2	0	-0.070173	-0.0728299	-0.0726736	-0.0654531
8.225	0	-0.0701417	-0.0726736	-0.0729549	-0.0654531
8.25	0	-0.0699854	-0.0727361	-0.0727361	-0.0654844
8.275	0	-0.0703605	-0.0730174	-0.0725173	-0.0655781
8.3	0	-0.0702042	-0.072486	-0.0727986	-0.0654844
8.325	0	-0.0699229	-0.0728299	-0.0727048	-0.0658594
8.35	0	-0.0704543	-0.0727361	-0.0730799	-0.0653593
8.375	0	-0.0702042	-0.0727673	-0.0727361	-0.0654218
8.4	0	-0.0699229	-0.0728611	-0.0725485	-0.0655156
8.425	0	-0.0700479	-0.0728924	-0.0727986	-0.0653281
8.45	0	-0.0702667	-0.0729236	-0.0725173	-0.0653593
8.475	0	-0.0698291	-0.0726736	-0.0730799	-0.0657032
8.5	0	-0.0701105	-0.0727361	-0.0729236	-0.0658282
8.525	0	-0.0699854	-0.0728299	-0.0725173	-0.0655156
8.55	0	-0.0700167	-0.0727048	-0.0726736	-0.0653281
8.575	0	-0.0701105	-0.0729236	-0.0727986	-0.0654844
8.6	0	-0.0698291	-0.0729236	-0.0726423	-0.0657344
8.625	0	-0.0700792	-0.0727361	-0.0725798	-0.0654531
8.65	0	-0.0700479	-0.0730174	-0.072486	-0.0654844
8.675	0	-0.0702355	-0.0727986	-0.072611	-0.0653906
8.7	0	-0.0700479	-0.0728611	-0.0727361	-0.0654531
8.725	0	-0.0699854	-0.0728611	-0.0725485	-0.0653906
8.75	0	-0.0703918	-0.0728611	-0.072611	-0.0656094
8.775	0	-0.0700792	-0.0727673	-0.0725798	-0.0655781
8.8	0	-0.0700479	-0.0729549	-0.0724548	-0.0653593
8.825	0	-0.070173	-0.0728611	-0.0726736	-0.0658282
8.85	0	-0.0699542	-0.0727361	-0.0725485	-0.0653906
8.875	0	-0.0700792	-0.0727986	-0.0727048	-0.0653281
8.9	0	-0.0700792	-0.0727673	-0.072611	-0.0658594
8.925	0	-0.0700792	-0.0727048	-0.0728611	-0.0653906
8.95	0	-0.0700792	-0.0727673	-0.0726736	-0.0653281
8.975	0	-0.0697979	-0.0726423	-0.0726736	-0.0655156
9	0	-0.0703293	-0.0730174	-0.072611	-0.0656094
9.025	0	-0.0698604	-0.0725798	-0.0727048	-0.0654844
9.05	0	-0.0697354	-0.0727986	-0.0726736	-0.0655469
9.075	0	-0.0698917	-0.0728611	-0.0725173	-0.0656094
9.1	0	-0.0699542	-0.0727361	-0.0728924	-0.0654844
9.125	0	-0.0701417	-0.0725798	-0.0728299	-0.0653593
9.15	0	-0.0700167	-0.0725798	-0.072486	-0.0651718
9.175	0	-0.0698291	-0.0728611	-0.0725173	-0.0654844
9.2	0	-0.0700479	-0.0727673	-0.0725798	-0.0654218
9.225	0	-0.0702667	-0.0726423	-0.0726736	-0.0653906
9.25	0	-0.0699229	-0.0727048	-0.0727986	-0.0657657
9.275	0	-0.0698917	-0.0727986	-0.0725798	-0.0654844
9.3	0	-0.0700167	-0.072611	-0.0724235	-0.0652968
9.325	0	-0.0701105	-0.0725173	-0.0726736	-0.0654218
9.35	0	-0.0701105	-0.0727048	-0.0726736	-0.0654218
9.375	0	-0.0699229	-0.0727673	-0.072486	-0.0658282
9.4	0	-0.070173	-0.0727361	-0.0726423	-0.0654531
9.425	0	-0.0700167	-0.0725798	-0.0728611	-0.0654531
9.45	0	-0.070173	-0.0731112	-0.0726736	-0.0653281
9.475	0	-0.070173	-0.0727673	-0.072486	-0.0652968
9.5	0	-0.0697354	-0.0725173	-0.0727673	-0.0654844
9.525	0	-0.0698291	-0.0726736	-0.0725485	-0.0654531
9.55	0	-0.0700792	-0.072611	-0.0727361	-0.0653593
9.575	0	-0.0698917	-0.0729861	-0.0725798	-0.0657344
9.6	0	-0.0699542	-0.0726736	-0.0725173	-0.0655156
9.625	0	-0.0699229	-0.0727361	-0.0727986	-0.0657344
9.65	0	-0.0698917	-0.0727361	-0.0725798	-0.0655156
9.675	0	-0.0700792	-0.0727361	-0.0727361	-0.0653906
9.7	0	-0.0700167	-0.0726736	-0.0725173	-0.0655781
9.725	0	-0.0700792	-0.0727986	-0.0727986	-0.0655469
9.75	0	-0.0700479	-0.0725798	-0.0728611	-0.0653281
9.775	0	-0.0700167	-0.0723922	-0.072361	-0.0654218
9.8	0	-0.0698604	-0.0727048	-0.0727673	-0.0654531
9.825	0	-0.070173	-0.0728611	-0.072611	-0.0655156
9.85	0	-0.0702042	-0.0725798	-0.0725173	-0.0653281
9.875	0	-0.0697979	-0.0726423	-0.072611	-0.0653906
9.9	0	-0.0698604	-0.0726423	-0.072611	-0.0652968
9.925	0	-0.0700479	-0.0725485	-0.0725173	-0.0652968
9.95	0	-0.0700479	-0.0726423	-0.0725173	-0.0656094
9.975	0	-0.0699542	-0.0727048	-0.072611	-0.0654844
10	0	-0.0698604	-0.0725798	-0.0725485	-0.0655781
10.025	0	-0.0702355	-0.0728299	-0.0725798	-0.0656406
10.05	0	-0.0699229	-0.0725485	-0.0725173	-0.0653906
10.075	0	-0.0698604	-0.0727673	-0.0725798	-0.0655156
10.1	0	-0.0698604	-0.0728611	-0.0727673	-0.0657657
10.125	0	-0.0699229	-0.0727048	-0.072486	-0.0653593
10.15	0	-0.0698917	-0.072611	-0.072486	-0.0653281
10.175	0	-0.0698604	-0.0728611	-0.0727361	-0.0657344
10.2	0	-0.0698604	-0.0727361	-0.0724235	-0.0654218
10.225	0	-0.0700792	-0.072486	-0.0727048	-0.0654531
10.25	0	-0.0700167	-0.0728299	-0.0725173	-0.0651093
10.275	0	-0.0699854	-0.0725485	-0.0727673	-0.0652968
10.3	0	-0.0700167	-0.0724548	-0.0725173	-0.0653593
10.325	0	-0.0698604	-0.0729549	-0.0723922	-0.0655156
10.35	0	-0.0700479	-0.0726736	-0.0726736	-0.0658907
10.375	0	-0.0699229	-0.0725485	-0.0725173	-0.0654531
10.4	0	-0.0700167	-0.0725798	-0.0725173	-0.0653593
10.425	0	-0.0700167	-0.0727361	-0.0725485	-0.0654218
10.45	0	-0.0698604	-0.0728611	-0.0724548	-0.0655781
10.475	0	-0.070298	-0.0727361	-0.0727986	-0.0655781
10.5	0	-0.0699229	-0.0724548	-0.0724548	-0.0653906
10.525	0	-0.0697979	-0.0729236	-0.0723297	-0.0653281
10.55	0	-0.0701417	-0.0727673	-0.0724548	-0.0657657
10.575	0	-0.0698917	-0.072486	-0.0723922	-0.0657969
10.6	0	-0.0698291	-0.0726736	-0.072486	-0.0655781
10.625	0	-0.0698917	-0.0727673	-0.0725798	-0.0653593
10.65	0	-0.0698917	-0.0727986	-0.0725173	-0.0656406
10.675	0	-0.0700167	-0.0727361	-0.0724235	-0.0656406
10.7	0	-0.0698604	-0.072486	-0.0724235	-0.0655781
10.725	0	-0.0700792	-0.0727048	-0.072486	-0.0654218
10.75	0	-0.0699229	-0.0725798	-0.0724235	-0.0658282
10.775	0	-0.0698291	-0.072611	-0.0726423	-0.0655781
10.8	0	-0.0698917	-0.0724548	-0.072361	-0.0654218
10.825	0	-0.0697666	-0.0727361	-0.0726736	-0.0657032
10.85	0	-0.0699854	-0.0727048	-0.072486	-0.0657032
10.875	0	-0.0698917	-0.072486	-0.0723922	-0.0653593
10.9	0	-0.0697979	-0.0728924	-0.0725173	-0.0654844
10.925	0	-0.0699542	-0.0725798	-0.0724548	-0.0657032
10.95	0	-0.0699229	-0.0727048	-0.0724235	-0.0653593
10.975	0	-0.0697979	-0.0725798	-0.0723297	-0.0655469
11	0	-0.0700479	-0.0727361	-0.0723922	-0.0656719
11.025	0	-0.0699229	-0.072611	-0.072486	-0.0658282
11.05	0	-0.0698604	-0.0725173	-0.0725173	-0.0656094
11.075	0	-0.0698917	-0.0725798	-0.0726736	-0.0655469
11.1	0	-0.0697041	-0.0726423	-0.0724235	-0.066172
11.125	0	-0.0700792	-0.072486	-0.0724548	-0.0657969
11.15	0	-0.0699542	-0.0724548	-0.0726736	-0.0655156
11.175	0	-0.0697666	-0.0726736	-0.0727673	-0.0657969
11.2	0	-0.0700792	-0.0725173	-0.0725173	-0.0657657
11.225	0	-0.0698917	-0.0725173	-0.0724548	-0.0659845
11.25	0	-0.0698291	-0.072486	-0.0727673	-0.0656094
11.275	0	-0.0698917	-0.0724235	-0.0725798	-0.0656094
11.3	0	-0.0698291	-0.0729236	-0.0725173	-0.0657344
11.325	0	-0.0698604	-0.0725485	-0.072486	-0.0655469
11.35	0	-0.0699542	-0.0725173	-0.0727048	-0.0655781
11.375	0	-0.0702042	-0.0725798	-0.0722985	-0.0657032
11.4	0	-0.0698291	-0.0725798	-0.0722985	-0.0654844
11.425	0	-0.0697666	-0.0725485	-0.0725173	-0.0654218
11.45	0	-0.0699229	-0.0725485	-0.072486	-0.0654218
11.475	0	-0.0698291	-0.0725485	-0.0723922	-0.0658907
11.5	0	-0.0699542	-0.072611	-0.0723922	-0.0657657
11.525	0	-0.0698604	-0.0725173	-0.0727673	-0.0656719
11.55	0	-0.0700792	-0.0724235	-0.0723297	-0.0656406
11.575	0	-0.0697354	-0.072611	-0.0727361	-0.0657657
11.6	0	-0.0697979	-0.0724548	-0.0727986	-0.0656094
11.625	0	-0.0697666	-0.0724235	-0.072486	-0.0658282
11.65	0	-0.0697041	-0.0727361	-0.0723922	-0.0654531
11.675	0	-0.0699854	-0.0727361	-0.0724235	-0.0657032
11.7	0	-0.0698604	-0.0723922	-0.0724235	-0.0657969
11.725	0	-0.0697979	-0.0725173	-0.0723297	-0.0656094
11.75	0	-0.0697666	-0.0725173	-0.0728611	-0.0656719
11.775	0	-0.0698604	-0.0724548	-0.0725485	-0.0655156
11.8	0	-0.0699229	-0.0727673	-0.072236	-0.0654218
11.825	0	-0.0697979	-0.0725173	-0.0728299	-0.0656719
11.85	0	-0.0697041	-0.072611	-0.0725173	-0.0656719
11.875	0	-0.0697666	-0.0730174	-0.072361	-0.0656719
11.9	0	-0.0698917	-0.0725798	-0.0727048	-0.0654218
11.925	0	-0.0698291	-0.0723922	-0.0724235	-0.0657344
11.95	0	-0.0700479	-0.072361	-0.0723297	-0.0657344
11.975	0	-0.0696103	-0.0726736	-0.0725173	-0.0656094
12	0	-0.0698291	-0.0724548	-0.0722985	-0.0657969
12.025	0	-0.0699229	-0.0724235	-0.0724235	-0.0655469
12.05	0	-0.0698917	-0.0726736	-0.0724548	-0.0657032
12.075	0	-0.0697041	-0.0725485	-0.0722672	-0.0657344
12.1	0	-0.0697041	-0.0726736	-0.0728299	-0.0661095
12.125	0	-0.0697666	-0.0723297	-0.0725173	-0.0660782
12.15	0	-0.0697979	-0.0722672	-0.0723922	-0.0657032
12.175	0	-0.0699542	-0.0730487	-0.0723922	-0.0656094
12.2	0	-0.0697979	-0.072361	-0.0723297	-0.0664221
12.225	0	-0.0697666	-0.0723922	-0.0726423	-0.0658594
12.25	0	-0.0697041	-0.0722672	-0.0725798	-0.0656406
12.275	0	-0.0697354	-0.072486	-0.0725485	-0.0655156
12.3	0	-0.0697354	-0.0725798	-0.0725485	-0.0662345
12.325	0	-0.0699229	-0.0722672	-0.0723922	-0.0656719
12.35	0	-0.0698291	-0.0729236	-0.0726423	-0.0655781
12.375	0	-0.0698604	-0.0724548	-0.0724235	-0.0655469
12.4	0	-0.0699229	-0.0724235	-0.0727986	-0.0659532
12.425	0	-0.0698917	-0.072486	-0.072486	-0.0656094
12.45	0	-0.0698604	-0.0729549	-0.0723297	-0.0657032
12.475	0	-0.0697666	-0.0725173	-0.0729861	-0.0655469
12.5	0	-0.0696729	-0.0724235	-0.0723922	-0.0665784
12.525	0	-0.0699229	-0.0727361	-0.0723297	-0.066047
12.55	0	-0.0698917	-0.0730174	-0.0727673	-0.0656719
12.575	0	-0.0697979	-0.0721734	-0.0725173	-0.0658282
12.6	0	-0.0697041	-0.0725485	-0.0721734	-0.0658282
12.625	0	-0.0699854	-0.0723922	-0.0727673	-0.0656719
12.65	0	-0.0700167	-0.0725173	-0.0722985	-0.0657344
12.675	0	-0.0697666	-0.0728611	-0.0723922	-0.0657657
12.7	0	-0.0697979	-0.0724235	-0.0724235	-0.0662033
12.725	0	-0.0696729	-0.0723297	-0.072486	-0.0658594
12.75	0	-0.0699542	-0.0726423	-0.0722985	-0.0657032
12.775	0	-0.0699854	-0.0725485	-0.0723922	-0.0656094
12.8	0	-0.0698917	-0.0723922	-0.0725173	-0.0658907
12.825	0	-0.0697979	-0.0721734	-0.0723297	-0.0658282
12.85	0	-0.0697666	-0.0725173	-0.0725485	-0.0654844
12.875	0	-0.0697979	-0.072486	-0.072486	-0.0657657
12.9	0	-0.0697041	-0.0724235	-0.0723922	-0.0657969
12.925	0	-0.0698917	-0.0725485	-0.0723297	-0.0655156
12.95	0	-0.0698604	-0.0725173	-0.072361	-0.066047
12.975	0	-0.0698604	-0.072361	-0.0725798	-0.0658594
13	0	-0.0698917	-0.0724235	-0.0723922	-0.0657032
13.025	0	-0.0696103	-0.0728299	-0.0725798	-0.0659845
13.05	0	-0.0698604	-0.0724235	-0.072236	-0.0658282
13.075	0	-0.0697354	-0.0725798	-0.0722672	-0.0660157
13.1	0	-0.0697666	-0.0724548	-0.0723297	-0.0658594
13.125	0	-0.0697666	-0.072611	-0.0725798	-0.0657032
13.15	0	-0.0697354	-0.0727048	-0.072361	-0.0658282
13.175	0	-0.0696729	-0.072486	-0.0723922	-0.0658594
13.2	0	-0.0697666	-0.0723922	-0.0723922	-0.066172
13.225	0	-0.0697354	-0.0723922	-0.0725173	-0.0656719
13.25	0	-0.0696103	-0.0724548	-0.072486	-0.0657969
13.275	0	-0.0698917	-0.0725485	-0.072361	-0.0656094
13.3	0	-0.0699854	-0.0725173	-0.0724235	-0.0655781
13.325	0	-0.0695166	-0.0725798	-0.0725173	-0.066172
13.35	0	-0.0696103	-0.0726736	-0.0723297	-0.0657032
13.375	0	-0.0696416	-0.0725798	-0.0725485	-0.0659845
13.4	0	-0.0697666	-0.0723922	-0.0723922	-0.0658282
13.425	0	-0.0696103	-0.0727361	-0.0725173	-0.0657344
13.45	0	-0.0697979	-0.0723297	-0.0726736	-0.0659845
13.475	0	-0.0699229	-0.0727361	-0.0722985	-0.0657344
13.5	0	-0.0696729	-0.0727048	-0.0724548	-0.0661095
13.525	0	-0.0697041	-0.0724548	-0.0725485	-0.0662345
13.55	0	-0.0697354	-0.0725485	-0.072361	-0.0660157
13.575	0	-0.0698604	-0.0724548	-0.0722672	-0.0658907
13.6	0	-0.0696416	-0.0725798	-0.072361	-0.0659845
13.625	0	-0.0696729	-0.0724235	-0.0724548	-0.0660782
13.65	0	-0.0697041	-0.072361	-0.0722985	-0.0658282
13.675	0	-0.0696416	-0.0724548	-0.0723297	-0.0660782
13.7	0	-0.0697041	-0.072486	-0.0724235	-0.066047
13.725	0	-0.0696729	-0.0725798	-0.0722985	-0.0658282
13.75	0	-0.069454	-0.0724235	-0.0726736	-0.0658594
13.775	0	-0.0696103	-0.0725485	-0.0724235	-0.0658907
13.8	0	-0.0695791	-0.0727048	-0.0724548	-0.0657969
13.825	0	-0.0696103	-0.0725798	-0.0725173	-0.0658594
13.85	0	-0.0697979	-0.0723922	-0.0725173	-0.0657032
13.875	0	-0.0697979	-0.0726423	-0.0724235	-0.0658594
13.9	0	-0.0696416	-0.0725485	-0.0726736	-0.0659845
13.925	0	-0.069454	-0.0725485	-0.0723297	-0.0659532
13.95	0	-0.0697979	-0.072486	-0.0724548	-0.0658594
13.975	0	-0.0698917	-0.072361	-0.0724548	-0.0660157
14	0	-0.069454	-0.0726736	-0.0723922	-0.0659845
14.025	0	-0.0695166	-0.0724548	-0.0722672	-0.0661095
14.05	0	-0.0697041	-0.0725173	-0.0722672	-0.0657657
14.075	0	-0.0695166	-0.0725173	-0.0724235	-0.0657657
14.1	0	-0.0695478	-0.0723922	-0.0725485	-0.0656719
14.125	0	-0.0698604	-0.0727673	-0.072361	-0.0662033
14.15	0	-0.0696729	-0.0726736	-0.072361	-0.0662658
14.175	0	-0.0697666	-0.0725173	-0.0721109	-0.0657969
14.2	0	-0.0697041	-0.0725485	-0.072361	-0.0657032
14.225	0	-0.0693915	-0.0724548	-0.0725173	-0.0659532
14.25	0	-0.0699542	-0.0726423	-0.0722672	-0.0662033
14.275	0	-0.0698291	-0.0726423	-0.0722985	-0.065922
14.3	0	-0.0695791	-0.0724548	-0.0722672	-0.0656094
14.325	0	-0.0695791	-0.0726423	-0.0723297	-0.0659532
14.35	0	-0.0696103	-0.072486	-0.072486	-0.0660157
14.375	0	-0.0696103	-0.0724235	-0.0723297	-0.0658907
14.4	0	-0.0696416	-0.0726736	-0.0723922	-0.0658594
14.425	0	-0.0697666	-0.0722985	-0.0723297	-0.0658282
14.45	0	-0.0696103	-0.072611	-0.0722672	-0.0662658
14.475	0	-0.0696416	-0.0727986	-0.0725485	-0.0658594
14.5	0	-0.0697354	-0.0724235	-0.0723922	-0.066297
14.525	0	-0.0695166	-0.0725798	-0.0722985	-0.0658907
14.55	0	-0.0695166	-0.072486	-0.0724548	-0.0660782
14.575	0	-0.0696416	-0.0727048	-0.0724235	-0.0662345
14.6	0	-0.069454	-0.0725173	-0.072236	-0.0659845
14.625	0	-0.0700479	-0.0724548	-0.0723922	-0.0658282
14.65	0	-0.0695478	-0.0724235	-0.0723297	-0.0662033
14.675	0	-0.069454	-0.0725173	-0.072361	-0.0658282
14.7	0	-0.0697041	-0.0725798	-0.0723297	-0.0658594
14.725	0	-0.0693915	-0.0725798	-0.072486	-0.0661095
14.75	0	-0.0697041	-0.0727361	-0.0723297	-0.0658907
14.775	0	-0.0697041	-0.0726423	-0.0722985	-0.0655781
14.8	0	-0.0695478	-0.0725798	-0.072361	-0.066047
14.825	0	-0.0697666	-0.072361	-0.072486	-0.0659845
14.85	0	-0.069454	-0.0725173	-0.0723922	-0.0658282
14.875	0	-0.0696729	-0.0727361	-0.0723297	-0.0658594
14.9	0	-0.0697979	-0.0724235	-0.072236	-0.0661095
14.925	0	-0.0695478	-0.0727048	-0.072486	-0.065922
14.95	0	-0.0696103	-0.0725798	-0.0722985	-0.0659532
14.975	0	-0.0696729	-0.0727361	-0.0723297	-0.066047
15	0	-0.0697041	-0.0727048	-0.0722672	-0.066172
15.025	0	-0.0697041	-0.0723297	-0.0724548	-0.0658907
15.05	0	-0.0697041	-0.0725798	-0.0723297	-0.0659532
15.075	0	-0.0697979	-0.0725485	-0.072486	-0.066047
15.1	0	-0.0694228	-0.072486	-0.0721734	-0.0656406
15.125	0	-0.0696103	-0.072611	-0.0724548	-0.0659532
15.15	0	-0.0699854	-0.072611	-0.0722672	-0.0660157
15.175	0	-0.0695478	-0.0724235	-0.072236	-0.066172
15.2	0	-0.069454	-0.0727361	-0.0723297	-0.0661095
15.225	0	-0.0698917	-0.072611	-0.0723297	-0.0657969
15.25	0	-0.0696416	-0.0725485	-0.072361	-0.0658907
15.275	0	-0.0694853	-0.0723922	-0.0721109	-0.0658907
15.3	0	-0.0696416	-0.0727048	-0.0723922	-0.0660782
15.325	0	-0.0695478	-0.0725798	-0.0722985	-0.0658907
15.35	0	-0.0695478	-0.0723922	-0.0721422	-0.0656094
15.375	0	-0.0693915	-0.0727048	-0.0724235	-0.0660782
15.4	0	-0.0697666	-0.072486	-0.0722047	-0.0658594
15.425	0	-0.0696416	-0.0725798	-0.0722047	-0.0659532
15.45	0	-0.0695791	-0.0729236	-0.0722672	-0.0662658
15.475	0	-0.0693915	-0.0724548	-0.0722985	-0.0658907
15.5	0	-0.0695166	-0.0725173	-0.0722985	-0.0660157
15.525	0	-0.0696416	-0.0727361	-0.0720797	-0.0659845
15.55	0	-0.0694228	-0.072361	-0.072361	-0.0660157
15.575	0	-0.069454	-0.0726736	-0.0721422	-0.0657969
15.6	0	-0.0695166	-0.0727673	-0.0721422	-0.065922
15.625	0	-0.0697041	-0.0724548	-0.0722047	-0.0660782
15.65	0	-0.0696103	-0.072486	-0.072236	-0.066047
15.675	0	-0.0693603	-0.0727048	-0.0721734	-0.0662658
15.7	0	-0.0696729	-0.0724548	-0.072361	-0.066172
15.725	0	-0.0696416	-0.072486	-0.0722672	-0.0657344
15.75	0	-0.0694853	-0.0726736	-0.0723297	-0.0658907
15.775	0	-0.0692978	-0.0726423	-0.0723297	-0.0660782
15.8	0	-0.0697979	-0.0725173	-0.0722047	-0.0658594
15.825	0	-0.0696416	-0.0725173	-0.072236	-0.0657344
15.85	0	-0.069454	-0.072611	-0.0720797	-0.0659532
15.875	0	-0.0699542	-0.0728611	-0.072361	-0.0659845
15.9	0	-0.0696416	-0.0724548	-0.0722047	-0.0658282
15.925	0	-0.0695166	-0.072611	-0.0722047	-0.065922
15.95	0	-0.0697666	-0.0727986	-0.0720797	-0.0659845
15.975	0	-0.0696729	-0.0723297	-0.0721734	-0.0658594
16	0	-0.0693915	-0.0728299	-0.072236	-0.0659532
16.025	0	-0.0695791	-0.0725485	-0.0722047	-0.0661095
16.05	0	-0.069454	-0.072611	-0.072236	-0.066172
16.075	0	-0.0696103	-0.0724235	-0.0721109	-0.0658907
16.1	0	-0.0699229	-0.0727048	-0.0720484	-0.0660157
16.125	0	-0.0695166	-0.0727361	-0.0724235	-0.0657657
16.15	0	-0.0696103	-0.0725485	-0.072361	-0.0661095
16.175	0	-0.0695166	-0.0723297	-0.0722985	-0.0658282
16.2	0	-0.0697041	-0.0724548	-0.0720797	-0.0658594
16.225	0	-0.0696416	-0.0726736	-0.0722047	-0.066047
16.25	0	-0.0696729	-0.0725485	-0.0720797	-0.0659532
16.275	0	-0.0695791	-0.072611	-0.0721734	-0.0657032
16.3	0	-0.0700792	-0.0723922	-0.0723922	-0.0658907
16.325	0	-0.0696103	-0.0726736	-0.0721109	-0.0660782
16.35	0	-0.0694228	-0.072611	-0.0722985	-0.066172
16.375	0	-0.0696103	-0.0725485	-0.0721734	-0.0658907
16.4	0	-0.0693603	-0.0725798	-0.0722047	-0.066047
16.425	0	-0.0693603	-0.0727048	-0.0723922	-0.0658907
16.45	0	-0.069454	-0.0723922	-0.0722047	-0.0659845
16.475	0	-0.0695166	-0.0726736	-0.0721109	-0.0661095
16.5	0	-0.0695478	-0.0725798	-0.0723922	-0.0662345
16.525	0	-0.0695166	-0.0725485	-0.0721734	-0.0658594
16.55	0	-0.0697979	-0.0727986	-0.0720484	-0.0658594
16.575	0	-0.0695791	-0.0724548	-0.072486	-0.0662658
16.6	0	-0.0695478	-0.0726736	-0.0723297	-0.066047
16.625	0	-0.0697666	-0.0726736	-0.0720484	-0.0658282
16.65	0	-0.0693603	-0.0724548	-0.072236	-0.0660782
16.675	0	-0.0697979	-0.0725798	-0.0720484	-0.0662658
16.7	0	-0.0697666	-0.072486	-0.072236	-0.0658282
16.725	0	-0.0694853	-0.072611	-0.0721422	-0.0660157
16.75	0	-0.0698917	-0.0727048	-0.0721734	-0.065922
16.775	0	-0.0695791	-0.0726736	-0.0720797	-0.0659845
16.8	0	-0.0695791	-0.072361	-0.0721109	-0.065922
16.825	0	-0.0696103	-0.0726736	-0.0722047	-0.0658282
16.85	0	-0.069454	-0.0725798	-0.0720484	-0.0663908
16.875	0	-0.0698291	-0.072361	-0.0720797	-0.0657969
16.9	0	-0.0694853	-0.0724548	-0.0722047	-0.0658594
16.925	0	-0.0695166	-0.0728924	-0.0723922	-0.0660157
16.95	0	-0.0696103	-0.0724235	-0.0720172	-0.0658594
16.975	0	-0.0696729	-0.0726423	-0.0720172	-0.0665471
17	0	-0.069329	-0.0725173	-0.0721109	-0.0660157
17.025	0	-0.0693603	-0.072611	-0.0721109	-0.0657657
17.05	0	-0.0698917	-0.0729236	-0.0721109	-0.0663596
17.075	0	-0.0695791	-0.0725485	-0.0720797	-0.0659532
17.1	0	-0.0696103	-0.0724235	-0.0719859	-0.066047
17.125	0	-0.0696103	-0.0725485	-0.0719546	-0.0661095
17.15	0	-0.069454	-0.072611	-0.072236	-0.0658907
17.175	0	-0.0697041	-0.0725798	-0.0722047	-0.066297
17.2	0	-0.0696416	-0.072486	-0.0719859	-0.0659532
17.225	0	-0.0696729	-0.0727048	-0.0722047	-0.0662345
17.25	0	-0.0696103	-0.0726736	-0.0721109	-0.0658594
17.275	0	-0.0696103	-0.0725798	-0.0720484	-0.0657969
17.3	0	-0.0694853	-0.072611	-0.0719546	-0.0661408
17.325	0	-0.0697354	-0.0725173	-0.0723922	-0.0658907
17.35	0	-0.0697979	-0.0725173	-0.0721734	-0.0658594
17.375	0	-0.0694853	-0.0723297	-0.0720797	-0.0661095
17.4	0	-0.0692665	-0.0725798	-0.0721109	-0.0658907
17.425	0	-0.0693915	-0.0728611	-0.0722985	-0.066172
17.45	0	-0.0695166	-0.072236	-0.0719859	-0.065922
17.475	0	-0.069454	-0.0725173	-0.0722047	-0.065922
17.5	0	-0.0691727	-0.0725173	-0.0721734	-0.0659845
17.525	0	-0.069454	-0.0724235	-0.0719859	-0.0658907
17.55	0	-0.0697041	-0.0724548	-0.0721422	-0.066047
17.575	0	-0.0696103	-0.0724548	-0.0721422	-0.0659845
17.6	0	-0.0693915	-0.0725485	-0.0719546	-0.065922
17.625	0	-0.0697041	-0.0727361	-0.0721422	-0.0662658
17.65	0	-0.0698917	-0.072486	-0.0719546	-0.065922
17.675	0	-0.0695478	-0.072611	-0.0722672	-0.0661408
17.7	0	-0.069454	-0.0727986	-0.0719859	-0.0659532
17.725	0	-0.0693915	-0.0725173	-0.0720172	-0.0660157
17.75	0	-0.0699542	-0.0724235	-0.0720172	-0.0658907
17.775	0	-0.0692978	-0.0728299	-0.0720797	-0.0660157
17.8	0	-0.0696729	-0.072361	-0.0722047	-0.0659845
17.825	0	-0.0694853	-0.0723922	-0.0720797	-0.0657657
17.85	0	-0.069454	-0.0727986	-0.0720484	-0.0658907
17.875	0	-0.0700167	-0.0725173	-0.0720484	-0.0659532
17.9	0	-0.0693603	-0.0724548	-0.0719859	-0.0659532
17.925	0	-0.0696103	-0.0727986	-0.0721734	-0.0658594
17.95	0	-0.0698604	-0.0726423	-0.0720172	-0.0661408
17.975	0	-0.0692665	-0.0725485	-0.0719234	-0.0659845
18	0	-0.0695166	-0.072486	-0.0719546	-0.0659845
18.025	0	-0.0696416	-0.0725173	-0.0722047	-0.0658594
18.05	0	-0.0693915	-0.072611	-0.0722047	-0.0657657
18.075	0	-0.0695791	-0.0724548	-0.0719234	-0.0659845
18.1	0	-0.0695166	-0.072611	-0.0720172	-0.0658907
18.125	0	-0.0692978	-0.0727986	-0.0721422	-0.0660157
18.15	0	-0.0694853	-0.0725798	-0.0721734	-0.0659845
18.175	0	-0.0695166	-0.0724235	-0.0720172	-0.0659532
18.2	0	-0.0695478	-0.0727986	-0.0719859	-0.0657969
18.225	0	-0.0696416	-0.0725173	-0.0719546	-0.0658594
18.25	0	-0.0695478	-0.072486	-0.0718609	-0.0664846
18.275	0	-0.0692978	-0.0727361	-0.0720484	-0.0659845
18.3	0	-0.0697666	-0.0726423	-0.0719546	-0.0657657
18.325	0	-0.0693603	-0.0723922	-0.0717984	-0.0658907
18.35	0	-0.0693915	-0.0727048	-0.0720484	-0.0660157
18.375	0	-0.069454	-0.0723297	-0.0720172	-0.0657969
18.4	0	-0.0697979	-0.0725485	-0.0717358	-0.0658907
18.425	0	-0.0693915	-0.0727048	-0.0720172	-0.0658594
18.45	0	-0.0693603	-0.072611	-0.0720797	-0.0659532
18.475	0	-0.0692978	-0.0724548	-0.0719234	-0.0658282
18.5	0	-0.069454	-0.0726736	-0.0719234	-0.065922
18.525	0	-0.0696729	-0.0727361	-0.0718296	-0.0658594
18.55	0	-0.0694853	-0.0724548	-0.0719234	-0.0659532
18.575	0	-0.0693603	-0.0725798	-0.0718609	-0.0657032
18.6	0	-0.0697666	-0.0727048	-0.072361	-0.0658594
18.625	0	-0.0697666	-0.0724548	-0.0719859	-0.066172
18.65	0	-0.0693603	-0.0724548	-0.0718296	-0.066047
18.675	0	-0.0695166	-0.0726736	-0.0719859	-0.0657657
18.7	0	-0.0696103	-0.0726736	-0.0720172	-0.0664533
18.725	0	-0.0693915	-0.0724548	-0.0718921	-0.065922
18.75	0	-0.0696729	-0.0727361	-0.0717358	-0.0658594
18.775	0	-0.0695478	-0.0726423	-0.0719859	-0.0663596
18.8	0	-0.069329	-0.0725485	-0.0721734	-0.066047
18.825	0	-0.069454	-0.0727673	-0.0718609	-0.0659532
18.85	0	-0.0692978	-0.0727048	-0.0717984	-0.0661095
18.875	0	-0.0694228	-0.0726423	-0.0719234	-0.065922
18.9	0	-0.0696729	-0.0727986	-0.0719234	-0.0658907
18.925	0	-0.069454	-0.0725485	-0.0717984	-0.0658282
18.95	0	-0.0692978	-0.0723922	-0.0717671	-0.0661095
18.975	0	-0.0697041	-0.0727673	-0.0718296	-0.0659532
19	0	-0.069454	-0.0725173	-0.0721109	-0.0659532
19.025	0	-0.069454	-0.0725173	-0.0718296	-0.0659532
19.05	0	-0.0696103	-0.0726423	-0.0717984	-0.0662033
19.075	0	-0.0697041	-0.0726736	-0.0718296	-0.0661408
19.1	0	-0.0695791	-0.0726423	-0.0719234	-0.0659845
19.125	0	-0.0695166	-0.0726736	-0.0719234	-0.0658907
19.15	0	-0.0698604	-0.0723297	-0.0717046	-0.0658282
19.175	0	-0.0694228	-0.0725485	-0.0720797	-0.0660782
19.2	0	-0.0698291	-0.0725173	-0.0718921	-0.0659532
19.225	0	-0.0695166	-0.0725798	-0.0718609	-0.0659845
19.25	0	-0.0696416	-0.0727673	-0.0720484	-0.065922
19.275	0	-0.0696103	-0.0726423	-0.0718609	-0.0660157
19.3	0	-0.0697979	-0.0727361	-0.0718921	-0.066047
19.325	0	-0.0694228	-0.0727048	-0.0719546	-0.0658594
19.35	0	-0.0693603	-0.0726423	-0.0719859	-0.066047
19.375	0	-0.0692978	-0.0725173	-0.0716733	-0.0658907
19.4	0	-0.0695166	-0.0726423	-0.0718921	-0.0657344
19.425	0	-0.0694853	-0.0727673	-0.0719859	-0.0663596
19.45	0	-0.069454	-0.0724548	-0.0717046	-0.065922
19.475	0	-0.0696103	-0.0731424	-0.0719234	-0.0657032
19.5	0	-0.0697354	-0.072486	-0.0719234	-0.066047
19.525	0	-0.0695478	-0.072611	-0.0717984	-0.0658282
19.55	0	-0.0697354	-0.0727673	-0.0718921	-0.0657969
19.575	0	-0.0694228	-0.072486	-0.0720797	-0.0658282
19.6	0	-0.0697354	-0.072611	-0.0718921	-0.0658907
19.625	0	-0.0696103	-0.0725798	-0.0718296	-0.0657344
19.65	0	-0.0694853	-0.0725798	-0.0717358	-0.0658282
19.675	0	-0.0695166	-0.0725485	-0.0718296	-0.0662033
19.7	0	-0.0696103	-0.0725798	-0.0718609	-0.0658907
19.725	0	-0.0694853	-0.0724548	-0.0718609	-0.0659532
19.75	0	-0.069454	-0.0725485	-0.0717984	-0.0658282
19.775	0	-0.0693603	-0.0725173	-0.0720484	-0.066172
19.8	0	-0.0695791	-0.0729549	-0.0719234	-0.0660157
19.825	0	-0.0696103	-0.072611	-0.071517	-0.0657969
19.85	0	-0.0696103	-0.072611	-0.0719859	-0.0656719
19.875	0	-0.0697666	-0.072611	-0.0717046	-0.0660157
19.9	0	-0.069454	-0.0724548	-0.0717358	-0.066172
19.925	0	-0.0692978	-0.0727361	-0.0718921	-0.065922
19.95	0	-0.0697041	-0.072611	-0.0717671	-0.0655469
19.975	0	-0.0695166	-0.0725798	-0.0717358	-0.0657344
20	0	-0.0693915	-0.0727361	-0.0717358	-0.0658907
20.025	0	-0.0695166	-0.0727048	-0.0717984	-0.0660782
20.05	0	-0.0694853	-0.072611	-0.0718921	-0.0658282
20.075	0	-0.0697041	-0.0725485	-0.0717358	-0.066047
20.1	0	-0.0697666	-0.0724235	-0.0717671	-0.065922
20.125	0	-0.0695791	-0.0731112	-0.0718921	-0.0658907
20.15	0	-0.0694853	-0.0727048	-0.071517	-0.0656719
20.175	0	-0.0697041	-0.072361	-0.0717046	-0.0659532
20.2	0	-0.0697666	-0.0727673	-0.0718921	-0.0661095
20.225	0	-0.0695166	-0.0726736	-0.0719546	-0.0657969
20.25	0	-0.0695791	-0.0725798	-0.0716108	-0.0660782
20.275	0	-0.0695791	-0.0727986	-0.0720484	-0.0658282
20.3	0	-0.069454	-0.0725485	-0.0718296	-0.066047
20.325	0	-0.0696103	-0.0728299	-0.0716108	-0.0658282
20.35	0	-0.0695478	-0.0726736	-0.0715796	-0.0658594
20.375	0	-0.0695166	-0.072611	-0.0718609	-0.0656094
20.4	0	-0.0694228	-0.072611	-0.0717358	-0.0658907
20.425	0	-0.0696729	-0.0726423	-0.071517	-0.0658907
20.45	0	-0.0695478	-0.072611	-0.0720172	-0.0657344
20.475	0	-0.0694228	-0.0724235	-0.0716108	-0.066172
20.5	0	-0.0692978	-0.0725485	-0.0715483	-0.0658282
20.525	0	-0.0695166	-0.0727673	-0.0715483	-0.0658282
20.55	0	-0.0697979	-0.0724548	-0.0717358	-0.0662658
20.575	0	-0.0695166	-0.0725798	-0.0716733	-0.0657657
20.6	0	-0.0694228	-0.0725798	-0.0714233	-0.0656094
20.625	0	-0.0695166	-0.0725485	-0.0719234	-0.0658282
20.65	0	-0.0695478	-0.072611	-0.0717046	-0.0659532
20.675	0	-0.0695791	-0.0725173	-0.071517	-0.0658282
20.7	0	-0.0693603	-0.072486	-0.0715483	-0.0658282
20.725	0	-0.0694853	-0.0727673	-0.0718296	-0.0657344
20.75	0	-0.0698291	-0.0725485	-0.0717984	-0.065922
20.775	0	-0.0694853	-0.0725485	-0.0716733	-0.0658282
20.8	0	-0.0692665	-0.072611	-0.0715483	-0.0657032
20.825	0	-0.0695791	-0.0727986	-0.0719546	-0.0657032
20.85	0	-0.069454	-0.0725173	-0.0717984	-0.0660157
20.875	0	-0.0693603	-0.072486	-0.0715483	-0.065922
20.9	0	-0.0698291	-0.0725485	-0.0716108	-0.0657969
20.925	0	-0.0695478	-0.0726736	-0.0715483	-0.0659532
20.95	0	-0.0693915	-0.0729861	-0.0716421	-0.0657344
20.975	0	-0.0696416	-0.0724235	-0.0717671	-0.0655156
21	0	-0.069454	-0.072361	-0.0715796	-0.0657969
21.025	0	-0.0694228	-0.0728299	-0.0718296	-0.0658594
21.05	0	-0.0695478	-0.0724235	-0.0717046	-0.0659845
21.075	0	-0.0697354	-0.0727361	-0.0715483	-0.0657344
21.1	0	-0.0694228	-0.0726423	-0.0717046	-0.0658282
21.125	0	-0.0694853	-0.0724548	-0.0717671	-0.0660782
21.15	0	-0.0697666	-0.072486	-0.0715483	-0.0658907
21.175	0	-0.0696103	-0.0725485	-0.0717358	-0.0656719
21.2	0	-0.0694853	-0.0725173	-0.071517	-0.065922
21.225	0	-0.0694228	-0.0724548	-0.0715796	-0.0658282
21.25	0	-0.0695166	-0.0725485	-0.0714858	-0.0656719
21.275	0	-0.0696103	-0.0725485	-0.071517	-0.0658907
21.3	0	-0.0694228	-0.0725798	-0.0715796	-0.065922
21.325	0	-0.0694228	-0.0727673	-0.0714233	-0.0658282
21.35	0	-0.0696416	-0.0724235	-0.0714858	-0.0661095
21.375	0	-0.0697041	-0.072611	-0.071517	-0.0658594
21.4	0	-0.0695478	-0.0725173	-0.0717984	-0.0657344
21.425	0	-0.0693915	-0.0724548	-0.0714545	-0.0660157
21.45	0	-0.0695478	-0.072486	-0.0714545	-0.0660157
21.475	0	-0.0697666	-0.0727048	-0.071517	-0.0658594
21.5	0	-0.0694228	-0.0724235	-0.071517	-0.0660782
21.525	0	-0.0693915	-0.0725173	-0.0714545	-0.0658594
21.55	0	-0.0696103	-0.0727048	-0.0713295	-0.0657969
21.575	0	-0.0694853	-0.0723922	-0.0715796	-0.0658907
21.6	0	-0.069329	-0.0727986	-0.0714545	-0.066297
21.625	0	-0.069454	-0.0725485	-0.071267	-0.0659845
21.65	0	-0.0696729	-0.0724235	-0.0716733	-0.0657969
21.675	0	-0.0695791	-0.0726736	-0.0715483	-0.0657657
21.7	0	-0.0693915	-0.0725798	-0.071267	-0.0659532
21.725	0	-0.0694853	-0.072361	-0.0715796	-0.0657969
21.75	0	-0.0695791	-0.0725485	-0.0712982	-0.0659532
21.775	0	-0.0692665	-0.0726423	-0.0717358	-0.0658282
21.8	0	-0.0694228	-0.0725485	-0.0714233	-0.0661095
21.825	0	-0.069454	-0.0725173	-0.071267	-0.0659845
21.85	0	-0.0694228	-0.0727986	-0.0714545	-0.0657969
21.875	0	-0.0694853	-0.072611	-0.0713608	-0.0658594
21.9	0	-0.0694853	-0.0724548	-0.0714233	-0.0662033
21.925	0	-0.0697041	-0.0726736	-0.0713295	-0.066047
21.95	0	-0.0693603	-0.0727673	-0.0712045	-0.0658594
21.975	0	-0.0696729	-0.0723297	-0.0717358	-0.0657969
22	0	-0.0694853	-0.0723922	-0.0714858	-0.0663283
22.025	0	-0.0692978	-0.0723297	-0.0714858	-0.0660157
22.05	0	-0.0694853	-0.0727048	-0.0717984	-0.066172
22.075	0	-0.0694853	-0.0727361	-0.071517	-0.0658594
22.1	0	-0.0693603	-0.0723297	-0.0713608	-0.0658282
22.125	0	-0.069454	-0.0723922	-0.0715796	-0.065922
22.15	0	-0.0692352	-0.0729861	-0.071392	-0.066297
22.175	0	-0.0699542	-0.072486	-0.0713295	-0.066172
22.2	0	-0.069454	-0.0724548	-0.0714858	-0.0657969
22.225	0	-0.0693915	-0.072486	-0.071392	-0.0656719
22.25	0	-0.0695166	-0.0728611	-0.0712982	-0.0663908
22.275	0	-0.0693915	-0.0726423	-0.0713295	-0.0658907
22.3	0	-0.0697041	-0.0725173	-0.0715483	-0.0657969
22.325	0	-0.069454	-0.0724548	-0.0714233	-0.0663283
22.35	0	-0.069329	-0.0725173	-0.0713295	-0.0658282
22.375	0	-0.0695166	-0.0727986	-0.0714233	-0.0657344
22.4	0	-0.0694853	-0.0724548	-0.0717358	-0.0660782
22.425	0	-0.0696103	-0.0727048	-0.071392	-0.066172
22.45	0	-0.0693603	-0.0724548	-0.0713295	-0.0658907
22.475	0	-0.0692665	-0.0724548	-0.0719234	-0.0658594
22.5	0	-0.0695478	-0.0725485	-0.0713608	-0.0663908
22.525	0	-0.0695166	-0.0723922	-0.0712045	-0.0659845
22.55	0	-0.069329	-0.072486	-0.0712357	-0.0657969
22.575	0	-0.0696103	-0.072486	-0.0719234	-0.0659532
22.6	0	-0.0693915	-0.0725173	-0.071392	-0.066172
22.625	0	-0.0694853	-0.0723922	-0.071267	-0.0657969
22.65	0	-0.0696416	-0.0726423	-0.0713608	-0.0662033
22.675	0	-0.0694228	-0.0728299	-0.0715796	-0.065922
22.7	0	-0.0693603	-0.0722985	-0.0713608	-0.0655156
22.725	0	-0.0694228	-0.0723922	-0.0713608	-0.0658594
22.75	0	-0.069329	-0.0726736	-0.0711732	-0.0657344
22.775	0	-0.069454	-0.0727048	-0.0715796	-0.0658282
22.8	0	-0.0692665	-0.0728924	-0.0714545	-0.066047
22.825	0	-0.069329	-0.0725173	-0.071267	-0.0656719
22.85	0	-0.069454	-0.0723297	-0.0713295	-0.0664221
22.875	0	-0.0693603	-0.0727673	-0.0715796	-0.0660157
22.9	0	-0.0696103	-0.0724235	-0.071392	-0.0658282
22.925	0	-0.0695478	-0.0725485	-0.0713608	-0.0658594
22.95	0	-0.0693915	-0.0724235	-0.0712045	-0.0655781
22.975	0	-0.0692978	-0.0723922	-0.0713608	-0.0665471
23	0	-0.0697041	-0.072611	-0.071392	-0.0659532
23.025	0	-0.0696103	-0.0722672	-0.071267	-0.0657969
23.05	0	-0.0691415	-0.0728299	-0.0712357	-0.0658907
23.075	0	-0.069204	-0.072486	-0.0713295	-0.0657032
23.1	0	-0.0700167	-0.0724548	-0.0711107	-0.066172
23.125	0	-0.0692665	-0.0728611	-0.0712357	-0.0658907
23.15	0	-0.069204	-0.0723922	-0.0714858	-0.0655469
23.175	0	-0.0693603	-0.072611	-0.0712357	-0.0654844
23.2	0	-0.0697354	-0.0728299	-0.071267	-0.0654218
23.225	0	-0.069454	-0.0723297	-0.0711732	-0.0655781
23.25	0	-0.069329	-0.0724548	-0.0711732	-0.0656719
23.275	0	-0.0692978	-0.0727986	-0.0711107	-0.0656719
23.3	0	-0.0698291	-0.0724235	-0.0709857	-0.0661095
23.325	0	-0.0694853	-0.0724548	-0.0713295	-0.0657344
23.35	0	-0.0694228	-0.072486	-0.0712045	-0.065922
23.375	0	-0.0694228	-0.0727048	-0.0713295	-0.0662033
23.4	0	-0.0696416	-0.072236	-0.0713295	-0.0657032
23.425	0	-0.0693915	-0.0724548	-0.0712357	-0.0659532
23.45	0	-0.0692352	-0.0727361	-0.0714233	-0.0661095
23.475	0	-0.0697041	-0.0723297	-0.0713295	-0.0658594
23.5	0	-0.0695791	-0.0722985	-0.0712045	-0.0656406
23.525	0	-0.0693603	-0.0725798	-0.0713608	-0.0661408
23.55	0	-0.069454	-0.0724548	-0.0712357	-0.0657344
23.575	0	-0.0693603	-0.0724548	-0.0712982	-0.0655781
23.6	0	-0.069454	-0.0727361	-0.0712982	-0.0657032
23.625	0	-0.069454	-0.0727361	-0.0712357	-0.0658594
23.65	0	-0.0695478	-0.0722985	-0.071142	-0.0655469
23.675	0	-0.0693603	-0.0724235	-0.0711732	-0.0654844
23.7	0	-0.069454	-0.0725798	-0.071142	-0.0656406
23.725	0	-0.069454	-0.0725485	-0.0712982	-0.0659532
23.75	0	-0.0694228	-0.0725173	-0.0710794	-0.0656094
23.775	0	-0.0696729	-0.0726736	-0.0713608	-0.0655781
23.8	0	-0.0693603	-0.072361	-0.0712045	-0.0656094
23.825	0	-0.0694228	-0.0724235	-0.071392	-0.0662033
23.85	0	-0.069454	-0.072361	-0.0710794	-0.0656719
23.875	0	-0.069329	-0.0724548	-0.0710794	-0.0656719
23.9	0	-0.0692665	-0.0724548	-0.0709544	-0.0657344
23.925	0	-0.0695791	-0.0725798	-0.0712045	-0.065922
23.95	0	-0.0693603	-0.0725173	-0.0710482	-0.0657969
23.975	0	-0.0695166	-0.0722985	-0.071267	-0.0657032
24	0	-0.0695478	-0.0725798	-0.0712357	-0.065922
24.025	0	-0.0693915	-0.072486	-0.0711107	-0.0657969
24.05	0	-0.069454	-0.0723922	-0.0710169	-0.0656719
24.075	0	-0.0693603	-0.0726736	-0.071267	-0.0657969
24.1	0	-0.0694853	-0.0725173	-0.071392	-0.0659845
24.125	0	-0.0694228	-0.072486	-0.0710482	-0.0657344
24.15	0	-0.0692352	-0.072611	-0.0710794	-0.0654531
24.175	0	-0.0697041	-0.072486	-0.071517	-0.0655469
24.2	0	-0.069454	-0.0725798	-0.0712045	-0.0657032
24.225	0	-0.0692978	-0.0725798	-0.0712045	-0.0655156
24.25	0	-0.0694228	-0.072611	-0.0713295	-0.0657344
24.275	0	-0.0692352	-0.0723297	-0.0710482	-0.0660782
24.3	0	-0.0694853	-0.0723297	-0.0709544	-0.0657344
24.325	0	-0.0694228	-0.0727673	-0.0709544	-0.0658594
24.35	0	-0.0695791	-0.0725798	-0.0711107	-0.0655469
24.375	0	-0.0694853	-0.0722985	-0.0713295	-0.0656719
24.4	0	-0.0692352	-0.0725173	-0.0710482	-0.0657657
24.425	0	-0.0696416	-0.0727048	-0.0711732	-0.0657344
24.45	0	-0.069454	-0.0723922	-0.071142	-0.0659845
24.475	0	-0.0693915	-0.0722985	-0.0709857	-0.0656719
24.5	0	-0.0695166	-0.0727673	-0.0712045	-0.0657657
24.525	0	-0.0694228	-0.0724548	-0.0712982	-0.0657344
24.55	0	-0.0695166	-0.0723297	-0.0710794	-0.0656406
24.575	0	-0.0696729	-0.0728299	-0.0709544	-0.0657969
24.6	0	-0.069329	-0.0724235	-0.0710794	-0.0656719
24.625	0	-0.0692978	-0.0727361	-0.071517	-0.0656094
24.65	0	-0.0696729	-0.0727361	-0.0711732	-0.0658907
24.675	0	-0.0693603	-0.072486	-0.0710169	-0.0657657
24.7	0	-0.0693603	-0.072361	-0.0710169	-0.0658907
24.725	0	-0.0693915	-0.0726736	-0.0710169	-0.0658282
24.75	0	-0.0694853	-0.0725485	-0.0710794	-0.0656719
24.775	0	-0.0693915	-0.0724548	-0.0710794	-0.0657344
24.8	0	-0.0692665	-0.072486	-0.0710794	-0.0659532
24.825	0	-0.0695478	-0.0725173	-0.0711107	-0.066047
24.85	0	-0.0693915	-0.0727361	-0.0710169	-0.0658907
24.875	0	-0.069329	-0.0724235	-0.0709544	-0.0657657
24.9	0	-0.069454	-0.0725798	-0.0711107	-0.0660157
24.925	0	-0.0696103	-0.0724235	-0.071267	-0.0659532
24.95	0	-0.0696729	-0.0722985	-0.0709231	-0.0656719
24.975	0	-0.0693603	-0.0725173	-0.0710482	-0.0658594
25	0	-0.0692978	-0.0723922	-0.0709231	-0.0657344
25.025	0	-0.0695791	-0.0724235	-0.0709857	-0.0659845
25.05	0	-0.0697666	-0.072486	-0.0712357	-0.0659532
25.075	0	-0.0695166	-0.0724548	-0.0709857	-0.0658594
25.1	0	-0.0692978	-0.0725173	-0.0711732	-0.0662033
25.125	0	-0.0693915	-0.072486	-0.0709857	-0.065922
25.15	0	-0.0697666	-0.0724235	-0.0708919	-0.0656094
25.175	0	-0.0695166	-0.0726423	-0.0710482	-0.0657344
25.2	0	-0.0693915	-0.0724235	-0.0710794	-0.0657969
25.225	0	-0.0695478	-0.0727361	-0.0710169	-0.0657969
25.25	0	-0.0693915	-0.072611	-0.0710794	-0.0657657
25.275	0	-0.0693915	-0.0724235	-0.0710169	-0.0657344
25.3	0	-0.0696103	-0.0725485	-0.0708294	-0.0658594
25.325	0	-0.0694228	-0.0725485	-0.0712045	-0.0658594
25.35	0	-0.0695166	-0.0724548	-0.0708919	-0.066172
25.375	0	-0.0691727	-0.0727048	-0.0708919	-0.0657969
25.4	0	-0.0693915	-0.0724548	-0.0709857	-0.065922
25.425	0	-0.069454	-0.0724235	-0.0707043	-0.0658594
25.45	0	-0.0695166	-0.0725173	-0.071267	-0.0658594
25.475	0	-0.0695791	-0.0726736	-0.0711107	-0.0659532
25.5	0	-0.0694228	-0.072486	-0.0708919	-0.0658594
25.525	0	-0.0692352	-0.0727361	-0.0709231	-0.0659532
25.55	0	-0.0696103	-0.0726736	-0.0708294	-0.0661095
25.575	0	-0.0693915	-0.0723297	-0.0712357	-0.0658594
25.6	0	-0.069329	-0.0728924	-0.0709544	-0.0658282
25.625	0	-0.0699542	-0.0725485	-0.0707043	-0.0657969
25.65	0	-0.0693603	-0.0725173	-0.071142	-0.0660157
25.675	0	-0.0693603	-0.072486	-0.0708606	-0.0658594
25.7	0	-0.0697666	-0.0724548	-0.0713295	-0.0657969
25.725	0	-0.069329	-0.0728299	-0.0709857	-0.0659532
25.75	0	-0.0692352	-0.0725485	-0.0708919	-0.065922
25.775	0	-0.0696416	-0.072486	-0.0710482	-0.0658907
25.8	0	-0.069329	-0.0727048	-0.0709544	-0.0656719
25.825	0	-0.0694228	-0.072486	-0.0708294	-0.0659532
25.85	0	-0.0696103	-0.0722672	-0.0709231	-0.0660782
25.875	0	-0.0692665	-0.0727048	-0.0709857	-0.0660157
25.9	0	-0.0691102	-0.0724235	-0.0709857	-0.0658594
25.925	0	-0.0692978	-0.072486	-0.0709857	-0.0662658
25.95	0	-0.0693915	-0.0724548	-0.0709857	-0.0660782
25.975	0	-0.0691102	-0.072361	-0.0709231	-0.065922
26	0	-0.069329	-0.072611	-0.0709857	-0.0660157
26.025	0	-0.0692665	-0.0725173	-0.0708606	-0.0658282
26.05	0	-0.0695478	-0.0723297	-0.0709857	-0.0659845
26.075	0	-0.0695166	-0.0725173	-0.0712357	-0.0659845
26.1	0	-0.0693603	-0.072486	-0.0709544	-0.0658594
26.125	0	-0.0693603	-0.0726423	-0.0708294	-0.0658594
26.15	0	-0.069204	-0.0723922	-0.0709231	-0.0659532
26.175	0	-0.0695166	-0.0729549	-0.0708919	-0.065922
26.2	0	-0.0694853	-0.0723922	-0.0713295	-0.0657032
26.225	0	-0.0694228	-0.0724235	-0.0708606	-0.0662033
26.25	0	-0.0692665	-0.0724235	-0.0710794	-0.0658907
26.275	0	-0.0695166	-0.0723297	-0.0708919	-0.0657344
26.3	0	-0.0696729	-0.0726423	-0.0709231	-0.0664533
26.325	0	-0.069204	-0.072361	-0.0708294	-0.0657969
26.35	0	-0.0691727	-0.0724548	-0.0709231	-0.0656719
26.375	0	-0.0694228	-0.0727048	-0.0711107	-0.0662033
26.4	0	-0.0691727	-0.0724548	-0.0708606	-0.065922
26.425	0	-0.0692978	-0.0726423	-0.0707669	-0.0658282
26.45	0	-0.0691727	-0.0726736	-0.0708606	-0.0660782
26.475	0	-0.0692665	-0.0723922	-0.0710794	-0.0657032
26.5	0	-0.0697354	-0.072611	-0.0710169	-0.0658282
26.525	0	-0.0693603	-0.0725798	-0.0708919	-0.0660782
26.55	0	-0.0692352	-0.0724235	-0.0709231	-0.0658594
26.575	0	-0.0695791	-0.0727361	-0.0709231	-0.0657344
26.6	0	-0.0694853	-0.0725173	-0.0710169	-0.0658594
26.625	0	-0.0692665	-0.0725173	-0.0710169	-0.0659532
26.65	0	-0.0697666	-0.072486	-0.0710482	-0.065922
26.675	0	-0.0694853	-0.072486	-0.0708606	-0.0660782
26.7	0	-0.069204	-0.0728611	-0.0709231	-0.0657657
26.725	0	-0.0692978	-0.0725485	-0.0709857	-0.0658594
26.75	0	-0.0694853	-0.0724235	-0.0708294	-0.0658282
26.775	0	-0.0692978	-0.0724235	-0.0710482	-0.066172
26.8	0	-0.069329	-0.072486	-0.0710169	-0.0658594
26.825	0	-0.0690164	-0.0725173	-0.0712045	-0.0658282
26.85	0	-0.0693603	-0.0726736	-0.0709231	-0.0658282
26.875	0	-0.0692665	-0.072486	-0.0711107	-0.0660157
26.9	0	-0.0694853	-0.0722985	-0.0710482	-0.0661095
26.925	0	-0.069329	-0.0727673	-0.0708294	-0.0657344
26.95	0	-0.0693603	-0.072611	-0.0711107	-0.0660157
26.975	0	-0.0692352	-0.0726423	-0.0711732	-0.0659532
27	0	-0.0696103	-0.072486	-0.0710482	-0.065922
27.025	0	-0.069329	-0.0724548	-0.0708919	-0.0660782
27.05	0	-0.0695791	-0.0725173	-0.0711732	-0.0658907
27.075	0	-0.069329	-0.0729861	-0.0708919	-0.0658282
27.1	0	-0.0695478	-0.072361	-0.0708294	-0.0666096
27.125	0	-0.069204	-0.072486	-0.0709857	-0.0661095
27.15	0	-0.0695478	-0.0727986	-0.0709857	-0.0657657
27.175	0	-0.069329	-0.0725173	-0.0709231	-0.0660782
27.2	0	-0.0689852	-0.0723297	-0.0710482	-0.065922
27.225	0	-0.069329	-0.0724548	-0.0708606	-0.0657969
27.25	0	-0.069329	-0.0725485	-0.0712045	-0.0660157
27.275	0	-0.0691102	-0.0723297	-0.0709544	-0.066047
27.3	0	-0.0689852	-0.0726423	-0.0707981	-0.0658907
27.325	0	-0.0691727	-0.0723922	-0.0710794	-0.0662033
27.35	0	-0.0691727	-0.0724235	-0.0708606	-0.0660782
27.375	0	-0.0689227	-0.0725798	-0.0712045	-0.0657969
27.4	0	-0.0696416	-0.0722985	-0.0709544	-0.066172
27.425	0	-0.0692665	-0.0724235	-0.0707669	-0.0658594
27.45	0	-0.0691102	-0.0723922	-0.0711732	-0.0661408
27.475	0	-0.0695478	-0.0724548	-0.0707981	-0.0657657
27.5	0	-0.0693603	-0.0725485	-0.0708606	-0.0659845
27.525	0	-0.0691415	-0.0725485	-0.0709544	-0.0657969
27.55	0	-0.0692665	-0.0725485	-0.0707669	-0.0657657
27.575	0	-0.0693915	-0.0725173	-0.0708294	-0.0660157
27.6	0	-0.0691727	-0.0725485	-0.0708294	-0.065922
27.625	0	-0.0692352	-0.0726423	-0.0710794	-0.0657969
27.65	0	-0.0693915	-0.0725173	-0.0708919	-0.0657969
27.675	0	-0.0693603	-0.072486	-0.0707669	-0.0660157
27.7	0	-0.0692352	-0.0728924	-0.071267	-0.0660157
27.725	0	-0.069329	-0.072611	-0.0709231	-0.0657657
27.75	0	-0.0693915	-0.0724548	-0.0707356	-0.065922
27.775	0	-0.0692352	-0.072361	-0.0711107	-0.0659532
27.8	0	-0.0691102	-0.0728299	-0.0709857	-0.0659845
27.825	0	-0.069204	-0.0725485	-0.0707981	-0.0659532
27.85	0	-0.0692352	-0.072486	-0.0711732	-0.0658282
27.875	0	-0.0691727	-0.0726423	-0.0707981	-0.0658282
27.9	0	-0.0691727	-0.0725173	-0.0708294	-0.0661095
27.925	0	-0.0695166	-0.072486	-0.0713608	-0.0664221
27.95	0	-0.0692665	-0.0727361	-0.0709231	-0.0659532
27.975	0	-0.0691727	-0.072236	-0.0709231	-0.065922
28	0	-0.0693603	-0.0725485	-0.0710794	-0.0662658
28.025	0	-0.0692352	-0.0727673	-0.0709857	-0.0662033
28.05	0	-0.0697041	-0.072486	-0.0709231	-0.0658282
28.075	0	-0.0692978	-0.072486	-0.0707981	-0.0663283
28.1	0	-0.0691727	-0.0725173	-0.0708919	-0.065922
28.125	0	-0.0694853	-0.0726423	-0.0709544	-0.0659532
28.15	0	-0.0692978	-0.0725173	-0.0709857	-0.066297
28.175	0	-0.0691727	-0.0724548	-0.0708919	-0.066047
28.2	0	-0.0691102	-0.0725173	-0.0708294	-0.0657969
28.225	0	-0.069329	-0.072486	-0.0709231	-0.0657969
28.25	0	-0.0690164	-0.072486	-0.0707981	-0.0658594
28.275	0	-0.0690164	-0.072486	-0.0709544	-0.0657969
28.3	0	-0.0696729	-0.0723922	-0.0708294	-0.0658282
28.325	0	-0.0692352	-0.0724235	-0.0708919	-0.0658594
28.35	0	-0.0691102	-0.0724235	-0.0709544	-0.066172
28.375	0	-0.069204	-0.072486	-0.0709231	-0.065922
28.4	0	-0.0689539	-0.0722672	-0.0708919	-0.0658594
28.425	0	-0.0689852	-0.0725798	-0.0710794	-0.0658282
28.45	0	-0.0691102	-0.0724548	-0.0708606	-0.0658594
28.475	0	-0.0692352	-0.0724235	-0.0706418	-0.0660782
28.5	0	-0.0693915	-0.0723297	-0.0709231	-0.0658594
28.525	0	-0.0694228	-0.0727361	-0.0706731	-0.0662033
28.55	0	-0.0692978	-0.072611	-0.0708919	-0.0661095
28.575	0	-0.0694853	-0.0725485	-0.0709857	-0.0658282
28.6	0	-0.0692665	-0.0724235	-0.0707043	-0.0659845
28.625	0	-0.0692352	-0.0724235	-0.0709231	-0.0658594
28.65	0	-0.0692978	-0.072611	-0.0707981	-0.066047
28.675	0	-0.0696729	-0.0724548	-0.0710482	-0.0659532
28.7	0	-0.0693603	-0.0724548	-0.0707669	-0.065922
28.725	0	-0.0690164	-0.0725485	-0.0709544	-0.0663908
28.75	0	-0.069204	-0.072486	-0.0710794	-0.0658907
28.775	0	-0.0692665	-0.072236	-0.0707669	-0.066172
28.8	0	-0.0691415	-0.0728299	-0.0707043	-0.066172
28.825	0	-0.069079	-0.0723297	-0.0708919	-0.0659845
28.85	0	-0.069329	-0.0722985	-0.0709857	-0.0657657
28.875	0	-0.0692352	-0.072486	-0.0707043	-0.0657344
28.9	0	-0.0691727	-0.072361	-0.0709544	-0.0663283
28.925	0	-0.0690164	-0.0727048	-0.0708919	-0.0659845
28.95	0	-0.0692665	-0.0724235	-0.0707356	-0.0659532
28.975	0	-0.0695166	-0.072236	-0.0710169	-0.0661095
29	0	-0.0694228	-0.0723297	-0.0708606	-0.0657657
29.025	0	-0.0692352	-0.0724235	-0.0708294	-0.065922
29.05	0	-0.0691415	-0.072486	-0.071267	-0.0660157
29.075	0	-0.0692978	-0.0724235	-0.0707981	-0.0658594
29.1	0	-0.0692665	-0.072486	-0.0707356	-0.066297
29.125	0	-0.0691727	-0.0726423	-0.0710794	-0.0659532
29.15	0	-0.069454	-0.0727048	-0.0707356	-0.0659532
29.175	0	-0.0692352	-0.0723922	-0.0709544	-0.0659532
29.2	0	-0.0691727	-0.0726736	-0.0708294	-0.0659845
29.225	0	-0.0690477	-0.0724235	-0.0707356	-0.0659845
29.25	0	-0.0691727	-0.0723297	-0.0709544	-0.0658907
29.275	0	-0.069204	-0.0727048	-0.0707669	-0.066172
29.3	0	-0.0691102	-0.0724548	-0.0710169	-0.0658907
29.325	0	-0.0691102	-0.0724548	-0.0707043	-0.0657344
29.35	0	-0.0693603	-0.0725485	-0.0708294	-0.066047
29.375	0	-0.0690477	-0.072361	-0.0707356	-0.0662345
29.4	0	-0.0692352	-0.0726736	-0.0707669	-0.0660782
29.425	0	-0.0692665	-0.0724548	-0.0709857	-0.066172
29.45	0	-0.069079	-0.0722672	-0.0709231	-0.0657657
29.475	0	-0.0693603	-0.0724548	-0.0707669	-0.0660157
29.5	0	-0.069079	-0.0723922	-0.0709231	-0.065922
29.525	0	-0.0691102	-0.0728924	-0.0707356	-0.0663596
29.55	0	-0.0692665	-0.0724548	-0.0706418	-0.065922
29.575	0	-0.0691727	-0.0723297	-0.0708606	-0.0658907
29.6	0	-0.0695791	-0.0725485	-0.0706106	-0.0658594
29.625	0	-0.0691102	-0.0725173	-0.0710482	-0.0662033
29.65	0	-0.069079	-0.0724548	-0.0707981	-0.065922
29.675	0	-0.0692352	-0.0723922	-0.0707981	-0.0663596
29.7	0	-0.069079	-0.0723297	-0.071267	-0.0658594
29.725	0	-0.0694853	-0.0727048	-0.0709231	-0.0658907
29.75	0	-0.0692352	-0.0725173	-0.0707356	-0.065922
29.775	0	-0.0691102	-0.0724548	-0.0711107	-0.066047
29.8	0	-0.0691102	-0.0723922	-0.0706106	-0.0658907
29.825	0	-0.069079	-0.0727673	-0.0708606	-0.0658594
29.85	0	-0.0692978	-0.072486	-0.0709544	-0.066047
29.875	0	-0.0692665	-0.0723297	-0.0707981	-0.0659532
29.9	0	-0.0690477	-0.0724548	-0.0705481	-0.0657657
29.925	0	-0.0692665	-0.0726736	-0.0708606	-0.0662033
29.95	0	-0.0691727	-0.0723922	-0.0707669	-0.0659532
29.975	0	-0.0693915	-0.0726736	-0.0707669	-0.065922
30	0	-0.069204	-0.0722672	-0.0708294	-0.0662033
30.025	0	-0.0690164	-0.0725485	-0.0708919	-0.0659532
30.05	0	-0.0692352	-0.0724548	-0.0707356	-0.0659532
30.075	0	-0.069204	-0.0724235	-0.0707043	-0.0660157
30.1	0	-0.0692978	-0.0726736	-0.0707981	-0.0663908
30.125	0	-0.0692665	-0.0724235	-0.0708919	-0.0658907
30.15	0	-0.069204	-0.0725173	-0.0707669	-0.0658907
30.175	0	-0.069329	-0.0723922	-0.0708919	-0.0661095
30.2	0	-0.0692978	-0.0724235	-0.0707043	-0.0662345
30.225	0	-0.0691727	-0.072486	-0.0709857	-0.0659532
30.25	0	-0.0692978	-0.0722985	-0.0707981	-0.0660782
30.275	0	-0.0691415	-0.072611	-0.0710794	-0.0661095
30.3	0	-0.0690164	-0.0723297	-0.0705168	-0.065922
30.325	0	-0.0693915	-0.0725173	-0.0707981	-0.0662658
30.35	0	-0.069329	-0.072611	-0.0709857	-0.0661095
30.375	0	-0.0690477	-0.072361	-0.0710169	-0.0659532
30.4	0	-0.0690164	-0.0727986	-0.0707669	-0.066047
30.425	0	-0.0690164	-0.0724235	-0.0709544	-0.0660157
30.45	0	-0.0692665	-0.0723297	-0.0707669	-0.0664221
30.475	0	-0.0691727	-0.0726736	-0.0707981	-0.0660782
30.5	0	-0.0693915	-0.072361	-0.0706418	-0.0657657
30.525	0	-0.0692352	-0.0724548	-0.0709857	-0.066172
30.55	0	-0.069204	-0.0725798	-0.0707669	-0.066047
30.575	0	-0.069204	-0.0723922	-0.0709544	-0.0664533
30.6	0	-0.0691102	-0.0727673	-0.0708294	-0.066047
30.625	0	-0.0692978	-0.0724235	-0.0707043	-0.0658594
30.65	0	-0.0691727	-0.0727361	-0.0707356	-0.0659532
30.675	0	-0.0690164	-0.0725798	-0.0710169	-0.0658594
30.7	0	-0.0692665	-0.0723297	-0.0707043	-0.0661095
30.725	0	-0.069329	-0.0727986	-0.0706731	-0.0659845
30.75	0	-0.0691415	-0.072486	-0.0710482	-0.0659845
30.775	0	-0.0689539	-0.072486	-0.0707356	-0.0662345
30.8	0	-0.0691727	-0.0725485	-0.0707981	-0.0660157
30.825	0	-0.0692352	-0.072361	-0.0705793	-0.0660157
30.85	0	-0.0690164	-0.0725173	-0.0706106	-0.0661408
30.875	0	-0.0690164	-0.0723297	-0.0705481	-0.0660782
30.9	0	-0.0694228	-0.072486	-0.0707043	-0.0662658
30.925	0	-0.0691415	-0.072486	-0.0707669	-0.066047
30.95	0	-0.0691415	-0.0725173	-0.0706731	-0.066172
30.975	0	-0.0690477	-0.0727673	-0.0709231	-0.0664533
31	0	-0.0690164	-0.0722672	-0.0708919	-0.0662033
31.025	0	-0.069329	-0.0724235	-0.0707356	-0.0660782
31.05	0	-0.0690477	-0.072611	-0.0709231	-0.0662658
31.075	0	-0.0693915	-0.0723922	-0.0707981	-0.066047
31.1	0	-0.0691102	-0.0723922	-0.0707981	-0.0659845
31.125	0	-0.069204	-0.0722985	-0.0711732	-0.0662033
31.15	0	-0.0692352	-0.0727673	-0.0710169	-0.0659532
31.175	0	-0.069079	-0.0724548	-0.0707356	-0.0660157
31.2	0	-0.0691102	-0.0723922	-0.0707669	-0.0667034
31.225	0	-0.0691102	-0.0726736	-0.0710169	-0.0661095
31.25	0	-0.0691727	-0.072236	-0.0708919	-0.0660157
31.275	0	-0.0690477	-0.0728299	-0.0708606	-0.0659845
31.3	0	-0.0691415	-0.0725485	-0.0707981	-0.0664533
31.325	0	-0.0692352	-0.0722047	-0.0706731	-0.066047
31.35	0	-0.0691102	-0.0725485	-0.0709857	-0.0661095
31.375	0	-0.069329	-0.072361	-0.0710794	-0.0663283
31.4	0	-0.0689852	-0.0723297	-0.0707043	-0.0662033
31.425	0	-0.0689539	-0.0723922	-0.0706731	-0.0659532
31.45	0	-0.0694853	-0.0726423	-0.0708919	-0.066047
31.475	0	-0.069204	-0.0723922	-0.0707669	-0.0662345
31.5	0	-0.0689227	-0.0723922	-0.0709231	-0.0662658
31.525	0	-0.0693915	-0.0724548	-0.0706731	-0.065922
31.55	0	-0.0690477	-0.0725173	-0.0707043	-0.0657657
31.575	0	-0.069204	-0.0723297	-0.0708606	-0.065922
31.6	0	-0.0694228	-0.072486	-0.0705481	-0.0662658
31.625	0	-0.0690164	-0.0725798	-0.0706731	-0.066047
31.65	0	-0.069079	-0.0724548	-0.0708919	-0.0658907
31.675	0	-0.069204	-0.0725485	-0.0705481	-0.066047
31.7	0	-0.0690164	-0.0722672	-0.0706106	-0.0661095
31.725	0	-0.0691727	-0.072361	-0.0707356	-0.0661095
31.75	0	-0.0689852	-0.0729236	-0.0705481	-0.0658907
31.775	0	-0.0689852	-0.0722047	-0.0707043	-0.0662033
31.8	0	-0.069079	-0.0724235	-0.0707043	-0.0661408
31.825	0	-0.0691415	-0.0722672	-0.0706731	-0.0661095
31.85	0	-0.0692665	-0.0725173	-0.0706106	-0.0661408
31.875	0	-0.0691415	-0.0724235	-0.0710482	-0.0665158
31.9	0	-0.0691415	-0.0722672	-0.0707981	-0.0659845
31.925	0	-0.0690164	-0.0725485	-0.0707043	-0.065922
31.95	0	-0.0691102	-0.0724548	-0.0705481	-0.066172
31.975	0	-0.0692978	-0.0721734	-0.0707669	-0.0661095
32	0	-0.0689852	-0.072361	-0.0706731	-0.066047
32.025	0	-0.0693603	-0.0724548	-0.0707356	-0.0657032
32.05	0	-0.0691102	-0.072361	-0.0707043	-0.066172
32.075	0	-0.0689852	-0.0722985	-0.0706106	-0.0659532
32.1	0	-0.0692978	-0.0725173	-0.0705793	-0.065922
32.125	0	-0.0691102	-0.0725485	-0.0709857	-0.0659532
32.15	0	-0.0689852	-0.0722672	-0.0706106	-0.065922
32.175	0	-0.0694228	-0.0725485	-0.0708294	-0.0659845
32.2	0	-0.0691415	-0.0725798	-0.0705481	-0.066297
32.225	0	-0.0690164	-0.0723297	-0.0709231	-0.065922
32.25	0	-0.0692978	-0.0725173	-0.0706106	-0.0661095
32.275	0	-0.0692978	-0.0722985	-0.0707981	-0.066172
32.3	0	-0.0689539	-0.0723922	-0.0707356	-0.0658594
32.325	0	-0.0693603	-0.0724548	-0.0708919	-0.0665158
32.35	0	-0.0692352	-0.0723297	-0.0706418	-0.0660157
32.375	0	-0.0690477	-0.0724548	-0.0707669	-0.066172
32.4	0	-0.069204	-0.0720797	-0.0707043	-0.0659845
32.425	0	-0.0690164	-0.0724548	-0.0707356	-0.0663283
32.45	0	-0.0689852	-0.0727986	-0.0709544	-0.0664221
32.475	0	-0.0691102	-0.0721734	-0.0707043	-0.0658594
32.5	0	-0.0691727	-0.072236	-0.0706731	-0.0659532
32.525	0	-0.0691415	-0.072361	-0.0711107	-0.066047
32.55	0	-0.069079	-0.0723297	-0.0707981	-0.0659845
32.575	0	-0.0689852	-0.0727048	-0.0707669	-0.0666721
32.6	0	-0.069204	-0.0723922	-0.0706731	-0.0658594
32.625	0	-0.069079	-0.0721109	-0.0708919	-0.0660782
32.65	0	-0.069204	-0.0724548	-0.0709544	-0.0662033
32.675	0	-0.0691727	-0.0722672	-0.0706106	-0.0659845
32.7	0	-0.0690164	-0.0724548	-0.071267	-0.0668597
32.725	0	-0.0689539	-0.0722672	-0.0709231	-0.0660782
32.75	0	-0.069079	-0.0724235	-0.0706106	-0.0658907
32.775	0	-0.0689852	-0.072361	-0.0710169	-0.0665158
32.8	0	-0.069079	-0.0720797	-0.0707981	-0.066172
32.825	0	-0.0690477	-0.0728299	-0.0706418	-0.0660157
32.85	0	-0.0690164	-0.072236	-0.0710169	-0.0663908
32.875	0	-0.0692978	-0.0720484	-0.0704855	-0.0661095
32.9	0	-0.0691727	-0.0725798	-0.0707356	-0.0658907
32.925	0	-0.0688914	-0.0722047	-0.0710482	-0.066047
32.95	0	-0.0690164	-0.0723297	-0.0706106	-0.0661408
32.975	0	-0.0692665	-0.0723922	-0.0706106	-0.066047
33	0	-0.0691415	-0.0721422	-0.0707043	-0.065922
33.025	0	-0.0688914	-0.0724548	-0.0705481	-0.0662345
33.05	0	-0.0690164	-0.0723297	-0.0706418	-0.066172
33.075	0	-0.0692978	-0.0722672	-0.0705793	-0.0661095
33.1	0	-0.0691727	-0.072361	-0.0706418	-0.0660157
33.125	0	-0.0689227	-0.072361	-0.0709231	-0.0664221
33.15	0	-0.0692978	-0.072236	-0.0706731	-0.0662658
33.175	0	-0.0690164	-0.0723297	-0.0706731	-0.0661095
33.2	0	-0.0689227	-0.0722047	-0.0704855	-0.0660782
33.225	0	-0.0690164	-0.072361	-0.0706418	-0.0665784
33.25	0	-0.0691102	-0.0719546	-0.0707356	-0.066297
33.275	0	-0.0690164	-0.0727048	-0.0706731	-0.0660157
33.3	0	-0.0691102	-0.0720797	-0.0706106	-0.066047
33.325	0	-0.0691102	-0.0724235	-0.0706106	-0.0670785
33.35	0	-0.069204	-0.072236	-0.0707669	-0.0662033
33.375	0	-0.0691102	-0.072236	-0.0707043	-0.0659845
33.4	0	-0.069079	-0.072611	-0.0706106	-0.0659532
33.425	0	-0.0691102	-0.0722985	-0.0706731	-0.0668909
33.45	0	-0.0688914	-0.0723922	-0.0706106	-0.066297
33.475	0	-0.0689539	-0.0724548	-0.0705793	-0.066047
33.5	0	-0.0692665	-0.0724235	-0.0708294	-0.065922
33.525	0	-0.0691727	-0.0721734	-0.0705481	-0.0661095
33.55	0	-0.0691727	-0.0722672	-0.0706106	-0.0660782
33.575	0	-0.0690477	-0.0722985	-0.0709544	-0.066172
33.6	0	-0.0692978	-0.0722047	-0.0707043	-0.0665158
33.625	0	-0.0693603	-0.072486	-0.0704543	-0.0663283
33.65	0	-0.0690477	-0.0720172	-0.0707669	-0.066172
33.675	0	-0.0689539	-0.0722672	-0.0705481	-0.066297
33.7	0	-0.0691102	-0.072361	-0.0703293	-0.0662345
33.725	0	-0.0691727	-0.0721109	-0.0709231	-0.0665158
33.75	0	-0.0692978	-0.0722672	-0.0707356	-0.066297
33.775	0	-0.0691727	-0.0724235	-0.0705481	-0.0664221
33.8	0	-0.0689852	-0.0725173	-0.0708606	-0.0662033
33.825	0	-0.0689852	-0.072236	-0.0706418	-0.0663596
33.85	0	-0.0692352	-0.0724235	-0.0707356	-0.0665471
33.875	0	-0.0693603	-0.0723297	-0.0706106	-0.0661095
33.9	0	-0.0691102	-0.0722985	-0.0708606	-0.0666721
33.925	0	-0.0688914	-0.0722985	-0.0707669	-0.0663908
33.95	0	-0.0690477	-0.072361	-0.0707043	-0.0660782
33.975	0	-0.069329	-0.0722672	-0.0707043	-0.0664221
34	0	-0.0691727	-0.0724548	-0.0708294	-0.0662033
34.025	0	-0.0690164	-0.0722985	-0.0709231	-0.066172
34.05	0	-0.0694228	-0.0723297	-0.0706106	-0.0664533
34.075	0	-0.069079	-0.0723297	-0.0708294	-0.0660782
34.1	0	-0.0690164	-0.0723297	-0.0707669	-0.0662658
34.125	0	-0.0691415	-0.0723922	-0.0706731	-0.0663283
34.15	0	-0.0689227	-0.0721734	-0.0707356	-0.0661095
34.175	0	-0.0692665	-0.072361	-0.0708919	-0.0662658
34.2	0	-0.0689539	-0.0725485	-0.0707669	-0.066172
34.225	0	-0.0689539	-0.0720484	-0.0708294	-0.0662658
34.25	0	-0.069329	-0.0721422	-0.0705793	-0.0662033
34.275	0	-0.0691727	-0.0723922	-0.0708606	-0.066172
34.3	0	-0.0690164	-0.0723922	-0.0710482	-0.0661095
34.325	0	-0.0689227	-0.0722985	-0.0708606	-0.0662345
34.35	0	-0.0691727	-0.0721109	-0.0705168	-0.0662658
34.375	0	-0.069079	-0.0722047	-0.0708606	-0.0662345
34.4	0	-0.0690164	-0.072486	-0.0708606	-0.0663283
34.425	0	-0.0696416	-0.072236	-0.0706418	-0.0662033
34.45	0	-0.0691102	-0.0724548	-0.0706106	-0.0662033
34.475	0	-0.0689852	-0.0722985	-0.0710794	-0.0662658
34.5	0	-0.0691102	-0.0722985	-0.0707043	-0.0662033
34.525	0	-0.0692352	-0.0722047	-0.0706106	-0.066047
34.55	0	-0.0692665	-0.0723922	-0.0709857	-0.0662033
34.575	0	-0.0691415	-0.072236	-0.0706106	-0.0662345
34.6	0	-0.0689227	-0.0722672	-0.0708294	-0.0661408
34.625	0	-0.069079	-0.0722047	-0.0709231	-0.0664533
34.65	0	-0.0690477	-0.072236	-0.0706106	-0.0663283
34.675	0	-0.0691102	-0.0723922	-0.0705168	-0.0661095
34.7	0	-0.0689852	-0.0722985	-0.0707043	-0.0667972
34.725	0	-0.0692665	-0.0721734	-0.0705481	-0.066297
34.75	0	-0.0691727	-0.0721734	-0.0706418	-0.066047
34.775	0	-0.0689227	-0.0722672	-0.0707356	-0.0667034
34.8	0	-0.0689227	-0.0720172	-0.0706731	-0.0662345
34.825	0	-0.0695166	-0.0724235	-0.0705168	-0.0659845
34.85	0	-0.0691102	-0.0722985	-0.0706106	-0.0664846
34.875	0	-0.0689852	-0.0720797	-0.0706106	-0.0664221
34.9	0	-0.0690477	-0.0723297	-0.0707043	-0.0663596
34.925	0	-0.0693915	-0.0721109	-0.0706731	-0.0664221
34.95	0	-0.069204	-0.0725485	-0.0706731	-0.0665158
34.975	0	-0.0690164	-0.0722985	-0.0707981	-0.0661408
35	0	-0.0691102	-0.0721422	-0.0707356	-0.0662033
35.025	0	-0.0691102	-0.0724548	-0.0706418	-0.0661095
35.05	0	-0.069079	-0.0721734	-0.0706731	-0.0661095
35.075	0	-0.0694228	-0.0724235	-0.0707356	-0.0662658
35.1	0	-0.0691102	-0.0722985	-0.0705793	-0.0662658
35.125	0	-0.0690477	-0.0721734	-0.0706106	-0.0661095
35.15	0	-0.0695478	-0.0722672	-0.0707669	-0.0663283
35.175	0	-0.0692352	-0.0721734	-0.0707669	-0.0665784
35.2	0	-0.0690477	-0.0724235	-0.0707043	-0.0664221
35.225	0	-0.069204	-0.0721109	-0.0706731	-0.0662033
35.25	0	-0.0690477	-0.0722047	-0.0706731	-0.0664533
35.275	0	-0.0691727	-0.0723297	-0.0706731	-0.0663283
35.3	0	-0.0688914	-0.0721109	-0.0707356	-0.0662658
35.325	0	-0.0688289	-0.0720484	-0.0706731	-0.0662658
35.35	0	-0.0693915	-0.072236	-0.0707356	-0.0664846
35.375	0	-0.069204	-0.072236	-0.0707981	-0.0665471
35.4	0	-0.069079	-0.0724548	-0.0706106	-0.0662658
35.425	0	-0.0690164	-0.072236	-0.0706106	-0.066172
35.45	0	-0.0690477	-0.0721109	-0.0707043	-0.0662658
35.475	0	-0.0692978	-0.0724235	-0.0703605	-0.0663908
35.5	0	-0.069079	-0.0721109	-0.0707356	-0.0663283
35.525	0	-0.0690164	-0.0722672	-0.0707043	-0.0663908
35.55	0	-0.0690164	-0.0724235	-0.0704543	-0.0662345
35.575	0	-0.0689227	-0.0722672	-0.0707981	-0.0664533
35.6	0	-0.0695478	-0.0722047	-0.0705481	-0.0667346
35.625	0	-0.069079	-0.0722672	-0.0706106	-0.066172
35.65	0	-0.0690164	-0.0722985	-0.0707356	-0.0661095
35.675	0	-0.0689852	-0.0721422	-0.0707981	-0.0666721
35.7	0	-0.0689852	-0.0722985	-0.0705481	-0.0665471
35.725	0	-0.0694853	-0.0722985	-0.0705168	-0.0662658
35.75	0	-0.0691727	-0.0720484	-0.0710169	-0.0668284
35.775	0	-0.0689539	-0.0721734	-0.0705481	-0.0663283
35.8	0	-0.069204	-0.0722672	-0.0705481	-0.0662033
35.825	0	-0.0690164	-0.072236	-0.0705481	-0.0664533
35.85	0	-0.069204	-0.0722672	-0.0707356	-0.066297
35.875	0	-0.0690477	-0.0719859	-0.0706106	-0.0662345
35.9	0	-0.069079	-0.0725798	-0.0703293	-0.066297
35.925	0	-0.069079	-0.0722047	-0.0708606	-0.0662658
35.95	0	-0.0691102	-0.0721109	-0.0707981	-0.0664221
35.975	0	-0.069204	-0.0722047	-0.0704855	-0.0663283
36	0	-0.0691102	-0.0721109	-0.0705793	-0.0662658
36.025	0	-0.069204	-0.0722672	-0.0707356	-0.0662658
36.05	0	-0.069079	-0.0721734	-0.0708919	-0.0663596
36.075	0	-0.0690477	-0.0720484	-0.0706731	-0.0664846
36.1	0	-0.0690164	-0.0722047	-0.0704543	-0.0662345
36.125	0	-0.069329	-0.0720797	-0.0706106	-0.0664533
36.15	0	-0.0691727	-0.0723297	-0.0707043	-0.0663596
36.175	0	-0.0692352	-0.072236	-0.0707043	-0.066297
36.2	0	-0.0691727	-0.0721109	-0.0705481	-0.0666096
36.225	0	-0.0691102	-0.0722047	-0.0706731	-0.066297
36.25	0	-0.0690164	-0.072236	-0.0706731	-0.0663596
36.275	0	-0.0691415	-0.0721109	-0.0706106	-0.0664533
36.3	0	-0.0689227	-0.0722985	-0.0705793	-0.0664221
36.325	0	-0.0688914	-0.0721109	-0.0710794	-0.0664846
36.35	0	-0.0692665	-0.0722047	-0.0707356	-0.0663596
36.375	0	-0.0693603	-0.0721109	-0.0706418	-0.0666409
36.4	0	-0.0691102	-0.0722047	-0.0706731	-0.0666721
36.425	0	-0.0689539	-0.0721109	-0.0707043	-0.0663283
36.45	0	-0.0693603	-0.0720797	-0.0707356	-0.0662658
36.475	0	-0.0692665	-0.072361	-0.0705481	-0.0661095
36.5	0	-0.0691415	-0.0720797	-0.0707981	-0.0665158
36.525	0	-0.0689539	-0.072236	-0.0705481	-0.0662345
36.55	0	-0.0691727	-0.0724548	-0.0706731	-0.066297
36.575	0	-0.0691102	-0.0719859	-0.0706106	-0.0663283
36.6	0	-0.0692665	-0.0722985	-0.0705481	-0.0662345
36.625	0	-0.0691102	-0.072236	-0.0706731	-0.0662658
36.65	0	-0.0692665	-0.0721422	-0.0705168	-0.0663283
36.675	0	-0.0694228	-0.0721109	-0.0705168	-0.0661095
36.7	0	-0.069079	-0.0722047	-0.0704855	-0.066172
36.725	0	-0.0688914	-0.072361	-0.0707043	-0.066297
36.75	0	-0.0692978	-0.0719859	-0.0705481	-0.0662033
36.775	0	-0.0690477	-0.072236	-0.0703918	-0.0665158
36.8	0	-0.0688602	-0.0722985	-0.0706418	-0.066297
36.825	0	-0.0689539	-0.0721422	-0.0708606	-0.0661095
36.85	0	-0.0689539	-0.0722985	-0.0702355	-0.0659845
36.875	0	-0.0692352	-0.0720172	-0.0705481	-0.0663283
36.9	0	-0.0689852	-0.0720484	-0.0704855	-0.0662033
36.925	0	-0.0691102	-0.0720797	-0.0705168	-0.0661408
36.95	0	-0.069079	-0.072236	-0.0706731	-0.0662345
36.975	0	-0.0691415	-0.0723922	-0.0703293	-0.0662033
37	0	-0.0691102	-0.0720172	-0.0705481	-0.0663283
37.025	0	-0.069079	-0.0723297	-0.0705793	-0.0663283
37.05	0	-0.0691727	-0.0721422	-0.0705168	-0.066047
37.075	0	-0.0692665	-0.0720797	-0.0705793	-0.0661095
37.1	0	-0.069204	-0.0720484	-0.0706106	-0.0663596
37.125	0	-0.0693603	-0.0722672	-0.0704543	-0.0665158
37.15	0	-0.0690477	-0.0722047	-0.070298	-0.0662345
37.175	0	-0.0688602	-0.0721422	-0.0705793	-0.066297
37.2	0	-0.0692978	-0.0725485	-0.0707356	-0.066047
37.225	0	-0.0691102	-0.0722985	-0.0705481	-0.0662658
37.25	0	-0.0687664	-0.0720484	-0.0703918	-0.066172
37.275	0	-0.0692978	-0.0720484	-0.0707043	-0.0662658
37.3	0	-0.0691415	-0.0722985	-0.0705793	-0.066172
37.325	0	-0.0687664	-0.0721109	-0.0703605	-0.0663283
37.35	0	-0.0689539	-0.0721734	-0.0707043	-0.0663908
37.375	0	-0.0689539	-0.0719234	-0.0707669	-0.0662033
37.4	0	-0.0695166	-0.0723922	-0.0704855	-0.065922
37.425	0	-0.0691102	-0.0722672	-0.0705793	-0.0664533
37.45	0	-0.0687976	-0.0719234	-0.0707043	-0.0664846
37.475	0	-0.0693915	-0.0719859	-0.070423	-0.066172
37.5	0	-0.0689539	-0.072486	-0.0703918	-0.0662345
37.525	0	-0.069079	-0.072236	-0.0706106	-0.0666096
37.55	0	-0.0691727	-0.0719234	-0.0704855	-0.0663908
37.575	0	-0.0691102	-0.072361	-0.0704543	-0.066172
37.6	0	-0.0691727	-0.0722047	-0.0706418	-0.0661408
37.625	0	-0.0687351	-0.0721109	-0.0705793	-0.066172
37.65	0	-0.069204	-0.0720484	-0.0702667	-0.0663283
37.675	0	-0.0690477	-0.0720797	-0.0705168	-0.0663596
37.7	0	-0.0688914	-0.0720484	-0.0706106	-0.0665158
37.725	0	-0.0691102	-0.0720484	-0.070423	-0.0662658
37.75	0	-0.0688602	-0.0722672	-0.070173	-0.0662345
37.775	0	-0.0689539	-0.0721734	-0.0708606	-0.0667034
37.8	0	-0.0689539	-0.0720484	-0.0706731	-0.0663283
37.825	0	-0.0688289	-0.0719546	-0.0703918	-0.066172
37.85	0	-0.069204	-0.0723297	-0.0703605	-0.0662033
37.875	0	-0.069204	-0.0721109	-0.0706731	-0.0664221
37.9	0	-0.0689539	-0.0720172	-0.070423	-0.0662345
37.925	0	-0.0692352	-0.0722672	-0.0703605	-0.0664221
37.95	0	-0.0692352	-0.0722047	-0.0703293	-0.0662345
37.975	0	-0.0688602	-0.0720172	-0.0705481	-0.0661408
38	0	-0.0691727	-0.0722672	-0.0703293	-0.0666096
38.025	0	-0.0691727	-0.0721734	-0.070423	-0.0662658
38.05	0	-0.0689852	-0.0720484	-0.0703293	-0.066172
38.075	0	-0.0692352	-0.0721734	-0.0705168	-0.0664221
38.1	0	-0.0691415	-0.0722047	-0.0704855	-0.0662033
38.125	0	-0.0689539	-0.0720172	-0.070423	-0.0665158
38.15	0	-0.0692352	-0.0722985	-0.070173	-0.0663283
38.175	0	-0.0692665	-0.0720797	-0.0707043	-0.0662345
38.2	0	-0.0689852	-0.0721734	-0.0703918	-0.0663283
38.225	0	-0.0691102	-0.0721109	-0.0703293	-0.0662345
38.25	0	-0.0688289	-0.0721109	-0.0703293	-0.0666721
38.275	0	-0.0691727	-0.0722047	-0.0705793	-0.0663283
38.3	0	-0.0690164	-0.0720172	-0.0703293	-0.0660782
38.325	0	-0.0690477	-0.0725173	-0.0703293	-0.0663283
38.35	0	-0.0690477	-0.0722672	-0.070298	-0.0661095
38.375	0	-0.069204	-0.0720172	-0.0704543	-0.0664846
38.4	0	-0.0692352	-0.0722985	-0.0703605	-0.0663596
38.425	0	-0.069204	-0.0720172	-0.070298	-0.066172
38.45	0	-0.0690164	-0.0721422	-0.0703293	-0.066172
38.475	0	-0.069204	-0.0721734	-0.0703605	-0.0663908
38.5	0	-0.0689227	-0.0720484	-0.0702667	-0.0664221
38.525	0	-0.0691727	-0.0721109	-0.0703918	-0.066297
38.55	0	-0.0689852	-0.0720484	-0.0703918	-0.0662658
38.575	0	-0.069079	-0.0720484	-0.070423	-0.0663283
38.6	0	-0.0691102	-0.0721109	-0.070298	-0.066297
38.625	0	-0.0693603	-0.072236	-0.0704543	-0.066297
38.65	0	-0.0691727	-0.0722047	-0.0702667	-0.0663596
38.675	0	-0.0691727	-0.0721109	-0.070423	-0.0662345
38.7	0	-0.0687976	-0.0719234	-0.0702355	-0.0665158
38.725	0	-0.069079	-0.0719859	-0.0700479	-0.0665471
38.75	0	-0.069204	-0.0721734	-0.0707043	-0.0664846
38.775	0	-0.0691102	-0.0721109	-0.0702667	-0.0662658
38.8	0	-0.0689227	-0.0720484	-0.0703918	-0.0667346
38.825	0	-0.0690477	-0.0721109	-0.070298	-0.0663908
38.85	0	-0.0689852	-0.0721109	-0.0702042	-0.0662033
38.875	0	-0.0689227	-0.0722047	-0.0706106	-0.0665784
38.9	0	-0.0691102	-0.0720797	-0.0702667	-0.066297
38.925	0	-0.0691415	-0.0720172	-0.0705481	-0.066297
38.95	0	-0.0690164	-0.0720484	-0.0702042	-0.0662033
38.975	0	-0.0690477	-0.0720484	-0.070173	-0.0667346
39	0	-0.0691415	-0.0722985	-0.0705481	-0.0663908
39.025	0	-0.0688602	-0.072236	-0.0702042	-0.0663908
39.05	0	-0.0690164	-0.0720484	-0.0705168	-0.0663596
39.075	0	-0.0691102	-0.0720172	-0.0703918	-0.0663283
39.1	0	-0.0689852	-0.0720797	-0.070298	-0.0664221
39.125	0	-0.0692352	-0.0720797	-0.0702355	-0.0662345
39.15	0	-0.0691727	-0.0722047	-0.0702042	-0.0662033
39.175	0	-0.0689227	-0.0719546	-0.0703605	-0.0665471
39.2	0	-0.0689227	-0.072486	-0.0702667	-0.0664221
39.225	0	-0.0691102	-0.0721109	-0.0702355	-0.0663908
39.25	0	-0.0691102	-0.0720484	-0.0702667	-0.066172
39.275	0	-0.0691727	-0.0721734	-0.0701105	-0.0667034
39.3	0	-0.0688914	-0.0719546	-0.070298	-0.0664846
39.325	0	-0.0689227	-0.072236	-0.0702667	-0.066297
39.35	0	-0.0692352	-0.072361	-0.0699542	-0.0664533
39.375	0	-0.0692352	-0.0719234	-0.0702042	-0.0665784
39.4	0	-0.0690164	-0.0720172	-0.070298	-0.066172
39.425	0	-0.0690477	-0.0721734	-0.0699854	-0.0661408
39.45	0	-0.0691102	-0.0720797	-0.0702667	-0.0664533
39.475	0	-0.0692978	-0.0719859	-0.0702355	-0.0665158
39.5	0	-0.0692978	-0.0717984	-0.0701105	-0.0663908
39.525	0	-0.0690477	-0.0722672	-0.0704855	-0.0662033
39.55	0	-0.0689227	-0.0721109	-0.0702667	-0.066297
39.575	0	-0.0689852	-0.0719546	-0.0702667	-0.0662345
39.6	0	-0.0691727	-0.0725485	-0.0700479	-0.0664221
39.625	0	-0.0689852	-0.0719234	-0.0702042	-0.0664846
39.65	0	-0.0690164	-0.0720797	-0.0702355	-0.0662033
39.675	0	-0.069079	-0.0719234	-0.0700167	-0.0662658
39.7	0	-0.069079	-0.0721734	-0.0699854	-0.0660782
39.725	0	-0.0691415	-0.072236	-0.0705481	-0.0665471
39.75	0	-0.0689852	-0.0719546	-0.0702667	-0.0662658
39.775	0	-0.0692978	-0.0720172	-0.0697979	-0.066172
39.8	0	-0.0688914	-0.0723297	-0.0698604	-0.066172
39.825	0	-0.0688289	-0.0717671	-0.0705168	-0.0659845
39.85	0	-0.069204	-0.0721734	-0.0700792	-0.0664533
39.875	0	-0.0691102	-0.0718921	-0.0699854	-0.0664221
39.9	0	-0.0690477	-0.0721734	-0.0700792	-0.0661095
39.925	0	-0.0691415	-0.0720484	-0.0705481	-0.0665158
39.95	0	-0.0691102	-0.0720484	-0.0702667	-0.0663283
39.975	0	-0.0690164	-0.0721422	-0.0699229	-0.0667346
40	0	-0.069079	-0.0720172	-0.0701105	-0.0664533
40.025	0	-0.0691102	-0.0720172	-0.0704855	-0.066047
40.05	0	-0.0689539	-0.072236	-0.0700792	-0.0662033
40.075	0	-0.069079	-0.0719546	-0.0699542	-0.0663283
40.1	0	-0.0691102	-0.0722047	-0.0700792	-0.0666721
40.125	0	-0.0689852	-0.0721109	-0.0702667	-0.0663908
40.15	0	-0.069079	-0.0720172	-0.0700792	-0.0659845
40.175	0	-0.0692665	-0.0721734	-0.0700479	-0.066297
40.2	0	-0.069204	-0.0719859	-0.0702042	-0.0663596
40.225	0	-0.0689539	-0.0719234	-0.070173	-0.0661095
40.25	0	-0.0691102	-0.0719234	-0.0700167	-0.0662033
40.275	0	-0.069079	-0.0719546	-0.070298	-0.0660782
40.3	0	-0.0691415	-0.0721109	-0.070298	-0.0667659
40.325	0	-0.0689227	-0.0721109	-0.0697979	-0.0665158
40.35	0	-0.0689539	-0.0720172	-0.0700479	-0.066047
40.375	0	-0.0690477	-0.0720172	-0.0702042	-0.0667659
40.4	0	-0.0690164	-0.0718921	-0.0700792	-0.0663596
40.425	0	-0.0690477	-0.0720484	-0.0699542	-0.066047
40.45	0	-0.0689539	-0.0720797	-0.0700792	-0.0667346
40.475	0	-0.069204	-0.0717984	-0.0700167	-0.0662658
40.5	0	-0.069204	-0.0719234	-0.0699542	-0.0659532
40.525	0	-0.0688289	-0.0720797	-0.070173	-0.0663283
40.55	0	-0.0687664	-0.0717671	-0.0702042	-0.0662033
40.575	0	-0.069204	-0.0720484	-0.0700167	-0.0663596
40.6	0	-0.0691102	-0.0720172	-0.0702355	-0.0665471
40.625	0	-0.0689227	-0.0722985	-0.0700792	-0.0663283
40.65	0	-0.0688602	-0.0721109	-0.0700479	-0.0662658
40.675	0	-0.0694228	-0.0718921	-0.0702042	-0.0662345
40.7	0	-0.0689227	-0.0723297	-0.0701417	-0.0663283
40.725	0	-0.0687351	-0.0719859	-0.0699854	-0.0663283
40.75	0	-0.0689852	-0.072236	-0.0700792	-0.0665471
40.775	0	-0.0689227	-0.0720797	-0.0700479	-0.0664221
40.8	0	-0.0690477	-0.0720172	-0.070298	-0.0664533
40.825	0	-0.0688914	-0.0718609	-0.0700479	-0.0665471
40.85	0	-0.0690164	-0.0719546	-0.0699229	-0.0662345
40.875	0	-0.0689539	-0.0721422	-0.0701417	-0.0661408
40.9	0	-0.0689852	-0.0718921	-0.0699854	-0.0662345
40.925	0	-0.069204	-0.0719234	-0.0700479	-0.0662033
40.95	0	-0.0688914	-0.0722047	-0.0700792	-0.0663596
40.975	0	-0.0691102	-0.0719546	-0.0701105	-0.0660157
41	0	-0.0691727	-0.0722047	-0.070298	-0.066172
41.025	0	-0.0689227	-0.0719234	-0.0697979	-0.0661408
41.05	0	-0.0690477	-0.0718921	-0.0700167	-0.066297
41.075	0	-0.0692665	-0.0720797	-0.0701105	-0.0661095
41.1	0	-0.0690164	-0.0719234	-0.0698917	-0.0662345
41.125	0	-0.0688602	-0.0721734	-0.0700479	-0.0663283
41.15	0	-0.0690477	-0.0719859	-0.0700479	-0.0662658
41.175	0	-0.069329	-0.0719859	-0.0700792	-0.0662033
41.2	0	-0.069079	-0.0718921	-0.0698291	-0.0662345
41.225	0	-0.0689227	-0.0719546	-0.0698291	-0.0665471
41.25	0	-0.0689227	-0.0718921	-0.0700792	-0.0663283
41.275	0	-0.0689539	-0.0718296	-0.0698917	-0.0665158
41.3	0	-0.0691102	-0.0719234	-0.0698917	-0.0662033
41.325	0	-0.0689852	-0.0718921	-0.0700792	-0.0665158
41.35	0	-0.0690164	-0.0719234	-0.0699542	-0.0663283
41.375	0	-0.0690164	-0.0722672	-0.0700792	-0.066172
41.4	0	-0.0689227	-0.0721109	-0.0698917	-0.0662033
41.425	0	-0.069079	-0.0719234	-0.0698291	-0.0662345
41.45	0	-0.0690477	-0.0720484	-0.0696103	-0.0662345
41.475	0	-0.0689852	-0.0721109	-0.0699542	-0.0659845
41.5	0	-0.0689539	-0.0721109	-0.0698291	-0.0663908
41.525	0	-0.0690477	-0.0720172	-0.0697979	-0.0663596
41.55	0	-0.0691415	-0.0720484	-0.0699542	-0.066172
41.575	0	-0.0690164	-0.0720172	-0.0701105	-0.0669222
41.6	0	-0.0687976	-0.0720172	-0.0697354	-0.066297
41.625	0	-0.0691415	-0.0719234	-0.0699229	-0.0661408
41.65	0	-0.0690477	-0.0720172	-0.0699229	-0.0667346
41.675	0	-0.0690164	-0.0719859	-0.0700167	-0.066297
41.7	0	-0.069204	-0.0719859	-0.0700167	-0.0662033
41.725	0	-0.069204	-0.0717046	-0.0698291	-0.0664846
41.75	0	-0.069079	-0.072236	-0.0697666	-0.0661095
41.775	0	-0.0691102	-0.0719859	-0.0703605	-0.0662658
41.8	0	-0.0692352	-0.0719234	-0.0698917	-0.0664533
41.825	0	-0.0689852	-0.0721109	-0.0697354	-0.0661408
41.85	0	-0.0691727	-0.0718921	-0.0697979	-0.0660782
41.875	0	-0.0692978	-0.0720172	-0.0699542	-0.0660782
41.9	0	-0.0689227	-0.0721734	-0.0697979	-0.066172
41.925	0	-0.069079	-0.0718296	-0.0697666	-0.0663283
41.95	0	-0.0692978	-0.0722047	-0.0698604	-0.0663283
41.975	0	-0.0689852	-0.0721109	-0.0698917	-0.065922
42	0	-0.0690164	-0.0720172	-0.0700167	-0.0659845
42.025	0	-0.069454	-0.0719859	-0.0700167	-0.0662658
42.05	0	-0.0691727	-0.0719859	-0.0698291	-0.0665158
42.075	0	-0.0688914	-0.0719546	-0.0702042	-0.0662033
42.1	0	-0.0688289	-0.0720172	-0.0698604	-0.066047
42.125	0	-0.069329	-0.0720172	-0.0702355	-0.066047
42.15	0	-0.0689852	-0.0720484	-0.0698917	-0.0667346
42.175	0	-0.0689227	-0.0717358	-0.0698291	-0.0666096
42.2	0	-0.0689539	-0.0719234	-0.0701105	-0.0661095
42.225	0	-0.0692665	-0.0720172	-0.0698604	-0.0662345
42.25	0	-0.0689852	-0.0717984	-0.0699542	-0.066172
42.275	0	-0.0688602	-0.0723297	-0.0702355	-0.0660157
42.3	0	-0.0688914	-0.0719234	-0.0697041	-0.0663596
42.325	0	-0.069329	-0.0719859	-0.0699542	-0.066047
42.35	0	-0.0689852	-0.0719859	-0.070173	-0.0658282
42.375	0	-0.0690477	-0.0719234	-0.0697666	-0.0667346
42.4	0	-0.0689852	-0.0718609	-0.070173	-0.066172
42.425	0	-0.0694853	-0.072361	-0.0702042	-0.0658907
42.45	0	-0.0691415	-0.0717984	-0.0698291	-0.0667972
42.475	0	-0.0689227	-0.0723297	-0.0699229	-0.0660782
42.5	0	-0.0688914	-0.0718921	-0.0700479	-0.065922
42.525	0	-0.0691727	-0.0718609	-0.0698917	-0.0663596
42.55	0	-0.0691415	-0.0722047	-0.070173	-0.0663596
42.575	0	-0.0688914	-0.0719546	-0.0699542	-0.0663283
42.6	0	-0.0690164	-0.0717671	-0.0702667	-0.0664846
42.625	0	-0.0692665	-0.0720484	-0.0701105	-0.0667346
42.65	0	-0.0688914	-0.0718921	-0.0698917	-0.0662658
42.675	0	-0.0691727	-0.0718609	-0.0700167	-0.0662345
42.7	0	-0.0689227	-0.0720797	-0.0698291	-0.0661095
42.725	0	-0.0689227	-0.0718921	-0.070173	-0.066297
42.75	0	-0.0691102	-0.0719234	-0.0699229	-0.066172
42.775	0	-0.069079	-0.0722047	-0.0699229	-0.0665471
42.8	0	-0.0690477	-0.0720484	-0.0702042	-0.0662345
42.825	0	-0.0692978	-0.0719234	-0.0698291	-0.0663283
42.85	0	-0.0687664	-0.0717984	-0.070173	-0.0660157
42.875	0	-0.0690164	-0.0717984	-0.0700792	-0.0661095
42.9	0	-0.069204	-0.0720797	-0.0698291	-0.0660782
42.925	0	-0.0689852	-0.0718609	-0.0702355	-0.0663908
42.95	0	-0.0689227	-0.072236	-0.0699854	-0.0659845
42.975	0	-0.0691727	-0.0719859	-0.0699854	-0.0660782
43	0	-0.0690477	-0.0720484	-0.070173	-0.0661095
43.025	0	-0.0691727	-0.0719234	-0.0697979	-0.0665784
43.05	0	-0.0688602	-0.0720484	-0.0701105	-0.0664221
43.075	0	-0.0689539	-0.0720484	-0.0700792	-0.0667034
43.1	0	-0.069079	-0.0721422	-0.0699542	-0.0662345
43.125	0	-0.069079	-0.0717671	-0.0698917	-0.0660782
43.15	0	-0.069204	-0.072361	-0.0702042	-0.0660782
43.175	0	-0.0689539	-0.0719546	-0.0698917	-0.0666096
43.2	0	-0.0688289	-0.0718921	-0.0698291	-0.0666096
43.225	0	-0.069079	-0.0722985	-0.0702355	-0.066047
43.25	0	-0.0688602	-0.0716108	-0.0700792	-0.0658907
43.275	0	-0.0692352	-0.0718921	-0.0699854	-0.0666096
43.3	0	-0.069079	-0.0720172	-0.0698917	-0.0662345
43.325	0	-0.0688914	-0.0720172	-0.0699542	-0.0657657
43.35	0	-0.0690477	-0.0723922	-0.0702042	-0.0666721
43.375	0	-0.0690164	-0.0718296	-0.0699229	-0.066047
43.4	0	-0.069329	-0.072236	-0.0702355	-0.0660157
43.425	0	-0.069079	-0.0719234	-0.0701105	-0.0663283
43.45	0	-0.0687976	-0.0718609	-0.0697354	-0.0661095
43.475	0	-0.069204	-0.0719546	-0.0697979	-0.0659532
43.5	0	-0.0691415	-0.0719859	-0.0702042	-0.066172
43.525	0	-0.0691102	-0.0721422	-0.0702355	-0.0662345
43.55	0	-0.0690164	-0.0718609	-0.0698917	-0.0661095
43.575	0	-0.0690477	-0.0716733	-0.0698291	-0.0661095
43.6	0	-0.069204	-0.0724235	-0.0700792	-0.066047
43.625	0	-0.0690164	-0.0717984	-0.0700479	-0.0664533
43.65	0	-0.0688914	-0.0718609	-0.0701105	-0.066297
43.675	0	-0.069079	-0.072361	-0.0699854	-0.0661095
43.7	0	-0.0689227	-0.0720484	-0.0697979	-0.0661095
43.725	0	-0.0689539	-0.0719234	-0.0702355	-0.066172
43.75	0	-0.0690477	-0.0720172	-0.070173	-0.0662345
43.775	0	-0.0692665	-0.0718296	-0.0698917	-0.0662033
43.8	0	-0.0689539	-0.0720797	-0.0699229	-0.066172
43.825	0	-0.0689852	-0.0720797	-0.0699854	-0.0662033
43.85	0	-0.0689852	-0.0720484	-0.0698604	-0.066047
43.875	0	-0.0691727	-0.0718921	-0.0699229	-0.066172
43.9	0	-0.0691415	-0.0720797	-0.0699542	-0.0662033
43.925	0	-0.0690164	-0.0719546	-0.0698604	-0.0663283
43.95	0	-0.0689852	-0.0720484	-0.0698604	-0.0661095
43.975	0	-0.0688602	-0.0719234	-0.0700479	-0.065922
44	0	-0.0690164	-0.0718921	-0.0699229	-0.0666721
44.025	0	-0.0690164	-0.0719546	-0.0698604	-0.066172
44.05	0	-0.0689852	-0.0718921	-0.0699542	-0.0661095
44.075	0	-0.0691102	-0.0719546	-0.0699229	-0.0662345
44.1	0	-0.0688914	-0.0720172	-0.0697666	-0.066297
44.125	0	-0.0688914	-0.0717671	-0.0697354	-0.066297
44.15	0	-0.0692978	-0.0718921	-0.0698291	-0.0662033
44.175	0	-0.0691727	-0.0719234	-0.0697354	-0.0663283
44.2	0	-0.0689852	-0.0718609	-0.0698917	-0.0661408
44.225	0	-0.0688289	-0.0719859	-0.0699854	-0.066297
44.25	0	-0.0691415	-0.0719859	-0.0697979	-0.066297
44.275	0	-0.0692352	-0.0717984	-0.0698291	-0.0661095
44.3	0	-0.0691415	-0.0719234	-0.0698291	-0.066047
44.325	0	-0.0688914	-0.0721109	-0.0698291	-0.0661095
44.35	0	-0.0689227	-0.0720484	-0.0700479	-0.0658594
44.375	0	-0.069079	-0.0719234	-0.0697354	-0.066297
44.4	0	-0.0691727	-0.0720484	-0.0700479	-0.0662033
44.425	0	-0.0690164	-0.0721734	-0.0699229	-0.0659532
44.45	0	-0.0688914	-0.0718609	-0.0695478	-0.0663283
44.475	0	-0.0692352	-0.0719234	-0.0702667	-0.0662345
44.5	0	-0.0689852	-0.0719234	-0.0699854	-0.0662345
44.525	0	-0.0691727	-0.0718609	-0.0697354	-0.0661408
44.55	0	-0.0688914	-0.0721109	-0.0698604	-0.0664846
44.575	0	-0.0691415	-0.0718921	-0.0695791	-0.0661095
44.6	0	-0.069204	-0.0717046	-0.0701105	-0.0659845
44.625	0	-0.0689539	-0.0718921	-0.0698604	-0.0664221
44.65	0	-0.069204	-0.0719546	-0.0696729	-0.0664221
44.675	0	-0.0692665	-0.0718609	-0.0698917	-0.0661408
44.7	0	-0.0689227	-0.0721422	-0.0696103	-0.0658907
44.725	0	-0.0688289	-0.0718921	-0.0702042	-0.0662345
44.75	0	-0.0691102	-0.0717671	-0.0698291	-0.0667034
44.775	0	-0.0689227	-0.0718609	-0.0697666	-0.0662345
44.8	0	-0.0689852	-0.0720797	-0.0698917	-0.0659845
44.825	0	-0.0689539	-0.0719546	-0.0696729	-0.0661095
44.85	0	-0.069079	-0.0717358	-0.0699854	-0.0666096
44.875	0	-0.0691102	-0.0721109	-0.0698291	-0.066172
44.9	0	-0.0691102	-0.0718609	-0.0697666	-0.0659845
44.925	0	-0.0688602	-0.0718609	-0.0698604	-0.0662033
44.95	0	-0.069329	-0.0718296	-0.0696103	-0.0662658
44.975	0	-0.069079	-0.0722047	-0.0697354	-0.0661095
45	0	-0.0689852	-0.0717671	-0.0699229	-0.0662033
45.025	0	-0.0692352	-0.0718921	-0.0697354	-0.0666721
45.05	0	-0.0688914	-0.0717046	-0.0696103	-0.0662345
45.075	0	-0.0691415	-0.0718921	-0.0698604	-0.0662033
45.1	0	-0.0691727	-0.0718296	-0.0697979	-0.0663283
45.125	0	-0.0691102	-0.0717984	-0.0697979	-0.0664221
45.15	0	-0.0693603	-0.0717046	-0.0697666	-0.0662345
45.175	0	-0.0690477	-0.0718296	-0.0696729	-0.0661408
45.2	0	-0.069079	-0.0719859	-0.0696729	-0.0663908
45.225	0	-0.0691727	-0.0718296	-0.0696729	-0.066297
45.25	0	-0.0689852	-0.0719859	-0.0699854	-0.0660782
45.275	0	-0.0692978	-0.0721109	-0.0697354	-0.0662345
45.3	0	-0.0688602	-0.0718921	-0.0697354	-0.0664846
45.325	0	-0.0692352	-0.0718296	-0.0697979	-0.0662345
45.35	0	-0.0691102	-0.0718921	-0.0698604	-0.0662658
45.375	0	-0.0688914	-0.0718296	-0.0699229	-0.0665784
45.4	0	-0.0692978	-0.0718296	-0.0697354	-0.0660157
45.425	0	-0.069079	-0.0718296	-0.0696729	-0.0659845
45.45	0	-0.0688914	-0.0720172	-0.0696103	-0.0662033
45.475	0	-0.0690477	-0.0718609	-0.0698917	-0.0664221
45.5	0	-0.0689227	-0.0716421	-0.0696416	-0.0660782
45.525	0	-0.0689227	-0.0718609	-0.0695478	-0.0663908
45.55	0	-0.0690477	-0.0718609	-0.0700167	-0.0663908
45.575	0	-0.0690477	-0.0717671	-0.0700792	-0.0660782
45.6	0	-0.0690164	-0.0717671	-0.0696103	-0.0664221
45.625	0	-0.069204	-0.0717984	-0.0696416	-0.0661095
45.65	0	-0.069079	-0.0718609	-0.0698917	-0.0660782
45.675	0	-0.0689227	-0.0719546	-0.0697354	-0.066297
45.7	0	-0.0691415	-0.0718296	-0.0697666	-0.0659845
45.725	0	-0.0688914	-0.0717984	-0.0696729	-0.0664533
45.75	0	-0.0691102	-0.0719546	-0.0697354	-0.066297
45.775	0	-0.0691102	-0.0718921	-0.0698291	-0.0660782
45.8	0	-0.0688602	-0.0718921	-0.0697979	-0.0663908
45.825	0	-0.0689539	-0.0717358	-0.0697979	-0.066172
45.85	0	-0.0690164	-0.0719546	-0.0695478	-0.066297
45.875	0	-0.0691415	-0.0717984	-0.0697041	-0.0662033
45.9	0	-0.0689227	-0.0718609	-0.0696103	-0.0659532
45.925	0	-0.069204	-0.0722985	-0.069454	-0.0662345
45.95	0	-0.0691102	-0.0717358	-0.0695791	-0.066172
45.975	0	-0.0691102	-0.0718609	-0.0696416	-0.0661095
46	0	-0.0689539	-0.0718921	-0.0696416	-0.0662658
46.025	0	-0.0690477	-0.0717046	-0.0697041	-0.0660782
46.05	0	-0.0691102	-0.0717671	-0.0697041	-0.0663283
46.075	0	-0.0692978	-0.0720484	-0.0697354	-0.0663596
46.1	0	-0.0691415	-0.0718609	-0.0696416	-0.0662658
46.125	0	-0.0691727	-0.0718609	-0.0697666	-0.0662658
46.15	0	-0.0690477	-0.0717671	-0.0696103	-0.0662033
46.175	0	-0.069204	-0.0720484	-0.0697041	-0.0663596
46.2	0	-0.069079	-0.0717984	-0.0698291	-0.0660782
46.225	0	-0.0690477	-0.0719859	-0.0696729	-0.066297
46.25	0	-0.0688914	-0.0718921	-0.069454	-0.0665471
46.275	0	-0.0692352	-0.0717358	-0.0700167	-0.0660157
46.3	0	-0.069079	-0.0718609	-0.0697666	-0.0661095
46.325	0	-0.0689852	-0.0717358	-0.0697041	-0.0665471
46.35	0	-0.0691415	-0.0716733	-0.0696729	-0.066172
46.375	0	-0.0690164	-0.0718921	-0.0697041	-0.0665784
46.4	0	-0.0688914	-0.0717358	-0.0697354	-0.0663908
46.425	0	-0.0693603	-0.0719859	-0.0696103	-0.066047
46.45	0	-0.0691415	-0.0719859	-0.0695478	-0.0658594
46.475	0	-0.0690477	-0.0718921	-0.0696729	-0.0663908
46.5	0	-0.0688602	-0.0717671	-0.0697041	-0.0662658
46.525	0	-0.0691727	-0.0717671	-0.0698604	-0.0661095
46.55	0	-0.069079	-0.0718296	-0.0695791	-0.0662345
46.575	0	-0.0689227	-0.0716733	-0.0696103	-0.0663596
46.6	0	-0.0692978	-0.0719859	-0.0697354	-0.0663908
46.625	0	-0.0688602	-0.0717671	-0.069454	-0.066172
46.65	0	-0.0688289	-0.0719859	-0.0697354	-0.0661095
46.675	0	-0.069204	-0.0717671	-0.0697041	-0.0665471
46.7	0	-0.0689539	-0.0718609	-0.0696103	-0.0663908
46.725	0	-0.0688914	-0.0719234	-0.0697354	-0.0660782
46.75	0	-0.0692978	-0.0717358	-0.0696729	-0.066297
46.775	0	-0.0690164	-0.0716421	-0.0695166	-0.0664221
46.8	0	-0.069079	-0.0720797	-0.0696416	-0.0661408
46.825	0	-0.0691102	-0.0718296	-0.0695166	-0.0661095
46.85	0	-0.0691102	-0.0718921	-0.0698291	-0.0661408
46.875	0	-0.0689539	-0.0718921	-0.0695478	-0.0664221
46.9	0	-0.0688914	-0.0720172	-0.0696103	-0.0662345
46.925	0	-0.0689852	-0.0717984	-0.0697041	-0.0660782
46.95	0	-0.0688914	-0.0719234	-0.0696103	-0.0665471
46.975	0	-0.0689539	-0.0718921	-0.0696729	-0.0665158
47	0	-0.0691102	-0.0718609	-0.0694853	-0.0662345
47.025	0	-0.0689852	-0.0720172	-0.0695791	-0.066172
47.05	0	-0.0693603	-0.0717671	-0.0697354	-0.066047
47.075	0	-0.0688914	-0.0717358	-0.0696103	-0.0662033
47.1	0	-0.0687976	-0.0720172	-0.0697979	-0.0664533
47.125	0	-0.0688914	-0.0718921	-0.0696103	-0.0662033
47.15	0	-0.0687664	-0.0717358	-0.0699542	-0.0662345
47.175	0	-0.0690477	-0.0717358	-0.0695478	-0.0662658
47.2	0	-0.0689852	-0.0720172	-0.069454	-0.066172
47.225	0	-0.0687976	-0.0717671	-0.0697666	-0.0661095
47.25	0	-0.0689852	-0.0716733	-0.0696103	-0.0662658
47.275	0	-0.0690164	-0.0719234	-0.0696103	-0.0663596
47.3	0	-0.0689227	-0.0717358	-0.0695166	-0.0662033
47.325	0	-0.0691415	-0.0717358	-0.0699229	-0.0664846
47.35	0	-0.0690164	-0.0717358	-0.0696103	-0.066297
47.375	0	-0.0688289	-0.0716733	-0.0696103	-0.0661095
47.4	0	-0.069454	-0.0717358	-0.0697354	-0.0663283
47.425	0	-0.0690477	-0.0718609	-0.0697041	-0.0663283
47.45	0	-0.0688914	-0.0717358	-0.0695791	-0.066047
47.475	0	-0.0691727	-0.0717358	-0.0695791	-0.0663596
47.5	0	-0.0689539	-0.0717984	-0.0696416	-0.066172
47.525	0	-0.0688289	-0.0718296	-0.0698917	-0.0664533
47.55	0	-0.0691727	-0.0716733	-0.0694853	-0.0664533
47.575	0	-0.0689227	-0.0717046	-0.0693915	-0.066297
47.6	0	-0.0687039	-0.0719859	-0.0695791	-0.0663596
47.625	0	-0.0689852	-0.0717358	-0.0696729	-0.0662033
47.65	0	-0.0689539	-0.0720172	-0.0695478	-0.0661408
47.675	0	-0.0688914	-0.0718296	-0.0697041	-0.0662658
47.7	0	-0.0695166	-0.0718921	-0.0695791	-0.066297
47.725	0	-0.0690164	-0.0718609	-0.0697666	-0.066172
47.75	0	-0.0689227	-0.0716108	-0.0696103	-0.066172
47.775	0	-0.0688602	-0.0718296	-0.0696103	-0.0662033
47.8	0	-0.0693915	-0.0718296	-0.0695166	-0.0662345
47.825	0	-0.0689539	-0.0716733	-0.0696103	-0.066172
47.85	0	-0.0687664	-0.0716421	-0.0698604	-0.0666721
47.875	0	-0.0692665	-0.0716733	-0.0695791	-0.066172
47.9	0	-0.069329	-0.0718609	-0.0696103	-0.0663596
47.925	0	-0.0689539	-0.0717671	-0.0699542	-0.0661095
47.95	0	-0.0688289	-0.0717046	-0.0695791	-0.0660157
47.975	0	-0.0691415	-0.0717671	-0.069454	-0.0668597
48	0	-0.069329	-0.0717671	-0.0698604	-0.066172
48.025	0	-0.0688914	-0.0718921	-0.0696103	-0.0660157
48.05	0	-0.0688602	-0.0716733	-0.0696729	-0.0665784
48.075	0	-0.0692665	-0.0716108	-0.0696729	-0.0662033
48.1	0	-0.0692665	-0.0717046	-0.0695791	-0.0661095
48.125	0	-0.0688602	-0.0717046	-0.0695166	-0.0664221
48.15	0	-0.0688289	-0.0716108	-0.0696103	-0.066172
48.175	0	-0.0688914	-0.0718609	-0.0695478	-0.066172
48.2	0	-0.0691415	-0.0715483	-0.0697979	-0.0662345
48.225	0	-0.0688602	-0.0721109	-0.0698604	-0.0661408
48.25	0	-0.0688289	-0.0718609	-0.0695478	-0.0661095
48.275	0	-0.0691727	-0.0716421	-0.0697979	-0.0660782
48.3	0	-0.0691102	-0.0719546	-0.0695478	-0.0664221
48.325	0	-0.0689852	-0.0717358	-0.0695478	-0.066297
48.35	0	-0.0690164	-0.0717046	-0.0697041	-0.0661408
48.375	0	-0.0692665	-0.0719234	-0.0697041	-0.0658907
48.4	0	-0.0689852	-0.0716108	-0.0696103	-0.0659532
48.425	0	-0.0689539	-0.0717671	-0.0695166	-0.0666096
48.45	0	-0.0691727	-0.0718296	-0.0697979	-0.0662033
48.475	0	-0.069079	-0.0719546	-0.0696416	-0.0661408
48.5	0	-0.0689227	-0.0717671	-0.0695478	-0.0661095
48.525	0	-0.0689852	-0.0715796	-0.0697041	-0.066297
48.55	0	-0.0690164	-0.0717358	-0.0695166	-0.0661095
48.575	0	-0.0689539	-0.0716108	-0.0695478	-0.066172
48.6	0	-0.0688914	-0.0718609	-0.0695791	-0.0665158
48.625	0	-0.0689227	-0.0719859	-0.0694228	-0.0662658
48.65	0	-0.0688602	-0.0715483	-0.0697354	-0.0661095
48.675	0	-0.069079	-0.0718921	-0.069454	-0.0659845
48.7	0	-0.0689852	-0.0719234	-0.069454	-0.0662658
48.725	0	-0.0689539	-0.0715483	-0.0696103	-0.0661408
48.75	0	-0.0689539	-0.0718921	-0.0696416	-0.066172
48.775	0	-0.0689852	-0.0715796	-0.069454	-0.0662033
48.8	0	-0.0689227	-0.0717358	-0.0696103	-0.066047
48.825	0	-0.069079	-0.0717671	-0.0695166	-0.0663596
48.85	0	-0.0691727	-0.0715796	-0.0694853	-0.0660782
48.875	0	-0.0690164	-0.0716733	-0.0697354	-0.0663908
48.9	0	-0.0689539	-0.0718296	-0.0694853	-0.0663596
48.925	0	-0.0689539	-0.0717671	-0.0693915	-0.0662658
48.95	0	-0.0690164	-0.0717671	-0.0697354	-0.0664533
48.975	0	-0.0692665	-0.0716108	-0.0695166	-0.0661095
49	0	-0.0689227	-0.0717671	-0.0694228	-0.066172
49.025	0	-0.0689227	-0.0719546	-0.0695791	-0.0665784
49.05	0	-0.0690477	-0.0719546	-0.0695166	-0.0662345
49.075	0	-0.0689227	-0.0715796	-0.069454	-0.0661095
49.1	0	-0.0691102	-0.0715796	-0.0695166	-0.0664533
49.125	0	-0.0690164	-0.0717984	-0.0697666	-0.0662345
49.15	0	-0.0689539	-0.0719234	-0.0695478	-0.0661095
49.175	0	-0.0688289	-0.0715483	-0.0698291	-0.0667659
49.2	0	-0.0688602	-0.0720172	-0.0696416	-0.066172
49.225	0	-0.0688602	-0.0718609	-0.0697666	-0.066047
49.25	0	-0.0689539	-0.0716421	-0.0696416	-0.0664221
49.275	0	-0.0689539	-0.0720797	-0.0695791	-0.0663283
49.3	0	-0.0689227	-0.0716108	-0.069454	-0.066047
49.325	0	-0.0690164	-0.0715796	-0.0698917	-0.0663283
49.35	0	-0.0688602	-0.0717671	-0.0697979	-0.066172
49.375	0	-0.0688914	-0.0718296	-0.0696103	-0.0662345
49.4	0	-0.0689539	-0.0717358	-0.069329	-0.0663596
49.425	0	-0.0689227	-0.0718609	-0.0698291	-0.0659845
49.45	0	-0.0689852	-0.0718921	-0.0696729	-0.0662033
49.475	0	-0.0688602	-0.0717358	-0.0698604	-0.066172
49.5	0	-0.0687976	-0.0720484	-0.0695166	-0.0664846
49.525	0	-0.0689227	-0.0717358	-0.0697666	-0.066047
49.55	0	-0.0689852	-0.0717671	-0.0697354	-0.0659532
49.575	0	-0.0688914	-0.0718296	-0.0695166	-0.0662658
49.6	0	-0.0688289	-0.0716421	-0.0696103	-0.0666096
49.625	0	-0.0689852	-0.0717984	-0.0695166	-0.0663283
49.65	0	-0.0691727	-0.0717671	-0.0695478	-0.0660782
49.675	0	-0.0688602	-0.0715483	-0.0697666	-0.0659845
49.7	0	-0.0684851	-0.0718921	-0.0697666	-0.066172
49.725	0	-0.069079	-0.0718296	-0.0695791	-0.0662033
49.75	0	-0.0689539	-0.0717046	-0.0694228	-0.066297
49.775	0	-0.0687976	-0.0717671	-0.0697979	-0.0662658
49.8	0	-0.0688914	-0.0718296	-0.0696103	-0.066172
49.825	0	-0.069454	-0.0717358	-0.069454	-0.066297
49.85	0	-0.0690164	-0.0715483	-0.0698291	-0.0664846
49.875	0	-0.0688914	-0.0718609	-0.0697041	-0.0661408
49.9	0	-0.0688289	-0.0718296	-0.0696103	-0.0662345
49.925	0	-0.0695166	-0.0716108	-0.0700167	-0.0662345
49.95	0	-0.0690477	-0.0717671	-0.0695791	-0.0661095
49.975	0	-0.0687976	-0.0717671	-0.0695166	-0.0664846
[truncated: 238,001+ more rows]
