# Supplementary material for: Channelrhodopsin variants for high-rate optogenetic neurostimulation at low light intensities
Source: EMBO Mol Med. 2025 Dec 9;18(2):462–91. doi: 10.1038/s44321-025-00350-z (PMC12905302; doi:10.1038/s44321-025-00350-z)
Supplement: Supplementary file 7 — Source data Fig. 2 [file 44321_2025_350_MOESM7_ESM.zip › Figure 2/2D/Figure2D.xlsx]

## Sheet: Fig2D
Time (ms)	Light stimulation	CatCh	f-ChR2TC	ChronosLC	f-Chronos
0.02	0	-8.96451e-12	-1.43239e-12	4.77421e-12	1.81211e-12
0.04	0	-1.4596e-11	-1.43239e-12	4.77421e-12	4.94071e-12
0.06	0	-1.52217e-11	-3.93527e-12	3.94166e-13	9.32076e-12
0.08	0	-5.83591e-12	-2.68383e-12	-3.98587e-12	5.56643e-12
0.1	0	-9.59022e-12	-8.0667e-13	1.22829e-11	1.18639e-12
0.12	0	-1.14674e-11	-3.93527e-12	1.54114e-11	5.56643e-12
0.14	0	4.80134e-12	-2.05811e-12	-8.57274e-13	1.81211e-12
0.16	0	-2.04425e-13	-1.26954e-11	1.04057e-11	2.43783e-12
0.18	0	-1.4596e-11	-8.31531e-12	1.29086e-11	8.69503e-12
0.2	0	-2.39818e-11	2.32193e-12	2.89705e-12	4.94071e-12
0.22	0	-1.08417e-11	-5.81243e-12	2.27133e-12	-6.50491e-14
0.24	0	-9.59022e-12	4.4477e-13	2.04172e-11	3.68927e-12
0.26	0	-1.4596e-11	4.19909e-12	1.10314e-11	1.18639e-12
0.28	0	-1.52217e-11	-8.31531e-12	-4.61159e-12	-3.81937e-12
0.3	0	-8.33879e-12	-8.94103e-12	-7.11447e-12	6.81788e-12
0.32	0	-8.33879e-12	-7.06387e-12	4.14849e-12	1.18236e-11
0.34	0	-1.83503e-11	-3.30955e-12	1.04057e-11	5.56643e-12
0.36	0	-2.02275e-11	-1.14439e-11	9.15425e-12	3.06355e-12
0.38	0	-3.95874e-12	-5.18671e-12	3.52277e-12	3.68927e-12
0.4	0	4.21297e-13	4.4477e-13	6.65137e-12	-6.90771e-13
0.42	0	-1.02159e-11	-1.26954e-11	1.10314e-11	-1.94221e-12
0.44	0	-5.21018e-12	-3.93527e-12	-7.11447e-12	8.69503e-12
0.46	0	-1.08417e-11	-5.18671e-12	-2.73443e-12	-6.50491e-14
0.48	0	-8.33879e-12	-1.39468e-11	9.77997e-12	7.44359e-12
0.5	0	-1.20931e-11	-2.05811e-12	1.35343e-11	8.06931e-12
0.52	0	-7.08734e-12	5.45053e-12	9.15425e-12	-6.32225e-12
0.54	0	-1.45586e-12	-9.56675e-12	6.65137e-12	-1.1328e-11
0.56	0	-1.02159e-11	-1.20696e-11	5.39993e-12	-1.94221e-12
0.58	0	-1.14674e-11	-2.05811e-12	-7.11447e-12	-3.81937e-12
0.6	0	-1.08417e-11	-1.43239e-12	6.65137e-12	-1.31649e-12
0.62	0	-7.71306e-12	-3.30955e-12	4.77421e-12	5.60673e-13
0.64	0	-8.33879e-12	4.4477e-13	-2.73443e-12	-1.94221e-12
0.66	0	-1.02159e-11	-8.94103e-12	1.64561e-12	2.43783e-12
0.68	0	-1.58474e-11	-8.31531e-12	1.64561e-12	7.44359e-12
0.7	0	-2.08532e-11	-9.56675e-12	6.65137e-12	5.56643e-12
0.72	0	-1.27188e-11	-1.26954e-11	8.52853e-12	5.56643e-12
0.74	0	-4.58446e-12	-7.06387e-12	6.02565e-12	3.06355e-12
0.76	0	-1.4596e-11	-2.05811e-12	1.64561e-12	-8.82512e-12
0.78	0	-1.4596e-11	-4.56099e-12	7.27709e-12	-5.69653e-12
0.8	0	5.42706e-12	-1.33211e-11	3.52277e-12	-3.81937e-12
0.82	0	-1.45586e-12	-5.18671e-12	1.64561e-12	5.60673e-13
0.84	0	-1.70989e-11	-2.68383e-12	1.47857e-11	-3.81937e-12
0.86	0	-2.7073e-12	-5.81243e-12	1.35343e-11	2.43783e-12
0.88	0	6.05278e-12	1.07049e-12	3.94166e-13	6.19215e-12
0.9	0	-8.96451e-12	-4.56099e-12	9.15425e-12	-8.82512e-12
0.92	0	-1.58474e-11	-1.14439e-11	1.79143e-11	4.94071e-12
0.94	0	-1.58474e-11	-1.43239e-12	9.15425e-12	1.93323e-11
0.96	0	-1.83503e-11	-2.05811e-12	4.14849e-12	9.32076e-12
0.98	0	-1.08417e-11	-1.08182e-11	5.39993e-12	4.315e-12
1	0	-4.58446e-12	-2.05811e-12	-6.48875e-12	7.44359e-12
1.02	0	-5.21018e-12	-1.43239e-12	4.14849e-12	-3.81937e-12
1.04	0	-1.08417e-11	-1.08182e-11	1.29086e-11	5.60673e-13
1.06	0	-1.52217e-11	-1.26954e-11	-2.31554e-13	9.32076e-12
1.08	0	-1.52217e-11	-9.56675e-12	-1.48299e-12	3.06355e-12
1.1	0	-1.08417e-11	-4.56099e-12	6.02565e-12	4.315e-12
1.12	0	-4.58446e-12	-1.43239e-12	-3.98587e-12	1.05722e-11
1.14	0	-2.7073e-12	-1.80948e-13	-5.23731e-12	6.81788e-12
1.16	0	-1.27188e-11	6.70197e-12	1.60372e-11	5.60673e-13
1.18	0	-1.58474e-11	4.4477e-13	2.04172e-11	1.18639e-12
1.2	0	-1.52217e-11	4.4477e-13	8.52853e-12	3.68927e-12
1.22	0	-1.27188e-11	-5.18671e-12	1.22829e-11	3.06355e-12
1.24	0	-7.08734e-12	-1.39468e-11	3.94166e-13	4.315e-12
1.26	0	-1.08417e-11	-5.81243e-12	1.64561e-12	6.19215e-12
1.28	0	-1.64731e-11	-5.18671e-12	4.77421e-12	5.60673e-13
1.3	0	-1.14674e-11	-7.06387e-12	4.77421e-12	-1.94221e-12
1.32	0	-1.20931e-11	-5.81243e-12	1.04057e-11	-6.90771e-13
1.34	0	-7.08734e-12	-1.01925e-11	1.72886e-11	-1.31649e-12
1.36	0	-3.95874e-12	-9.56675e-12	1.29086e-11	3.06355e-12
1.38	0	-1.08417e-11	4.4477e-13	1.64561e-12	7.44359e-12
1.4	0	-2.02275e-11	2.32193e-12	8.52853e-12	5.56643e-12
1.42	0	-7.71306e-12	-1.80948e-13	6.02565e-12	8.69503e-12
1.44	0	-8.33879e-12	-1.80948e-13	4.14849e-12	1.30751e-11
1.46	0	-4.58446e-12	-1.43239e-12	6.02565e-12	-6.90771e-13
1.48	0	-7.08734e-12	-3.93527e-12	7.90281e-12	-9.45085e-12
1.5	0	-8.96451e-12	-7.68959e-12	3.94166e-13	4.94071e-12
1.52	0	-1.83503e-11	-7.06387e-12	-2.10871e-12	7.44359e-12
1.54	0	-1.8976e-11	-1.5824e-11	3.94166e-13	3.06355e-12
1.56	0	-8.33879e-12	-8.94103e-12	-8.57274e-13	6.19215e-12
1.58	0	-7.71306e-12	-1.80948e-13	5.39993e-12	-1.94221e-12
1.6	0	-1.08417e-11	-7.68959e-12	1.22829e-11	4.315e-12
1.62	0	-1.27188e-11	-7.06387e-12	6.65137e-12	8.69503e-12
1.64	0	-1.02159e-11	2.32193e-12	3.52277e-12	6.19215e-12
1.66	0	-1.14674e-11	-4.56099e-12	7.90281e-12	6.81788e-12
1.68	0	-5.21018e-12	-1.08182e-11	-2.31554e-13	1.43265e-11
1.7	0	-5.83591e-12	-2.05811e-12	-2.10871e-12	1.30751e-11
1.72	0	-1.70989e-11	-9.56675e-12	7.90281e-12	-3.81937e-12
1.74	0	-1.27188e-11	-3.30955e-12	3.52277e-12	3.06355e-12
1.76	0	-1.20931e-11	4.19909e-12	4.14849e-12	3.68927e-12
1.78	0	-1.70989e-11	-3.93527e-12	2.27133e-12	-4.44509e-12
1.8	0	-8.96451e-12	-7.68959e-12	-4.61159e-12	4.315e-12
1.82	0	-6.46163e-12	-7.68959e-12	2.27133e-12	1.11979e-11
1.84	0	-1.08417e-11	-1.45725e-11	5.39993e-12	-3.19365e-12
1.86	0	-1.20931e-11	-1.01925e-11	1.01989e-12	3.68927e-12
1.88	0	-5.21018e-12	-2.68383e-12	1.10314e-11	1.11979e-11
1.9	0	-1.02159e-11	-5.81243e-12	1.29086e-11	-3.81937e-12
1.92	0	-1.08417e-11	-7.68959e-12	6.65137e-12	5.56643e-12
1.94	0	-8.33879e-12	-2.68383e-12	-8.57274e-13	1.81211e-12
1.96	0	-4.58446e-12	-2.68383e-12	-1.48299e-12	-1.31649e-12
1.98	0	-5.83591e-12	-8.31531e-12	1.64561e-12	1.11979e-11
2	0	-9.59022e-12	-1.80948e-13	7.90281e-12	8.06931e-12
2.02	0	-8.96451e-12	1.07049e-12	7.90281e-12	-2.56793e-12
2.04	0	-1.39703e-11	-1.08182e-11	1.01989e-12	8.06931e-12
2.06	0	-1.20931e-11	-4.56099e-12	-1.48299e-12	8.06931e-12
2.08	0	-1.08417e-11	-7.68959e-12	-8.57274e-13	7.44359e-12
2.1	0	-1.14674e-11	-1.77011e-11	5.39993e-12	8.06931e-12
2.12	0	-1.4596e-11	-2.05811e-12	2.27133e-12	7.44359e-12
2.14	0	-2.02275e-11	-3.30955e-12	-7.11447e-12	8.69503e-12
2.16	0	-5.83591e-12	-9.56675e-12	1.16571e-11	8.69503e-12
2.18	0	-4.58446e-12	-6.43815e-12	1.47857e-11	5.60673e-13
2.2	0	-7.71306e-12	-3.93527e-12	-1.02431e-11	-1.31649e-12
2.22	0	-4.58446e-12	-1.01925e-11	-4.61159e-12	2.43783e-12
2.24	0	-1.20931e-11	-1.51982e-11	1.64561e-12	-6.50491e-14
2.26	0	-1.77246e-11	-1.01925e-11	-9.61736e-12	-3.81937e-12
2.28	0	-8.96451e-12	-6.43815e-12	1.16571e-11	-3.81937e-12
2.3	0	-3.95874e-12	-2.68383e-12	1.54114e-11	3.06355e-12
2.32	0	-1.77246e-11	1.69621e-12	-2.10871e-12	1.30751e-11
2.34	0	-9.59022e-12	-9.56675e-12	-3.98587e-12	3.68927e-12
2.36	0	-3.95874e-12	-9.56675e-12	-2.31554e-13	4.94071e-12
2.38	0	-1.27188e-11	-2.05811e-12	-5.23731e-12	6.81788e-12
2.4	0	-1.33445e-11	-5.81243e-12	1.54114e-11	1.11979e-11
2.42	0	-1.02159e-11	-5.81243e-12	1.10314e-11	5.56643e-12
2.44	0	-1.27188e-11	4.19909e-12	1.04057e-11	-5.07081e-12
2.46	0	-4.58446e-12	-5.18671e-12	3.52277e-12	-5.69653e-12
2.48	0	-5.21018e-12	-8.31531e-12	9.15425e-12	4.94071e-12
2.5	0	-1.20931e-11	-9.56675e-12	3.52277e-12	2.43783e-12
2.52	0	-8.96451e-12	-8.31531e-12	2.89705e-12	-1.25795e-11
2.54	0	-1.08417e-11	-3.93527e-12	9.77997e-12	-6.90771e-13
2.56	0	-1.70989e-11	1.07049e-12	7.90281e-12	5.56643e-12
2.58	0	-1.39703e-11	-3.93527e-12	3.52277e-12	-6.32225e-12
2.6	0	-1.08417e-11	-5.18671e-12	6.02565e-12	4.94071e-12
2.62	0	-7.71306e-12	-8.0667e-13	7.90281e-12	-6.50491e-14
2.64	0	-1.14674e-11	4.4477e-13	8.52853e-12	-8.82512e-12
2.66	0	-2.08532e-11	2.32193e-12	1.54114e-11	8.06931e-12
2.68	0	-1.83503e-11	-1.43239e-12	4.77421e-12	6.19215e-12
2.7	0	-7.08734e-12	-7.68959e-12	2.89705e-12	-5.07081e-12
2.72	0	-8.30146e-13	-1.33211e-11	3.52277e-12	2.43783e-12
2.74	0	-8.96451e-12	-6.43815e-12	3.94166e-13	2.43783e-12
2.76	0	-1.8976e-11	-6.43815e-12	6.02565e-12	-6.94797e-12
2.78	0	-1.4596e-11	-1.14439e-11	8.52853e-12	1.81211e-12
2.8	0	-1.52217e-11	-1.83268e-11	-8.57274e-13	-8.82512e-12
2.82	0	-8.33879e-12	-6.43815e-12	9.77997e-12	-8.82512e-12
2.84	0	-7.71306e-12	-3.30955e-12	1.29086e-11	3.06355e-12
2.86	0	-1.52217e-11	-3.93527e-12	-4.61159e-12	9.32076e-12
2.88	0	-1.83503e-11	-4.56099e-12	3.52277e-12	-3.81937e-12
2.9	0	-1.77246e-11	-7.68959e-12	6.65137e-12	-2.56793e-12
2.92	0	-2.7073e-12	-4.56099e-12	4.77421e-12	1.93323e-11
2.94	0	4.21297e-13	-5.81243e-12	-2.10871e-12	4.94071e-12
2.96	0	-5.83591e-12	-5.18671e-12	-7.11447e-12	-3.81937e-12
2.98	0	-8.33879e-12	2.32193e-12	2.89705e-12	-1.94221e-12
3	0	-8.33879e-12	-2.68383e-12	1.29086e-11	-1.94221e-12
3.02	0	-1.33445e-11	-1.08182e-11	7.90281e-12	-6.90771e-13
3.04	0	-5.21018e-12	-3.30955e-12	6.65137e-12	1.11979e-11
3.06	0	-3.33303e-12	-1.80948e-13	8.52853e-12	-3.19365e-12
3.08	0	-1.58474e-11	-8.31531e-12	9.77997e-12	-6.94797e-12
3.1	0	-2.39818e-11	-1.26954e-11	1.01989e-12	6.81788e-12
3.12	0	-8.96451e-12	4.19909e-12	3.52277e-12	4.94071e-12
3.14	0	-2.08158e-12	-2.68383e-12	4.77421e-12	-4.44509e-12
3.16	0	-4.58446e-12	-7.68959e-12	1.16571e-11	2.43783e-12
3.18	0	-5.21018e-12	-1.80948e-13	8.52853e-12	1.81211e-12
3.2	0	4.21297e-13	-5.18671e-12	2.27133e-12	-1.31649e-12
3.22	0	-1.4596e-11	-8.31531e-12	-5.86303e-12	1.18236e-11
3.24	0	-3.95874e-12	-5.81243e-12	-8.57274e-13	8.69503e-12
3.26	0	-3.33303e-12	-9.56675e-12	4.14849e-12	-4.44509e-12
3.28	0	-5.21018e-12	-1.08182e-11	-8.57274e-13	-1.31649e-12
3.3	0	1.04702e-12	-5.18671e-12	-2.31554e-13	1.18639e-12
3.32	0	4.17562e-12	-2.05811e-12	2.89705e-12	-1.94221e-12
3.34	0	-4.58446e-12	-8.94103e-12	1.16571e-11	3.68927e-12
3.36	0	-2.27304e-11	-2.68383e-12	6.02565e-12	1.5578e-11
3.38	0	-9.59022e-12	-3.30955e-12	1.01989e-12	1.81211e-12
3.4	0	-1.45586e-12	-8.31531e-12	4.14849e-12	5.60673e-13
3.42	0	-8.30146e-13	1.69621e-12	7.90281e-12	4.94071e-12
3.44	0	-5.21018e-12	1.69621e-12	-8.57274e-13	-8.19942e-12
3.46	0	4.21297e-13	-9.56675e-12	5.39993e-12	-3.19365e-12
3.48	0	-4.58446e-12	-1.26954e-11	1.10314e-11	8.06931e-12
3.5	0	-1.08417e-11	-3.93527e-12	-7.11447e-12	-1.94221e-12
3.52	0	-1.33445e-11	-8.0667e-13	-9.61736e-12	1.81211e-12
3.54	0	-5.83591e-12	-6.43815e-12	9.15425e-12	2.43783e-12
3.56	0	4.21297e-13	-2.05811e-12	1.10314e-11	-1.07023e-11
3.58	0	-7.08734e-12	-8.31531e-12	6.02565e-12	-4.44509e-12
3.6	0	-1.58474e-11	-1.26954e-11	2.04172e-11	-5.07081e-12
3.62	0	-1.14674e-11	-2.05811e-12	7.90281e-12	2.43783e-12
3.64	0	-2.08158e-12	-3.30955e-12	3.52277e-12	1.11979e-11
3.66	0	-5.83591e-12	-5.18671e-12	1.04057e-11	5.56643e-12
3.68	0	-9.59022e-12	-1.43239e-12	7.90281e-12	2.43783e-12
3.7	0	-1.02159e-11	-5.18671e-12	1.10314e-11	5.60673e-13
3.72	0	-1.39703e-11	-1.08182e-11	5.39993e-12	-5.07081e-12
3.74	0	-4.58446e-12	-4.56099e-12	-2.10871e-12	5.60673e-13
3.76	0	-8.96451e-12	-3.30955e-12	-2.31554e-13	-1.31649e-12
3.78	0	-1.20931e-11	-6.43815e-12	2.89705e-12	9.32076e-12
3.8	0	-7.71306e-12	-1.80948e-13	6.02565e-12	8.69503e-12
3.82	0	-2.08158e-12	-6.43815e-12	2.27133e-12	-3.19365e-12
3.84	0	-8.96451e-12	-4.56099e-12	-3.98587e-12	-6.90771e-13
3.86	0	-2.7073e-12	-2.68383e-12	6.02565e-12	9.32076e-12
3.88	0	-2.7073e-12	-9.56675e-12	1.16571e-11	-7.5737e-12
3.9	0	-3.33303e-12	-6.43815e-12	2.89705e-12	-3.19365e-12
3.92	0	-5.21018e-12	-3.30955e-12	4.77421e-12	9.32076e-12
3.94	0	-1.02159e-11	-5.81243e-12	9.77997e-12	-6.32225e-12
3.96	0	-1.27188e-11	-3.30955e-12	1.79143e-11	-1.5708e-11
3.98	0	-2.04425e-13	1.07049e-12	1.66629e-11	1.81211e-12
4	0	-8.33879e-12	-3.30955e-12	-2.31554e-13	3.68927e-12
4.02	0	-1.58474e-11	-1.43239e-12	-2.10871e-12	-1.07023e-11
4.04	0	-8.96451e-12	-3.30955e-12	4.77421e-12	2.43783e-12
4.06	0	-5.83591e-12	-1.26954e-11	2.27133e-12	1.24494e-11
4.08	0	-2.04425e-13	-8.31531e-12	-2.73443e-12	-1.31649e-12
4.1	0	-7.08734e-12	1.17077e-11	1.91658e-11	7.44359e-12
4.12	0	-6.46163e-12	6.70197e-12	8.52853e-12	4.315e-12
4.14	0	-9.59022e-12	-6.43815e-12	-1.08688e-11	-6.94797e-12
4.16	0	-7.71306e-12	-1.33211e-11	1.10314e-11	-6.32225e-12
4.18	0	-5.21018e-12	-9.56675e-12	9.15425e-12	4.315e-12
4.2	0	-3.95874e-12	-3.93527e-12	-8.57274e-13	4.315e-12
4.22	0	-6.46163e-12	-1.14439e-11	1.04057e-11	1.18639e-12
4.24	0	-3.95874e-12	1.69621e-12	1.35343e-11	1.05722e-11
4.26	0	-5.21018e-12	3.57337e-12	1.04057e-11	4.315e-12
4.28	0	-5.83591e-12	-8.31531e-12	2.27133e-12	-1.94221e-12
4.3	0	-5.21018e-12	-8.31531e-12	7.90281e-12	3.06355e-12
4.32	0	-1.08417e-11	-3.30955e-12	7.90281e-12	-6.32225e-12
4.34	0	-8.33879e-12	-5.81243e-12	1.64561e-12	-1.1328e-11
4.36	0	-7.08734e-12	-1.70754e-11	7.90281e-12	-3.19365e-12
4.38	0	-1.27188e-11	-7.68959e-12	4.14849e-12	-4.44509e-12
4.4	0	-1.14674e-11	-3.93527e-12	-5.23731e-12	1.81211e-12
4.42	0	-8.33879e-12	-4.56099e-12	1.22829e-11	6.19215e-12
4.44	0	-7.71306e-12	-5.81243e-12	6.02565e-12	3.68927e-12
4.46	0	-7.71306e-12	-9.56675e-12	6.65137e-12	-1.94221e-12
4.48	0	-8.30146e-13	-1.39468e-11	3.52277e-12	1.18639e-12
4.5	0	-3.33303e-12	-1.14439e-11	2.27133e-12	-3.81937e-12
4.52	0	-1.08417e-11	-9.56675e-12	9.15425e-12	-5.69653e-12
4.54	0	-7.71306e-12	-3.93527e-12	1.416e-11	-4.44509e-12
4.56	0	1.04702e-12	-6.43815e-12	-2.31554e-13	1.81211e-12
4.58	0	-8.33879e-12	-1.01925e-11	1.01989e-12	7.44359e-12
4.6	0	-1.08417e-11	-4.56099e-12	9.77997e-12	3.68927e-12
4.62	0	-8.30146e-13	-4.56099e-12	7.90281e-12	4.315e-12
4.64	0	-7.08734e-12	-1.08182e-11	6.65137e-12	1.37008e-11
4.66	0	-1.14674e-11	-1.01925e-11	-8.57274e-13	-5.69653e-12
4.68	0	-3.95874e-12	-1.33211e-11	3.52277e-12	-6.32225e-12
4.7	0	1.04702e-12	-1.26954e-11	7.90281e-12	8.06931e-12
4.72	0	-2.08158e-12	-3.93527e-12	1.10314e-11	-6.90771e-13
4.74	0	-7.71306e-12	-1.43239e-12	1.10314e-11	-2.56793e-12
4.76	0	-7.71306e-12	-3.30955e-12	-5.23731e-12	4.315e-12
4.78	0	-1.02159e-11	-6.43815e-12	2.89705e-12	1.24494e-11
4.8	0	-1.08417e-11	-2.05811e-12	7.90281e-12	4.94071e-12
4.82	0	-2.08158e-12	-6.43815e-12	-2.10871e-12	-7.5737e-12
4.84	0	-7.71306e-12	-1.45725e-11	1.64561e-12	-6.90771e-13
4.86	0	-1.08417e-11	-6.43815e-12	9.15425e-12	3.06355e-12
4.88	0	-1.45586e-12	-1.43239e-12	9.15425e-12	5.56643e-12
4.9	0	4.80134e-12	-3.30955e-12	1.04057e-11	5.60673e-13
4.92	0	-2.7073e-12	-1.01925e-11	1.04057e-11	-1.31649e-12
4.94	0	-8.33879e-12	-5.18671e-12	6.65137e-12	-4.44509e-12
4.96	0	-1.4596e-11	-8.94103e-12	1.66629e-11	-1.94221e-12
4.98	0	-4.58446e-12	-1.33211e-11	1.29086e-11	-3.19365e-12
5	0	4.21297e-13	-1.14439e-11	6.65137e-12	5.60673e-13
5.02	0	6.6785e-12	-8.0667e-13	6.65137e-12	6.81788e-12
5.04	0	2.29846e-12	5.45053e-12	-2.31554e-13	6.19215e-12
5.06	0	-9.59022e-12	-2.68383e-12	3.52277e-12	5.60673e-13
5.08	0	-1.33445e-11	-5.81243e-12	8.52853e-12	4.315e-12
5.1	0	-1.39703e-11	-3.30955e-12	9.77997e-12	3.68927e-12
5.12	0	-8.96451e-12	1.07049e-12	-1.48299e-12	3.68927e-12
5.14	0	2.29846e-12	-3.30955e-12	-2.10871e-12	1.11979e-11
5.16	0	6.05278e-12	-5.18671e-12	1.64561e-12	-2.56793e-12
5.18	0	-7.71306e-12	-1.08182e-11	2.89705e-12	5.60673e-13
5.2	0	-8.96451e-12	-1.64497e-11	6.65137e-12	6.81788e-12
5.22	0	7.92994e-12	-5.81243e-12	9.77997e-12	4.94071e-12
5.24	0	-7.08734e-12	-4.56099e-12	6.02565e-12	-1.31649e-12
5.26	0	-1.39703e-11	-1.01925e-11	-6.48875e-12	-6.90771e-13
5.28	0	-5.83591e-12	-8.31531e-12	1.01989e-12	1.81211e-12
5.3	0	-5.83591e-12	-1.43239e-12	9.15425e-12	-1.31649e-12
5.32	0	-8.96451e-12	1.07049e-12	3.94166e-13	1.18639e-12
5.34	0	-2.7073e-12	-9.56675e-12	-2.31554e-13	4.94071e-12
5.36	0	-7.71306e-12	-1.39468e-11	2.27133e-12	-6.50491e-14
5.38	0	-1.02159e-11	-8.94103e-12	-2.10871e-12	5.60673e-13
5.4	0	-1.52217e-11	-1.80948e-13	2.89705e-12	8.06931e-12
5.42	0	-1.70989e-11	-9.56675e-12	3.52277e-12	2.43783e-12
5.44	0	-5.21018e-12	-6.43815e-12	3.52277e-12	5.60673e-13
5.46	0	4.80134e-12	-8.0667e-13	2.29201e-11	1.18639e-12
5.48	0	-2.08158e-12	-8.94103e-12	3.52277e-12	4.315e-12
5.5	0	-7.08734e-12	-1.26954e-11	-5.23731e-12	3.68927e-12
5.52	0	-1.20931e-11	-3.93527e-12	1.416e-11	1.43265e-11
5.54	0	-7.71306e-12	1.07049e-12	1.60372e-11	9.94648e-12
5.56	0	-9.59022e-12	-2.68383e-12	-2.10871e-12	-1.31649e-12
5.58	0	-8.33879e-12	-4.56099e-12	-8.57274e-13	6.81788e-12
5.6	0	4.17562e-12	-1.14439e-11	2.89705e-12	8.69503e-12
5.62	0	-7.08734e-12	-1.01925e-11	-8.99164e-12	4.94071e-12
5.64	0	-1.33445e-11	-4.56099e-12	6.65137e-12	4.94071e-12
5.66	0	-1.14674e-11	2.32193e-12	5.39993e-12	4.94071e-12
5.68	0	-1.14674e-11	-8.94103e-12	-1.33717e-11	5.56643e-12
5.7	0	-8.96451e-12	-7.06387e-12	-1.02431e-11	-3.81937e-12
5.72	0	-2.08158e-12	1.07049e-12	-3.36015e-12	3.68927e-12
5.74	0	-7.71306e-12	-4.56099e-12	-2.10871e-12	2.43783e-12
5.76	0	-1.27188e-11	-1.08182e-11	-4.61159e-12	3.06355e-12
5.78	0	-8.33879e-12	3.57337e-12	9.15425e-12	7.44359e-12
5.8	0	-1.02159e-11	1.07049e-12	1.29086e-11	2.43783e-12
5.82	0	-5.21018e-12	-5.18671e-12	3.52277e-12	1.11979e-11
5.84	0	-7.08734e-12	-1.01925e-11	1.04057e-11	8.69503e-12
5.86	0	-7.08734e-12	-8.31531e-12	-5.86303e-12	-1.94221e-12
5.88	0	-8.33879e-12	-9.56675e-12	-7.11447e-12	-3.19365e-12
5.9	0	-1.20931e-11	-4.56099e-12	1.04057e-11	9.32076e-12
5.92	0	-3.33303e-12	5.45053e-12	-1.48299e-12	1.18639e-12
5.94	0	-8.96451e-12	-3.30955e-12	-1.48299e-12	-5.69653e-12
5.96	0	-1.8976e-11	-1.26954e-11	4.77421e-12	-1.44566e-11
5.98	0	-1.39703e-11	-5.81243e-12	6.65137e-12	-1.25795e-11
6	0	-4.58446e-12	-2.68383e-12	3.52277e-12	8.06931e-12
6.02	0	-1.52217e-11	-5.81243e-12	1.79143e-11	6.19215e-12
6.04	0	-9.59022e-12	-3.93527e-12	1.29086e-11	1.18639e-12
6.06	0	-3.95874e-12	-9.56675e-12	1.01989e-12	2.43783e-12
6.08	0	-8.33879e-12	-2.05811e-12	1.64561e-12	9.32076e-12
6.1	0	-1.70989e-11	-8.31531e-12	2.89705e-12	3.68927e-12
6.12	0	-1.14674e-11	-1.20696e-11	-5.86303e-12	-1.31649e-12
6.14	0	-2.7073e-12	-1.80948e-13	1.01989e-12	4.94071e-12
6.16	0	-1.45586e-12	-3.93527e-12	1.47857e-11	-2.56793e-12
6.18	0	-1.83503e-11	-1.33211e-11	-2.31554e-13	3.06355e-12
6.2	0	-1.83503e-11	-7.06387e-12	-8.57274e-13	5.60673e-13
6.22	0	-4.58446e-12	-4.56099e-12	2.27133e-12	3.06355e-12
6.24	0	-1.45586e-12	-3.93527e-12	-8.57274e-13	5.56643e-12
6.26	0	-7.71306e-12	-1.80948e-13	6.65137e-12	8.69503e-12
6.28	0	-7.71306e-12	-1.39468e-11	1.60372e-11	3.06355e-12
6.3	0	-1.02159e-11	-1.5824e-11	5.39993e-12	4.94071e-12
6.32	0	-1.20931e-11	4.4477e-13	7.90281e-12	-4.44509e-12
6.34	0	-9.59022e-12	1.69621e-12	5.39993e-12	5.60673e-13
6.36	0	-7.08734e-12	-5.81243e-12	3.52277e-12	3.06355e-12
6.38	0	-8.33879e-12	-6.43815e-12	5.39993e-12	1.81211e-12
6.4	0	-2.08158e-12	-4.56099e-12	9.77997e-12	-6.90771e-13
6.42	0	-4.58446e-12	-2.68383e-12	6.65137e-12	6.81788e-12
6.44	0	-1.20931e-11	-6.43815e-12	-2.10871e-12	3.68927e-12
6.46	0	-2.04425e-13	-5.81243e-12	2.89705e-12	5.60673e-13
6.48	0	-1.45586e-12	-1.43239e-12	9.77997e-12	-5.69653e-12
6.5	0	-1.33445e-11	-8.31531e-12	4.77421e-12	9.32076e-12
6.52	0	-1.08417e-11	-9.56675e-12	-1.48299e-12	-1.19537e-11
6.54	0	-8.33879e-12	-1.14439e-11	4.14849e-12	-1.82109e-11
6.56	0	-8.33879e-12	-5.18671e-12	5.39993e-12	-6.50491e-14
6.58	0	-5.21018e-12	3.57337e-12	8.52853e-12	3.68927e-12
6.6	0	-8.33879e-12	-6.43815e-12	1.35343e-11	-6.94797e-12
6.62	0	-1.08417e-11	-7.06387e-12	1.10314e-11	5.60673e-13
6.64	0	-3.33303e-12	-6.43815e-12	-2.10871e-12	5.60673e-13
6.66	0	-9.59022e-12	-1.33211e-11	-8.57274e-13	-4.44509e-12
6.68	0	-1.8976e-11	-5.18671e-12	-2.10871e-12	-8.19942e-12
6.7	0	-1.02159e-11	-8.0667e-13	-8.57274e-13	4.315e-12
6.72	0	-3.33303e-12	-1.01925e-11	9.77997e-12	-3.81937e-12
6.74	0	-6.46163e-12	-1.43239e-12	3.94166e-13	1.11979e-11
6.76	0	-1.70989e-11	-2.68383e-12	3.94166e-13	7.44359e-12
6.78	0	-1.4596e-11	-5.18671e-12	2.27133e-12	-1.31649e-12
6.8	0	-1.02159e-11	-9.56675e-12	-3.36015e-12	-6.90771e-13
6.82	0	-3.95874e-12	1.07049e-12	3.94166e-13	9.32076e-12
6.84	0	-2.7073e-12	1.69621e-12	3.94166e-13	4.94071e-12
6.86	0	-1.02159e-11	-3.30955e-12	-8.57274e-13	-2.56793e-12
6.88	0	-1.20931e-11	-2.68383e-12	1.416e-11	-1.19537e-11
6.9	0	-8.33879e-12	-4.56099e-12	1.04057e-11	5.60673e-13
6.92	0	-3.95874e-12	-8.31531e-12	-4.61159e-12	6.19215e-12
6.94	0	1.67274e-12	-5.81243e-12	2.27133e-12	-6.90771e-13
6.96	0	-7.71306e-12	-1.45725e-11	1.54114e-11	-3.81937e-12
6.98	0	-1.4596e-11	-8.31531e-12	6.02565e-12	1.81211e-12
7	0	-8.33879e-12	-2.68383e-12	2.89705e-12	-1.31649e-12
7.02	0	4.21297e-13	-4.56099e-12	1.22829e-11	-6.90771e-13
7.04	0	-5.83591e-12	-3.30955e-12	7.90281e-12	-1.94221e-12
7.06	0	-1.33445e-11	-1.01925e-11	1.64561e-12	1.81211e-12
7.08	0	-6.46163e-12	-1.01925e-11	1.64561e-12	4.94071e-12
7.1	0	-4.58446e-12	-3.30955e-12	-1.48299e-12	4.315e-12
7.12	0	-7.08734e-12	-5.81243e-12	-5.23731e-12	2.43783e-12
7.14	0	-5.21018e-12	-7.68959e-12	4.77421e-12	9.32076e-12
7.16	0	-2.7073e-12	2.94765e-12	4.14849e-12	-6.90771e-13
7.18	0	-1.14674e-11	-1.43239e-12	6.65137e-12	-3.19365e-12
7.2	0	-1.52217e-11	-8.31531e-12	9.15425e-12	5.60673e-13
7.22	0	-8.33879e-12	-7.68959e-12	7.90281e-12	-1.31649e-12
7.24	0	-7.08734e-12	-8.31531e-12	-2.31554e-13	-5.69653e-12
7.26	0	-1.83503e-11	-1.20696e-11	5.39993e-12	1.81211e-12
7.28	0	-1.02159e-11	-5.18671e-12	1.64561e-12	1.18639e-12
7.3	0	-3.33303e-12	-1.80948e-13	-4.61159e-12	-2.56793e-12
7.32	0	-8.96451e-12	-2.68383e-12	9.15425e-12	3.06355e-12
7.34	0	-5.21018e-12	-7.68959e-12	5.39993e-12	-4.44509e-12
7.36	0	-7.71306e-12	-1.08182e-11	4.14849e-12	-8.19942e-12
7.38	0	-1.83503e-11	-8.31531e-12	4.77421e-12	1.81211e-12
7.4	0	-1.08417e-11	-4.56099e-12	4.77421e-12	3.06355e-12
7.42	0	-8.30146e-13	-5.81243e-12	-2.31554e-13	1.18236e-11
7.44	0	-6.46163e-12	-1.43239e-12	-7.11447e-12	3.68927e-12
7.46	0	-2.04425e-13	-1.80948e-13	-5.23731e-12	-9.45085e-12
7.48	0	-3.95874e-12	-8.94103e-12	-3.98587e-12	-9.45085e-12
7.5	0	-1.27188e-11	-3.93527e-12	-8.57274e-13	-5.07081e-12
7.52	0	-1.52217e-11	-8.31531e-12	3.52277e-12	2.43783e-12
7.54	0	-4.58446e-12	-1.39468e-11	-5.23731e-12	1.18639e-12
7.56	0	-1.27188e-11	-4.56099e-12	4.77421e-12	1.81211e-12
7.58	0	-1.33445e-11	-1.80948e-13	8.52853e-12	-2.56793e-12
7.6	0	-8.33879e-12	-6.43815e-12	1.01989e-12	3.68927e-12
7.62	0	-3.95874e-12	-5.18671e-12	-2.31554e-13	-6.90771e-13
7.64	0	-8.96451e-12	-7.06387e-12	6.65137e-12	5.60673e-13
7.66	0	-1.14674e-11	-1.14439e-11	-2.31554e-13	2.43783e-12
7.68	0	-8.33879e-12	-1.26954e-11	-3.98587e-12	-2.56793e-12
7.7	0	-7.71306e-12	-7.68959e-12	6.02565e-12	-1.31649e-12
7.72	0	-5.83591e-12	-9.56675e-12	1.29086e-11	-5.69653e-12
7.74	0	-1.02159e-11	-1.26954e-11	-3.98587e-12	3.68927e-12
7.76	0	-7.71306e-12	-9.56675e-12	3.52277e-12	1.37008e-11
7.78	0	-2.08158e-12	-7.68959e-12	1.97915e-11	1.18639e-12
7.8	0	-5.21018e-12	-1.01925e-11	1.22829e-11	-1.69595e-11
7.82	0	-7.71306e-12	-8.94103e-12	-7.11447e-12	6.81788e-12
7.84	0	-9.59022e-12	-3.30955e-12	1.54114e-11	1.24494e-11
7.86	0	-1.45586e-12	-1.01925e-11	-1.48299e-12	-1.1328e-11
7.88	0	-3.95874e-12	-3.93527e-12	-9.61736e-12	-1.94221e-12
7.9	0	-1.14674e-11	-8.94103e-12	5.39993e-12	1.74551e-11
7.92	0	-1.20931e-11	-1.20696e-11	5.39993e-12	-6.50491e-14
7.94	0	1.04702e-12	-3.30955e-12	-2.10871e-12	-4.44509e-12
7.96	0	5.42706e-12	-5.18671e-12	1.29086e-11	8.06931e-12
7.98	0	-7.71306e-12	-1.14439e-11	4.77421e-12	-4.44509e-12
8	0	-4.58446e-12	-4.56099e-12	-1.21202e-11	-6.90771e-13
8.02	0	-2.08158e-12	-4.56099e-12	3.94166e-13	7.44359e-12
8.04	0	-1.08417e-11	-6.43815e-12	2.04172e-11	-5.07081e-12
8.06	0	-7.71306e-12	-2.68383e-12	2.89705e-12	-1.44566e-11
8.08	0	5.42706e-12	-2.68383e-12	-1.02431e-11	-6.50491e-14
8.1	0	-2.7073e-12	-1.45725e-11	4.77421e-12	1.05722e-11
8.12	0	-5.83591e-12	-8.31531e-12	-2.10871e-12	1.18639e-12
8.14	0	-6.46163e-12	-5.81243e-12	2.27133e-12	5.60673e-13
8.16	0	-1.02159e-11	-1.20696e-11	1.97915e-11	-1.94221e-12
8.18	0	-4.58446e-12	-3.30955e-12	1.10314e-11	-2.56793e-12
8.2	0	-8.33879e-12	-3.93527e-12	-9.61736e-12	-1.31649e-12
8.22	0	-8.33879e-12	-1.08182e-11	-8.57274e-13	1.11979e-11
8.24	0	-4.58446e-12	-7.68959e-12	1.22829e-11	7.44359e-12
8.26	0	-7.08734e-12	-3.93527e-12	-5.23731e-12	1.18639e-12
8.28	0	-7.71306e-12	-8.94103e-12	1.64561e-12	4.94071e-12
8.3	0	-3.33303e-12	-7.68959e-12	1.35343e-11	4.315e-12
8.32	0	-7.08734e-12	-3.30955e-12	2.89705e-12	6.19215e-12
8.34	0	-7.08734e-12	-1.51982e-11	2.89705e-12	4.315e-12
8.36	0	-8.30146e-13	-1.39468e-11	2.89705e-12	-8.82512e-12
8.38	0	-3.95874e-12	-3.30955e-12	2.89705e-12	-1.25795e-11
8.4	0	1.67274e-12	-3.93527e-12	-4.61159e-12	-6.94797e-12
8.42	0	6.05278e-12	-1.08182e-11	1.29086e-11	1.81211e-12
8.44	0	-7.71306e-12	-6.43815e-12	1.22829e-11	4.315e-12
8.46	0	-9.59022e-12	-5.18671e-12	-8.57274e-13	1.18639e-12
8.48	0	-4.58446e-12	-1.08182e-11	4.14849e-12	3.06355e-12
8.5	0	-5.21018e-12	-5.81243e-12	1.01989e-12	6.19215e-12
8.52	0	6.6785e-12	-8.94103e-12	-1.02431e-11	4.94071e-12
8.54	0	-8.30146e-13	-1.20696e-11	1.10314e-11	-4.44509e-12
8.56	0	-4.58446e-12	-8.0667e-13	1.79143e-11	3.06355e-12
8.58	0	-2.04425e-13	-6.43815e-12	3.94166e-13	1.24494e-11
8.6	0	-8.30146e-13	-1.39468e-11	4.14849e-12	1.18236e-11
8.62	0	-8.30146e-13	-2.05811e-12	4.77421e-12	-3.81937e-12
8.64	0	-3.33303e-12	-8.0667e-13	7.27709e-12	-6.94797e-12
8.66	0	-4.58446e-12	-8.31531e-12	8.52853e-12	-6.90771e-13
8.68	0	1.67274e-12	-1.08182e-11	-4.61159e-12	-1.94221e-12
8.7	0	-2.7073e-12	-9.56675e-12	1.01989e-12	2.43783e-12
8.72	0	-7.08734e-12	-1.08182e-11	6.65137e-12	4.315e-12
8.74	0	-1.45586e-12	-1.08182e-11	-2.10871e-12	2.43783e-12
8.76	0	-2.7073e-12	-7.06387e-12	3.94166e-13	3.68927e-12
8.78	0	-8.30146e-13	-5.81243e-12	3.52277e-12	8.06931e-12
8.8	0	1.67274e-12	-2.05811e-12	2.27133e-12	4.315e-12
8.82	0	-5.21018e-12	3.57337e-12	4.77421e-12	2.43783e-12
8.84	0	1.04702e-12	-3.30955e-12	-6.48875e-12	1.18236e-11
8.86	0	5.42706e-12	-7.68959e-12	3.94166e-13	3.68927e-12
8.88	0	-2.7073e-12	-2.05811e-12	1.16571e-11	-9.45085e-12
8.9	0	-1.39703e-11	-4.56099e-12	4.77421e-12	-1.31649e-12
8.92	0	-2.04425e-13	-8.94103e-12	-1.48299e-12	4.315e-12
8.94	0	-2.08158e-12	-8.94103e-12	-1.48299e-12	4.315e-12
8.96	0	-5.83591e-12	-8.94103e-12	1.10314e-11	3.06355e-12
8.98	0	-1.45586e-12	-1.43239e-12	4.77421e-12	1.18639e-12
9	0	-1.14674e-11	2.32193e-12	3.52277e-12	-5.69653e-12
9.02	0	-1.70989e-11	-1.43239e-12	1.64561e-12	5.60673e-13
9.04	0	-3.33303e-12	-6.43815e-12	7.90281e-12	2.43783e-12
9.06	0	4.17562e-12	-3.93527e-12	6.02565e-12	1.74551e-11
9.08	0	-2.08158e-12	4.4477e-13	9.77997e-12	1.37008e-11
9.1	0	-9.59022e-12	-7.68959e-12	1.22829e-11	1.18639e-12
9.12	0	-7.71306e-12	-1.33211e-11	2.27133e-12	-1.31649e-12
9.14	0	-2.04425e-13	-4.56099e-12	3.52277e-12	-2.56793e-12
9.16	0	1.04702e-12	-5.81243e-12	7.90281e-12	3.06355e-12
9.18	0	-5.83591e-12	-1.01925e-11	1.01989e-12	6.81788e-12
9.2	0	-1.27188e-11	-8.0667e-13	-4.61159e-12	-6.90771e-13
9.22	0	-5.21018e-12	4.82481e-12	-8.57274e-13	4.94071e-12
9.24	0	-7.71306e-12	-1.51982e-11	-8.57274e-13	5.56643e-12
9.26	0	-1.14674e-11	-1.08182e-11	9.15425e-12	3.06355e-12
9.28	0	-8.33879e-12	-3.93527e-12	9.15425e-12	3.68927e-12
9.3	0	-7.71306e-12	-1.20696e-11	1.47857e-11	5.56643e-12
9.32	0	-4.58446e-12	-1.20696e-11	1.16571e-11	-3.19365e-12
9.34	0	-2.04425e-13	-1.01925e-11	6.02565e-12	-5.07081e-12
9.36	0	-8.30146e-13	-5.81243e-12	1.01989e-12	1.30751e-11
9.38	0	-8.30146e-13	8.57913e-12	2.27133e-12	1.24494e-11
9.4	0	4.80134e-12	1.07049e-12	9.77997e-12	5.60673e-13
9.42	0	4.80134e-12	-1.43239e-12	9.15425e-12	9.32076e-12
9.44	0	4.80134e-12	-1.43239e-12	3.52277e-12	1.18639e-12
9.46	0	4.80134e-12	-3.93527e-12	4.77421e-12	-1.00766e-11
9.48	0	2.29846e-12	-1.33211e-11	1.10314e-11	1.81211e-12
9.5	0	-5.83591e-12	-1.26954e-11	7.90281e-12	3.68927e-12
9.52	0	-1.02159e-11	-2.05811e-12	1.29086e-11	-5.69653e-12
9.54	0	-5.21018e-12	-9.56675e-12	1.22829e-11	-6.50491e-14
9.56	0	-8.96451e-12	-3.30955e-12	4.14849e-12	3.06355e-12
9.58	0	-5.83591e-12	-8.0667e-13	6.02565e-12	2.43783e-12
9.6	0	-1.27188e-11	-5.81243e-12	8.52853e-12	4.315e-12
9.62	0	-1.52217e-11	-8.94103e-12	3.52277e-12	4.94071e-12
9.64	0	-1.45586e-12	4.4477e-13	5.39993e-12	-1.94221e-12
9.66	0	-1.02159e-11	-1.14439e-11	1.04057e-11	-3.81937e-12
9.68	0	3.5499e-12	-1.01925e-11	-2.10871e-12	8.69503e-12
9.7	0	-8.96451e-12	3.57337e-12	3.94166e-13	4.94071e-12
9.72	0	-1.08417e-11	-5.81243e-12	6.65137e-12	-3.19365e-12
9.74	0	2.29846e-12	-1.33211e-11	4.77421e-12	1.18639e-12
9.76	0	-2.08158e-12	-2.05811e-12	-2.31554e-13	-6.90771e-13
9.78	0	-7.08734e-12	-3.93527e-12	1.64561e-12	-4.44509e-12
9.8	0	-3.95874e-12	-1.08182e-11	1.64561e-12	8.69503e-12
9.82	0	-3.95874e-12	-3.30955e-12	-1.48299e-12	8.69503e-12
9.84	0	-2.7073e-12	-7.06387e-12	1.416e-11	2.43783e-12
9.86	0	-8.30146e-13	-1.26954e-11	1.97915e-11	7.44359e-12
9.88	0	4.17562e-12	-2.05811e-12	1.64561e-12	2.43783e-12
9.9	0	-2.08158e-12	-1.80948e-13	7.90281e-12	5.60673e-13
9.92	0	-1.27188e-11	-1.01925e-11	8.52853e-12	7.44359e-12
9.94	0	-7.71306e-12	-8.0667e-13	2.27133e-12	1.18639e-12
9.96	0	-3.33303e-12	3.57337e-12	7.90281e-12	-1.5708e-11
9.98	0	-1.08417e-11	-1.45725e-11	9.77997e-12	-6.32225e-12
10	0	-9.59022e-12	-4.56099e-12	-6.48875e-12	1.18639e-12
10.02	0	-2.08158e-12	-1.43239e-12	1.64561e-12	-9.45085e-12
10.04	0	-5.21018e-12	-7.68959e-12	1.54114e-11	-3.19365e-12
10.06	0	4.21297e-13	-2.68383e-12	5.39993e-12	3.68927e-12
10.08	0	-1.45586e-12	6.70197e-12	2.89705e-12	2.43783e-12
10.1	0	-1.14674e-11	-8.0667e-13	6.65137e-12	1.49522e-11
10.12	0	-1.20931e-11	-1.26954e-11	4.77421e-12	6.19215e-12
10.14	0	-3.95874e-12	-8.0667e-13	-4.61159e-12	5.60673e-13
10.16	0	4.21297e-13	-3.93527e-12	1.29086e-11	-1.31649e-12
10.18	0	-8.30146e-13	-9.56675e-12	1.16571e-11	-1.94221e-12
10.2	0	-2.7073e-12	-3.93527e-12	1.64561e-12	6.81788e-12
10.22	0	-2.04425e-13	-5.81243e-12	-2.31554e-13	-1.31649e-12
10.24	0	-5.21018e-12	-7.68959e-12	2.89705e-12	-5.07081e-12
10.26	0	-8.30146e-13	4.4477e-13	-3.36015e-12	-3.19365e-12
10.28	0	1.04702e-12	1.07049e-12	-2.31554e-13	2.43783e-12
10.3	0	-4.58446e-12	-1.14439e-11	2.16687e-11	5.60673e-13
10.32	0	-1.45586e-12	-1.20696e-11	1.47857e-11	-5.07081e-12
10.34	0	-3.33303e-12	-1.43239e-12	3.52277e-12	2.43783e-12
10.36	0	-4.58446e-12	-1.14439e-11	7.27709e-12	1.18236e-11
10.38	0	-5.21018e-12	-8.31531e-12	6.65137e-12	9.32076e-12
10.4	0	-1.08417e-11	2.94765e-12	7.90281e-12	6.19215e-12
10.42	0	-2.7073e-12	-6.43815e-12	1.47857e-11	5.56643e-12
10.44	0	-4.58446e-12	-1.51982e-11	8.52853e-12	-2.56793e-12
10.46	0	2.92418e-12	-1.80948e-13	3.94166e-13	-6.90771e-13
10.48	0	2.92418e-12	-2.05811e-12	1.29086e-11	7.44359e-12
10.5	0	-2.7073e-12	-1.39468e-11	4.14849e-12	7.44359e-12
10.52	0	-2.08158e-12	-3.30955e-12	-7.11447e-12	8.69503e-12
10.54	0	4.21297e-13	-6.43815e-12	1.01989e-12	9.94648e-12
10.56	0	4.80134e-12	-8.94103e-12	1.04057e-11	-1.07023e-11
10.58	0	1.67274e-12	-3.93527e-12	2.27133e-12	1.18639e-12
10.6	0	-7.71306e-12	-7.06387e-12	1.16571e-11	5.56643e-12
10.62	0	-3.95874e-12	-1.20696e-11	1.04057e-11	-6.94797e-12
10.64	0	-3.33303e-12	3.57337e-12	-7.11447e-12	8.06931e-12
10.66	0	-5.21018e-12	1.69621e-12	2.27133e-12	8.69503e-12
10.68	0	-1.14674e-11	-1.70754e-11	1.16571e-11	1.81211e-12
10.7	0	-3.95874e-12	-4.56099e-12	1.04057e-11	-2.56793e-12
10.72	0	1.67274e-12	-3.30955e-12	1.47857e-11	4.94071e-12
10.74	0	-8.33879e-12	-1.45725e-11	3.94166e-13	5.56643e-12
10.76	0	-5.83591e-12	-1.01925e-11	-1.08688e-11	4.94071e-12
10.78	0	-2.08158e-12	3.57337e-12	6.02565e-12	1.81211e-12
10.8	0	4.17562e-12	-2.05811e-12	4.14849e-12	4.94071e-12
10.82	0	-1.20931e-11	-6.43815e-12	-1.21202e-11	-3.81937e-12
10.84	0	-5.83591e-12	-1.80948e-13	2.89705e-12	4.315e-12
10.86	0	2.29846e-12	-1.08182e-11	1.35343e-11	1.05722e-11
10.88	0	-2.04425e-13	-1.77011e-11	1.35343e-11	3.06355e-12
10.9	0	-4.58446e-12	-1.80948e-13	1.29086e-11	-6.32225e-12
10.92	0	-2.08158e-12	-2.68383e-12	1.16571e-11	-3.19365e-12
10.94	0	-7.71306e-12	-9.56675e-12	-2.31554e-13	-1.31649e-12
10.96	0	-1.08417e-11	-8.0667e-13	2.89705e-12	-5.07081e-12
10.98	0	-2.7073e-12	-5.81243e-12	9.15425e-12	-2.56793e-12
11	0	-2.7073e-12	-1.77011e-11	-6.48875e-12	1.81211e-12
11.02	0	-7.71306e-12	2.32193e-12	-1.14945e-11	1.18236e-11
11.04	0	4.17562e-12	1.07049e-12	1.10314e-11	8.06931e-12
11.06	0	9.8071e-12	-5.81243e-12	1.29086e-11	-3.19365e-12
11.08	0	-2.08158e-12	-3.30955e-12	4.77421e-12	3.06355e-12
11.1	0	-8.30146e-13	-1.80948e-13	1.64561e-12	6.19215e-12
11.12	0	-3.33303e-12	-2.05811e-12	6.65137e-12	-3.81937e-12
11.14	0	-1.58474e-11	-6.43815e-12	5.39993e-12	-1.94221e-12
11.16	0	-8.96451e-12	2.32193e-12	4.14849e-12	8.69503e-12
11.18	0	1.231e-11	-3.30955e-12	2.27133e-12	4.315e-12
11.2	0	-2.04425e-13	-1.5824e-11	-8.36591e-12	4.315e-12
11.22	0	-5.83591e-12	1.69621e-12	-2.31554e-13	6.19215e-12
11.24	0	-2.08158e-12	1.07049e-12	1.416e-11	5.60673e-13
11.26	0	1.04702e-12	-1.20696e-11	7.90281e-12	2.43783e-12
11.28	0	-3.33303e-12	-1.43239e-12	7.90281e-12	-2.56793e-12
11.3	0	-5.83591e-12	-1.43239e-12	7.90281e-12	4.94071e-12
11.32	0	-7.71306e-12	-1.20696e-11	-2.10871e-12	3.68927e-12
11.34	0	-3.33303e-12	-7.68959e-12	-1.48299e-12	5.56643e-12
11.36	0	4.21297e-13	4.4477e-13	6.65137e-12	6.81788e-12
11.38	0	-1.45586e-12	-7.06387e-12	9.77997e-12	4.315e-12
11.4	0	1.67274e-12	-1.45725e-11	-2.10871e-12	1.81211e-12
11.42	0	-5.21018e-12	-4.56099e-12	-8.99164e-12	3.68927e-12
11.44	0	-4.58446e-12	-1.80948e-13	-2.10871e-12	1.05722e-11
11.46	0	-4.58446e-12	-5.18671e-12	3.52277e-12	-5.07081e-12
11.48	0	-2.08158e-12	-5.18671e-12	2.04172e-11	2.43783e-12
11.5	0	1.04702e-12	-6.43815e-12	5.39993e-12	-6.90771e-13
11.52	0	-3.95874e-12	-8.31531e-12	-5.86303e-12	-6.90771e-13
11.54	0	-6.46163e-12	-2.68383e-12	1.64561e-12	7.44359e-12
11.56	0	-5.21018e-12	-8.31531e-12	1.01989e-12	1.43265e-11
11.58	0	-8.96451e-12	-8.31531e-12	3.94166e-13	3.68927e-12
11.6	0	-1.70989e-11	7.32769e-12	1.04057e-11	-6.90771e-13
11.62	0	-1.39703e-11	-3.30955e-12	7.90281e-12	1.30751e-11
11.64	0	-2.04425e-13	-1.08182e-11	-6.48875e-12	3.06355e-12
11.66	0	1.04702e-12	-5.81243e-12	1.64561e-12	5.60673e-13
11.68	0	-1.58474e-11	-1.08182e-11	1.54114e-11	1.24494e-11
11.7	0	-1.27188e-11	-8.31531e-12	2.89705e-12	1.18639e-12
11.72	0	-7.71306e-12	-8.0667e-13	6.65137e-12	-3.19365e-12
11.74	0	-6.46163e-12	5.45053e-12	1.72886e-11	3.06355e-12
11.76	0	-1.20931e-11	-2.68383e-12	1.04057e-11	-3.81937e-12
11.78	0	1.04702e-12	-3.30955e-12	-3.98587e-12	6.81788e-12
11.8	0	-2.7073e-12	4.4477e-13	3.52277e-12	1.80808e-11
11.82	0	-1.08417e-11	-4.56099e-12	1.10314e-11	1.18639e-12
11.84	0	4.80134e-12	-3.30955e-12	4.77421e-12	-1.31649e-12
11.86	0	4.17562e-12	-2.68383e-12	3.52277e-12	9.32076e-12
11.88	0	-7.71306e-12	-2.05811e-12	3.94166e-13	1.81211e-12
11.9	0	-3.33303e-12	-1.39468e-11	4.14849e-12	-5.07081e-12
11.92	0	-3.95874e-12	-7.68959e-12	1.64561e-12	5.56643e-12
11.94	0	-3.33303e-12	4.82481e-12	1.01989e-12	7.44359e-12
11.96	0	-2.04425e-13	-5.81243e-12	1.01989e-12	8.69503e-12
11.98	0	-1.45586e-12	-3.93527e-12	4.14849e-12	1.18236e-11
12	0	-1.45586e-12	-5.18671e-12	1.01989e-12	6.81788e-12
12.02	0	-5.21018e-12	-1.01925e-11	-3.98587e-12	2.43783e-12
12.04	0	-7.08734e-12	-1.80948e-13	1.04057e-11	9.94648e-12
12.06	0	-2.08158e-12	4.4477e-13	8.52853e-12	1.24494e-11
12.08	0	-3.95874e-12	-7.06387e-12	1.10314e-11	3.06355e-12
12.1	0	-1.39703e-11	-3.93527e-12	1.60372e-11	1.81211e-12
12.12	0	-3.33303e-12	6.70197e-12	5.39993e-12	7.44359e-12
12.14	0	2.29846e-12	1.07049e-12	-5.23731e-12	-6.90771e-13
12.16	0	-5.21018e-12	-5.81243e-12	-2.31554e-13	2.43783e-12
12.18	0	-5.21018e-12	-5.81243e-12	4.77421e-12	8.69503e-12
12.2	0	1.67274e-12	-6.43815e-12	7.90281e-12	-1.31649e-12
12.22	0	-4.58446e-12	-5.81243e-12	1.35343e-11	-3.81937e-12
12.24	0	2.29846e-12	-8.0667e-13	9.15425e-12	1.18639e-12
12.26	0	4.80134e-12	-1.80948e-13	1.54114e-11	4.315e-12
12.28	0	-1.27188e-11	1.69621e-12	3.52277e-12	8.06931e-12
12.3	0	-2.7073e-12	-2.05811e-12	4.14849e-12	1.05722e-11
12.32	0	4.21297e-13	-6.43815e-12	4.14849e-12	2.43783e-12
12.34	0	-3.33303e-12	-6.43815e-12	1.64561e-12	-1.94221e-12
12.36	0	-3.95874e-12	-2.05811e-12	1.64561e-12	3.06355e-12
12.38	0	-8.30146e-13	-1.43239e-12	1.54114e-11	-6.90771e-13
12.4	0	4.21297e-13	1.69621e-12	1.60372e-11	-1.94221e-12
12.42	0	-1.02159e-11	-8.94103e-12	-1.48299e-12	-3.81937e-12
12.44	0	-1.45586e-12	-9.56675e-12	-2.10871e-12	3.06355e-12
12.46	0	-8.96451e-12	-1.20696e-11	1.01989e-12	4.94071e-12
12.48	0	-6.46163e-12	-7.68959e-12	-2.31554e-13	4.94071e-12
12.5	0	-7.71306e-12	-5.18671e-12	2.27133e-12	8.69503e-12
12.52	0	-8.33879e-12	-7.06387e-12	5.39993e-12	3.06355e-12
12.54	0	-1.58474e-11	-6.43815e-12	-8.57274e-13	-4.44509e-12
12.56	0	3.5499e-12	-3.30955e-12	-2.31554e-13	1.81211e-12
12.58	0	7.30422e-12	-8.31531e-12	1.10314e-11	-6.50491e-14
12.6	0	-8.30146e-13	-6.43815e-12	4.14849e-12	-2.56793e-12
12.62	0	-4.58446e-12	-3.30955e-12	4.14849e-12	-1.94221e-12
12.64	0	1.04702e-12	-3.30955e-12	1.54114e-11	-3.81937e-12
12.66	0	-5.21018e-12	-5.81243e-12	7.90281e-12	-8.19942e-12
12.68	0	-2.04425e-13	4.4477e-13	7.90281e-12	-1.94221e-12
12.7	0	-1.08417e-11	4.19909e-12	8.52853e-12	2.43783e-12
12.72	0	-5.83591e-12	-8.31531e-12	1.22829e-11	1.81211e-12
12.74	0	4.80134e-12	-5.81243e-12	1.35343e-11	7.44359e-12
12.76	0	1.67274e-12	1.69621e-12	1.72886e-11	8.06931e-12
12.78	0	-5.83591e-12	-6.43815e-12	1.04057e-11	8.69503e-12
12.8	0	-2.08158e-12	-1.01925e-11	6.65137e-12	3.68927e-12
12.82	0	-2.7073e-12	1.07049e-12	5.39993e-12	4.94071e-12
12.84	0	-8.30146e-13	-2.05811e-12	4.14849e-12	8.69503e-12
12.86	0	-7.08734e-12	-6.43815e-12	7.90281e-12	6.19215e-12
12.88	0	-1.14674e-11	1.04563e-11	1.416e-11	-8.82512e-12
12.9	0	3.5499e-12	9.83057e-12	5.39993e-12	-2.56793e-12
12.92	0	2.29846e-12	-3.93527e-12	-1.48299e-12	5.56643e-12
12.94	0	-1.08417e-11	4.4477e-13	1.04057e-11	2.43783e-12
12.96	0	-5.83591e-12	1.69621e-12	1.60372e-11	5.60673e-13
12.98	0	-2.7073e-12	-4.56099e-12	3.94166e-13	3.68927e-12
13	0	-4.58446e-12	-8.31531e-12	1.01989e-12	4.315e-12
13.02	0	-7.71306e-12	-8.31531e-12	9.77997e-12	-6.90771e-13
13.04	0	-3.33303e-12	-3.30955e-12	7.27709e-12	3.06355e-12
13.06	0	-2.08158e-12	-1.43239e-12	2.89705e-12	-1.94221e-12
13.08	0	-2.04425e-13	-2.05811e-12	1.10314e-11	-3.19365e-12
13.1	0	-2.08158e-12	-3.93527e-12	1.04057e-11	4.315e-12
13.12	0	-1.02159e-11	-7.68959e-12	1.01989e-12	-2.56793e-12
13.14	0	-3.95874e-12	1.07049e-12	5.39993e-12	-8.82512e-12
13.16	0	-8.30146e-13	-5.18671e-12	2.27133e-12	1.81211e-12
13.18	0	-1.83503e-11	-1.45725e-11	-2.31554e-13	2.43783e-12
13.2	0	-2.27304e-11	-1.20696e-11	7.90281e-12	2.43783e-12
13.22	0	-7.71306e-12	-8.31531e-12	9.77997e-12	6.81788e-12
13.24	0	-5.83591e-12	-1.80948e-13	-3.36015e-12	-3.19365e-12
13.26	0	-5.83591e-12	-2.68383e-12	1.22829e-11	-3.81937e-12
13.28	0	6.6785e-12	-3.30955e-12	1.10314e-11	8.69503e-12
13.3	0	-8.30146e-13	2.32193e-12	-2.73443e-12	-6.90771e-13
13.32	0	-3.33303e-12	-6.43815e-12	1.22829e-11	4.315e-12
13.34	0	6.05278e-12	-8.94103e-12	7.90281e-12	3.06355e-12
13.36	0	-1.08417e-11	4.82481e-12	7.90281e-12	-6.32225e-12
13.38	0	-1.20931e-11	-1.43239e-12	1.66629e-11	1.30751e-11
13.4	0	-1.45586e-12	-5.81243e-12	1.416e-11	9.32076e-12
13.42	0	-8.33879e-12	-2.68383e-12	-7.11447e-12	-5.07081e-12
13.44	0	-2.46075e-11	-1.43239e-12	-8.99164e-12	2.43783e-12
13.46	0	-1.77246e-11	-2.05811e-12	1.10314e-11	8.06931e-12
13.48	0	-8.33879e-12	-8.31531e-12	7.90281e-12	1.18639e-12
13.5	0	-7.08734e-12	-2.68383e-12	8.52853e-12	2.43783e-12
13.52	0	-2.7073e-12	-8.0667e-13	3.52277e-12	4.315e-12
13.54	0	-3.33303e-12	-3.30955e-12	2.27133e-12	-1.94221e-12
13.56	0	4.21297e-13	-2.05811e-12	1.01989e-12	4.94071e-12
13.58	0	-1.45586e-12	-3.93527e-12	1.66629e-11	3.06355e-12
13.6	0	-7.71306e-12	-7.06387e-12	1.416e-11	-2.56793e-12
13.62	0	-1.8976e-11	-3.30955e-12	6.02565e-12	-2.56793e-12
13.64	0	-1.52217e-11	-8.31531e-12	5.39993e-12	1.18639e-12
13.66	0	-8.30146e-13	-4.56099e-12	7.90281e-12	-3.19365e-12
13.68	0	4.17562e-12	-5.81243e-12	-2.10871e-12	-5.07081e-12
13.7	0	-8.96451e-12	-5.18671e-12	-2.10871e-12	3.68927e-12
13.72	0	-4.58446e-12	-1.43239e-12	1.64561e-12	-3.81937e-12
13.74	0	-4.58446e-12	-5.81243e-12	-2.73443e-12	-2.56793e-12
13.76	0	-5.21018e-12	-2.05811e-12	9.15425e-12	7.44359e-12
13.78	0	-1.33445e-11	-5.18671e-12	1.79143e-11	3.68927e-12
13.8	0	-1.4596e-11	-1.33211e-11	1.64561e-12	-1.94221e-12
13.82	0	1.67274e-12	-1.43239e-12	3.52277e-12	7.44359e-12
13.84	0	-2.7073e-12	-4.56099e-12	7.27709e-12	9.32076e-12
13.86	0	-1.14674e-11	-1.20696e-11	7.27709e-12	-1.94221e-12
13.88	0	2.29846e-12	-2.68383e-12	1.54114e-11	5.60673e-13
13.9	0	4.17562e-12	-9.56675e-12	1.72886e-11	1.11979e-11
13.92	0	-8.96451e-12	-1.33211e-11	1.16571e-11	8.69503e-12
13.94	0	-3.95874e-12	-2.68383e-12	-1.48299e-12	7.44359e-12
13.96	0	-1.45586e-12	-5.81243e-12	3.52277e-12	3.06355e-12
13.98	0	-5.21018e-12	-3.30955e-12	1.29086e-11	-4.44509e-12
14	0	-8.30146e-13	-2.05811e-12	1.10314e-11	8.69503e-12
14.02	0	-5.21018e-12	4.4477e-13	1.29086e-11	6.19215e-12
14.04	0	-2.7073e-12	-2.05811e-12	9.77997e-12	-5.07081e-12
14.06	0	-2.08158e-12	3.57337e-12	-3.98587e-12	1.81211e-12
14.08	0	-8.33879e-12	-3.30955e-12	9.15425e-12	1.24494e-11
14.1	0	-5.83591e-12	-1.83268e-11	1.47857e-11	-3.19365e-12
14.12	0	4.21297e-13	-1.43239e-12	3.52277e-12	-3.19365e-12
14.14	0	-7.08734e-12	-1.80948e-13	9.77997e-12	6.81788e-12
14.16	0	-7.71306e-12	-1.26954e-11	1.416e-11	-6.94797e-12
14.18	0	-3.95874e-12	-4.56099e-12	1.01989e-12	-1.32052e-11
14.2	0	-7.71306e-12	1.69621e-12	-4.61159e-12	-4.44509e-12
14.22	0	-8.30146e-13	-5.81243e-12	2.89705e-12	7.44359e-12
14.24	0	-3.33303e-12	-1.08182e-11	3.52277e-12	1.18639e-12
14.26	0	-8.33879e-12	-4.56099e-12	2.27133e-12	3.68927e-12
14.28	0	-8.96451e-12	-8.31531e-12	3.94166e-13	-5.07081e-12
14.3	0	2.92418e-12	-5.18671e-12	5.39993e-12	2.43783e-12
14.32	0	-4.58446e-12	1.07049e-12	1.10314e-11	1.30751e-11
14.34	0	-2.08158e-12	-5.18671e-12	1.60372e-11	6.19215e-12
14.36	0	-2.08158e-12	-9.56675e-12	1.64561e-12	-1.31649e-12
14.38	0	-3.95874e-12	-5.81243e-12	6.02565e-12	9.32076e-12
14.4	0	-7.08734e-12	-4.56099e-12	1.04057e-11	4.315e-12
14.42	0	-3.33303e-12	-5.81243e-12	9.15425e-12	-1.31649e-12
14.44	0	-8.96451e-12	4.82481e-12	2.27133e-12	4.94071e-12
14.46	0	-5.83591e-12	-8.0667e-13	1.10314e-11	8.69503e-12
14.48	0	-2.7073e-12	-6.43815e-12	2.10429e-11	4.315e-12
14.5	0	-9.59022e-12	-2.68383e-12	3.94166e-13	7.44359e-12
14.52	0	-6.46163e-12	-6.43815e-12	-1.48299e-12	1.18639e-12
14.54	0	-3.95874e-12	-4.56099e-12	1.85401e-11	-2.56793e-12
14.56	0	2.29846e-12	1.07049e-12	1.54114e-11	-3.81937e-12
14.58	0	1.04702e-12	-1.80948e-13	1.54114e-11	1.81211e-12
14.6	0	-9.59022e-12	-3.30955e-12	5.39993e-12	-3.81937e-12
14.62	0	-9.59022e-12	-2.68383e-12	2.89705e-12	5.56643e-12
14.64	0	5.42706e-12	-2.68383e-12	1.01989e-12	1.5578e-11
14.66	0	5.42706e-12	-9.56675e-12	1.64561e-12	8.69503e-12
14.68	0	-8.33879e-12	-1.43239e-12	2.89705e-12	-5.07081e-12
14.7	0	-4.58446e-12	6.70197e-12	1.04057e-11	1.81211e-12
14.72	0	-1.20931e-11	-5.18671e-12	3.94166e-13	6.19215e-12
14.74	0	-1.27188e-11	-3.30955e-12	-4.61159e-12	8.06931e-12
14.76	0	-5.21018e-12	-2.68383e-12	7.27709e-12	1.18639e-12
14.78	0	-1.08417e-11	-7.68959e-12	9.77997e-12	-1.31649e-12
14.8	0	-5.21018e-12	-2.68383e-12	4.77421e-12	3.06355e-12
14.82	0	6.6785e-12	3.57337e-12	1.64561e-12	-1.31649e-12
14.84	0	-3.95874e-12	-3.30955e-12	1.64561e-12	-1.94221e-12
14.86	0	-1.14674e-11	-5.81243e-12	1.64561e-12	1.81211e-12
14.88	0	-4.58446e-12	-2.05811e-12	2.89705e-12	5.60673e-13
14.9	0	-1.45586e-12	-1.01925e-11	5.39993e-12	4.94071e-12
14.92	0	-4.58446e-12	-5.18671e-12	6.02565e-12	8.69503e-12
14.94	0	-3.33303e-12	-2.68383e-12	1.35343e-11	-2.56793e-12
14.96	0	-3.33303e-12	-1.01925e-11	1.04057e-11	-7.5737e-12
14.98	0	-4.58446e-12	4.4477e-13	5.39993e-12	5.60673e-13
15	0	-2.04425e-13	7.95341e-12	-8.57274e-13	4.94071e-12
15.02	0	-8.30146e-13	-3.30955e-12	3.94166e-13	1.18639e-12
15.04	0	-4.58446e-12	-6.43815e-12	8.52853e-12	-6.90771e-13
15.06	0	-5.21018e-12	2.32193e-12	6.02565e-12	4.315e-12
15.08	0	-1.45586e-12	-1.43239e-12	1.29086e-11	8.69503e-12
15.1	0	-1.27188e-11	-2.68383e-12	1.04057e-11	2.43783e-12
15.12	0	-1.20931e-11	4.82481e-12	-5.86303e-12	4.94071e-12
15.14	0	-3.33303e-12	-8.94103e-12	-8.57274e-13	6.19215e-12
15.16	0	6.05278e-12	-8.31531e-12	1.35343e-11	-2.56793e-12
15.18	0	4.17562e-12	7.95341e-12	1.60372e-11	-1.31649e-12
15.2	0	-1.45586e-12	7.95341e-12	1.85401e-11	3.06355e-12
15.22	0	-2.04425e-13	-8.31531e-12	1.47857e-11	3.68927e-12
15.24	0	-4.58446e-12	-2.05811e-12	3.94166e-13	-1.94221e-12
15.26	0	-7.08734e-12	4.19909e-12	1.01989e-12	-3.81937e-12
15.28	0	-7.08734e-12	-8.0667e-13	9.15425e-12	-3.81937e-12
15.3	0	-1.70989e-11	-3.93527e-12	4.77421e-12	-5.69653e-12
15.32	0	-1.33445e-11	-9.56675e-12	-3.98587e-12	8.06931e-12
15.34	0	-2.08158e-12	-1.14439e-11	3.94166e-13	6.81788e-12
15.36	0	4.17562e-12	1.69621e-12	-4.61159e-12	4.315e-12
15.38	0	-2.08158e-12	1.07049e-12	-7.74019e-12	1.37008e-11
15.4	0	-3.95874e-12	-8.0667e-13	-1.48299e-12	6.19215e-12
15.42	0	-5.83591e-12	-2.68383e-12	1.22829e-11	-6.90771e-13
15.44	0	-4.58446e-12	-1.08182e-11	8.52853e-12	-3.19365e-12
15.46	0	1.04702e-12	-8.31531e-12	6.65137e-12	5.60673e-13
15.48	0	-2.04425e-13	-1.43239e-12	4.77421e-12	5.60673e-13
15.5	0	-1.02159e-11	-5.18671e-12	2.89705e-12	4.94071e-12
15.52	0	-2.08158e-12	-1.33211e-11	6.02565e-12	6.81788e-12
15.54	0	-1.08417e-11	-5.18671e-12	1.60372e-11	-3.81937e-12
15.56	0	-1.14674e-11	-2.68383e-12	1.416e-11	7.44359e-12
15.58	0	-1.33445e-11	-1.01925e-11	1.64561e-12	1.30751e-11
15.6	0	-9.59022e-12	-5.18671e-12	2.89705e-12	-1.94221e-12
15.62	0	-8.33879e-12	-4.56099e-12	7.90281e-12	8.06931e-12
15.64	0	-1.33445e-11	-5.81243e-12	1.04057e-11	1.24494e-11
15.66	0	-1.39703e-11	-3.93527e-12	7.90281e-12	-7.5737e-12
15.68	0	-1.52217e-11	-1.43239e-12	2.89705e-12	-3.81937e-12
15.7	0	-9.59022e-12	-6.43815e-12	1.01989e-12	1.05722e-11
15.72	0	-8.96451e-12	-6.43815e-12	1.22829e-11	1.81211e-12
15.74	0	-3.95874e-12	2.94765e-12	7.27709e-12	-6.94797e-12
15.76	0	-8.30146e-13	-2.05811e-12	-4.61159e-12	4.315e-12
15.78	0	3.5499e-12	-1.08182e-11	-3.36015e-12	-1.31649e-12
15.8	0	6.05278e-12	-5.18671e-12	4.77421e-12	-5.69653e-12
15.82	0	-6.46163e-12	-3.93527e-12	-3.98587e-12	3.06355e-12
15.84	0	-3.33303e-12	-1.20696e-11	-1.48299e-12	-3.19365e-12
15.86	0	1.04702e-12	-6.43815e-12	9.77997e-12	-3.81937e-12
15.88	0	-2.08158e-12	-8.31531e-12	4.14849e-12	6.19215e-12
15.9	0	-1.45586e-12	-1.20696e-11	6.02565e-12	-6.94797e-12
15.92	0	2.92418e-12	-1.43239e-12	1.60372e-11	-6.32225e-12
15.94	0	-1.45586e-12	6.07625e-12	1.66629e-11	-6.50491e-14
15.96	0	-3.33303e-12	-8.94103e-12	4.14849e-12	3.68927e-12
15.98	0	2.92418e-12	-9.56675e-12	1.01989e-12	-8.82512e-12
16	0	-3.95874e-12	-6.43815e-12	6.65137e-12	-5.07081e-12
16.02	0	-3.33303e-12	-7.68959e-12	2.27133e-12	1.11979e-11
16.04	0	-3.95874e-12	-5.81243e-12	8.52853e-12	-6.90771e-13
16.06	0	4.21297e-13	4.4477e-13	4.14849e-12	-2.56793e-12
16.08	0	-3.95874e-12	-3.30955e-12	5.39993e-12	7.44359e-12
16.1	0	-5.21018e-12	-1.51982e-11	9.77997e-12	-3.81937e-12
16.12	0	-1.64731e-11	-1.08182e-11	1.22829e-11	-4.44509e-12
16.14	0	-1.08417e-11	-2.05811e-12	3.94166e-13	-6.90771e-13
16.16	0	-7.71306e-12	-8.94103e-12	2.89705e-12	-4.44509e-12
16.18	0	-6.46163e-12	-1.01925e-11	6.02565e-12	4.315e-12
16.2	0	-3.33303e-12	2.32193e-12	1.10314e-11	2.43783e-12
16.22	0	4.21297e-13	-1.43239e-12	4.14849e-12	-4.44509e-12
16.24	0	-2.08158e-12	-9.56675e-12	1.64561e-12	-1.25795e-11
16.26	0	-8.96451e-12	-1.80948e-13	1.04057e-11	1.18639e-12
16.28	0	-8.30146e-13	-7.06387e-12	5.39993e-12	3.06355e-12
16.3	0	2.29846e-12	-1.26954e-11	4.77421e-12	5.60673e-13
16.32	0	-1.45586e-12	-5.81243e-12	6.02565e-12	-1.31649e-12
16.34	0	5.42706e-12	1.69621e-12	1.64561e-12	-6.90771e-13
16.36	0	-6.46163e-12	-5.81243e-12	1.35343e-11	-6.50491e-14
16.38	0	-3.95874e-12	-1.33211e-11	1.22829e-11	5.56643e-12
16.4	0	-1.45586e-12	-5.18671e-12	4.14849e-12	-6.94797e-12
16.42	0	-3.33303e-12	-2.68383e-12	7.90281e-12	2.43783e-12
16.44	0	-8.33879e-12	-2.05811e-12	7.27709e-12	6.19215e-12
16.46	0	-7.08734e-12	-7.06387e-12	9.77997e-12	9.32076e-12
16.48	0	-9.59022e-12	-3.93527e-12	9.77997e-12	-6.50491e-14
16.5	0	1.67274e-12	-5.81243e-12	1.72886e-11	-5.07081e-12
16.52	0	-3.33303e-12	-1.80948e-13	1.64561e-12	3.06355e-12
16.54	0	-2.08158e-12	-5.18671e-12	4.77421e-12	6.81788e-12
16.56	0	4.80134e-12	-1.51982e-11	1.16571e-11	-1.31649e-12
16.58	0	-5.21018e-12	-2.05811e-12	6.02565e-12	3.06355e-12
16.6	0	-7.08734e-12	-2.68383e-12	6.02565e-12	-3.81937e-12
16.62	0	-8.33879e-12	-1.01925e-11	3.52277e-12	-1.31649e-12
16.64	0	-1.20931e-11	-3.93527e-12	9.77997e-12	-2.56793e-12
16.66	0	-4.58446e-12	-3.30955e-12	-2.10871e-12	1.18639e-12
16.68	0	-5.21018e-12	-1.20696e-11	-4.61159e-12	-3.81937e-12
16.7	0	1.04702e-12	-1.01925e-11	8.52853e-12	8.69503e-12
16.72	0	-3.95874e-12	-5.18671e-12	7.90281e-12	-1.31649e-12
16.74	0	-1.08417e-11	-7.06387e-12	8.52853e-12	-3.81937e-12
16.76	0	-2.7073e-12	-3.30955e-12	2.89705e-12	5.60673e-13
16.78	0	-5.21018e-12	-2.68383e-12	5.39993e-12	5.60673e-13
16.8	0	-4.58446e-12	-9.56675e-12	-8.57274e-13	-3.19365e-12
16.82	0	-5.83591e-12	-3.93527e-12	1.29086e-11	6.19215e-12
16.84	0	-1.02159e-11	-8.0667e-13	1.35343e-11	-4.44509e-12
16.86	0	-8.33879e-12	-1.39468e-11	1.10314e-11	6.19215e-12
16.88	0	-3.95874e-12	-8.94103e-12	5.39993e-12	8.06931e-12
16.9	0	4.80134e-12	-1.80948e-13	4.14849e-12	3.06355e-12
16.92	0	9.8071e-12	-1.43239e-12	1.64561e-12	-1.31649e-12
16.94	0	-2.7073e-12	2.94765e-12	2.27133e-12	4.94071e-12
16.96	0	-1.20931e-11	5.45053e-12	6.65137e-12	-6.90771e-13
16.98	0	-8.96451e-12	-2.05811e-12	1.416e-11	7.44359e-12
17	0	-9.59022e-12	-5.81243e-12	7.27709e-12	8.06931e-12
17.02	0	-1.45586e-12	-7.06387e-12	7.27709e-12	8.06931e-12
17.04	0	-5.83591e-12	-8.94103e-12	3.52277e-12	-6.94797e-12
17.06	0	-1.27188e-11	-7.06387e-12	1.10314e-11	-8.19942e-12
17.08	0	-5.83591e-12	-5.18671e-12	7.90281e-12	-3.81937e-12
17.1	0	-3.95874e-12	-8.31531e-12	2.27133e-12	2.43783e-12
17.12	0	-3.33303e-12	-1.14439e-11	1.97915e-11	2.43783e-12
17.14	0	2.29846e-12	-3.30955e-12	1.16571e-11	6.19215e-12
17.16	0	-4.58446e-12	-1.80948e-13	-2.10871e-12	-4.44509e-12
17.18	0	-6.46163e-12	-1.80948e-13	3.52277e-12	-5.69653e-12
17.2	0	-6.46163e-12	-2.68383e-12	9.77997e-12	3.06355e-12
17.22	0	-5.21018e-12	-3.30955e-12	3.52277e-12	9.94648e-12
17.24	0	-1.45586e-12	-7.06387e-12	6.02565e-12	5.60673e-13
17.26	0	-8.30146e-13	-2.05811e-12	7.90281e-12	1.18236e-11
17.28	0	-4.58446e-12	-3.30955e-12	4.14849e-12	1.37008e-11
17.3	0	-2.08158e-12	-8.31531e-12	5.39993e-12	3.68927e-12
17.32	0	-2.08158e-12	3.57337e-12	1.22829e-11	-4.44509e-12
17.34	0	-8.96451e-12	4.82481e-12	7.90281e-12	-3.81937e-12
17.36	0	-5.83591e-12	-3.93527e-12	5.39993e-12	1.18639e-12
17.38	0	-1.45586e-12	-8.31531e-12	4.77421e-12	6.19215e-12
17.4	0	1.67274e-12	-5.18671e-12	3.52277e-12	3.68927e-12
17.42	0	4.21297e-13	-7.68959e-12	-5.86303e-12	-8.19942e-12
17.44	0	-3.33303e-12	-1.08182e-11	7.90281e-12	3.06355e-12
17.46	0	-4.58446e-12	-1.80948e-13	4.14849e-12	9.94648e-12
17.48	0	-2.08158e-12	-4.56099e-12	-4.61159e-12	-1.31649e-12
17.5	0	-2.7073e-12	-1.80948e-13	1.85401e-11	3.06355e-12
17.52	0	-5.83591e-12	1.07049e-12	2.10429e-11	4.315e-12
17.54	0	-2.08158e-12	-8.31531e-12	1.64561e-12	2.43783e-12
17.56	0	7.30422e-12	-7.06387e-12	-5.86303e-12	-1.94221e-12
17.58	0	5.42706e-12	-5.18671e-12	1.04057e-11	-4.44509e-12
17.6	0	-2.04425e-13	-8.31531e-12	7.90281e-12	4.315e-12
17.62	0	-1.20931e-11	3.57337e-12	1.64561e-12	8.69503e-12
17.64	0	-1.52217e-11	6.07625e-12	1.04057e-11	2.43783e-12
17.66	0	-8.30146e-13	-1.43239e-12	1.64561e-12	-1.31649e-12
17.68	0	-5.83591e-12	-7.68959e-12	-7.11447e-12	4.315e-12
17.7	0	-1.08417e-11	-5.81243e-12	4.77421e-12	1.43265e-11
17.72	0	4.80134e-12	-7.68959e-12	5.39993e-12	1.11979e-11
17.74	0	-4.58446e-12	-4.56099e-12	6.02565e-12	6.19215e-12
17.76	0	-1.33445e-11	-3.93527e-12	5.39993e-12	9.32076e-12
17.78	0	-3.95874e-12	-1.01925e-11	3.52277e-12	-1.94221e-12
17.8	0	-1.02159e-11	-9.56675e-12	9.15425e-12	6.81788e-12
17.82	0	-2.04425e-13	1.69621e-12	-3.98587e-12	8.06931e-12
17.84	0	-5.83591e-12	-8.0667e-13	-2.10871e-12	-4.44509e-12
17.86	0	-2.21046e-11	-1.51982e-11	2.89705e-12	4.315e-12
17.88	0	-1.4596e-11	-3.93527e-12	5.39993e-12	9.32076e-12
17.9	0	1.04702e-12	-8.0667e-13	2.27133e-12	4.315e-12
17.92	0	-3.33303e-12	1.07049e-12	-3.36015e-12	-1.94221e-12
17.94	0	-7.08734e-12	-1.01925e-11	-2.10871e-12	5.60673e-13
17.96	0	-8.30146e-13	-7.68959e-12	1.10314e-11	2.43783e-12
17.98	0	4.21297e-13	-3.30955e-12	1.22829e-11	3.06355e-12
18	0	-1.52217e-11	-3.93527e-12	6.02565e-12	-6.90771e-13
18.02	0	-5.83591e-12	-4.56099e-12	-5.86303e-12	1.81211e-12
18.04	0	6.05278e-12	-5.18671e-12	2.89705e-12	5.56643e-12
18.06	0	-8.96451e-12	-1.80948e-13	1.47857e-11	8.06931e-12
18.08	0	-1.4596e-11	-2.68383e-12	3.52277e-12	-2.56793e-12
18.1	0	-1.45586e-12	-1.45725e-11	6.65137e-12	8.06931e-12
18.12	0	-8.33879e-12	-6.43815e-12	1.29086e-11	1.11979e-11
18.14	0	-3.33303e-12	-5.81243e-12	3.52277e-12	7.44359e-12
18.16	0	-8.30146e-13	-1.14439e-11	9.77997e-12	6.19215e-12
18.18	0	-1.33445e-11	-9.56675e-12	3.52277e-12	9.94648e-12
18.2	0	-1.70989e-11	-3.30955e-12	7.90281e-12	5.60673e-13
18.22	0	-3.95874e-12	-3.30955e-12	2.89705e-12	4.94071e-12
18.24	0	-2.7073e-12	-6.43815e-12	6.02565e-12	6.19215e-12
18.26	0	-1.20931e-11	3.57337e-12	4.77421e-12	-4.44509e-12
18.28	0	-3.33303e-12	-2.68383e-12	9.77997e-12	-6.32225e-12
18.3	0	-1.45586e-12	-1.20696e-11	1.91658e-11	1.81211e-12
18.32	0	-7.08734e-12	-4.56099e-12	1.04057e-11	-5.07081e-12
18.34	0	-2.04425e-13	1.07049e-12	1.04057e-11	-3.19365e-12
18.36	0	-8.30146e-13	-2.05811e-12	4.77421e-12	1.11979e-11
18.38	0	-2.7073e-12	-8.94103e-12	4.77421e-12	8.06931e-12
18.4	0	-1.45586e-12	-3.93527e-12	-3.36015e-12	6.81788e-12
18.42	0	-4.58446e-12	-3.30955e-12	-3.98587e-12	1.05722e-11
18.44	0	-8.33879e-12	-5.81243e-12	1.01989e-12	6.81788e-12
18.46	0	-2.7073e-12	-3.30955e-12	-2.73443e-12	-1.31649e-12
18.48	0	9.8071e-12	-1.43239e-12	3.52277e-12	6.81788e-12
18.5	0	-3.95874e-12	1.07049e-12	6.65137e-12	3.68927e-12
18.52	0	-9.59022e-12	-2.05811e-12	4.77421e-12	4.94071e-12
18.54	0	-7.71306e-12	2.32193e-12	2.27133e-12	8.06931e-12
18.56	0	-8.96451e-12	-8.31531e-12	4.14849e-12	3.68927e-12
18.58	0	-1.08417e-11	-1.14439e-11	-2.31554e-13	-1.32052e-11
18.6	0	-1.08417e-11	-1.80948e-13	3.94166e-13	-8.82512e-12
18.62	0	-1.20931e-11	1.07049e-12	6.65137e-12	4.94071e-12
18.64	0	1.04702e-12	-2.68383e-12	1.54114e-11	-1.94221e-12
18.66	0	1.04702e-12	-1.43239e-12	1.79143e-11	4.315e-12
18.68	0	-1.14674e-11	-4.56099e-12	1.54114e-11	8.69503e-12
18.7	0	-1.02159e-11	-3.30955e-12	7.27709e-12	-6.90771e-13
18.72	0	-1.8976e-11	-8.0667e-13	4.77421e-12	-1.94221e-12
18.74	0	-1.02159e-11	-6.43815e-12	8.52853e-12	1.11979e-11
18.76	0	-8.33879e-12	-4.56099e-12	1.10314e-11	1.18639e-12
18.78	0	-6.46163e-12	4.82481e-12	9.15425e-12	-1.94221e-12
18.8	0	-8.30146e-13	-6.43815e-12	9.77997e-12	4.94071e-12
18.82	0	-7.71306e-12	-1.39468e-11	8.52853e-12	1.81211e-12
18.84	0	-1.20931e-11	-3.93527e-12	4.14849e-12	2.43783e-12
18.86	0	-8.96451e-12	-2.05811e-12	7.90281e-12	5.56643e-12
18.88	0	-1.4596e-11	-5.18671e-12	2.29201e-11	6.19215e-12
18.9	0	-8.96451e-12	1.69621e-12	5.39993e-12	4.315e-12
18.92	0	-1.08417e-11	-7.68959e-12	-6.48875e-12	-4.44509e-12
18.94	0	-5.21018e-12	-8.94103e-12	7.90281e-12	-3.19365e-12
18.96	0	1.67274e-12	-1.80948e-13	1.16571e-11	-2.56793e-12
18.98	0	-2.7073e-12	-4.56099e-12	4.77421e-12	-1.31649e-12
19	0	-8.96451e-12	-5.18671e-12	9.15425e-12	1.81211e-12
19.02	0	-5.21018e-12	-8.31531e-12	1.10314e-11	4.94071e-12
19.04	0	-7.71306e-12	-6.43815e-12	4.14849e-12	1.18639e-12
19.06	0	1.04702e-12	-8.31531e-12	4.77421e-12	8.06931e-12
19.08	0	1.04702e-12	-5.81243e-12	1.29086e-11	4.94071e-12
19.1	0	-2.04425e-13	-8.94103e-12	-4.61159e-12	6.19215e-12
19.12	0	-9.59022e-12	-1.26954e-11	1.64561e-12	4.94071e-12
19.14	0	-1.14674e-11	-5.18671e-12	1.04057e-11	-5.69653e-12
19.16	0	-1.08417e-11	4.4477e-13	2.89705e-12	-3.81937e-12
19.18	0	-1.58474e-11	-8.31531e-12	2.27133e-12	1.81211e-12
19.2	0	-3.33303e-12	-1.43239e-12	1.29086e-11	4.315e-12
19.22	0	8.55566e-12	6.07625e-12	8.52853e-12	1.05722e-11
19.24	0	-4.58446e-12	-6.43815e-12	-3.98587e-12	6.19215e-12
19.26	0	-1.58474e-11	-6.43815e-12	2.89705e-12	-3.19365e-12
19.28	0	-1.70989e-11	4.82481e-12	9.77997e-12	7.44359e-12
19.3	0	-7.08734e-12	-2.05811e-12	1.47857e-11	1.05722e-11
19.32	0	-3.33303e-12	-8.94103e-12	1.54114e-11	4.315e-12
19.34	0	1.04702e-12	-3.30955e-12	1.35343e-11	9.94648e-12
19.36	0	-1.45586e-12	1.07049e-12	-5.86303e-12	-6.50491e-14
19.38	0	-1.08417e-11	-8.94103e-12	1.29086e-11	-1.44566e-11
19.4	0	-7.08734e-12	-6.43815e-12	2.35458e-11	-1.94221e-12
19.42	0	-3.33303e-12	-8.94103e-12	1.64561e-12	4.94071e-12
19.44	0	-8.96451e-12	-8.31531e-12	3.94166e-13	-3.19365e-12
19.46	0	-5.83591e-12	-5.81243e-12	7.27709e-12	8.06931e-12
19.48	0	-3.33303e-12	-8.0667e-13	6.65137e-12	2.05837e-11
19.5	0	-4.58446e-12	-7.68959e-12	-2.31554e-13	6.81788e-12
19.52	0	-1.14674e-11	-1.01925e-11	7.27709e-12	1.81211e-12
19.54	0	-1.39703e-11	-4.56099e-12	2.27133e-12	6.19215e-12
19.56	0	-3.95874e-12	-1.43239e-12	-2.31554e-13	-8.19942e-12
19.58	0	-5.83591e-12	-3.93527e-12	9.77997e-12	-3.81937e-12
19.6	0	-6.46163e-12	-3.93527e-12	2.04172e-11	3.68927e-12
19.62	0	-4.58446e-12	-5.18671e-12	2.27133e-12	-5.07081e-12
19.64	0	2.29846e-12	-1.08182e-11	7.27709e-12	1.18639e-12
19.66	0	4.80134e-12	-1.08182e-11	8.52853e-12	4.94071e-12
19.68	0	-1.4596e-11	-1.33211e-11	2.89705e-12	1.81211e-12
19.7	0	-1.27188e-11	-1.01925e-11	6.02565e-12	1.18639e-12
19.72	0	-5.83591e-12	-1.14439e-11	6.65137e-12	1.30751e-11
19.74	0	-1.02159e-11	-1.20696e-11	-3.98587e-12	1.05722e-11
19.76	0	-1.58474e-11	-1.80948e-13	1.47857e-11	2.43783e-12
19.78	0	-1.27188e-11	3.57337e-12	2.16687e-11	-1.94221e-12
19.8	0	-4.58446e-12	-4.56099e-12	-5.23731e-12	3.06355e-12
19.82	0	-1.83503e-11	-8.94103e-12	-1.33717e-11	-2.56793e-12
19.84	0	-1.52217e-11	-1.43239e-12	1.47857e-11	3.06355e-12
19.86	0	-1.52217e-11	4.4477e-13	1.04057e-11	2.43783e-12
19.88	0	-1.33445e-11	-7.68959e-12	2.89705e-12	-1.31649e-12
19.9	0	4.21297e-13	-8.94103e-12	1.60372e-11	4.315e-12
19.92	0	-7.08734e-12	-2.05811e-12	1.66629e-11	3.06355e-12
19.94	0	-1.70989e-11	-2.68383e-12	4.77421e-12	-1.94221e-12
19.96	0	-7.08734e-12	-9.56675e-12	5.39993e-12	1.18639e-12
19.98	0	-3.95874e-12	-1.43239e-12	5.39993e-12	9.32076e-12
20	0	2.29846e-12	-1.80948e-13	-2.10871e-12	-6.50491e-14
20.02	0	6.05278e-12	-2.05811e-12	4.77421e-12	-3.81937e-12
20.04	0	-2.7073e-12	-5.18671e-12	7.27709e-12	1.18639e-12
20.06	0	-1.45586e-12	-2.68383e-12	-1.48299e-12	6.81788e-12
20.08	0	-5.21018e-12	-1.08182e-11	2.27133e-12	1.81211e-12
20.1	0	-1.96017e-11	-1.5824e-11	7.27709e-12	3.68927e-12
20.12	0	-2.02275e-11	-8.0667e-13	2.89705e-12	3.06355e-12
20.14	0	-1.08417e-11	-4.56099e-12	7.90281e-12	-1.94221e-12
20.16	0	-1.52217e-11	-2.05811e-12	9.15425e-12	8.69503e-12
20.18	0	-8.96451e-12	-3.93527e-12	3.52277e-12	4.315e-12
20.2	0	-2.04425e-13	-1.08182e-11	5.39993e-12	-6.32225e-12
20.22	0	-2.08158e-12	-9.56675e-12	7.27709e-12	6.19215e-12
20.24	0	-7.08734e-12	-1.43239e-12	2.27133e-12	6.19215e-12
20.26	0	-8.33879e-12	-8.31531e-12	6.65137e-12	-3.19365e-12
20.28	0	-8.96451e-12	-8.31531e-12	2.27133e-12	6.19215e-12
20.3	0	-2.7073e-12	-5.18671e-12	8.52853e-12	1.74551e-11
20.32	0	-8.30146e-13	-1.26954e-11	3.52277e-12	-6.32225e-12
20.34	0	-1.52217e-11	-7.06387e-12	-5.23731e-12	-8.82512e-12
20.36	0	-1.27188e-11	-5.81243e-12	4.14849e-12	1.24494e-11
20.38	0	-8.96451e-12	-3.30955e-12	1.16571e-11	-6.90771e-13
20.4	0	-1.20931e-11	-3.30955e-12	1.416e-11	-1.94221e-12
20.42	0	-1.77246e-11	-3.30955e-12	1.22829e-11	3.68927e-12
20.44	0	-9.59022e-12	-8.31531e-12	-2.73443e-12	3.06355e-12
20.46	0	-8.33879e-12	-2.05811e-12	-1.48299e-12	2.43783e-12
20.48	0	-7.08734e-12	4.4477e-13	1.22829e-11	5.60673e-13
20.5	0	-3.95874e-12	-7.68959e-12	1.04057e-11	-2.56793e-12
20.52	0	-3.95874e-12	-1.51982e-11	3.52277e-12	-3.19365e-12
20.54	0	-1.14674e-11	-4.56099e-12	3.52277e-12	9.32076e-12
20.56	0	-5.21018e-12	-2.68383e-12	8.52853e-12	1.05722e-11
20.58	0	-8.96451e-12	-1.51982e-11	1.01989e-12	4.315e-12
20.6	0	-1.08417e-11	-4.56099e-12	1.16571e-11	3.06355e-12
20.62	0	-7.08734e-12	4.4477e-13	7.90281e-12	3.06355e-12
20.64	0	-2.7073e-12	-2.68383e-12	2.89705e-12	5.56643e-12
20.66	0	-1.14674e-11	-9.56675e-12	1.22829e-11	1.05722e-11
20.68	0	-3.95874e-12	-1.08182e-11	1.66629e-11	4.315e-12
20.7	0	-5.21018e-12	-7.68959e-12	8.52853e-12	3.06355e-12
20.72	0	-7.71306e-12	-5.81243e-12	9.15425e-12	4.315e-12
20.74	0	-2.04425e-13	-7.06387e-12	1.29086e-11	-1.94221e-12
20.76	0	-2.08158e-12	-6.43815e-12	4.14849e-12	-1.94221e-12
20.78	0	-1.27188e-11	-4.56099e-12	1.64561e-12	1.49522e-11
20.8	0	-7.71306e-12	1.69621e-12	1.72886e-11	1.18236e-11
20.82	0	-9.59022e-12	-5.18671e-12	6.02565e-12	-3.81937e-12
20.84	0	-1.33445e-11	-8.31531e-12	-2.10871e-12	-1.94221e-12
20.86	0	-3.33303e-12	-5.18671e-12	2.04172e-11	4.315e-12
20.88	0	-3.33303e-12	-4.56099e-12	1.04057e-11	-4.44509e-12
20.9	0	-1.39703e-11	-4.56099e-12	-2.10871e-12	6.81788e-12
20.92	0	-9.59022e-12	-8.0667e-13	7.90281e-12	1.05722e-11
20.94	0	-9.59022e-12	-7.68959e-12	1.416e-11	5.60673e-13
20.96	0	-1.8976e-11	-5.81243e-12	-8.57274e-13	5.56643e-12
20.98	0	-7.71306e-12	-5.81243e-12	2.27133e-12	1.62037e-11
21	0	-5.83591e-12	-1.77011e-11	-8.57274e-13	-4.44509e-12
21.02	0	-4.58446e-12	-1.01925e-11	3.52277e-12	2.43783e-12
21.04	0	-1.14674e-11	-2.05811e-12	1.79143e-11	6.81788e-12
21.06	0	-7.08734e-12	-3.30955e-12	9.77997e-12	-4.44509e-12
21.08	0	-1.33445e-11	-2.68383e-12	-8.57274e-13	-4.44509e-12
21.1	0	-3.95874e-12	-2.05811e-12	8.52853e-12	4.315e-12
21.12	0	-2.04425e-13	-5.81243e-12	4.77421e-12	9.32076e-12
21.14	0	-7.71306e-12	-2.68383e-12	1.64561e-12	-3.19365e-12
21.16	0	-8.33879e-12	-3.30955e-12	6.02565e-12	-4.44509e-12
21.18	0	-1.20931e-11	-1.14439e-11	5.39993e-12	-6.32225e-12
21.2	0	-8.33879e-12	-9.56675e-12	1.01989e-12	-1.31649e-12
21.22	0	-4.58446e-12	-1.01925e-11	4.77421e-12	6.19215e-12
21.24	0	-1.39703e-11	-9.56675e-12	1.47857e-11	1.18639e-12
21.26	0	-1.4596e-11	-2.68383e-12	-8.57274e-13	1.18639e-12
21.28	0	-7.71306e-12	-2.68383e-12	1.01989e-12	1.18639e-12
21.3	0	-7.71306e-12	-6.43815e-12	1.16571e-11	2.43783e-12
21.32	0	1.04702e-12	-6.43815e-12	-2.73443e-12	-2.56793e-12
21.34	0	-2.08158e-12	-1.39468e-11	-2.31554e-13	4.94071e-12
21.36	0	-4.58446e-12	-6.43815e-12	1.416e-11	3.06355e-12
21.38	0	-2.7073e-12	-2.05811e-12	-3.36015e-12	-2.56793e-12
21.4	0	4.21297e-13	-4.56099e-12	-7.74019e-12	2.43783e-12
21.42	0	-8.33879e-12	-1.80948e-13	1.35343e-11	3.06355e-12
21.44	0	-1.14674e-11	-4.56099e-12	1.04057e-11	3.68927e-12
21.46	0	-9.59022e-12	-7.68959e-12	1.64561e-12	8.06931e-12
21.48	0	-4.58446e-12	-1.51982e-11	1.54114e-11	6.81788e-12
21.5	0	-3.95874e-12	-1.45725e-11	9.77997e-12	1.11979e-11
21.52	0	-8.33879e-12	-8.0667e-13	7.27709e-12	8.69503e-12
21.54	0	-2.7073e-12	6.07625e-12	4.14849e-12	-6.32225e-12
21.56	0	-4.58446e-12	-7.06387e-12	-8.36591e-12	-8.19942e-12
21.58	0	-8.33879e-12	-1.20696e-11	-1.58746e-11	1.18639e-12
21.6	0	-5.21018e-12	-7.06387e-12	6.02565e-12	8.06931e-12
21.62	0	-1.02159e-11	-1.08182e-11	7.90281e-12	5.56643e-12
21.64	0	-1.14674e-11	-8.31531e-12	2.89705e-12	8.69503e-12
21.66	0	-4.58446e-12	-3.30955e-12	1.10314e-11	-2.56793e-12
21.68	0	-3.33303e-12	-5.18671e-12	4.77421e-12	-1.94221e-12
21.7	0	-3.33303e-12	-4.56099e-12	-2.10871e-12	1.43265e-11
21.72	0	-1.02159e-11	-5.81243e-12	1.64561e-12	1.05722e-11
21.74	0	-9.59022e-12	-9.56675e-12	9.77997e-12	-1.31649e-12
21.76	0	-1.02159e-11	-1.5824e-11	2.89705e-12	3.06355e-12
21.78	0	-4.58446e-12	-5.18671e-12	7.27709e-12	1.68294e-11
21.8	0	-1.83503e-11	-8.0667e-13	6.02565e-12	3.68927e-12
21.82	0	-3.33303e-12	-1.43239e-12	-3.98587e-12	-5.07081e-12
21.84	0	-3.33303e-12	-4.56099e-12	6.02565e-12	1.80808e-11
21.86	0	-9.59022e-12	-2.05811e-12	7.90281e-12	1.11979e-11
21.88	0	-1.08417e-11	-1.14439e-11	2.27133e-12	-1.31649e-12
21.9	0	-8.33879e-12	-8.94103e-12	-2.31554e-13	-1.44566e-11
21.92	0	-1.02159e-11	-5.18671e-12	1.04057e-11	-5.69653e-12
21.94	0	-8.96451e-12	-7.68959e-12	6.02565e-12	3.06355e-12
21.96	0	-1.02159e-11	-3.30955e-12	4.77421e-12	1.81211e-12
21.98	0	-1.64731e-11	-7.06387e-12	9.77997e-12	1.30751e-11
22	0	-1.77246e-11	-9.56675e-12	7.90281e-12	9.32076e-12
22.02	0	-8.96451e-12	-8.0667e-13	1.29086e-11	-6.94797e-12
22.04	0	-1.39703e-11	-5.81243e-12	1.64561e-12	5.56643e-12
22.06	0	-1.02159e-11	-1.01925e-11	-2.10871e-12	1.49522e-11
22.08	0	4.80134e-12	-6.43815e-12	8.52853e-12	1.05722e-11
22.1	0	-2.04425e-13	-6.43815e-12	1.22829e-11	5.60673e-13
22.12	0	-1.20931e-11	-1.14439e-11	-3.98587e-12	-1.94221e-12
22.14	0	-1.27188e-11	-5.81243e-12	-2.31554e-13	3.06355e-12
22.16	0	-7.71306e-12	-5.81243e-12	9.15425e-12	4.315e-12
22.18	0	-3.95874e-12	-8.31531e-12	7.90281e-12	-1.94221e-12
22.2	0	2.92418e-12	-3.93527e-12	5.39993e-12	-5.69653e-12
22.22	0	-4.58446e-12	-4.56099e-12	8.52853e-12	-1.94221e-12
22.24	0	-1.27188e-11	-5.81243e-12	7.90281e-12	5.60673e-13
22.26	0	-1.33445e-11	-4.56099e-12	6.65137e-12	2.43783e-12
22.28	0	-1.14674e-11	4.4477e-13	1.64561e-12	5.56643e-12
22.3	0	-5.83591e-12	-5.18671e-12	1.04057e-11	-2.56793e-12
22.32	0	-8.30146e-13	-7.68959e-12	9.15425e-12	-2.56793e-12
22.34	0	-2.7073e-12	-8.94103e-12	-3.36015e-12	-3.81937e-12
22.36	0	-1.08417e-11	-1.08182e-11	1.10314e-11	3.06355e-12
22.38	0	-1.77246e-11	-3.93527e-12	9.77997e-12	7.44359e-12
22.4	0	-1.08417e-11	-8.31531e-12	-5.86303e-12	9.32076e-12
22.42	0	-1.02159e-11	-8.31531e-12	3.52277e-12	1.11979e-11
22.44	0	-1.27188e-11	-2.05811e-12	1.416e-11	8.06931e-12
22.46	0	7.30422e-12	1.07049e-12	3.52277e-12	-1.31649e-12
22.48	0	5.42706e-12	-6.43815e-12	9.15425e-12	9.32076e-12
22.5	0	-1.14674e-11	-1.01925e-11	1.10314e-11	-1.94221e-12
22.52	0	-4.58446e-12	-2.68383e-12	7.90281e-12	-1.31649e-12
22.54	0	-3.95874e-12	-1.14439e-11	1.10314e-11	4.94071e-12
22.56	0	-1.20931e-11	-1.08182e-11	-8.57274e-13	-2.56793e-12
22.58	0	-5.83591e-12	1.69621e-12	-3.98587e-12	-2.56793e-12
22.6	0	-2.7073e-12	-6.43815e-12	1.01989e-12	-6.90771e-13
22.62	0	-8.96451e-12	-1.5824e-11	7.90281e-12	-1.94221e-12
22.64	0	-1.02159e-11	-8.94103e-12	7.90281e-12	-4.44509e-12
22.66	0	-5.83591e-12	-5.81243e-12	7.90281e-12	1.81211e-12
22.68	0	-1.52217e-11	-1.01925e-11	2.27133e-12	-1.31649e-12
22.7	0	-1.8976e-11	-7.68959e-12	-1.48299e-12	6.19215e-12
22.72	0	-4.58446e-12	-1.43239e-12	1.64561e-12	3.68927e-12
22.74	0	-8.33879e-12	-6.43815e-12	1.04057e-11	-5.07081e-12
22.76	0	-1.27188e-11	3.57337e-12	4.77421e-12	1.81211e-12
22.78	0	-2.08158e-12	4.4477e-13	4.77421e-12	7.44359e-12
22.8	0	-2.04425e-13	-1.70754e-11	4.77421e-12	-1.31649e-12
22.82	0	-8.96451e-12	-8.94103e-12	3.94166e-13	3.68927e-12
22.84	0	-1.27188e-11	-8.0667e-13	1.10314e-11	1.24494e-11
22.86	0	-1.52217e-11	-1.08182e-11	1.29086e-11	3.06355e-12
22.88	0	-1.8976e-11	-1.45725e-11	-8.57274e-13	-5.07081e-12
22.9	0	-3.95874e-12	-5.81243e-12	5.39993e-12	-3.19365e-12
22.92	0	-1.45586e-12	-3.30955e-12	7.90281e-12	-6.50491e-14
22.94	0	-1.20931e-11	-3.30955e-12	1.64561e-12	2.43783e-12
22.96	0	-8.33879e-12	-1.80948e-13	3.52277e-12	5.56643e-12
22.98	0	-4.58446e-12	-7.68959e-12	7.90281e-12	-1.94221e-12
23	0	-1.08417e-11	-3.93527e-12	1.29086e-11	-4.44509e-12
23.02	0	-5.21018e-12	-3.93527e-12	-2.31554e-13	1.81211e-12
23.04	0	-1.02159e-11	-7.68959e-12	6.65137e-12	3.06355e-12
23.06	0	-1.4596e-11	-5.18671e-12	1.97915e-11	-1.94221e-12
23.08	0	-1.20931e-11	-1.80948e-13	1.16571e-11	-6.32225e-12
23.1	0	-7.08734e-12	-8.94103e-12	2.27133e-12	-8.19942e-12
23.12	0	-1.33445e-11	-1.33211e-11	1.29086e-11	-8.82512e-12
23.14	0	-1.08417e-11	-2.05811e-12	1.01989e-12	2.43783e-12
23.16	0	-2.08158e-12	-3.30955e-12	1.01989e-12	5.60673e-13
23.18	0	-5.83591e-12	-9.56675e-12	1.10314e-11	-3.81937e-12
23.2	0	-9.59022e-12	-4.56099e-12	5.39993e-12	-1.94221e-12
23.22	0	-1.39703e-11	-1.39468e-11	-5.86303e-12	2.43783e-12
23.24	0	-1.70989e-11	-1.64497e-11	1.01989e-12	8.06931e-12
23.26	0	-1.20931e-11	-2.68383e-12	1.60372e-11	-4.44509e-12
23.28	0	-1.52217e-11	-4.56099e-12	-2.31554e-13	-2.56793e-12
23.3	0	-1.33445e-11	-3.30955e-12	4.77421e-12	-1.94221e-12
23.32	0	-8.33879e-12	-7.68959e-12	7.90281e-12	6.19215e-12
23.34	0	-6.46163e-12	-8.31531e-12	-1.48299e-12	8.69503e-12
23.36	0	-2.04425e-13	-1.26954e-11	2.89705e-12	1.81211e-12
23.38	0	-4.58446e-12	-6.43815e-12	7.90281e-12	1.18639e-12
23.4	0	-5.83591e-12	-3.93527e-12	4.14849e-12	7.44359e-12
23.42	0	-5.83591e-12	-6.43815e-12	-3.36015e-12	-6.50491e-14
23.44	0	-1.64731e-11	-9.56675e-12	6.02565e-12	-2.56793e-12
23.46	0	-1.52217e-11	-8.31531e-12	2.89705e-12	1.05722e-11
23.48	0	-1.02159e-11	-5.18671e-12	-5.23731e-12	8.06931e-12
23.5	0	-2.08532e-11	-8.31531e-12	6.02565e-12	4.315e-12
23.52	0	-1.20931e-11	-3.30955e-12	1.29086e-11	8.06931e-12
23.54	0	-4.58446e-12	-5.81243e-12	-2.10871e-12	-6.90771e-13
23.56	0	-5.21018e-12	-1.08182e-11	9.15425e-12	-8.19942e-12
23.58	0	-6.46163e-12	-5.81243e-12	9.77997e-12	3.68927e-12
23.6	0	-3.33303e-12	-5.18671e-12	-9.61736e-12	-3.19365e-12
23.62	0	-3.33303e-12	-9.56675e-12	5.39993e-12	3.68927e-12
23.64	0	-7.71306e-12	-3.93527e-12	1.91658e-11	4.94071e-12
23.66	0	-8.33879e-12	-6.43815e-12	4.14849e-12	2.43783e-12
23.68	0	-3.95874e-12	-5.18671e-12	3.52277e-12	8.06931e-12
23.7	0	-8.33879e-12	-4.56099e-12	9.77997e-12	1.18639e-12
23.72	0	-1.52217e-11	3.57337e-12	-4.61159e-12	-1.25795e-11
23.74	0	-5.83591e-12	-4.56099e-12	-9.61736e-12	-2.56793e-12
23.76	0	-8.30146e-13	-4.56099e-12	9.77997e-12	8.06931e-12
23.78	0	-8.96451e-12	-1.20696e-11	9.15425e-12	-6.50491e-14
23.8	0	-1.02159e-11	-1.33211e-11	-8.57274e-13	9.32076e-12
23.82	0	-5.21018e-12	-6.43815e-12	4.77421e-12	1.30751e-11
23.84	0	5.42706e-12	1.07049e-12	1.01989e-12	4.94071e-12
23.86	0	-1.02159e-11	-8.31531e-12	-1.14945e-11	3.68927e-12
23.88	0	-7.71306e-12	-9.56675e-12	3.52277e-12	3.68927e-12
23.9	0	-8.33879e-12	-5.18671e-12	1.10314e-11	5.60673e-13
23.92	0	-1.27188e-11	-1.43239e-12	-5.86303e-12	1.81211e-12
23.94	0	4.21297e-13	-1.01925e-11	6.02565e-12	6.19215e-12
23.96	0	-2.08158e-12	-4.56099e-12	1.416e-11	8.06931e-12
23.98	0	-1.33445e-11	-1.80948e-13	-2.10871e-12	-1.94221e-12
24	0	-1.27188e-11	-1.33211e-11	-4.61159e-12	3.68927e-12
24.02	0	-8.33879e-12	-1.33211e-11	1.01989e-12	5.56643e-12
24.04	0	-2.02275e-11	-1.80948e-13	-2.10871e-12	8.06931e-12
24.06	0	-7.08734e-12	-1.01925e-11	9.15425e-12	6.81788e-12
24.08	0	2.29846e-12	-7.06387e-12	2.16687e-11	8.69503e-12
24.1	0	-7.08734e-12	1.07049e-12	1.04057e-11	4.315e-12
24.12	0	-4.58446e-12	-2.68383e-12	3.52277e-12	-6.90771e-13
24.14	0	-4.58446e-12	-5.81243e-12	6.02565e-12	-7.5737e-12
24.16	0	-1.14674e-11	-8.0667e-13	-5.86303e-12	-3.81937e-12
24.18	0	-7.71306e-12	-8.94103e-12	-4.61159e-12	5.56643e-12
24.2	0	-4.58446e-12	-1.89526e-11	9.15425e-12	6.81788e-12
24.22	0	-1.39703e-11	-3.30955e-12	2.89705e-12	-2.56793e-12
24.24	0	-1.33445e-11	4.82481e-12	-3.36015e-12	3.68927e-12
24.26	0	3.5499e-12	-1.14439e-11	3.52277e-12	3.06355e-12
24.28	0	-3.33303e-12	-7.68959e-12	1.01989e-12	-6.32225e-12
24.3	0	-1.58474e-11	1.69621e-12	5.39993e-12	4.315e-12
24.32	0	-8.30146e-13	-6.43815e-12	1.54114e-11	1.11979e-11
24.34	0	4.17562e-12	-8.94103e-12	1.66629e-11	2.43783e-12
24.36	0	-7.71306e-12	-2.68383e-12	8.52853e-12	5.56643e-12
24.38	0	1.67274e-12	-6.43815e-12	-5.23731e-12	3.06355e-12
24.4	0	4.21297e-13	-8.94103e-12	-1.48299e-12	5.56643e-12
24.42	0	-1.27188e-11	2.32193e-12	6.65137e-12	1.5578e-11
24.44	0	-8.33879e-12	-6.43815e-12	8.52853e-12	3.68927e-12
24.46	0	7.92994e-12	-1.77011e-11	1.29086e-11	5.60673e-13
24.48	0	-3.95874e-12	-5.18671e-12	8.52853e-12	1.81211e-12
24.5	0	-1.45586e-12	-3.30955e-12	-1.14945e-11	3.68927e-12
24.52	0	-2.04425e-13	-7.68959e-12	-2.10871e-12	1.18639e-12
24.54	0	-8.96451e-12	-1.80948e-13	1.04057e-11	-8.19942e-12
24.56	0	-5.83591e-12	-1.43239e-12	5.39993e-12	-6.50491e-14
24.58	0	4.17562e-12	-8.31531e-12	7.90281e-12	1.11979e-11
24.6	0	-1.45586e-12	-8.94103e-12	7.90281e-12	9.94648e-12
24.62	0	-1.45586e-12	-8.31531e-12	6.65137e-12	5.60673e-13
24.64	0	-1.02159e-11	-1.39468e-11	-2.10871e-12	-3.19365e-12
24.66	0	-1.8976e-11	-5.81243e-12	2.27133e-12	6.19215e-12
24.68	0	-1.27188e-11	2.94765e-12	1.64561e-12	4.94071e-12
24.7	0	-2.04425e-13	-1.14439e-11	2.27133e-12	7.44359e-12
24.72	0	-1.4596e-11	-1.39468e-11	6.02565e-12	1.49522e-11
24.74	0	-8.96451e-12	-5.18671e-12	1.01989e-12	3.06355e-12
24.76	0	1.16843e-11	-4.56099e-12	-2.10871e-12	-1.31649e-12
24.78	0	6.05278e-12	-5.18671e-12	9.15425e-12	5.56643e-12
24.8	0	-1.08417e-11	1.07049e-12	4.77421e-12	-3.19365e-12
24.82	0	-1.14674e-11	-9.56675e-12	3.94166e-13	-1.31649e-12
24.84	0	-9.59022e-12	-1.33211e-11	1.01989e-12	8.69503e-12
24.86	0	-1.33445e-11	-8.0667e-13	7.27709e-12	1.18639e-12
24.88	0	1.67274e-12	-3.30955e-12	-1.48299e-12	-5.07081e-12
24.9	0	4.21297e-13	-1.51982e-11	9.77997e-12	1.18639e-12
24.92	0	-8.96451e-12	-6.43815e-12	6.02565e-12	6.81788e-12
24.94	0	4.21297e-13	-8.94103e-12	-4.61159e-12	-1.94221e-12
24.96	0	-1.02159e-11	-1.95783e-11	-6.48875e-12	4.94071e-12
24.98	0	-1.20931e-11	-1.08182e-11	3.52277e-12	5.56643e-12
25	0	1.67274e-12	-4.56099e-12	-5.23731e-12	-6.32225e-12
25.02	0	-5.21018e-12	-2.68383e-12	-5.23731e-12	1.81211e-12
25.04	0	-7.08734e-12	-6.43815e-12	6.02565e-12	1.05722e-11
25.06	0	-5.21018e-12	-5.18671e-12	1.35343e-11	3.68927e-12
25.08	0	1.67274e-12	-6.43815e-12	6.02565e-12	-5.07081e-12
25.1	0	2.29846e-12	-8.94103e-12	1.16571e-11	-7.5737e-12
25.12	0	-3.95874e-12	-8.31531e-12	3.94166e-13	3.06355e-12
25.14	0	-1.20931e-11	-6.43815e-12	-5.23731e-12	8.06931e-12
25.16	0	-1.27188e-11	-2.68383e-12	8.52853e-12	1.18236e-11
25.18	0	-8.96451e-12	-8.31531e-12	5.39993e-12	3.06355e-12
25.2	0	4.21297e-13	-6.43815e-12	-2.73443e-12	-9.45085e-12
25.22	0	-5.21018e-12	4.4477e-13	6.65137e-12	5.60673e-13
25.24	0	-5.21018e-12	-8.94103e-12	1.416e-11	1.81211e-12
25.26	0	-4.58446e-12	-8.94103e-12	3.52277e-12	3.68927e-12
25.28	0	-1.02159e-11	4.4477e-13	1.64561e-12	1.11979e-11
25.3	0	-9.59022e-12	-3.30955e-12	8.52853e-12	8.06931e-12
25.32	0	-1.45586e-12	-1.14439e-11	5.39993e-12	4.315e-12
25.34	0	-8.33879e-12	-7.68959e-12	1.29086e-11	1.37008e-11
25.36	0	-5.21018e-12	-1.01925e-11	9.15425e-12	1.81211e-12
25.38	0	-2.7073e-12	-1.33211e-11	1.47857e-11	-6.94797e-12
25.4	0	7.92994e-12	-1.01925e-11	9.15425e-12	5.60673e-13
25.42	0	4.21297e-13	-5.81243e-12	-2.31554e-13	-1.94221e-12
25.44	0	-4.58446e-12	-5.18671e-12	-1.08688e-11	-7.5737e-12
25.46	0	-2.08158e-12	-2.05811e-12	-1.48299e-12	1.05722e-11
25.48	0	-1.20931e-11	-5.18671e-12	9.77997e-12	1.49522e-11
25.5	0	-9.59022e-12	-7.06387e-12	7.90281e-12	3.68927e-12
25.52	0	-2.04425e-13	-7.06387e-12	-6.48875e-12	5.60673e-13
25.54	0	-2.7073e-12	-8.31531e-12	4.77421e-12	3.68927e-12
25.56	0	1.67274e-12	-1.01925e-11	6.65137e-12	1.81211e-12
25.58	0	-2.04425e-13	-1.45725e-11	-2.31554e-13	1.18236e-11
25.6	0	-7.08734e-12	-7.68959e-12	6.65137e-12	1.62037e-11
25.62	0	-3.33303e-12	-1.80948e-13	8.52853e-12	3.06355e-12
25.64	0	-2.7073e-12	-4.56099e-12	1.04057e-11	7.44359e-12
25.66	0	-7.71306e-12	-8.31531e-12	7.27709e-12	1.18639e-12
25.68	0	-3.95874e-12	-1.39468e-11	2.89705e-12	-7.5737e-12
25.7	0	4.17562e-12	-5.81243e-12	1.64561e-12	1.81211e-12
25.72	0	-7.08734e-12	-8.0667e-13	4.77421e-12	8.06931e-12
25.74	0	-7.71306e-12	-6.43815e-12	9.77997e-12	2.43783e-12
25.76	0	-8.33879e-12	-1.01925e-11	6.02565e-12	-1.31649e-12
25.78	0	-7.08734e-12	-3.93527e-12	1.10314e-11	-6.90771e-13
25.8	0	-2.08158e-12	-6.43815e-12	7.27709e-12	4.315e-12
25.82	0	-2.08158e-12	-5.81243e-12	3.94166e-13	5.60673e-13
25.84	0	-1.08417e-11	-4.56099e-12	-7.11447e-12	5.60673e-13
25.86	0	-2.04425e-13	-2.68383e-12	1.04057e-11	1.18639e-12
25.88	0	-3.33303e-12	-1.14439e-11	5.39993e-12	6.81788e-12
25.9	0	4.80134e-12	-5.18671e-12	6.02565e-12	8.06931e-12
25.92	0	7.30422e-12	1.07049e-12	1.22829e-11	3.06355e-12
25.94	0	-8.30146e-13	-4.56099e-12	6.65137e-12	2.43783e-12
25.96	0	-6.46163e-12	-1.01925e-11	3.52277e-12	-1.31649e-12
25.98	0	-7.08734e-12	-1.26954e-11	8.52853e-12	2.43783e-12
26	0	-7.08734e-12	-6.43815e-12	5.39993e-12	6.81788e-12
26.02	0	-3.33303e-12	-8.0667e-13	2.89705e-12	1.81211e-12
26.04	0	-8.96451e-12	-8.31531e-12	8.52853e-12	7.44359e-12
26.06	0	-4.58446e-12	-1.33211e-11	6.65137e-12	4.94071e-12
26.08	0	-4.58446e-12	-1.01925e-11	2.89705e-12	3.68927e-12
26.1	0	-8.96451e-12	-1.20696e-11	-2.10871e-12	1.05722e-11
26.12	0	-7.71306e-12	-1.43239e-12	1.01989e-12	1.18639e-12
26.14	0	1.04702e-12	-3.93527e-12	1.47857e-11	-5.69653e-12
26.16	0	-2.7073e-12	-1.26954e-11	1.01989e-12	1.11979e-11
26.18	0	-1.14674e-11	-8.94103e-12	-4.61159e-12	4.315e-12
26.2	0	-7.71306e-12	-3.93527e-12	2.27133e-12	2.43783e-12
26.22	0	-4.58446e-12	-4.56099e-12	4.77421e-12	5.60673e-13
26.24	0	1.04702e-12	4.19909e-12	-1.14945e-11	1.81211e-12
26.26	0	-7.08734e-12	2.32193e-12	4.14849e-12	9.32076e-12
26.28	0	-7.71306e-12	-1.14439e-11	1.35343e-11	8.06931e-12
26.3	0	-1.58474e-11	-1.64497e-11	1.29086e-11	-5.69653e-12
26.32	0	-1.4596e-11	-1.26954e-11	5.39993e-12	1.81211e-12
26.34	0	-1.14674e-11	-2.68383e-12	3.52277e-12	-2.56793e-12
26.36	0	5.42706e-12	-1.43239e-12	2.89705e-12	-1.19537e-11
26.38	0	1.10585e-11	-5.81243e-12	3.94166e-13	-6.32225e-12
26.4	0	1.04702e-12	-2.05811e-12	6.65137e-12	5.56643e-12
26.42	0	-7.71306e-12	-3.30955e-12	-8.57274e-13	-1.31649e-12
26.44	0	1.04702e-12	-1.43239e-12	1.35343e-11	-4.44509e-12
26.46	0	4.17562e-12	-6.43815e-12	1.22829e-11	4.94071e-12
26.48	0	-1.14674e-11	-8.94103e-12	1.64561e-12	1.81211e-12
26.5	0	2.92418e-12	-1.01925e-11	2.27133e-12	3.68927e-12
26.52	0	2.92418e-12	-3.93527e-12	1.10314e-11	1.05722e-11
26.54	0	-1.77246e-11	-5.81243e-12	-2.31554e-13	6.19215e-12
26.56	0	-5.83591e-12	-8.0667e-13	5.39993e-12	1.18236e-11
26.58	0	1.67274e-12	1.69621e-12	-2.31554e-13	1.62037e-11
26.6	0	-2.04425e-13	-6.43815e-12	2.27133e-12	8.69503e-12
26.62	0	-3.95874e-12	-1.14439e-11	4.77421e-12	-6.94797e-12
26.64	0	1.67274e-12	-5.18671e-12	8.52853e-12	3.68927e-12
26.66	0	-6.46163e-12	-9.56675e-12	3.52277e-12	1.18236e-11
26.68	0	-3.95874e-12	-8.31531e-12	-3.98587e-12	4.94071e-12
26.7	0	1.67274e-12	-2.68383e-12	4.14849e-12	-1.94221e-12
26.72	0	-2.08158e-12	-1.01925e-11	1.35343e-11	1.81211e-12
26.74	0	-2.7073e-12	-5.81243e-12	9.15425e-12	6.81788e-12
26.76	0	-1.02159e-11	-4.56099e-12	-3.98587e-12	3.68927e-12
26.78	0	-2.04425e-13	-8.31531e-12	1.01989e-12	1.81211e-12
26.8	0	-2.04425e-13	-1.39468e-11	1.64561e-12	-1.31649e-12
26.82	0	-2.7073e-12	4.4477e-13	3.94166e-13	1.18639e-12
26.84	0	4.21297e-13	-2.68383e-12	-1.48299e-12	-1.94221e-12
26.86	0	-1.14674e-11	-1.33211e-11	-3.98587e-12	-1.94221e-12
26.88	0	-8.33879e-12	-5.81243e-12	2.89705e-12	2.43783e-12
26.9	0	-8.30146e-13	-8.31531e-12	1.01989e-12	1.18236e-11
26.92	0	-7.08734e-12	-8.94103e-12	-2.31554e-13	5.56643e-12
26.94	0	2.92418e-12	-5.18671e-12	1.01989e-12	-1.31649e-12
26.96	0	4.17562e-12	-7.68959e-12	1.16571e-11	-6.94797e-12
26.98	0	-1.4596e-11	-5.81243e-12	9.15425e-12	-1.31649e-12
27	0	-7.71306e-12	-1.01925e-11	-8.57274e-13	5.60673e-13
27.02	0	4.80134e-12	-8.31531e-12	1.01989e-12	1.18639e-12
27.04	0	-3.33303e-12	-1.45725e-11	3.52277e-12	8.69503e-12
27.06	0	-5.21018e-12	-6.43815e-12	-3.98587e-12	4.94071e-12
27.08	0	-1.45586e-12	5.45053e-12	1.04057e-11	1.18639e-12
27.1	0	-7.71306e-12	-1.43239e-12	6.02565e-12	3.68927e-12
27.12	0	-2.7073e-12	-1.43239e-12	-8.57274e-13	1.18639e-12
27.14	0	-2.04425e-13	-3.93527e-12	7.90281e-12	1.24494e-11
27.16	0	-5.21018e-12	-6.43815e-12	-7.11447e-12	6.19215e-12
27.18	0	-2.7073e-12	-5.18671e-12	-3.98587e-12	-6.90771e-13
27.2	0	2.29846e-12	-5.18671e-12	7.90281e-12	1.81211e-12
27.22	0	1.67274e-12	-1.14439e-11	1.10314e-11	1.5578e-11
27.24	0	-2.7073e-12	-1.14439e-11	1.60372e-11	6.19215e-12
27.26	0	-8.30146e-13	-3.93527e-12	1.04057e-11	-6.90771e-13
27.28	0	-1.45586e-12	4.4477e-13	3.52277e-12	-6.50491e-14
27.3	0	-3.95874e-12	-1.20696e-11	3.52277e-12	1.05722e-11
27.32	0	-7.71306e-12	-1.5824e-11	2.89705e-12	1.81211e-12
27.34	0	-1.45586e-12	-8.31531e-12	2.89705e-12	3.06355e-12
27.36	0	-2.08158e-12	-1.33211e-11	-5.23731e-12	-6.90771e-13
27.38	0	-3.95874e-12	-9.56675e-12	-3.36015e-12	-4.44509e-12
27.4	0	4.80134e-12	-8.0667e-13	9.15425e-12	1.30751e-11
27.42	0	-4.58446e-12	-4.56099e-12	4.14849e-12	1.62037e-11
27.44	0	-9.59022e-12	-1.01925e-11	2.27133e-12	4.315e-12
27.46	0	-1.20931e-11	1.07049e-12	1.79143e-11	-6.90771e-13
27.48	0	-3.33303e-12	-7.06387e-12	6.65137e-12	9.94648e-12
27.5	0	-3.95874e-12	-1.01925e-11	1.64561e-12	8.06931e-12
27.52	0	-1.14674e-11	-4.56099e-12	9.15425e-12	-6.94797e-12
27.54	0	-1.83503e-11	-1.80948e-13	6.65137e-12	1.05722e-11
27.56	0	-4.58446e-12	-8.94103e-12	1.64561e-12	1.11979e-11
27.58	0	-3.33303e-12	-4.56099e-12	1.29086e-11	-2.56793e-12
27.6	0	-4.58446e-12	-5.18671e-12	4.14849e-12	1.81211e-12
27.62	0	-3.33303e-12	-5.18671e-12	3.52277e-12	9.32076e-12
27.64	0	5.42706e-12	-3.93527e-12	1.47857e-11	4.94071e-12
27.66	0	4.21297e-13	1.07049e-12	5.39993e-12	1.81211e-12
27.68	0	-3.33303e-12	-1.08182e-11	6.65137e-12	3.68927e-12
27.7	0	-7.08734e-12	-5.81243e-12	4.14849e-12	-7.5737e-12
27.72	0	-8.33879e-12	-8.0667e-13	1.47857e-11	4.94071e-12
27.74	0	-5.21018e-12	-8.31531e-12	8.52853e-12	2.37123e-11
27.76	0	6.6785e-12	-8.94103e-12	7.90281e-12	5.56643e-12
27.78	0	-5.21018e-12	-5.81243e-12	8.52853e-12	5.60673e-13
27.8	0	-1.14674e-11	-1.51982e-11	2.89705e-12	4.315e-12
27.82	0	4.17562e-12	-2.08297e-11	4.77421e-12	-8.19942e-12
27.84	0	4.17562e-12	-5.81243e-12	4.77421e-12	2.43783e-12
27.86	0	-3.95874e-12	4.4477e-13	3.94166e-13	9.94648e-12
27.88	0	-6.46163e-12	-6.43815e-12	5.39993e-12	-1.31649e-12
27.9	0	4.21297e-13	-8.31531e-12	1.29086e-11	-3.81937e-12
27.92	0	-7.71306e-12	2.94765e-12	2.89705e-12	-1.31649e-12
27.94	0	-2.08158e-12	-3.93527e-12	7.90281e-12	-5.69653e-12
27.96	0	1.67274e-12	-6.43815e-12	9.77997e-12	-1.31649e-12
27.98	0	-2.7073e-12	-1.14439e-11	-3.98587e-12	-1.31649e-12
28	0	-6.46163e-12	-1.01925e-11	-2.31554e-13	-1.94221e-12
28.02	0	-8.33879e-12	-7.68959e-12	1.04057e-11	-1.94221e-12
28.04	0	-8.30146e-13	-8.94103e-12	9.77997e-12	8.69503e-12
28.06	0	-2.04425e-13	-1.20696e-11	1.16571e-11	6.19215e-12
28.08	0	-3.33303e-12	-6.43815e-12	7.90281e-12	4.94071e-12
28.1	0	2.92418e-12	-2.05811e-12	9.77997e-12	-3.81937e-12
28.12	0	1.04702e-12	-7.68959e-12	1.04057e-11	-1.25795e-11
28.14	0	-1.08417e-11	1.07049e-12	1.47857e-11	-6.90771e-13
28.16	0	-1.45586e-12	-1.80948e-13	7.27709e-12	-3.81937e-12
28.18	0	-7.71306e-12	-5.81243e-12	7.90281e-12	8.06931e-12
28.2	0	-8.96451e-12	-4.56099e-12	1.29086e-11	2.4338e-11
28.22	0	-2.7073e-12	-7.68959e-12	-4.61159e-12	1.43265e-11
28.24	0	-2.04425e-13	-1.33211e-11	2.27133e-12	1.81211e-12
28.26	0	-2.7073e-12	-3.30955e-12	1.04057e-11	-3.19365e-12
28.28	0	-3.33303e-12	-4.56099e-12	4.77421e-12	3.68927e-12
28.3	0	6.05278e-12	-1.20696e-11	1.64561e-12	-2.56793e-12
28.32	0	4.21297e-13	-8.94103e-12	4.77421e-12	3.68927e-12
28.34	0	-1.08417e-11	-1.80948e-13	-4.61159e-12	6.19215e-12
28.36	0	-2.08158e-12	-2.68383e-12	3.52277e-12	-8.19942e-12
28.38	0	2.92418e-12	-4.56099e-12	1.91658e-11	5.56643e-12
28.4	0	-3.95874e-12	-9.56675e-12	6.02565e-12	8.06931e-12
28.42	0	-1.33445e-11	-8.31531e-12	4.14849e-12	-6.90771e-13
28.44	0	-9.59022e-12	-2.68383e-12	7.90281e-12	-6.94797e-12
28.46	0	-3.95874e-12	-3.30955e-12	-1.48299e-12	-6.94797e-12
28.48	0	-1.45586e-12	-1.08182e-11	5.39993e-12	-5.69653e-12
28.5	0	-3.33303e-12	-5.81243e-12	1.16571e-11	5.60673e-13
28.52	0	-1.4596e-11	-3.93527e-12	4.77421e-12	5.60673e-13
28.54	0	-1.02159e-11	-2.0204e-11	3.94166e-13	-2.56793e-12
28.56	0	-8.30146e-13	-1.45725e-11	4.14849e-12	-6.50491e-14
28.58	0	-6.46163e-12	1.07049e-12	-1.48299e-12	1.24494e-11
28.6	0	1.04702e-12	-6.43815e-12	-7.11447e-12	8.06931e-12
28.62	0	-2.7073e-12	-3.30955e-12	9.15425e-12	1.18639e-12
28.64	0	-7.08734e-12	-3.93527e-12	9.77997e-12	3.06355e-12
28.66	0	-2.04425e-13	-9.56675e-12	4.14849e-12	-6.90771e-13
28.68	0	-5.83591e-12	-2.68383e-12	2.89705e-12	-6.50491e-14
28.7	0	-5.21018e-12	5.45053e-12	6.02565e-12	-6.50491e-14
28.72	0	-5.21018e-12	-6.43815e-12	4.77421e-12	-3.19365e-12
28.74	0	-8.30146e-13	-1.08182e-11	7.27709e-12	2.43783e-12
28.76	0	4.80134e-12	-1.80948e-13	9.15425e-12	1.18236e-11
28.78	0	-1.39703e-11	-5.81243e-12	-4.61159e-12	1.18639e-12
28.8	0	-1.08417e-11	-1.20696e-11	-7.11447e-12	-6.94797e-12
28.82	0	-2.08158e-12	-2.68383e-12	1.10314e-11	-6.50491e-14
28.84	0	-5.83591e-12	-6.43815e-12	5.39993e-12	-1.31649e-12
28.86	0	-3.95874e-12	-1.01925e-11	3.94166e-13	-7.5737e-12
28.88	0	2.29846e-12	-8.31531e-12	2.27133e-12	5.60673e-13
28.9	0	-5.21018e-12	-1.14439e-11	9.15425e-12	1.37008e-11
28.92	0	-6.46163e-12	-1.51982e-11	1.01989e-12	7.44359e-12
28.94	0	-2.08158e-12	1.69621e-12	4.14849e-12	1.81211e-12
28.96	0	-5.21018e-12	4.4477e-13	3.94166e-13	1.18639e-12
28.98	0	-1.45586e-12	-1.70754e-11	3.94166e-13	-5.69653e-12
29	0	-4.58446e-12	-1.20696e-11	1.04057e-11	-1.94221e-12
29.02	0	-1.45586e-12	3.57337e-12	9.15425e-12	2.43783e-12
29.04	0	-2.7073e-12	-1.01925e-11	-2.10871e-12	-6.94797e-12
29.06	0	-4.58446e-12	-1.83268e-11	1.10314e-11	5.60673e-13
29.08	0	-6.46163e-12	-1.43239e-12	1.04057e-11	1.24494e-11
29.1	0	-2.04425e-13	-5.81243e-12	3.94166e-13	-3.81937e-12
29.12	0	-3.33303e-12	-1.08182e-11	1.64561e-12	-8.82512e-12
29.14	0	4.21297e-13	-3.93527e-12	2.89705e-12	4.315e-12
29.16	0	-7.08734e-12	-6.43815e-12	-1.48299e-12	5.60673e-13
29.18	0	-1.02159e-11	-1.64497e-11	4.14849e-12	-4.44509e-12
29.2	0	4.21297e-13	-7.68959e-12	-2.31554e-13	6.19215e-12
29.22	0	5.42706e-12	3.57337e-12	-2.31554e-13	7.44359e-12
29.24	0	-3.95874e-12	-1.01925e-11	4.14849e-12	4.315e-12
29.26	0	-1.45586e-12	-1.14439e-11	1.10314e-11	2.43783e-12
29.28	0	-8.30146e-13	1.69621e-12	-5.86303e-12	6.19215e-12
29.3	0	-5.21018e-12	-9.56675e-12	-5.86303e-12	-5.07081e-12
29.32	0	-8.30146e-13	-1.5824e-11	1.47857e-11	-3.19365e-12
29.34	0	-7.08734e-12	-2.68383e-12	1.10314e-11	1.81211e-12
29.36	0	-7.08734e-12	-8.31531e-12	-1.33717e-11	5.60673e-13
29.38	0	4.17562e-12	-1.20696e-11	7.90281e-12	5.56643e-12
29.4	0	-4.58446e-12	-8.31531e-12	1.04057e-11	5.56643e-12
29.42	0	-5.83591e-12	-5.81243e-12	3.94166e-13	1.81211e-12
29.44	0	-1.33445e-11	-9.56675e-12	-6.48875e-12	-1.31649e-12
29.46	0	-1.39703e-11	-2.68383e-12	9.77997e-12	-6.90771e-13
29.48	0	-2.7073e-12	-7.68959e-12	7.90281e-12	3.06355e-12
29.5	0	-3.95874e-12	-1.83268e-11	-5.86303e-12	7.44359e-12
29.52	0	-7.08734e-12	-2.68383e-12	7.27709e-12	7.44359e-12
29.54	0	-8.33879e-12	1.69621e-12	1.01989e-12	-8.82512e-12
29.56	0	-2.04425e-13	-1.45725e-11	4.77421e-12	-1.94221e-12
29.58	0	-3.95874e-12	-1.26954e-11	1.85401e-11	3.68927e-12
29.6	0	-1.02159e-11	-1.43239e-12	8.52853e-12	-1.31649e-12
29.62	0	-1.02159e-11	-1.14439e-11	-4.61159e-12	6.19215e-12
29.64	0	-2.08158e-12	-5.81243e-12	3.94166e-13	9.32076e-12
29.66	0	-8.30146e-13	7.32769e-12	-2.31554e-13	-2.56793e-12
29.68	0	-3.33303e-12	-4.56099e-12	-2.31554e-13	-1.94221e-12
29.7	0	4.80134e-12	-1.45725e-11	3.94166e-13	-3.81937e-12
29.72	0	-3.33303e-12	-5.18671e-12	3.94166e-13	-4.44509e-12
29.74	0	-6.46163e-12	-3.30955e-12	1.22829e-11	-2.56793e-12
29.76	0	-8.30146e-13	-6.43815e-12	1.22829e-11	-3.81937e-12
29.78	0	-2.04425e-13	-3.30955e-12	4.14849e-12	1.81211e-12
29.8	0	-2.7073e-12	-4.56099e-12	7.90281e-12	1.18639e-12
29.82	0	2.29846e-12	-3.93527e-12	2.89705e-12	6.81788e-12
29.84	0	6.6785e-12	-8.31531e-12	-2.31554e-13	4.94071e-12
29.86	0	-5.21018e-12	-1.14439e-11	4.77421e-12	8.69503e-12
29.88	0	-8.96451e-12	-1.43239e-12	8.52853e-12	8.69503e-12
29.9	0	4.21297e-13	4.4477e-13	1.01989e-12	1.18639e-12
29.92	0	-2.7073e-12	-3.30955e-12	2.89705e-12	2.43783e-12
29.94	0	-1.45586e-12	-5.18671e-12	6.02565e-12	6.81788e-12
29.96	0	-1.45586e-12	-8.94103e-12	4.77421e-12	8.06931e-12
29.98	0	-8.96451e-12	-1.33211e-11	4.14849e-12	3.68927e-12
30	0	-8.96451e-12	-8.31531e-12	-8.57274e-13	1.81211e-12
30.02	0	-2.7073e-12	-3.93527e-12	2.89705e-12	-1.94221e-12
30.04	0	-1.02159e-11	-7.06387e-12	9.15425e-12	-6.94797e-12
30.06	0	-2.08158e-12	-1.01925e-11	6.02565e-12	1.81211e-12
30.08	0	-7.71306e-12	-5.18671e-12	2.27133e-12	3.68927e-12
30.1	0	-1.52217e-11	-9.56675e-12	1.10314e-11	-2.56793e-12
30.12	0	-1.4596e-11	-8.31531e-12	1.04057e-11	-6.90771e-13
30.14	0	6.05278e-12	-1.43239e-12	6.65137e-12	7.44359e-12
30.16	0	4.17562e-12	-6.43815e-12	1.04057e-11	1.81211e-12
30.18	0	-8.33879e-12	-8.31531e-12	1.10314e-11	3.68927e-12
30.2	0	4.21297e-13	6.07625e-12	6.02565e-12	4.94071e-12
30.22	0	4.21297e-13	-1.43239e-12	4.77421e-12	-5.07081e-12
30.24	0	-1.14674e-11	-1.01925e-11	-6.48875e-12	1.18639e-12
30.26	0	-5.21018e-12	-5.81243e-12	-1.48299e-12	6.81788e-12
30.28	0	-7.71306e-12	-8.31531e-12	-4.61159e-12	-5.69653e-12
30.3	0	-3.95874e-12	-5.81243e-12	2.27133e-12	-1.19537e-11
30.32	0	4.21297e-13	-6.43815e-12	1.16571e-11	-2.56793e-12
30.34	0	-8.30146e-13	-5.81243e-12	9.77997e-12	-1.31649e-12
30.36	0	-3.33303e-12	-1.39468e-11	6.02565e-12	-1.31649e-12
30.38	0	1.67274e-12	-5.81243e-12	1.29086e-11	-1.94221e-12
30.4	0	-2.08158e-12	-8.0667e-13	1.10314e-11	5.60673e-13
30.42	0	-3.33303e-12	-1.26954e-11	-8.57274e-13	-3.19365e-12
30.44	0	-8.30146e-13	-1.33211e-11	-8.57274e-13	5.60673e-13
30.46	0	-7.71306e-12	-1.80948e-13	1.04057e-11	5.56643e-12
30.48	0	-2.7073e-12	-9.56675e-12	9.15425e-12	-1.31649e-12
30.5	0	-2.7073e-12	-1.26954e-11	7.90281e-12	5.60673e-13
30.52	0	-3.95874e-12	-3.30955e-12	1.64561e-12	5.60673e-13
30.54	0	-8.96451e-12	-4.56099e-12	-2.10871e-12	-9.45085e-12
30.56	0	-1.08417e-11	-4.56099e-12	7.27709e-12	-9.45085e-12
30.58	0	-6.46163e-12	4.82481e-12	1.66629e-11	-3.19365e-12
30.6	0	-3.95874e-12	-4.56099e-12	2.27133e-12	2.43783e-12
30.62	0	-2.08158e-12	-1.39468e-11	3.94166e-13	4.315e-12
30.64	0	-4.58446e-12	-5.18671e-12	1.01989e-12	-6.32225e-12
30.66	0	-4.58446e-12	-8.0667e-13	9.15425e-12	-1.31649e-12
30.68	0	-9.59022e-12	-4.56099e-12	1.10314e-11	1.18236e-11
30.7	0	-2.08158e-12	-7.68959e-12	2.89705e-12	6.19215e-12
30.72	0	2.29846e-12	-2.05811e-12	4.77421e-12	2.43783e-12
30.74	0	-7.71306e-12	-4.56099e-12	9.77997e-12	4.315e-12
30.76	0	-2.04425e-13	-8.0667e-13	4.77421e-12	3.06355e-12
30.78	0	-3.95874e-12	-1.43239e-12	-2.10871e-12	5.56643e-12
30.8	0	-7.71306e-12	-1.26954e-11	1.01989e-12	1.24494e-11
30.82	0	-3.33303e-12	-1.20696e-11	8.52853e-12	8.69503e-12
30.84	0	-1.45586e-12	-1.01925e-11	1.54114e-11	1.18639e-12
30.86	0	-5.83591e-12	-5.18671e-12	2.89705e-12	-2.56793e-12
30.88	0	-2.08158e-12	-2.05811e-12	-5.86303e-12	1.05722e-11
30.9	0	-1.45586e-12	-8.0667e-13	-6.48875e-12	8.69503e-12
30.92	0	-1.14674e-11	-3.30955e-12	2.89705e-12	3.68927e-12
30.94	0	-7.08734e-12	-2.05811e-12	1.85401e-11	9.32076e-12
30.96	0	4.17562e-12	-2.68383e-12	1.35343e-11	-4.44509e-12
30.98	0	2.92418e-12	-1.20696e-11	-1.48299e-12	-8.19942e-12
31	0	3.5499e-12	-5.18671e-12	1.64561e-12	1.18639e-12
31.02	0	-3.33303e-12	-8.0667e-13	-3.98587e-12	-2.56793e-12
31.04	0	-7.71306e-12	-6.43815e-12	-8.57274e-13	3.06355e-12
31.06	0	-4.58446e-12	-5.18671e-12	1.35343e-11	1.37008e-11
31.08	0	-4.58446e-12	-2.05811e-12	1.10314e-11	-1.94221e-12
31.1	0	-1.45586e-12	-8.31531e-12	-2.31554e-13	-1.25795e-11
31.12	0	-7.71306e-12	-1.08182e-11	2.89705e-12	-3.19365e-12
31.14	0	-8.30146e-13	-8.0667e-13	7.90281e-12	4.315e-12
31.16	0	4.21297e-13	-7.06387e-12	1.64561e-12	1.18639e-12
31.18	0	-5.21018e-12	-1.08182e-11	7.90281e-12	1.11979e-11
31.2	0	-8.30146e-13	-3.30955e-12	3.94166e-13	2.43783e-12
31.22	0	-3.33303e-12	-6.43815e-12	2.27133e-12	-1.25795e-11
31.24	0	-2.7073e-12	-1.20696e-11	6.65137e-12	-1.31649e-12
31.26	0	-2.08158e-12	-6.43815e-12	-2.31554e-13	-6.90771e-13
31.28	0	-2.04425e-13	-5.81243e-12	-1.48299e-12	4.315e-12
31.3	0	-8.33879e-12	-1.01925e-11	1.64561e-12	6.19215e-12
31.32	0	-8.96451e-12	-8.31531e-12	5.39993e-12	-5.69653e-12
31.34	0	-5.83591e-12	-4.56099e-12	3.52277e-12	5.60673e-13
31.36	0	-4.58446e-12	-4.56099e-12	1.64561e-12	7.44359e-12
31.38	0	-1.33445e-11	-3.30955e-12	1.64561e-12	7.44359e-12
31.4	0	-7.71306e-12	-1.14439e-11	8.52853e-12	-4.44509e-12
31.42	0	4.17562e-12	-5.81243e-12	3.52277e-12	1.81211e-12
31.44	0	-1.45586e-12	-3.93527e-12	-2.31554e-13	5.56643e-12
31.46	0	2.92418e-12	-3.93527e-12	8.52853e-12	-4.44509e-12
31.48	0	-8.30146e-13	-6.43815e-12	6.02565e-12	9.32076e-12
31.5	0	-8.33879e-12	1.07049e-12	-8.57274e-13	1.18639e-12
31.52	0	-3.95874e-12	4.19909e-12	-6.48875e-12	4.315e-12
31.54	0	-2.08158e-12	-1.43239e-12	5.39993e-12	1.30751e-11
31.56	0	4.21297e-13	-3.93527e-12	8.52853e-12	4.94071e-12
31.58	0	1.04702e-12	-4.56099e-12	4.14849e-12	2.43783e-12
31.6	0	-2.08158e-12	-5.81243e-12	2.27133e-12	1.81211e-12
31.62	0	-5.21018e-12	-3.30955e-12	3.52277e-12	6.19215e-12
31.64	0	-8.33879e-12	1.07049e-12	-2.10871e-12	-3.81937e-12
31.66	0	-1.39703e-11	-2.68383e-12	-2.31554e-13	-6.50491e-14
31.68	0	-5.21018e-12	-3.30955e-12	3.52277e-12	-1.94221e-12
31.7	0	-8.30146e-13	-3.93527e-12	1.04057e-11	-5.07081e-12
31.72	0	-1.45586e-12	-2.05811e-12	1.10314e-11	4.315e-12
31.74	0	-2.08158e-12	3.57337e-12	2.27133e-12	3.06355e-12
31.76	0	-3.95874e-12	-5.81243e-12	-8.57274e-13	-3.19365e-12
31.78	0	-2.7073e-12	-5.81243e-12	9.77997e-12	-1.31649e-12
31.8	0	8.55566e-12	-3.93527e-12	1.47857e-11	-2.56793e-12
31.82	0	-8.33879e-12	-1.14439e-11	1.66629e-11	-1.94221e-12
31.84	0	-4.58446e-12	-1.08182e-11	1.79143e-11	5.60673e-13
31.86	0	9.18138e-12	-4.56099e-12	5.39993e-12	-1.31649e-12
31.88	0	2.29846e-12	4.4477e-13	-3.98587e-12	-3.81937e-12
31.9	0	-1.08417e-11	-8.31531e-12	2.27133e-12	-2.56793e-12
31.92	0	-2.7073e-12	-1.43239e-12	9.77997e-12	-1.94221e-12
31.94	0	-5.21018e-12	-8.0667e-13	2.27133e-12	3.68927e-12
31.96	0	-1.70989e-11	-1.01925e-11	-2.10871e-12	6.19215e-12
31.98	0	-2.08158e-12	-1.14439e-11	4.14849e-12	1.18639e-12
32	0	2.92418e-12	-7.06387e-12	1.01989e-12	3.06355e-12
32.02	0	-8.96451e-12	-3.93527e-12	1.29086e-11	3.06355e-12
32.04	0	-9.59022e-12	-1.43239e-12	1.416e-11	1.81211e-12
32.06	0	-8.30146e-13	-2.68383e-12	-2.31554e-13	7.44359e-12
32.08	0	-2.7073e-12	-5.81243e-12	1.64561e-12	8.69503e-12
32.1	0	4.17562e-12	-9.56675e-12	5.39993e-12	-1.31649e-12
32.12	0	1.67274e-12	-9.56675e-12	3.94166e-13	3.68927e-12
32.14	0	-7.71306e-12	-2.05811e-12	4.77421e-12	2.43783e-12
32.16	0	-8.30146e-13	-1.20696e-11	1.79143e-11	-4.44509e-12
32.18	0	6.05278e-12	-8.31531e-12	3.52277e-12	5.60673e-13
32.2	0	-5.21018e-12	-8.94103e-12	9.77997e-12	-2.56793e-12
32.22	0	-5.21018e-12	-9.56675e-12	9.15425e-12	-6.94797e-12
32.24	0	-1.45586e-12	1.07049e-12	6.65137e-12	1.18639e-12
32.26	0	-8.96451e-12	4.19909e-12	-7.11447e-12	4.315e-12
32.28	0	-9.59022e-12	-8.31531e-12	-2.10871e-12	6.81788e-12
32.3	0	-3.95874e-12	-1.08182e-11	-2.73443e-12	1.24494e-11
32.32	0	-3.33303e-12	1.07049e-12	5.39993e-12	8.06931e-12
32.34	0	-2.08158e-12	-1.43239e-12	7.90281e-12	7.44359e-12
32.36	0	-5.83591e-12	1.07049e-12	6.65137e-12	2.43783e-12
32.38	0	-1.45586e-12	-2.68383e-12	1.22829e-11	6.19215e-12
32.4	0	-7.08734e-12	-2.05811e-12	6.65137e-12	6.19215e-12
32.42	0	-1.33445e-11	-8.0667e-13	-3.98587e-12	-1.07023e-11
32.44	0	2.92418e-12	-3.30955e-12	1.01989e-12	3.06355e-12
32.46	0	-8.30146e-13	-9.56675e-12	1.47857e-11	1.05722e-11
32.48	0	-1.20931e-11	-1.01925e-11	1.04057e-11	3.68927e-12
32.5	0	-1.39703e-11	-8.0667e-13	6.02565e-12	1.30751e-11
32.52	0	-2.08158e-12	-3.93527e-12	1.79143e-11	6.19215e-12
32.54	0	-1.27188e-11	-8.94103e-12	1.22829e-11	-4.44509e-12
32.56	0	-5.83591e-12	-5.18671e-12	-3.98587e-12	1.81211e-12
32.58	0	-3.95874e-12	-5.81243e-12	-4.61159e-12	1.05722e-11
32.6	0	-4.58446e-12	-1.26954e-11	7.90281e-12	5.56643e-12
32.62	0	-3.33303e-12	1.69621e-12	1.54114e-11	1.05722e-11
32.64	0	-2.08158e-12	3.57337e-12	4.77421e-12	6.19215e-12
32.66	0	-1.20931e-11	-7.06387e-12	9.77997e-12	-6.90771e-13
32.68	0	-1.08417e-11	-5.18671e-12	-7.11447e-12	4.94071e-12
32.7	0	2.92418e-12	-9.56675e-12	-3.98587e-12	6.81788e-12
32.72	0	4.21297e-13	-4.56099e-12	9.15425e-12	-9.45085e-12
32.74	0	-1.20931e-11	-2.68383e-12	8.52853e-12	2.43783e-12
32.76	0	4.21297e-13	-8.31531e-12	4.77421e-12	7.44359e-12
32.78	0	-2.08158e-12	-3.30955e-12	5.39993e-12	2.43783e-12
32.8	0	-6.46163e-12	-2.05811e-12	-2.10871e-12	9.32076e-12
32.82	0	-3.33303e-12	-5.18671e-12	-4.61159e-12	6.81788e-12
32.84	0	4.21297e-13	-2.05811e-12	1.22829e-11	1.81211e-12
32.86	0	-1.08417e-11	-6.43815e-12	1.04057e-11	4.315e-12
32.88	0	-1.20931e-11	-2.05811e-12	5.39993e-12	6.81788e-12
32.9	0	-1.33445e-11	4.4477e-13	1.35343e-11	4.94071e-12
32.92	0	-1.08417e-11	-1.20696e-11	-8.57274e-13	1.81211e-12
32.94	0	-2.08158e-12	-5.18671e-12	-3.36015e-12	6.81788e-12
32.96	0	-7.71306e-12	4.4477e-13	1.66629e-11	1.18639e-12
32.98	0	-8.96451e-12	-1.26954e-11	1.35343e-11	7.44359e-12
33	0	2.29846e-12	-1.43239e-12	-7.74019e-12	1.30751e-11
33.02	0	-2.7073e-12	3.57337e-12	1.64561e-12	5.56643e-12
33.04	0	-7.08734e-12	-1.26954e-11	2.27133e-12	8.06931e-12
33.06	0	-1.45586e-12	-1.33211e-11	4.77421e-12	8.06931e-12
33.08	0	-8.33879e-12	-1.80948e-13	1.29086e-11	1.81211e-12
33.1	0	-1.64731e-11	-3.93527e-12	1.54114e-11	1.43265e-11
33.12	0	-4.58446e-12	-5.81243e-12	9.15425e-12	1.43265e-11
33.14	0	-1.4596e-11	3.57337e-12	7.90281e-12	-6.94797e-12
33.16	0	-8.33879e-12	-5.18671e-12	1.85401e-11	-1.94221e-12
33.18	0	-3.33303e-12	-1.26954e-11	-1.48299e-12	-1.94221e-12
33.2	0	-1.08417e-11	-1.80948e-13	3.94166e-13	-2.56793e-12
33.22	0	-1.52217e-11	-3.30955e-12	3.52277e-12	-6.90771e-13
33.24	0	-1.02159e-11	-5.81243e-12	-1.2746e-11	-1.31649e-12
33.26	0	-8.33879e-12	-3.30955e-12	-1.48299e-12	3.06355e-12
33.28	0	-8.96451e-12	-5.81243e-12	4.14849e-12	7.44359e-12
33.3	0	-8.30146e-13	-1.26954e-11	-8.57274e-13	1.81211e-12
33.32	0	-5.21018e-12	-8.0667e-13	6.02565e-12	8.69503e-12
33.34	0	-4.58446e-12	-1.80948e-13	1.64561e-12	1.05722e-11
33.36	0	-2.08158e-12	-1.33211e-11	1.10314e-11	1.37008e-11
33.38	0	-2.08158e-12	-4.56099e-12	1.16571e-11	1.5578e-11
33.4	0	-1.4596e-11	4.4477e-13	4.77421e-12	5.56643e-12
33.42	0	-1.4596e-11	-1.39468e-11	2.89705e-12	-1.94221e-12
33.44	0	-5.83591e-12	-5.81243e-12	5.39993e-12	4.315e-12
33.46	0	-5.21018e-12	4.82481e-12	-3.98587e-12	6.19215e-12
33.48	0	-9.59022e-12	-2.05811e-12	-3.36015e-12	8.06931e-12
33.5	0	4.17562e-12	-5.18671e-12	4.14849e-12	1.30751e-11
33.52	0	2.92418e-12	-2.05811e-12	6.65137e-12	6.81788e-12
33.54	0	-4.58446e-12	-1.08182e-11	-2.31554e-13	-1.31649e-12
33.56	0	-8.33879e-12	-9.56675e-12	1.01989e-12	1.81211e-12
33.58	0	-5.83591e-12	1.69621e-12	1.04057e-11	1.18639e-12
33.6	0	-4.58446e-12	-1.80948e-13	1.22829e-11	-3.81937e-12
33.62	0	2.29846e-12	-8.31531e-12	7.90281e-12	-6.50491e-14
33.64	0	1.04702e-12	-3.30955e-12	7.90281e-12	1.18639e-12
33.66	0	-1.08417e-11	-6.43815e-12	5.39993e-12	5.56643e-12
33.68	0	-1.14674e-11	-1.20696e-11	2.27133e-12	3.06355e-12
33.7	0	-3.95874e-12	-7.06387e-12	3.52277e-12	6.81788e-12
33.72	0	-1.4596e-11	-5.81243e-12	6.02565e-12	1.43265e-11
33.74	0	-5.21018e-12	-4.56099e-12	-8.57274e-13	4.94071e-12
33.76	0	-3.33303e-12	4.4477e-13	-2.31554e-13	1.18639e-12
33.78	0	-1.58474e-11	4.19909e-12	9.15425e-12	6.19215e-12
33.8	0	-1.83503e-11	-3.30955e-12	1.10314e-11	-3.81937e-12
33.82	0	1.04702e-12	-8.31531e-12	6.02565e-12	-3.19365e-12
33.84	0	1.67274e-12	-3.93527e-12	7.27709e-12	3.68927e-12
33.86	0	-7.71306e-12	-8.31531e-12	4.77421e-12	5.60673e-13
33.88	0	-1.27188e-11	-4.56099e-12	-3.98587e-12	4.315e-12
33.9	0	-2.08532e-11	-5.81243e-12	6.02565e-12	9.32076e-12
33.92	0	-5.83591e-12	-1.14439e-11	-8.57274e-13	-1.94221e-12
33.94	0	1.67274e-12	-5.81243e-12	-5.86303e-12	-1.31649e-12
33.96	0	-3.33303e-12	4.19909e-12	2.89705e-12	2.43783e-12
33.98	0	-3.33303e-12	-2.68383e-12	3.52277e-12	5.60673e-13
34	0	-8.96451e-12	-4.56099e-12	7.90281e-12	2.43783e-12
34.02	0	-1.02159e-11	-2.68383e-12	6.65137e-12	3.06355e-12
34.04	0	-9.59022e-12	-3.30955e-12	6.65137e-12	3.68927e-12
34.06	0	-9.59022e-12	-2.68383e-12	3.52277e-12	-1.31649e-12
34.08	0	-1.02159e-11	-7.68959e-12	9.77997e-12	2.43783e-12
34.1	0	-8.33879e-12	-1.26954e-11	7.27709e-12	-6.90771e-13
34.12	0	-1.27188e-11	-8.94103e-12	-1.48299e-12	-4.44509e-12
34.14	0	-1.39703e-11	4.4477e-13	1.04057e-11	8.06931e-12
34.16	0	-8.96451e-12	-1.08182e-11	1.91658e-11	-1.31649e-12
34.18	0	4.21297e-13	-7.68959e-12	1.01989e-12	1.18639e-12
34.2	0	5.42706e-12	1.07049e-12	-2.31554e-13	1.37008e-11
34.22	0	2.92418e-12	-8.31531e-12	1.85401e-11	-6.90771e-13
34.24	0	-5.21018e-12	-7.68959e-12	1.416e-11	2.43783e-12
34.26	0	-5.83591e-12	9.20485e-12	6.02565e-12	5.56643e-12
34.28	0	-2.7073e-12	-4.56099e-12	1.01989e-12	1.18639e-12
34.3	0	1.04702e-12	-6.43815e-12	-5.23731e-12	4.94071e-12
34.32	0	-2.04425e-13	-8.0667e-13	-5.86303e-12	8.06931e-12
34.34	0	-1.52217e-11	-1.20696e-11	-2.10871e-12	4.94071e-12
34.36	0	-1.08417e-11	-8.94103e-12	5.39993e-12	-1.94221e-12
34.38	0	-1.45586e-12	4.4477e-13	3.52277e-12	-1.31649e-12
34.4	0	-8.33879e-12	-3.93527e-12	2.27133e-12	-1.94221e-12
34.42	0	-1.52217e-11	-4.56099e-12	3.52277e-12	5.56643e-12
34.44	0	-3.95874e-12	-1.80948e-13	2.89705e-12	5.56643e-12
34.46	0	-1.14674e-11	-7.68959e-12	-2.10871e-12	1.18236e-11
34.48	0	-1.39703e-11	-8.31531e-12	1.04057e-11	-1.31649e-12
34.5	0	-7.71306e-12	-2.68383e-12	1.04057e-11	-8.19942e-12
34.52	0	-1.14674e-11	-5.81243e-12	6.02565e-12	1.18639e-12
34.54	0	-1.20931e-11	-1.14439e-11	8.52853e-12	5.60673e-13
34.56	0	-2.7073e-12	-3.93527e-12	-1.48299e-12	-6.32225e-12
34.58	0	-7.08734e-12	-3.93527e-12	-3.98587e-12	4.94071e-12
34.6	0	-1.4596e-11	-1.08182e-11	-5.86303e-12	1.81211e-12
34.62	0	1.04702e-12	-8.94103e-12	5.39993e-12	-8.82512e-12
34.64	0	4.80134e-12	-1.80948e-13	1.64561e-12	-2.56793e-12
34.66	0	-1.45586e-12	-1.80948e-13	5.39993e-12	1.37008e-11
34.68	0	-2.08158e-12	-8.94103e-12	8.52853e-12	1.30751e-11
34.7	0	-1.27188e-11	-2.68383e-12	-4.61159e-12	1.18236e-11
34.72	0	-1.52217e-11	-4.56099e-12	-3.98587e-12	-1.31649e-12
34.74	0	-4.58446e-12	-8.94103e-12	5.39993e-12	-1.94221e-12
34.76	0	-3.95874e-12	-7.06387e-12	1.10314e-11	-3.81937e-12
34.78	0	-1.33445e-11	-3.30955e-12	1.22829e-11	-5.07081e-12
34.8	0	-8.30146e-13	-3.93527e-12	1.04057e-11	2.43783e-12
34.82	0	1.67274e-12	1.69621e-12	3.94166e-13	-1.94221e-12
34.84	0	-1.77246e-11	-2.05811e-12	-1.48299e-12	7.44359e-12
34.86	0	-4.58446e-12	-1.08182e-11	-3.36015e-12	1.11979e-11
34.88	0	-2.7073e-12	-4.56099e-12	-8.36591e-12	-6.90771e-13
34.9	0	-1.08417e-11	-8.94103e-12	5.39993e-12	-8.19942e-12
34.92	0	-1.83503e-11	-1.14439e-11	8.52853e-12	-5.69653e-12
34.94	0	-1.02159e-11	-8.0667e-13	4.14849e-12	-4.44509e-12
34.96	0	-1.08417e-11	-2.68383e-12	4.14849e-12	1.05722e-11
34.98	0	-8.33879e-12	-7.06387e-12	-1.48299e-12	8.69503e-12
35	0	-8.33879e-12	-3.93527e-12	-5.23731e-12	3.06355e-12
35.02	0	-2.7073e-12	-6.43815e-12	3.94166e-13	5.56643e-12
35.04	0	-5.21018e-12	-5.18671e-12	8.52853e-12	7.44359e-12
35.06	0	-7.08734e-12	1.69621e-12	1.91658e-11	-1.31649e-12
35.08	0	-1.02159e-11	-3.93527e-12	6.65137e-12	3.06355e-12
35.1	0	-1.02159e-11	-2.68383e-12	-5.23731e-12	-5.07081e-12
35.12	0	-8.33879e-12	-5.18671e-12	-2.31554e-13	-1.50823e-11
35.14	0	-8.96451e-12	1.07049e-12	3.52277e-12	2.43783e-12
35.16	0	-7.08734e-12	1.69621e-12	1.64561e-12	8.06931e-12
35.18	0	1.04702e-12	-6.43815e-12	1.04057e-11	5.56643e-12
35.2	0	-8.30146e-13	-3.93527e-12	2.89705e-12	2.43783e-12
35.22	0	-1.45586e-12	-3.30955e-12	2.27133e-12	6.81788e-12
35.24	0	-3.95874e-12	-1.20696e-11	5.39993e-12	1.11979e-11
35.26	0	2.29846e-12	-2.68383e-12	-5.23731e-12	3.68927e-12
35.28	0	-1.02159e-11	-5.18671e-12	-6.48875e-12	8.69503e-12
35.3	0	-8.96451e-12	-1.39468e-11	9.15425e-12	8.69503e-12
35.32	0	1.04702e-12	-5.81243e-12	1.10314e-11	-1.94221e-12
35.34	0	1.67274e-12	-2.68383e-12	-3.36015e-12	-6.32225e-12
35.36	0	-3.33303e-12	-5.81243e-12	3.94166e-13	4.315e-12
35.38	0	-4.58446e-12	-2.05811e-12	7.90281e-12	1.5578e-11
35.4	0	-1.20931e-11	-1.43239e-12	1.04057e-11	1.11979e-11
35.42	0	-1.64731e-11	-5.18671e-12	8.52853e-12	2.43783e-12
35.44	0	-2.7073e-12	1.07049e-12	6.65137e-12	-2.56793e-12
35.46	0	4.21297e-13	-8.0667e-13	2.89705e-12	6.19215e-12
35.48	0	-2.08158e-12	-3.30955e-12	-1.48299e-12	2.43783e-12
35.5	0	-9.59022e-12	2.32193e-12	9.15425e-12	-1.94221e-12
35.52	0	-4.58446e-12	5.45053e-12	1.10314e-11	9.32076e-12
35.54	0	-2.08158e-12	-5.18671e-12	-1.48299e-12	1.5578e-11
35.56	0	-1.33445e-11	-3.93527e-12	1.01989e-12	4.315e-12
35.58	0	-1.52217e-11	3.57337e-12	-2.31554e-13	-1.31649e-12
35.6	0	5.42706e-12	-1.14439e-11	-2.31554e-13	3.06355e-12
35.62	0	4.80134e-12	-9.56675e-12	1.66629e-11	1.81211e-12
35.64	0	-1.02159e-11	3.57337e-12	1.416e-11	-3.81937e-12
35.66	0	-5.83591e-12	-1.80948e-13	-3.98587e-12	1.18639e-12
35.68	0	-2.04425e-13	-5.81243e-12	6.65137e-12	3.68927e-12
35.7	0	-2.7073e-12	-5.81243e-12	4.14849e-12	-1.31649e-12
35.72	0	-3.95874e-12	-7.68959e-12	-1.48299e-12	5.56643e-12
35.74	0	-7.71306e-12	4.4477e-13	5.39993e-12	-6.90771e-13
35.76	0	-8.33879e-12	-3.30955e-12	1.01989e-12	3.68927e-12
35.78	0	-7.71306e-12	-9.56675e-12	1.01989e-12	8.69503e-12
35.8	0	-1.20931e-11	-5.81243e-12	7.27709e-12	2.43783e-12
35.82	0	-2.7073e-12	-2.05811e-12	1.35343e-11	-8.19942e-12
35.84	0	-7.08734e-12	1.69621e-12	5.39993e-12	-1.94221e-12
35.86	0	-3.95874e-12	-2.68383e-12	4.77421e-12	8.06931e-12
35.88	0	1.04702e-12	-5.18671e-12	1.16571e-11	-5.07081e-12
35.9	0	-7.08734e-12	-4.56099e-12	4.14849e-12	1.81211e-12
35.92	0	-8.33879e-12	-3.93527e-12	7.90281e-12	3.68927e-12
35.94	0	-1.14674e-11	-3.93527e-12	1.35343e-11	-6.90771e-13
35.96	0	-1.4596e-11	-2.05811e-12	5.39993e-12	9.94648e-12
35.98	0	-7.08734e-12	-4.56099e-12	-1.48299e-12	4.94071e-12
36	0	2.29846e-12	-1.80948e-13	1.04057e-11	5.60673e-13
36.02	0	4.21297e-13	-1.43239e-12	2.27133e-12	1.81211e-12
36.04	0	2.92418e-12	-8.31531e-12	-8.57274e-13	-6.50491e-14
36.06	0	4.80134e-12	-1.43239e-12	1.35343e-11	-8.19942e-12
36.08	0	-4.58446e-12	-4.56099e-12	1.416e-11	3.06355e-12
36.1	0	-9.59022e-12	-1.20696e-11	2.89705e-12	1.30751e-11
36.12	0	-1.45586e-12	-1.26954e-11	9.77997e-12	6.81788e-12
36.14	0	1.04702e-12	-2.68383e-12	2.29201e-11	-6.90771e-13
36.16	0	-7.08734e-12	-5.18671e-12	-6.48875e-12	-7.5737e-12
36.18	0	-1.02159e-11	-6.43815e-12	-9.61736e-12	-8.82512e-12
36.2	0	-3.95874e-12	-1.43239e-12	1.04057e-11	1.81211e-12
36.22	0	-4.58446e-12	-4.56099e-12	2.89705e-12	-3.19365e-12
36.24	0	-1.02159e-11	-3.93527e-12	3.94166e-13	6.81788e-12
36.26	0	-8.30146e-13	-8.0667e-13	9.77997e-12	7.44359e-12
36.28	0	-2.7073e-12	-5.18671e-12	6.65137e-12	-3.19365e-12
36.3	0	-1.64731e-11	-9.56675e-12	7.27709e-12	6.19215e-12
36.32	0	-8.96451e-12	-5.81243e-12	1.22829e-11	1.05722e-11
36.34	0	-8.30146e-13	-8.31531e-12	5.39993e-12	8.69503e-12
36.36	0	-1.52217e-11	-3.93527e-12	-3.36015e-12	6.81788e-12
36.38	0	-1.27188e-11	4.4477e-13	4.14849e-12	1.81211e-12
36.4	0	-4.58446e-12	-2.68383e-12	6.02565e-12	4.315e-12
36.42	0	-9.59022e-12	-1.08182e-11	-1.48299e-12	8.69503e-12
36.44	0	-9.59022e-12	-5.81243e-12	3.52277e-12	3.68927e-12
36.46	0	-8.30146e-13	-2.05811e-12	1.22829e-11	1.24494e-11
36.48	0	-1.08417e-11	-3.93527e-12	-8.57274e-13	1.18236e-11
36.5	0	-8.96451e-12	-8.0667e-13	1.29086e-11	7.44359e-12
36.52	0	-2.08158e-12	2.32193e-12	1.16571e-11	3.68927e-12
36.54	0	-3.33303e-12	-4.56099e-12	-8.36591e-12	6.81788e-12
36.56	0	-7.08734e-12	-1.43239e-12	1.64561e-12	2.43783e-12
36.58	0	-1.08417e-11	4.4477e-13	1.35343e-11	4.315e-12
36.6	0	-1.27188e-11	-6.43815e-12	-7.11447e-12	1.81211e-12
36.62	0	-7.71306e-12	-8.0667e-13	-1.48299e-12	1.81211e-12
36.64	0	-8.30146e-13	1.69621e-12	2.35458e-11	-6.90771e-13
36.66	0	-4.58446e-12	-5.81243e-12	2.89705e-12	-1.31649e-12
36.68	0	-1.58474e-11	-8.94103e-12	-2.10871e-12	3.68927e-12
36.7	0	-3.95874e-12	-4.56099e-12	2.27133e-12	8.69503e-12
36.72	0	-2.7073e-12	-7.68959e-12	1.01989e-12	6.81788e-12
36.74	0	-1.08417e-11	-2.68383e-12	-2.10871e-12	-1.31649e-12
36.76	0	-1.58474e-11	4.4477e-13	7.90281e-12	2.43783e-12
36.78	0	-1.20931e-11	-5.81243e-12	7.90281e-12	4.94071e-12
36.8	0	-5.21018e-12	-5.81243e-12	3.94166e-13	-6.50491e-14
36.82	0	-8.33879e-12	-3.93527e-12	-2.10871e-12	1.18639e-12
36.84	0	-7.71306e-12	-7.68959e-12	4.77421e-12	4.315e-12
36.86	0	-1.08417e-11	-1.01925e-11	1.64561e-12	1.05722e-11
36.88	0	-4.58446e-12	1.69621e-12	7.27709e-12	4.315e-12
36.9	0	-5.21018e-12	-8.0667e-13	-3.36015e-12	6.19215e-12
36.92	0	-1.14674e-11	-1.01925e-11	-1.21202e-11	-6.32225e-12
36.94	0	-1.08417e-11	-2.68383e-12	3.52277e-12	-3.19365e-12
36.96	0	-1.52217e-11	-8.94103e-12	4.14849e-12	6.81788e-12
36.98	0	-7.08734e-12	-1.64497e-11	-8.99164e-12	4.94071e-12
37	0	-9.59022e-12	-5.18671e-12	4.77421e-12	3.06355e-12
37.02	0	-9.59022e-12	-3.30955e-12	1.54114e-11	1.37008e-11
37.04	0	-1.64731e-11	-8.0667e-13	1.10314e-11	7.44359e-12
37.06	0	-1.33445e-11	-2.05811e-12	-1.48299e-12	-3.81937e-12
37.08	0	-8.96451e-12	-2.05811e-12	-5.23731e-12	-3.19365e-12
37.1	0	-8.33879e-12	-1.01925e-11	6.02565e-12	-3.19365e-12
37.12	0	-6.46163e-12	-7.68959e-12	1.66629e-11	-4.44509e-12
37.14	0	-8.96451e-12	-2.05811e-12	1.85401e-11	3.06355e-12
37.16	0	-1.4596e-11	-7.68959e-12	8.52853e-12	1.18639e-12
37.18	0	-5.83591e-12	-8.0667e-13	2.27133e-12	5.60673e-13
37.2	0	-5.83591e-12	-8.0667e-13	6.65137e-12	5.56643e-12
37.22	0	1.04702e-12	-9.56675e-12	2.89705e-12	9.94648e-12
37.24	0	-2.04425e-13	-8.31531e-12	-3.36015e-12	-3.81937e-12
37.26	0	4.21297e-13	-2.68383e-12	2.89705e-12	1.05722e-11
37.28	0	-7.08734e-12	-3.93527e-12	2.27133e-12	1.81211e-12
37.3	0	-7.71306e-12	-1.80948e-13	-2.10871e-12	-4.44509e-12
37.32	0	-1.77246e-11	-1.01925e-11	1.54114e-11	3.06355e-12
37.34	0	-1.20931e-11	-7.06387e-12	9.15425e-12	6.81788e-12
37.36	0	-2.08158e-12	-3.93527e-12	-7.74019e-12	-7.5737e-12
37.38	0	-8.33879e-12	-3.30955e-12	-8.99164e-12	-1.07023e-11
37.4	0	-1.27188e-11	-3.93527e-12	6.65137e-12	3.06355e-12
37.42	0	-6.46163e-12	-5.81243e-12	3.94166e-13	-3.19365e-12
37.44	0	-3.33303e-12	-1.08182e-11	-5.23731e-12	-1.1328e-11
37.46	0	-1.08417e-11	-1.01925e-11	8.52853e-12	-4.44509e-12
37.48	0	-7.08734e-12	-1.80948e-13	6.02565e-12	1.18639e-12
37.5	0	-8.30146e-13	-6.43815e-12	-6.48875e-12	-5.69653e-12
37.52	0	-8.33879e-12	-5.81243e-12	-2.31554e-13	1.81211e-12
37.54	0	4.17562e-12	-6.43815e-12	2.27133e-12	9.32076e-12
37.56	0	4.80134e-12	-5.81243e-12	5.39993e-12	-3.19365e-12
37.58	0	-8.33879e-12	-8.31531e-12	4.14849e-12	-2.56793e-12
37.6	0	-8.33879e-12	-8.0667e-13	3.52277e-12	6.81788e-12
37.62	0	-8.33879e-12	-6.43815e-12	-2.31554e-13	-3.81937e-12
37.64	0	-1.58474e-11	-9.56675e-12	4.14849e-12	-4.44509e-12
37.66	0	-6.46163e-12	4.4477e-13	6.65137e-12	6.19215e-12
37.68	0	4.17562e-12	-5.18671e-12	7.90281e-12	5.56643e-12
37.7	0	-1.02159e-11	-9.56675e-12	3.94166e-13	-3.19365e-12
37.72	0	-1.27188e-11	1.07049e-12	-2.31554e-13	1.11979e-11
37.74	0	-8.30146e-13	1.69621e-12	6.65137e-12	3.06355e-12
37.76	0	-2.04425e-13	-1.80948e-13	7.27709e-12	4.94071e-12
37.78	0	-2.08158e-12	-1.43239e-12	9.77997e-12	5.60673e-13
37.8	0	-4.58446e-12	-2.68383e-12	6.65137e-12	-1.31649e-12
37.82	0	-4.58446e-12	-1.5824e-11	-1.48299e-12	8.06931e-12
37.84	0	-3.33303e-12	-1.43239e-12	1.01989e-12	3.06355e-12
37.86	0	4.21297e-13	3.57337e-12	1.47857e-11	4.315e-12
37.88	0	-7.71306e-12	-5.18671e-12	3.52277e-12	9.32076e-12
37.9	0	-3.33303e-12	-4.56099e-12	-5.23731e-12	1.81211e-12
37.92	0	-2.04425e-13	1.07049e-12	4.14849e-12	6.19215e-12
37.94	0	-1.70989e-11	-6.43815e-12	1.01989e-12	3.06355e-12
37.96	0	-1.39703e-11	-6.43815e-12	1.29086e-11	-7.5737e-12
37.98	0	-7.08734e-12	-3.30955e-12	1.54114e-11	-6.90771e-13
38	0	-1.27188e-11	-3.30955e-12	3.52277e-12	8.06931e-12
38.02	0	-1.08417e-11	-7.68959e-12	1.01989e-12	6.81788e-12
38.04	0	-5.21018e-12	-5.81243e-12	4.14849e-12	-6.90771e-13
38.06	0	-8.33879e-12	-1.14439e-11	3.94166e-13	2.43783e-12
38.08	0	-2.7073e-12	-7.68959e-12	6.02565e-12	1.49522e-11
38.1	0	-8.33879e-12	4.4477e-13	3.94166e-13	1.24494e-11
38.12	0	-5.83591e-12	-3.93527e-12	3.94166e-13	4.94071e-12
38.14	0	-8.30146e-13	-5.18671e-12	-8.57274e-13	-3.19365e-12
38.16	0	-1.08417e-11	-1.80948e-13	7.90281e-12	-9.45085e-12
38.18	0	-1.58474e-11	4.4477e-13	-1.48299e-12	-1.31649e-12
38.2	0	-1.83503e-11	-5.81243e-12	-8.99164e-12	5.56643e-12
38.22	0	-1.4596e-11	-2.68383e-12	1.64561e-12	-1.00766e-11
38.24	0	1.67274e-12	-2.68383e-12	4.14849e-12	-3.81937e-12
38.26	0	-2.04425e-13	-7.68959e-12	-8.99164e-12	1.24494e-11
38.28	0	-5.21018e-12	-3.93527e-12	3.94166e-13	5.60673e-13
38.3	0	-1.27188e-11	-1.08182e-11	3.52277e-12	-4.44509e-12
38.32	0	-1.02159e-11	-1.01925e-11	-1.48299e-12	9.32076e-12
38.34	0	-5.21018e-12	-4.56099e-12	6.65137e-12	-3.19365e-12
38.36	0	-6.46163e-12	-1.80948e-13	1.29086e-11	-2.56793e-12
38.38	0	-7.08734e-12	-1.20696e-11	1.10314e-11	7.44359e-12
38.4	0	-7.08734e-12	-4.56099e-12	4.77421e-12	-1.94221e-12
38.42	0	-8.96451e-12	2.94765e-12	1.10314e-11	4.315e-12
38.44	0	-3.33303e-12	-9.56675e-12	-7.74019e-12	1.37008e-11
38.46	0	-1.83503e-11	-9.56675e-12	-1.33717e-11	1.37008e-11
38.48	0	-1.83503e-11	-8.94103e-12	9.77997e-12	8.69503e-12
38.5	0	-2.7073e-12	-1.01925e-11	1.64561e-12	9.32076e-12
38.52	0	-5.21018e-12	-8.31531e-12	-9.61736e-12	1.30751e-11
38.54	0	-1.52217e-11	-3.93527e-12	8.52853e-12	7.44359e-12
38.56	0	-5.83591e-12	-8.94103e-12	1.416e-11	2.43783e-12
38.58	0	-4.58446e-12	-9.56675e-12	4.77421e-12	-5.69653e-12
38.6	0	-8.96451e-12	-2.68383e-12	1.416e-11	-2.56793e-12
38.62	0	-2.04425e-13	-6.43815e-12	1.47857e-11	4.315e-12
38.64	0	-1.02159e-11	-8.31531e-12	-8.57274e-13	2.43783e-12
38.66	0	-1.52217e-11	-1.08182e-11	1.64561e-12	-1.31649e-12
38.68	0	-9.59022e-12	-1.20696e-11	7.27709e-12	2.43783e-12
38.7	0	-8.30146e-13	-8.31531e-12	6.65137e-12	1.05722e-11
38.72	0	1.04702e-12	3.57337e-12	1.72886e-11	1.18639e-12
38.74	0	-8.33879e-12	-1.43239e-12	1.04057e-11	3.68927e-12
38.76	0	-7.71306e-12	-1.80948e-13	-1.14945e-11	9.32076e-12
38.78	0	-1.14674e-11	7.32769e-12	-1.33717e-11	-1.31649e-12
38.8	0	-1.39703e-11	-2.05811e-12	7.90281e-12	4.315e-12
38.82	0	-1.08417e-11	-3.30955e-12	1.22829e-11	1.43265e-11
38.84	0	-1.27188e-11	-5.18671e-12	-5.23731e-12	3.68927e-12
38.86	0	-9.59022e-12	-2.05811e-12	6.65137e-12	5.60673e-13
38.88	0	-2.7073e-12	6.70197e-12	7.90281e-12	3.06355e-12
38.9	0	-1.02159e-11	1.69621e-12	-2.31554e-13	-1.94221e-12
38.92	0	-8.96451e-12	-1.51982e-11	1.10314e-11	1.18639e-12
38.94	0	-1.02159e-11	-1.20696e-11	1.04057e-11	1.37008e-11
38.96	0	-1.52217e-11	-8.0667e-13	4.14849e-12	5.60673e-13
38.98	0	-1.39703e-11	-1.5824e-11	4.14849e-12	-6.32225e-12
39	0	-1.02159e-11	-1.39468e-11	1.01989e-12	-1.94221e-12
39.02	0	-9.59022e-12	-1.43239e-12	-8.36591e-12	-3.81937e-12
39.04	0	-1.02159e-11	-1.20696e-11	-5.23731e-12	-1.07023e-11
39.06	0	-7.71306e-12	-1.01925e-11	5.39993e-12	4.315e-12
39.08	0	-8.33879e-12	1.07049e-12	3.52277e-12	5.56643e-12
39.1	0	-7.08734e-12	-1.43239e-12	9.77997e-12	-6.50491e-14
39.12	0	-1.27188e-11	-9.56675e-12	7.27709e-12	4.315e-12
39.14	0	-8.33879e-12	-3.93527e-12	-3.36015e-12	1.11979e-11
39.16	0	-8.33879e-12	-8.0667e-13	3.52277e-12	3.06355e-12
39.18	0	-1.52217e-11	-1.39468e-11	1.47857e-11	1.18639e-12
39.2	0	-9.59022e-12	-2.68383e-12	1.10314e-11	1.81211e-12
39.22	0	-3.95874e-12	7.32769e-12	6.65137e-12	-1.00766e-11
39.24	0	-8.96451e-12	-1.01925e-11	9.15425e-12	-1.31649e-12
39.26	0	-5.83591e-12	-4.56099e-12	4.77421e-12	1.43265e-11
39.28	0	-8.33879e-12	2.32193e-12	2.89705e-12	3.68927e-12
39.3	0	-7.08734e-12	-9.56675e-12	2.89705e-12	-6.94797e-12
39.32	0	-1.83503e-11	-3.30955e-12	5.39993e-12	1.68294e-11
39.34	0	-1.8976e-11	7.32769e-12	-8.57274e-13	1.81211e-12
39.36	0	-1.08417e-11	-3.93527e-12	-2.10871e-12	-5.07081e-12
39.38	0	-4.58446e-12	-4.56099e-12	5.39993e-12	1.18236e-11
39.4	0	-5.83591e-12	-3.93527e-12	-2.31554e-13	2.43783e-12
39.42	0	-1.58474e-11	-1.14439e-11	2.89705e-12	-1.69595e-11
39.44	0	-1.20931e-11	-1.14439e-11	1.54114e-11	5.56643e-12
39.46	0	-1.4596e-11	-2.05811e-12	1.10314e-11	7.44359e-12
39.48	0	-1.08417e-11	-4.56099e-12	1.35343e-11	2.43783e-12
39.5	0	-6.46163e-12	-8.94103e-12	9.15425e-12	4.315e-12
39.52	0	-8.33879e-12	1.69621e-12	-1.48299e-12	8.06931e-12
39.54	0	-3.33303e-12	1.07049e-12	4.77421e-12	-6.90771e-13
39.56	0	-1.27188e-11	-7.68959e-12	2.04172e-11	5.60673e-13
39.58	0	-8.96451e-12	-8.0667e-13	9.77997e-12	-6.32225e-12
39.6	0	-2.7073e-12	2.32193e-12	3.52277e-12	-2.56793e-12
39.62	0	-5.21018e-12	-1.39468e-11	6.02565e-12	-6.32225e-12
39.64	0	-1.14674e-11	-4.56099e-12	5.39993e-12	5.60673e-13
39.66	0	-2.7073e-12	-5.18671e-12	4.77421e-12	6.19215e-12
39.68	0	-3.95874e-12	-1.51982e-11	3.52277e-12	5.56643e-12
39.7	0	-7.71306e-12	-5.18671e-12	1.10314e-11	1.11979e-11
39.72	0	-1.08417e-11	-8.0667e-13	1.10314e-11	1.62037e-11
39.74	0	-1.02159e-11	-8.31531e-12	6.02565e-12	8.06931e-12
39.76	0	-3.95874e-12	-1.01925e-11	-1.48299e-12	5.56643e-12
39.78	0	-3.33303e-12	-1.43239e-12	6.02565e-12	4.315e-12
39.8	0	-1.45586e-12	-8.31531e-12	2.89705e-12	5.56643e-12
39.82	0	-4.58446e-12	-3.30955e-12	-8.36591e-12	6.19215e-12
39.84	0	-1.20931e-11	-8.94103e-12	-6.48875e-12	-5.69653e-12
39.86	0	-1.27188e-11	-7.68959e-12	9.77997e-12	-1.31649e-12
39.88	0	-1.45586e-12	-7.68959e-12	1.79143e-11	1.81211e-12
39.9	0	4.21297e-13	-3.93527e-12	7.90281e-12	-3.81937e-12
39.92	0	-8.96451e-12	-5.18671e-12	1.64561e-12	8.06931e-12
39.94	0	-7.08734e-12	-6.43815e-12	7.27709e-12	8.69503e-12
39.96	0	-1.70989e-11	-8.0667e-13	6.02565e-12	4.315e-12
39.98	0	-1.27188e-11	1.69621e-12	6.65137e-12	9.94648e-12
[truncated: 173,001 more rows]
