# Supplementary material for: Channelrhodopsin variants for high-rate optogenetic neurostimulation at low light intensities
Source: EMBO Mol Med. 2025 Dec 9;18(2):462–91. doi: 10.1038/s44321-025-00350-z (PMC12905302; doi:10.1038/s44321-025-00350-z)
Supplement: Supplementary file 7 — Source data Fig. 2 [file 44321_2025_350_MOESM7_ESM.zip › Figure 2/2E/Figure2E.xlsx]

## Sheet: Figure 2E
CatCh	current density at -70mV		fChR2TC	current density at -70mV		ChronosLC	current density at -70mV		fChronos	current density at -70mV
20220614_c2_38_9_1_6.asc	49.7578		20220620_c3_47_7_1_6.asc	80.6209		20220622_c3_44_3_9_6.asc	20.4303		20220622_c1_43_3_1_6.asc	3.018
20220620_c1_45_9_1_6.asc	32.1781		20220627_c4_49_4_1_6.asc	60.8826		20220624_c4_45_3_1_6.asc	11.8944		20220622_c2_44_1_6_6.asc	2.17063
20220620_c2_47_15_3_6.asc	24.8656		20220628_c3_50_7_1_6.asc	39.9203		20220624_c4_46_7_6_6.asc	9.63436		20220623_c1_42_3_6.asc	6.13064
20220620_c2_47_5_1_6.asc	45.4585		20220629_c2_43_7_1_6.asc	63.5873		20220624_c5_46_4_1_6.asc	34.6506		20221011_c1_93_2_1_6.asc	4.75915
20220628_c1_43_3_1_6.asc	21.3385		20220629_c2_44_17_1_6.asc	74.1857		20220627_c1_42_5_2_6.asc	12.553		20221029_c1_102_3_2_6.asc	1.89873
20220629_c4_47_4_1_6.asc	92.603		20221010_c1_92_6_1_6.asc	17.0136		20220627_c2_44_3_1_6.asc	18.8503		20221104_c2_115_3_2_6.asc	1.45351
20220901_c3_57_8_1_6.asc	32.3858		20230810_c1_300_3_11_6.asc	35.3494		20220627_c3_45_4_2_6.asc	12.1663		20221104_c2_116_5_2_6.asc	0.601081
20221011_c2_95_6_1_6.asc	39.9522		20230810_c1_301_7_1_6.asc	35.5678		20220627_c3_47_9_1_6.asc	16.4296		20221104_c3_117_5_1_6.asc	2.44383
20221012_c1_98_7_1_6.asc	22.4857		20230811_c1_305_2_1_6.asc	42.1848		20220901_c1_54_15_1_6.asc	9.60389		20221207_c1_139_3_5_6.asc	2.22655
20230811_c3_307_2_1_6.asc	50.0901		20230811_c1_306_15_1_6.asc	46.0176		20220902_c2_60_9_1_6.asc	14.1054		20221207_c1_140_4_2_6.asc	0.584833
20230824_c2_331_2_1_6.asc	41.7035		20230824_c3_336_5_1_6.asc	43.2019		av	16.0318		20221208_c2_143_5_4_6.asc	0.895718
20230824_c2_333_6_1_6.asc	39.161		20230824_c3_336_9_1_6.asc	80.6517		sd	7.48499		20221209_c1_140_3_6.asc	3.72301
20230825_c1_336_1_6_6.asc	52.6191		20230825_c3_340_1_4_6.asc	76.4882		n	10		20221213_c1_149_4_1_6.asc	2.75275
20230825_c1_338_3_6_6.asc	35.8336		20230825_c3_341_3_1_6.asc	26.9282		N transduction	2		20221213_c1_149_5_9_6.asc	1.69651
av	41.4595		av	51.6143					20230811_c4_307_3_1_6.asc	3.84315
n	14		sd	20.9365					av	2.54654
sd	17.8616		n	14					sd	1.55887
N transduction	3		N transduction	3					n	15
									N transduction	5
