# Supplementary material for: Channelrhodopsin variants for high-rate optogenetic neurostimulation at low light intensities
Source: EMBO Mol Med. 2025 Dec 9;18(2):462–91. doi: 10.1038/s44321-025-00350-z (PMC12905302; doi:10.1038/s44321-025-00350-z)
Supplement: Supplementary file 8 — Source data Fig. 3 [file 44321_2025_350_MOESM8_ESM.zip]

Archive with 19 entries (9 files):
- Figure 3/
- Figure 3/3B/
- Figure 3/3B/Fig3B_Laser_Intensity_10Hz_1000μs_f-ChR2 TC.mat
- Figure 3/3C/
- Figure 3/3C/Fig3C_Laser_Intensity_10Hz_1000μs_ChronosLC.mat
- Figure 3/3D/
- Figure 3/3D/Fig3D_Laser_Intensity__20Hz_1000μs_f-Chronos.mat
- Figure 3/3E/
- Figure 3/3E/Fig3E_Thresholds.csv
- Figure 3/3F/
- Figure 3/3F/Fig3F_P1N1_Intensity.csv
- Figure 3/3G/
- Figure 3/3G/Fig3G_P1-Latency_Intensity.csv
- Figure 3/3H/
- Figure 3/3H/Fig3H_Radiant Energy_singlevalues.csv
- Figure 3/3I-J/
- Figure 3/3I-J/Fig3I-J_P1N1_Stimulation Rate.csv
- Figure 3/3K-L/
- Figure 3/3K-L/Fig3K-L_P1N1_Stimulation Length.csv
