# Supplementary material for: Channelrhodopsin variants for high-rate optogenetic neurostimulation at low light intensities
Source: EMBO Mol Med. 2025 Dec 9;18(2):462–91. doi: 10.1038/s44321-025-00350-z (PMC12905302; doi:10.1038/s44321-025-00350-z)
Supplement: Supplementary file 8 — Source data Fig. 3 [file 44321_2025_350_MOESM8_ESM.zip › Figure 3/3E/Fig3E_Thresholds.csv]

oABR Thresholds (µJ)
f-ChR2 TC	Chronos LC	Chronos ESTS	f-Chrimson	Chronos wt
0,88	5,7	2,365	1,37326415	15,6923
0,88	6,5	4,2491	1,37326415	11,8564
0,61	1,24	1,0842	0,5378614	10,4615
1,73	6,7	5,0564	1,1647831	4,4615
1,77	3,6	7,568	1,1647831	14,1758
1,28	3,9	4,73		36,2271
0,88	9	4,4615		14,1758
1,37	6,3	10,4615		4,5678
1,82	4,5	8,0769
0,33		8,0769
1,31		8,0769
2,3		14,8352
1,84
1
2,9
2,9
2
0,054
