# Supplementary material for: Channelrhodopsin variants for high-rate optogenetic neurostimulation at low light intensities
Source: EMBO Mol Med. 2025 Dec 9;18(2):462–91. doi: 10.1038/s44321-025-00350-z (PMC12905302; doi:10.1038/s44321-025-00350-z)
Supplement: Supplementary file 8 — Source data Fig. 3 [file 44321_2025_350_MOESM8_ESM.zip › Figure 3/3F/Fig3F_P1N1_Intensity.csv]

P1N1_Amplitudes (µV)
f-Chr2 TC	Chronos LC	Chronos ESTS	f-Chrimson
15,4358653	1,48729772	2,7064	9,81057872
26,5611671	1,71563758	2,303	17,4170433
7,82708706	2,84796828	0,7737	24,8857867
11,250765	1,05077294	4,3459	17,9529585
15,5916623	3,65487558	1,2873	30,4895565
17,7634219	1,36787256	1,1435
19,6666109	0,89254196	5,1672
18,2920389	1,28330668	1,0233
15,9473625	2,20710897
11,7303827
13,9916556
9,47967005
16,6666994
20,9157145
10,3177014
10,6397986
12,6403363
14,3635842
