# Supplementary material for: Channelrhodopsin variants for high-rate optogenetic neurostimulation at low light intensities
Source: EMBO Mol Med. 2025 Dec 9;18(2):462–91. doi: 10.1038/s44321-025-00350-z (PMC12905302; doi:10.1038/s44321-025-00350-z)
Supplement: Supplementary file 8 — Source data Fig. 3 [file 44321_2025_350_MOESM8_ESM.zip › Figure 3/3G/Fig3G_P1-Latency_Intensity.csv]

P1 latency (ms)
f-ChR2 TC	Chronos LC	Chronos ESTS	f-Chrimson
0,5	0,82	0,76	0,5
0,52	0,96	0,74	0,52
0,48	0,66	0,74	0,52
0,62	1	0,74	0,58
0,64	0,78	0,76	0,52
0,58	0,64	1,08
0,64	0,86	0,98
0,7	0,92	1,38
0,78	0,78	0,88
0,5		1,16
0,6		1,42
0,66		0,8
0,7
0,56
0,68
0,68
0,66
0,46
