# Supplementary material for: Channelrhodopsin variants for high-rate optogenetic neurostimulation at low light intensities
Source: EMBO Mol Med. 2025 Dec 9;18(2):462–91. doi: 10.1038/s44321-025-00350-z (PMC12905302; doi:10.1038/s44321-025-00350-z)
Supplement: Supplementary file 8 — Source data Fig. 3 [file 44321_2025_350_MOESM8_ESM.zip › Figure 3/3H/Fig3H_Radiant Energy_singlevalues.csv]

Intensity (µJ)	P1N1 Amplitudes (µV)
Calib	f-ChR2 TC	Chronos LC
0,88	0
2,12	4,656567365
3,4	6,937208014
7,1	11,06050018
12,5	13,25634162
18	14,38898575
23,9	14,87513555
34,1	15,50193907
37,3	15,46941354
38,3	15,43586534
0,88	0
2,12	3,583136829
3,4	6,840799352
7,1	13,53453667
12,5	17,78114324
18	20,98873776
23,9	23,42628819
34,1	25,06328714
37,3	25,94926897
38,3	26,56116713
0,36	0
0,61	0,407777649
1	1,783567935
2,6	5,499515402
3,8	7,274103788
8,7	9,238161672
14,2	9,554743034
20,6	9,158087212
27,3	8,5702546
38	7,980680092
40,9	7,953358133
41,7	7,827087059
1,23	0
1,73	0,252666943
2,5	0,371569733
3,1	0,882777024
3,9	1,329951444
4,7	1,746191797
5,6	2,210946448
6,6	2,702827983
8,3	3,639872761
9,4	4,233111375
10,6	4,678382367
13,2	5,802148356
17,4	7,038633935
20,5	7,851602693
25,2	8,743533391
32,1	9,923234048
40,3	11,05437987
41,9	11,1329274
42,5	11,25076505
1,25	0
1,77	0,476876743
2,6	0,682168323
3,3	1,288000428
4	1,783759154
4,9	2,140972593
5,9	2,848295148
6,9	3,482202014
8,6	4,284904271
9,7	5,088272601
11	5,687676407
13,7	7,034373278
18,1	9,133582907
21,3	10,32288849
26	11,90930707
33	13,50739613
40,8	15,23502566
42,6	15,58944962
43,2	15,59166228
0,85	0
1,28	0,266991138
1,8	0,734391025
2,6	1,684054436
3,2	2,534306436
4,1	3,210595859
4,9	3,98522993
5,9	5,03455779
6,9	6,071674229
8,6	6,981016141
9,7	7,869547864
11	8,6891252
13,7	10,42190593
18,1	12,34231854
21,2	13,25211153
25,9	14,6024125
33	15,74966755
40,7	17,43176796
42,5	17,62308956
43	17,76342191
0,48	0
0,88	0,543712532
1,32	0,724313385
1,87	1,645451301
2,7	3,500973517
3,4	5,220350153
4,2	7,185198836
5,505739056	8,576078543
6,1	9,891344911
7,2	11,10212765
8,9	12,1121889
10,2	12,92450292
11,5	13,80798973
14,2	15,03308798
18,8	16,08586154
22	16,85599715
26,6	17,40689459
32,9	18,30747059
39,7	19,27529037
41,3	19,33539068
41,8	19,66661093
1,12	0
1,37	0,673412785
1,63	0,680929484
1,93	1,655069886
2,7	3,263053723
3,5	5,368515522
4,3	7,061735617
5,2	8,457557387
6,3	9,964663685
7,9	10,96658359
9,1	12,00791638
10,3	13,07090576
11,6	13,82865749
14,5	14,96263085
19,1	16,0210554
22,4	16,51077479
27,1	17,34850474
33,6	17,88024298
40,5	18,33278757
42,1	18,29299548
42,6	18,29203887
1,6	0
1,82	0,328491806
2,12	1,244176204
2,6	0,997971193
2,9	2,04134088
3,3	1,585522956
4,1	2,22236249
5	2,948728128
6	3,486279256
7	3,967177205
8,7	4,732582075
9,9	5,099602252
11,1	6,334016973
13,8	7,424477874
18,3	9,053994907
21,5	10,07676961
26,2	11,30746371
33,3	13,0548636
41,3	15,09149156
43,1	15,96802209
43,7	15,94736253
0,26	0
0,33	0,382004166
0,46	0,844889494
0,85	2,992499242
1,29	5,246854766
1,82	7,041674125
2,6	9,218344012
3,3	10,99184757
4,1	12,5322018
5	13,71997318
5,9	14,41862929
7	15,03052513
8,7	15,56566268
9,8	15,66138663
11,1	15,861676
13,8	15,87694515
18,2	15,53123222
21,3	15,18677089
25,7	14,64036062
32	14,06096153
38,9	12,79405606
40,6	12,04321069
41,1	11,73038273
1,22	0
1,31	0,489524845
1,41	0,447712643
1,57	0,392051066
1,85	0,994489343
2,6	1,866654302
3,4	2,770828088
4,2	3,968558798
5,1	4,689957256
6,1	5,455091612
7,1	6,102981428
8,8	6,870698203
10,1	7,518594337
11,3	7,923228573
14,1	9,107593544
18,6	10,14909704
26,6	11,77343062
33,3	12,63078782
40,6	13,7703758
42,3	13,93721329
42,8	13,99165565
2,1	0
2,3	0,364760427
2,6	1,025042293
2,9	0,667599835
3,3	0,968606812
4,1	0,950287658
4,9	1,40366065
5,9	2,036816571
6,9	2,50214752
8,6	3,14816746
9,8	3,292491043
11	3,895747508
13,7	4,909500742
18,1	5,600892644
21,2	5,956724581
25,9	6,799642762
32,6	7,990748204
40	8,932265666
41,8	9,465518073
42,4	9,479670052
1,68	0
1,84	0,203917978
2	0,218065557
2,11	0,337815738
2,6	0,409095
2,9	0,777031755
3,6	1,198220196
4,4	2,097386905
5,3	3,075375362
6,2	3,931765711
7,2	4,933714347
8,8	5,748577794
10	6,656913032
12,5	8,210350701
16,4	10,050813
19,3	11,07559896
23,6	12,19033761
30,5	13,45488482
39,1	15,65689122
41,1	16,37707999
41,8	16,66669944
0,96	0
1	0,313001856
1,04	0,253956333
1,08	0,479324215
1,12	0,635359572
1,17	0,395829436
1,21	0,730478578
1,25	0,601552991
1,3	0,713250699
1,35	0,518473158
1,39	0,631823713
1,44	0,552120165
1,49	0,903740423
1,54	0,615163335
1,64	1,257394734
1,86	1,386039902
1,91	1,462337887
2,4	2,855438637
3	4,117129848
3,7	4,902933584
4,5	6,325267874
5,4	7,50927474
6,3	8,747895711
7,9	9,637307033
9	10,5141509
10,1	11,65640728
12,5	13,28130546
16,5	15,0719608
19,4	16,11507454
23,8	17,24866316
30,7	19,01789971
39,1	20,44310491
41,2	20,91802759
41,8	20,91571448
2,5	0
2,9	0,287438881
3,3	0,378356853
3,6	0,521510137
4	0,70345805
4,9	0,835691604
5,9	0,972841889
6,9	1,164755611
8,5	1,848751695
9,7	2,086639974
10,9	2,484650809
13,7	3,264654696
18	4,27183505
21,1	5,058051493
25,6	6,135790381
32,2	7,764120489
39,6	9,751928455
41,3	10,20876906
41,9	10,31770143
2,9	0
2,9	0,254323892
3,1	0,360258599
3,2	0,487736843
4	0,989955171
4,9	1,388969921
5,8	1,6357346
6,9	1,999459466
8,5	2,110303304
9,7	2,365475502
10,9	2,678134438
13,6	3,144493896
17,9	4,249479733
21	4,665526842
25,5	5,416470906
32,1	6,917083182
39,5	9,495865594
41,2	10,23519011
41,8	10,63979865
1,94	0
2	0,387620724
2,06	0,394548659
2,12	0,313640145
2,3	0,313087495
2,4	0,209158222
2,5	0,455482745
2,5	0,454439467
2,6	0,549181747
2,7	0,48336108
2,8	0,403686561
2,9	0,688939897
3,3	0,94869136
3,7	1,305798294
4,1	1,480920313
5	1,67117096
6,1	2,217789306
7,2	2,593740632
8,9	3,568617124
10,1	3,643090494
11,4	4,302576547
14,2	5,274424442
18,8	6,603712557
21,9	7,351215859
26,6	8,67745768
33,2	10,02739627
40,3	11,80747094
42	12,4329885
42,5	12,64033627
0,0143	0
0,054	0,983389914
0,156	0,688811671
0,173	0,787271588
0,192	0,667806251
0,212	0,800686648
0,34	0,71516715
0,48	1,585945217
0,64	2,099549103
0,88	2,094539363
1,09	1,856413903
1,33	1,877905514
1,61	2,357229824
1,9	3,050427812
2,4	3,968097166
2,7	5,021567582
3,5	6,938255841
4,3	8,553398927
5,2	9,921836951
6,2	11,31085823
7,3	12,11889157
9	12,85887012
10,2	13,65287245
11,6	14,07502658
14,4	14,90282881
19	15,6343966
22,2	15,76500144
26,9	15,79724102
33,4	15,57799008
40,2	14,93978863
41,9	14,44814336
42,4	14,36358418
3,8
4,5
5,2
5,9
6,7
9
11,8
14,4
17,7
23,6
34,5
37,7
38,8
2,6
3,8
8,5
13,9
20,1
26,8
38,9
43
44,3
2,12
2,9
3,6
4,3
5,2
6,1
7,1
8,7
9,8
12,1
16,2
19
23,5
30,7
39,5
41,5
42,2
1,68
2,17
2,9
3,5
4,1
4,8
5,6
6,4
7,3
9,7
12,8
15
18,5
24,6
35
38,2
39,1
2,5
3,1
3,8
4,5
5,3
6,1
7
8,5
10,5
13,9
16,4
20,2
26,9
38,1
41,3
42,2
3,6
3,7
3,8
3,9
4,7
5,7
6,6
8,3
9,4
10,6
13,2
17,5
20,5
25,2
32,2
40,3
42,2
42,9
3,8
4,2
4,6
5
5,4
5,9
6,3
6,8
8,3
9,4
11,7
15,4
18,1
22,2
28,7
37
39,1
39,8
8,1
8,7
9,3
10
11,2
13,9
18,5
21,6
26,3
32,9
40
41,6
42,2
5,7
6,7
8,4
9,5
10,7
13,3
17,7
20,7
25,3
32
39,5
41,2
41,8
3,2
3,3
3,4
3,6
3,7
3,9
4
4
4,2
4,3
4,7
5,2
6,1
7,1
8,7
9,7
12,1
16
18,8
23
29,7
37,9
39,9
40,6
3,6
3,7
3,9
4
4,4
4,9
5,9
6,9
8,5
9,7
10,9
13,6
18
21
25,5
32
39,3
41
41,5
5,8
6,3
6,8
7,9
8,4
9
9,6
10,8
13,4
17,8
20,8
25,4
32,1
39,6
41,3
41,9
9,5
10,1
10,7
11,4
12
12,7
13,4
14,1
18,7
21,8
26,4
33
40,2
41,9
42,4
5,4
5,9
6,4
6,9
8
8,6
9,2
9,8
10,4
11,1
13,8
18,2
21,3
26
32,7
40,2
42
42,5
4,9		0
5,7		0,180511707
6,5		0,221511954
8		0,51282311
13		0,43019428
18,8		0,874277292
24,9		0,962432394
34,6		1,202968192
37,3		0,999721522
37,8		1,487297725
5,7		0
6,5		0,270850467
8		0,280699695
13		0,498937501
18,8		1,058966886
24,9		1,200932485
34,6		1,514774604
37,3		1,678372133
37,8		1,71563758
0,89		0
1,24		0,308852291
1,65		0,385268938
2,13		0,498040926
2,8		0,385818007
3,4		0,511140547
4		0,769865249
4,7		0,909346569
5,5		1,07604492
6,3		1,189541203
7,1		1,320559391
12,5		1,782825892
18		2,198827548
23,9		2,589211393
34,1		2,717894926
37,3		2,897693466
38,4		2,84796828
5,9		0
6,7		0,049008525
9		0,190249887
11,9		0,292682887
13,9		0,348387585
17,1		0,416400353
22,8		0,53564046
32,8		0,893394394
36		1,053471212
37		1,050772937
2,9		0
3,6		0,238954775
4,4		0,324849983
5,2		0,440332066
6,1		0,575949685
7,1		0,790185097
8,7		0,683856591
9,8		0,781301545
12,2		1,004862309
16,2		0,682524959
19,1		1,942368899
23,5		2,454825226
30,3		2,76519993
38,4		3,238147852
40,4		3,805908309
41		3,654875583
3,1		0
3,9		0,165090694
4,7		0,199714979
5,6		0,199795332
6,6		0,32653798
8,2		0,359410375
9,3		0,329520484
10,5		0,457576709
13,1		0,481926985
17,4		0,74696373
20,4		0,965019049
25,3		0,956729105
33,4		1,158386605
42,9		1,398425133
44,9		1,42505545
45,6		1,367872559
7,9		0
9		0,040003491
10,1		0,059955956
12,5		0,105401237
16,6		0,464370968
19,5		0,661925274
26,3		0,466859334
31,7		0,569772105
41,6		0,77534905
43,3		0,928378201
44		0,892541965
5,4		0
6,3		0,287626613
7,9		0,298477541
9		0,775508515
10,1		0,821405197
12,5		0,38732627
16,6		0,584326071
19,5		0,538196969
26,3		0,59756676
31,7		0,716922341
41,6		1,078273768
43,3		1,065983794
44		1,283306683
3,7		0
4,5		0,062758541
5,4		0,131594398
6,3		0,199796238
7,9		0,08642181
9		0,290134981
10,1		0,331811861
12,5		0,315649528
16,6		0,398567227
19,5		0,693645233
26,3		0,797936005
31,7		1,381140687
41,6		1,955613324
43,3		2,042140119
44		2,20710897
