# Supplementary material for: Channelrhodopsin variants for high-rate optogenetic neurostimulation at low light intensities
Source: EMBO Mol Med. 2025 Dec 9;18(2):462–91. doi: 10.1038/s44321-025-00350-z (PMC12905302; doi:10.1038/s44321-025-00350-z)
Supplement: Supplementary file 8 — Source data Fig. 3 [file 44321_2025_350_MOESM8_ESM.zip › Figure 3/3I-J/Fig3I-J_P1N1_Stimulation Rate.csv]

	P1N1-Amplitudes (µV)
Repetition Rate (Hz)	FYTC	FYTC	FYTC	FYTC	FYTC	FYTC	FYTC	FYTC	FYTC	FYTC	FYTC	FYTC	FYTC	FYTC	FYTC	FYTC	FYTC	FYTC	Chronos-LC	Chronos-LC	Chronos-LC	Chronos-LC	Chronos-LC	Chronos-LC	Chronos-LC	Chronos-LC	Chronos-LC
20	12,14230542	24,30010824	7,189597866	9,15211276	15,57187871	17,03101566	20,62116916	15,4353367	13,88450799	13,41669247	12,46571609	11,22008465	16,74845015	20,86658572	13,0012702	10,70199786	11,86527202	13,87419924	1,611705066	0,813044265	1,754603039	1,112990473	3,807855663	1,62114868	0,946632774	1,309550049	1,800725164
40	11,62796083	22,32908584	5,920481682	8,430702055	14,10920012	15,50793962	16,69229838	12,84087275	13,04340008	8,487654302	11,56707774	10,18638948	15,62806545	18,517386	12,18302193	9,693329288	10,652545	10,54104792	1,742737734	0,858593338	1,791890517	1,071572213	3,387855718	1,683961635	0,845738407	1,247498021	1,682013761
80	11,79425658	19,21724952	4,026011739	7,462085598	12,46159413	13,39305835	12,71716402	10,3003436	10,1659059	5,735166051	8,901011521	7,356108904	13,65473794	15,3219716	10,91646894	8,728428493	9,276229334	9,159111625	1,54638891	0,794207771	1,3152316	0,777396239	2,913883619	1,757611764	0,930641411	1,123563101	1,6705421
100	10,78686955	17,6765646	3,434589492	3,237900753	11,6365114	12,21819844	10,1607752	9,280501029	10,14736302	4,546937094	9,134557844	5,280519094	11,97888344	13,16494575	11,08980738	8,240086007	8,494807115	8,615516616	1,358356398	0,90235328	1,191327318	0,7690553	3,210512102	2,040228794	0,794931282	1,225658227	1,705443006
150	8,574681659	14,15090745	2,383903723	7,308516626	9,300078137	10,22055756	4,791478572	7,924081709	7,820368882	3,579133155	10,21967679	0,72822366	6,569087323	10,58927968	10,7404206	8,152736549	7,288143726	7,673207401	1,009671485	0,643979491	1,124750838	-0,014320378	2,111660881	1,50324968	0,656997739	0,944586752	1,47345238
200	4,711557994	12,67717058	0,220271203	4,5968952	9,391915936	7,659023255	6,532634434	6,763245882	9,135146755	6,368560552	7,902027048	3,386147503	4,816553131	8,031260494	7,772218314	6,970853725	5,093601723	3,837474038	0,683324763	0,54425757	0,274606247	0,218542577	1,956225109	1,194105933	0,303785526	0,633859479	1,292296656
250	6,241158823	7,455781724		2,918284442	1,992518986	5,0817791		1,156601534	7,801997391	0,670932026	10,464733	3,008978036	2,746859688	8,13623815	5,636507326	6,420173855	3,879731311	6,90039184	0,530172609	0,333676678		0,111912968	2,228199214		0,200562022	0,378935651	0,787059566
300		5,02109815		0,425347827	2,032236489	3,297933663		1,829900722	5,181375924		3,774193864	0,778613322	1,034179437	1,391286921	4,752994071	4,76040514	2,95079182	0,309471219					1,376100727		0,156413633	0,230742855	0,46993306
350		2,463783271				1,337605489			1,34907979		3,020777326	1,102034105			2,391789218	3,379573331	1,646612833	1,238945326
400									1,056665954		2,217775365					2,393511895	1,162292244
