# Supplementary material for: Channelrhodopsin variants for high-rate optogenetic neurostimulation at low light intensities
Source: EMBO Mol Med. 2025 Dec 9;18(2):462–91. doi: 10.1038/s44321-025-00350-z (PMC12905302; doi:10.1038/s44321-025-00350-z)
Supplement: Supplementary file 8 — Source data Fig. 3 [file 44321_2025_350_MOESM8_ESM.zip › Figure 3/3K-L/Fig3K-L_P1N1_Stimulation Length.csv]

	P1N1-Amplitudes (µV)
Pulse duration (ms)	FYTC	FYTC	FYTC	FYTC	FYTC	FYTC	FYTC	FYTC	FYTC	FYTC	FYTC	FYTC	FYTC	FYTC	FYTC	FYTC	FYTC	Chronos-LC	Chronos-LC	Chronos-LC	Chronos-LC	Chronos-LC	Chronos-LC	Chronos-LC	Chronos-LC	Chronos-LC
4	12,0128776	5,918092065	8,744345475	14,46478443	15,51304305	14,89106404	13,62850293	12,79151934	8,358096384	12,63475248	9,424030845	15,42565857	18,20635885	12,69308366	10,06851683	10,83248991	10,25776394	1,0406799	1,833614278	0,918792027	3,328756869	0,992954683	0,836364194	1,896494308	1,199466548	0,949116781
3	12,69107672	6,193616059	9,499381394			17,07064989		13,7283033										1,229120082	1,976604438	0,917194095	3,452858205	1,004165947	0,870755407	1,951422242	1,23307786	1,128468088
2	13,91697748	7,297228672	9,838104671	15,87553702	17,22888807	19,75393323	17,43167788	14,09389555	10,57323169	14,70880216	10,9936073	16,46222766	20,45359578	13,4848912	10,97171797	12,01415376	11,9986405	1,491421787	2,277261682	0,87942029	3,52829385	1,555066147	0,808093879	2,092928862	0,93348943	0,907085951
1	14,96129829	8,128270737	9,639044443	15,92910388	17,81654343	22,08023199	19,46872959	15,40550852	12,44960438	15,63044535	10,79182946	16,63747156	21,22110257	13,34489783	10,57596624	12,24204638	13,20453251	1,688922363	2,798440328	1,033919958	3,350596729	1,388345428	1,181681327	2,122683138	1,48502225	1,008026924
0,9																		1,821743258	2,941160266	1,045856875					1,224777518
0,8	15,60278403	8,506264162	9,563192118	16,06670219	17,76346664	22,83348193	20,25211104	17,32654025	13,16822261	16,0210625	10,70857333	16,79268937	21,35692639	13,40586708	10,90855998	12,39495206	13,81699055	1,830958117	3,10603628	1,048666717	4,068078896	1,553918958	1,398751341	2,411921872	1,629591839	0,959796846
0,7																		1,837545254	3,49705473	1,005847266			1,227485091	2,50975934	1,272280349	0,964254154
0,6	16,05113503	8,796577592	10,47077057	16,74960852	18,44421106	24,3668198	21,52827619	19,76480365	14,18478887	16,6093814	11,52700343	17,19727169	21,9478329	14,16645414	11,94966159	13,21858457	14,46655994	1,850438582	3,562095081	0,866791192			1,083210231	2,424763426	1,433155375	0,846034516
0,5			10,77876074	17,50918293	19,29073677	25,64000351	22,24308623	17,72680569	15,13081189	17,49770886	11,69439127	16,9277407	22,88586808	14,29504128	12,13792213	13,94402456	15,59880704	1,485154066	3,440514343	0,661759548	4,358926203	1,992648539	0,88244593	2,078862011	1,548382279	0,819658411
0,4	18,22679025	9,791547564	10,32315086	17,38113952	19,71989246	26,24164503	22,76792634	18,99293066	16,30697779	18,4145841	11,34436423	16,53213415	23,76832789	13,02257054	11,5410264	13,16128866	17,54847963	1,192010414	3,343054951	0,47365782	3,435261736	2,057940653	0,72603695	1,410295096	1,236903206	0,531367751
0,3	18,92187068	10,63738047	8,441134578	15,40166246	18,70054072	25,81126337	22,26435093	14,80877563	17,93466373	17,93606533	10,17989617	14,57950803	22,60644538	10,03673525	8,824690975	11,18376161	19,07354883	0,604051719	3,035797289	0,312715932	2,15164255	1,676574052	0,484401508	0,798841674	0,850040928	0,452753156
0,2	17,60989594	11,23309146	4,456034826	9,69358563	14,69996739	22,59891121	19,56977734	10,76024338	19,40728855	14,79510046	6,902287787	9,879907838	18,69704941	5,22024289	4,768077907	6,653848038	19,5437763	0,314238595	2,177631494	0,173802885	1,194063597	1,327898313	0,180619986	0,310769056	0,455703872	0,223959404
0,1	9,267675346	9,172102296	0,789860605	1,707328919	3,85982177	7,932647418	8,091263195	3,232441224	17,79473385	6,542002521	1,142506629	1,251704235	5,284580419	1,00146697	0,798609877	1,248650994	16,50794414		0,589486998	0,08959068	0,294627086	0,223667214		0,066223959
0,08	5,124073446	6,894978362	0,36126182	0,918233745	1,649273853	3,699621951	3,591019272	1,429844965	14,91900895	3,623259245	0,773516564	0,540859767	2,511736803	0,560064277	0,529884938	0,748541042	13,94040968		0,48583785		0,150126637
0,04		0,240510738							2,314602036								2,223475916		0,197626172
0,02									0,164933351
0
