# Supplementary material for: Channelrhodopsin variants for high-rate optogenetic neurostimulation at low light intensities
Source: EMBO Mol Med. 2025 Dec 9;18(2):462–91. doi: 10.1038/s44321-025-00350-z (PMC12905302; doi:10.1038/s44321-025-00350-z)
Supplement: Supplementary file 9 — Source data Fig. 4 [file 44321_2025_350_MOESM9_ESM.zip]

Archive with 25 entries (19 files):
- Figure 4/
- Figure 4/Fig4A/
- Figure 4/Fig4A/f-Chr2 TC_apical turn_GFP-PV.tif
- Figure 4/Fig4A/f-Chr2 TC_apical turn_GFP.tif
- Figure 4/Fig4A/f-Chr2 TC_apical turn_PV.tif
- Figure 4/Fig4A/f-Chr2 TC_basal turn_GFP-PV.tif
- Figure 4/Fig4A/f-Chr2 TC_basal turn_GFP.tif
- Figure 4/Fig4A/f-Chr2 TC_basal turn_PV.tif
- Figure 4/Fig4A/f-Chr2 TC_medial turn_GFP-PV.tif
- Figure 4/Fig4A/f-Chr2 TC_medial turn_GFP.tif
- Figure 4/Fig4A/f-Chr2 TC_medial turn_PV.tif
- Figure 4/Fig4A/f-Chr2 TC_overview_GFP-PV.tif
- Figure 4/Fig4B/
- Figure 4/Fig4B/Fig 4B.csv
- Figure 4/Fig4C/
- Figure 4/Fig4C/Fig4C.csv
- Figure 4/Fig4D/
- Figure 4/Fig4D/Fig4D.csv
- Figure 4/Fig4E/
- Figure 4/Fig4E/Chronos LC_GFP-PV.tif
- Figure 4/Fig4E/Chronos LC_GFP.tif
- Figure 4/Fig4E/Chronos LC_PV.tif
- Figure 4/Fig4E/f-ChR2 TC_GFP-PV.tif
- Figure 4/Fig4E/f-ChR2 TC_GFP.tif
- Figure 4/Fig4E/f-ChR2 TC_PV.tif
