# Supplementary material for: Channelrhodopsin variants for high-rate optogenetic neurostimulation at low light intensities
Source: EMBO Mol Med. 2025 Dec 9;18(2):462–91. doi: 10.1038/s44321-025-00350-z (PMC12905302; doi:10.1038/s44321-025-00350-z)
Supplement: Supplementary file 9 — Source data Fig. 4 [file 44321_2025_350_MOESM9_ESM.zip › Figure 4/Fig4B/Fig 4B.csv]

Fraction of eYFP+ SGNs/%
L Control	L FYTC	L Chronos-LC_ESTS	L fChronos_ESTS
0	75,2440966	56,8783069	17,718254
0	81,216174	70,0108225	37,7032739
0	84,0555374	63,5825163	34,3199023
0	78,4384952	60,3833944	45,2201941
0	83,1842696	54,604553	38,8744662
0	93,5965822	73,2973334
0	87,2910734
0	84,8023496
0
