# Supplementary material for: Channelrhodopsin variants for high-rate optogenetic neurostimulation at low light intensities
Source: EMBO Mol Med. 2025 Dec 9;18(2):462–91. doi: 10.1038/s44321-025-00350-z (PMC12905302; doi:10.1038/s44321-025-00350-z)
Supplement: Supplementary file 9 — Source data Fig. 4 [file 44321_2025_350_MOESM9_ESM.zip › Figure 4/Fig4C/Fig4C.csv]

Ratio Membrane : Intracellular
f-ChR2 TC	f-Chronos	Chronos LC
2,30788299	0,96331757	1,15004971
2,56194743	0,50862584	0,99606612
3,58974425	0,79956796	1,09951117
2,59101122	0,59382087	0,86488954
3,03368857	1,16829641	0,81239753
1,35025915	1,02909652	1,06957932
2,83537965	1,08506697	0,78992935
2,6516381	0,97844783	0,94659264
1,61866386	0,81697915	0,84573582
1,493259	0,76798103	0,85069049
2,6121347	0,83236785	1,79607733
1,9466228	0,91280332	0,89815021
2,57154203	1,03224813	0,79888142
1,2064103	0,93083753	1,072292
1,07835881	1,08734513	0,50035644
3,27425985	0,87825496	0,83678234
1,77117331	0,98397798	0,6647008
1,19008721	0,57956485	0,98164885
1,48076517	0,68249088	0,67627638
0,85485715	0,53300136	1,16868203
1,20530679	0,87630254	0,42709491
1,65363048	0,70775582	1,15416532
3,56121447	0,99760483	1,11491212
2,40749122	0,67154641	0,67081947
2,31686764	0,60155838	0,85386899
1,6457641	1,04590685	1,34200026
3,5445961	1,18063064	0,64008013
2,68435451	1,92886992	0,83947983
2,2395581	0,48635699	0,57339955
1,96098946	1,05526708	0,62728801
2,13636269	0,92015147	0,56073366
2,22881364	1,40907828	0,97642385
3,16673185	0,61646767	0,93195906
1,84129209	0,83347412	1,00970457
2,40995095	1,28662717	1,11408716
0,91241936	0,99521787	1,08437075
2,59995108	0,54969649	0,90030222
0,69969558	0,28283486	1,36373921
1,32610919	1,24334337	1,12295636
1,2545611	1,19300712	0,81451673
2,08953123	0,66237212	1,0060151
2,60435067	1,25780067	0,98255224
1,24841891	0,97050538	0,72423097
0,95664194	0,95987241	0,815239
1,29713574	1,07750847	0,80037532
2,59224811	2,27679423	0,98908279
3,92284201	0,83826166	1,21820157
1,86015766	1,39706147	1,08229607
2,90070506	0,78203342	0,79697435
3,02554253	1,10985227	0,93278349
2,41522355	0,82773965	1,61899826
3,41184833	1,07246604	1,15391267
2,46324763	0,82076567	2,27445687
1,52204539	1,0312315	0,78718097
3,33783921	0,93426055	1,10490876
2,26285599	0,83493272	1,36704005
1,70557185	1,1353514	0,62210339
0,66325743	0,99012261	1,38083007
2,51098688	0,98816489	1,41263711
0,92363674	1,13167309	1,83636185
2,05731765	0,86465151	1,44397325
2,26768203	0,67888248	0,74317299
1,28943416	1,04348731	0,90003092
1,9462522	1,01537818	0,68337864
1,17636505	0,8996617	1,02644208
1,94874532	0,67273406	0,78193857
1,34774799	1,15359246	1,50063568
0,65008309	0,99922769	2,18303786
1,47315592	0,93397153	0,88804299
1,45898252	0,77595045	0,61516454
3,12986309	1,37628524	1,08850759
2,70493621	0,66654856	0,99710855
2,09807602	1,26426405	1,46226625
0,72900091	0,75003341	0,88056618
2,12071364	0,80645548	0,95489681
0,93919592	1,70863556	0,92488381
1,58124758	0,71684895	0,70468808
2,44937881	1,18120845	0,85635729
2,58216709	0,75654301	0,97835407
1,57143207	1,81750107	0,96355928
1,20634208	0,61823378	1,37434339
2,9263899	0,56098109	0,67788298
2,22117233	1,01159131	1,8364811
1,27588138	0,84302672	0,79512719
2,19721468	0,88191848	0,62080627
2,09791018	0,83062167	1,8261778
1,00603745	1,0218814	0,56162809
2,38503691	0,87702396	1,18549142
2,32008254	1,2409627	0,76618911
2,65767573	0,71430588	1,52396752
1,83184744	1,60008225	0,67667263
2,42661591	0,74656669	1,07173499
2,27547585	0,86573915	1,54479526
3,10871106	1,3489079	1,24176812
2,63012672	0,74538846	1,30981664
4,00037967	0,69999527	0,50191048
2,25176872	0,72013517	0,51662162
1,82772983	0,52517917	0,94973628
2,12160539	1,09937286	0,85144767
2,80534286	0,42057531	1,02767727
2,22217375	0,47665211	1,35140376
1,62757705	1,1645096	0,95129466
1,86847217	0,70711587	1,10577444
1,73316279	1,01225918	1,56259542
1,58999769	1,50636014	0,98840428
0,81632964	1,28009578	1,33655522
1,85855594	1,3972712	1,29713229
2,82131254	1,03950733	2,28787467
3,32663674	1,34323323	0,5497869
2,37266593	0,92798461	1,00201428
2,45010224	0,76768391	1,10090926
2,47762021	1,21676253	0,86757618
2,40393488	1,62858311	1,33303895
2,86045394	0,95755425	1,02802084
1,5176988	2,19417973	0,9233327
1,26702092	1,22120304	1,11034316
3,09400086	1,29943974	1,09535953
3,97834471	2,12630444	1,09911549
1,99389196	1,13255635	0,86896257
1,11832767	1,09111038	0,59751434
3,8519784	1,18376459	0,87458619
2,58659227	3,08374331	1,35126272
4,12302987	0,86376038	1,3147326
1,8753292	1,10915461	1,0703742
1,08546102	1,08111072	1,38934543
1,86405204	1,02122731	0,90377603
0,87982735	1,04625527	1,41764405
1,09216794	1,93341052	0,96725591
1,83285064	1,09282516	1,91682764
2,73960725	0,94182816	1,04289954
3,48292842	2,06816859	0,86702078
0,82125266	0,48384326	1,21946535
2,20314342	0,66876439	1,06577294
1,89421778	0,70900474	1,01982139
0,87680285	1,02989115	1,18743917
1,02192462	1,04519322	1,17951588
1,10507108	0,90439642	1,13591729
1,32656349	0,83493863	1,14047886
2,08372339	0,74147456	1,3397614
1,95042533	0,85060119	1,65168905
1,32315626	0,83578544	0,5064534
2,9263824	1,14642482	0,94365597
2,94543391	0,89640511	1,21504576
5,00360642	0,98723623	0,88776616
2,35526109	0,83974726	0,80736374
2,15153769	0,82834232	0,65381832
4,40797917	0,7598783	1,17202859
2,41652562	0,84715912	1,52213069
3,17106139	1,9284185	1,14936737
2,62216713	1,79308852	1,1951219
2,09485099		1,39827964
4,23290163		0,97594802
5,89000967		0,91368085
1,95381065		0,35465387
6,71628231		1,10557098
0,88665148		1,02774394
1,60838856		1,4174878
4,14471139		1,28121079
1,53482099		0,87658061
3,61815391		0,79743159
4,67595145		1,12954911
2,0274132		1,63738923
1,40411612		1,94577925
3,21362694		1,68013225
4,08825133		1,62946257
2,08127662		1,20698811
2,02189474		0,93420604
1,98727421		1,21234397
1,70227076		1,70333383
1,8582818		2,3237433
5,77917893		1,61382562
0,82872744		1,49920756
2,77991076		0,34864178
5,29819146		0,73155498
1,75608384		3,27144293
5,392602		0,74381714
1,42036706		1,71840872
3,02331927		0,4050704
1,49886089		0,77963037
3,12059439		1,06475814
1,27236341		3,04230999
2,30065995		0,90768194
4,17053746		1,04860477
1,61488173		0,8603649
2,07869827		0,88737646
4,39107965		0,57952258
2,7176787		1,31361954
3,17393334		1,15396237
2,98036163		1,19739325
2,87863658		0,98695259
3,39896364		0,64333039
0,9817988		1,70150562
2,26415998		1,218593
3,85569428		1,36391794
1,55618675		1,27834448
1,16941567		1,6214828
3,39892965		1,32735081
1,10711522		1,42289025
1,08423282		0,84822215
1,54865027		1,08346152
3,75354706		1,11120746
1,86368689		0,86374413
1,08605116		0,8881425
1,02440006		0,96894584
1,56607911		1,27832475
1,30571748		1,14549888
1,91514807		1,55177686
0,87436642		0,81278822
1,74616389		0,738869
0,97336013		0,82305372
3,02748497		1,38212199
0,73989093		0,89025007
1,62570287		1,02941697
2,12133266		1,02932249
1,31192561		1,07270532
1,41641183		0,88941324
1,0169992		1,34829928
1,1734162		1,15296511
0,53302831		0,91676427
2,70592622		1,41111318
		1,36424837
		1,30393854
		1,12934439
		1,46048826
		0,99876637
		0,97698429
		2,03605401
		1,29716759
		1,80313384
		1,16065332
		2,34459309
		1,8044766
		0,6216655
		1,17246905
		0,98217319
		1,19703803
		0,70679114
		1,41173696
		1,13821552
		0,52944724
		1,25464605
		2,69311888
		0,51948506
		0,5875098
		0,69854775
		0,55093306
		1,12232847
		1,25642588
		0,96597993
		0,95898781
		2,27511832
		0,903263
		0,8210541
		0,65930481
		1,6999371
		0,72495445
		0,62858098
		1,40934629
		1,30802152
		0,78464567
		1,04771372
		0,72289122
		0,71701726
		0,55360557
		0,49594799
		0,69329915
		0,68901366
		1,13042519
		1,17697825
		1,11733699
		0,84416942
		1,49221559
		0,88145538
		1,52112863
		0,92214991
		0,82326528
		0,87649229
		0,94798491
		1,38181703
		1,50319799
		1,46458767
		1,68340931
		1,12490681
		1,52908239
		1,24591722
		1,58593273
		1,40772956
		1,2438002
		1,2046528
		1,71664556
		1,50843024
		1,40299332
		1,08528758
		1,31854611
		0,72412334
		1,9897914
		1,59632489
		1,63854481
		1,20486236
		1,76698933
		0,98497667
		1,75440093
		1,00346086
		0,90233279
		0,92466852
		0,77549795
		0,88449352
		1,04051843
		1,57242053
		1,10307834
		2,20257483
		2,05454887
		1,72149307
		1,34407466
		1,20591396
		1,91807174
		2,10459155
		1,65030738
		1,75103879
		1,22923126
		0,83210029
		1,35605596
		0,72638827
		0,95495771
		1,12108582
		0,60256494
		1,02747184
		0,75680474
		3,08189238
		1,56696385
		1,45531303
		4,08765556
		1,6478496
		1,03097446
		1,47523956
		1,1874619
		0,70118844
		1,16430812
		1,2264836
		2,22957181
		0,87122118
		1,86700807
		1,80849964
		0,82188119
		1,23114805
		0,97671247
		1,17366221
		0,49961086
		0,82190637
		0,99480948
		1,73921037
		1,00639721
		1,66531617
		0,8154445
		0,76386151
		1,22455756
		1,06527468
		1,25642023
		1,25014997
		1,78659651
		1,50420036
		0,71450609
		1,53869256
		0,97421652
		0,59109786
		1,08719536
		0,56442959
		1,01604368
		1,20208686
		1,31442048
		1,47184016
		0,65722032
		1,04150537
		0,97392144
		0,78054618
		0,67947113
		1,61525272
		1,80951828
		1,01727829
		0,96910458
		1,09461925
		0,87992733
		1,48121704
		0,99835686
		1,09530881
