# Supplementary material for: Channelrhodopsin variants for high-rate optogenetic neurostimulation at low light intensities
Source: EMBO Mol Med. 2025 Dec 9;18(2):462–91. doi: 10.1038/s44321-025-00350-z (PMC12905302; doi:10.1038/s44321-025-00350-z)
Supplement: Supplementary file 9 — Source data Fig. 4 [file 44321_2025_350_MOESM9_ESM.zip › Figure 4/Fig4D/Fig4D.csv]

	Normalized Fluorescence
Distance from estimated cell membrane (µm)	f-ChR2 TC	f-ChR2 TC	f-ChR2 TC	Chronos LC	Chronos LC	Chronos LC	f-Chronos	f-Chronos	f-Chronos
	Mean	SD		Mean	SD		Mean	SD
-1,2	0,034918	0,019154		0,041986	0,01866		0,049649	0,019174
-0,97143	0,040229	0,020605		0,051445	0,022422		0,062165	0,022896
-0,74286	0,055673	0,028465		0,072437	0,030608		0,08592	0,031823
-0,51429	0,088852	0,047074		0,12435	0,051123		0,131048	0,048109
-0,28571	0,201053	0,100276		0,240574	0,097383		0,25075	0,09443
-0,05714	0,43246	0,157368		0,437624	0,1676		0,442583	0,161536
0,171429	0,698338	0,173105		0,686684	0,2155		0,642243	0,200997
0,4	0,886697	0,15193		0,813468	0,18426		0,7937	0,189156
0,628571	0,874316	0,139627		0,847864	0,154828		0,861855	0,147322
0,857143	0,740978	0,187815		0,834861	0,142752		0,87543	0,129944
1,085714	0,62611	0,2054		0,812417	0,148612		0,871947	0,13156
1,314286	0,537686	0,211245		0,796561	0,157467		0,863352	0,141589
1,542857	0,47622	0,212834		0,783839	0,172046		0,85526	0,152365
1,771429	0,436873	0,21169		0,76991	0,185768		0,846443	0,160378
2	0,416381	0,213206		0,754528	0,198337		0,828745	0,172825
