# Supplementary material for: Channelrhodopsin variants for high-rate optogenetic neurostimulation at low light intensities
Source: EMBO Mol Med. 2025 Dec 9;18(2):462–91. doi: 10.1038/s44321-025-00350-z (PMC12905302; doi:10.1038/s44321-025-00350-z)
Supplement: Supplementary file 10 — Source data Fig. 5 [file 44321_2025_350_MOESM10_ESM.zip]

Archive with 13 entries (7 files):
- Figure 5/
- Figure 5/Figure5A/
- Figure 5/Figure5A/Figure5A1.xlsx
- Figure 5/Figure5A/Figure5A2.tif
- Figure 5/Figure5B/
- Figure 5/Figure5B/Figure5B1.xlsx
- Figure 5/Figure5B/Figure5B2.tif
- Figure 5/Figure5C/
- Figure 5/Figure5C/Figure5C.xlsx
- Figure 5/Figure5D/
- Figure 5/Figure5D/Figure 5D.xlsx
- Figure 5/Figure5E-I/
- Figure 5/Figure5E-I/Fig5E-I.xlsx
