# Supplementary material for: Channelrhodopsin variants for high-rate optogenetic neurostimulation at low light intensities
Source: EMBO Mol Med. 2025 Dec 9;18(2):462–91. doi: 10.1038/s44321-025-00350-z (PMC12905302; doi:10.1038/s44321-025-00350-z)
Supplement: Supplementary file 10 — Source data Fig. 5 [file 44321_2025_350_MOESM10_ESM.zip › Figure 5/Figure5B/Figure5B1.xlsx]

## Sheet: Fig5B1
ms	light stimulation	IV500_non-direct transduced
0.02	0	-3.44769e-12
0.04	0	1.2821e-11
0.06	0	1.03182e-11
0.08	0	4.68667e-12
0.1	0	4.68667e-12
0.12	0	2.18379e-12
0.14	0	4.68667e-12
0.16	0	1.34468e-11
0.18	0	-9.44811e-13
0.2	0	-5.32486e-12
0.22	0	3.43523e-12
0.24	0	3.06626e-13
0.26	0	-2.19625e-12
0.28	0	9.32347e-13
0.3	0	4.06095e-12
0.32	0	-2.82198e-12
0.34	0	4.06095e-12
0.36	0	4.06095e-12
0.38	0	9.69243e-12
0.4	0	-6.57629e-12
0.42	0	-9.07917e-12
0.44	0	-8.45346e-12
0.46	0	-1.40849e-11
0.48	0	-2.19625e-12
0.5	0	2.80951e-12
0.52	0	3.43523e-12
0.54	0	2.18379e-12
0.56	0	4.68667e-12
0.58	0	-2.82198e-12
0.6	0	7.18955e-12
0.62	0	1.21953e-11
0.64	0	2.80951e-12
0.66	0	4.68667e-12
0.68	0	5.93811e-12
0.7	0	-4.69913e-12
0.72	0	-7.20201e-12
0.74	0	3.43523e-12
0.76	0	3.06626e-13
0.78	0	-1.57053e-12
0.8	0	4.68667e-12
0.82	0	7.18955e-12
0.84	0	2.80951e-12
0.86	0	1.55807e-12
0.88	0	-6.57629e-12
0.9	0	3.06626e-13
0.92	0	8.44099e-12
0.94	0	7.81527e-12
0.96	0	-5.32486e-12
0.98	0	4.68667e-12
1	0	1.15696e-11
1.02	0	-9.44811e-13
1.04	0	-3.19089e-13
1.06	0	2.80951e-12
1.08	0	4.06095e-12
1.1	0	-5.32486e-12
1.12	0	-7.82774e-12
1.14	0	-1.57053e-12
1.16	0	-4.07341e-12
1.18	0	5.31239e-12
1.2	0	1.34468e-11
1.22	0	-9.44811e-13
1.24	0	-6.57629e-12
1.26	0	8.44099e-12
1.28	0	-3.19089e-13
1.3	0	3.06626e-13
1.32	0	4.06095e-12
1.34	0	9.32347e-13
1.36	0	1.15696e-11
1.38	0	3.43523e-12
1.4	0	-3.44769e-12
1.42	0	8.44099e-12
1.44	0	1.03182e-11
1.46	0	-4.07341e-12
1.48	0	4.06095e-12
1.5	0	4.06095e-12
1.52	0	-3.19089e-13
1.54	0	-7.20201e-12
1.56	0	4.68667e-12
1.58	0	3.06626e-13
1.6	0	6.56383e-12
1.62	0	2.80951e-12
1.64	0	8.44099e-12
1.66	0	-3.44769e-12
1.68	0	-3.44769e-12
1.7	0	1.40725e-11
1.72	0	1.78268e-11
1.74	0	1.55807e-12
1.76	0	-7.20201e-12
1.78	0	3.06626e-13
1.8	0	3.06626e-13
1.82	0	-3.19089e-13
1.84	0	-5.32486e-12
1.86	0	-5.95057e-12
1.88	0	-3.19089e-13
1.9	0	-7.82774e-12
1.92	0	5.31239e-12
1.94	0	9.06671e-12
1.96	0	-6.57629e-12
1.98	0	2.80951e-12
2	0	-3.44769e-12
2.02	0	-3.44769e-12
2.04	0	9.32347e-13
2.06	0	-2.82198e-12
2.08	0	-5.32486e-12
2.1	0	-1.09563e-11
2.12	0	-7.82774e-12
2.14	0	-1.03306e-11
2.16	0	-7.82774e-12
2.18	0	7.81527e-12
2.2	0	5.93811e-12
2.22	0	-5.95057e-12
2.24	0	-3.44769e-12
2.26	0	-2.82198e-12
2.28	0	-3.19089e-13
2.3	0	2.80951e-12
2.32	0	9.32347e-13
2.34	0	6.56383e-12
2.36	0	3.43523e-12
2.38	0	-1.72135e-11
2.4	0	-1.53364e-11
2.42	0	2.80951e-12
2.44	0	9.32347e-13
2.46	0	-3.44769e-12
2.48	0	1.55807e-12
2.5	0	5.93811e-12
2.52	0	3.06626e-13
2.54	0	-2.82198e-12
2.56	0	-5.32486e-12
2.58	0	-1.40849e-11
2.6	0	2.18379e-12
2.62	0	2.18379e-12
2.64	0	-2.82198e-12
2.66	0	3.43523e-12
2.68	0	1.65753e-11
2.7	0	2.80951e-12
2.72	0	1.21953e-11
2.74	0	1.65753e-11
2.76	0	5.31239e-12
2.78	0	5.31239e-12
2.8	0	8.44099e-12
2.82	0	7.18955e-12
2.84	0	1.55807e-12
2.86	0	3.43523e-12
2.88	0	2.18379e-12
2.9	0	-1.57053e-12
2.92	0	7.18955e-12
2.94	0	8.44099e-12
2.96	0	-1.03306e-11
2.98	0	3.43523e-12
3	0	7.81527e-12
3.02	0	-4.69913e-12
3.04	0	-2.19625e-12
3.06	0	2.18379e-12
3.08	0	4.68667e-12
3.1	0	4.68667e-12
3.12	0	3.43523e-12
3.14	0	-9.70489e-12
3.16	0	-5.95057e-12
3.18	0	3.43523e-12
3.2	0	-6.57629e-12
3.22	0	-2.82198e-12
3.24	0	-5.32486e-12
3.26	0	-9.44811e-13
3.28	0	-3.44769e-12
3.3	0	-3.19089e-13
3.32	0	2.18379e-12
3.34	0	-3.44769e-12
3.36	0	-9.44811e-13
3.38	0	-4.69913e-12
3.4	0	7.18955e-12
3.42	0	1.65753e-11
3.44	0	3.43523e-12
3.46	0	3.43523e-12
3.48	0	-3.44769e-12
3.5	0	9.69243e-12
3.52	0	1.84525e-11
3.54	0	1.2821e-11
3.56	0	5.31239e-12
3.58	0	1.55807e-12
3.6	0	5.31239e-12
3.62	0	1.46982e-11
3.64	0	-3.44769e-12
3.66	0	-1.28335e-11
3.68	0	-8.45346e-12
3.7	0	7.81527e-12
3.72	0	1.15696e-11
3.74	0	1.55807e-12
3.76	0	-2.82198e-12
3.78	0	-4.07341e-12
3.8	0	5.31239e-12
3.82	0	-1.57053e-12
3.84	0	-9.70489e-12
3.86	0	-3.19089e-13
3.88	0	4.06095e-12
3.9	0	-9.70489e-12
3.92	0	-1.57053e-12
3.94	0	-2.19625e-12
3.96	0	-2.82198e-12
3.98	0	9.06671e-12
4	0	6.56383e-12
4.02	0	8.44099e-12
4.04	0	7.81527e-12
4.06	0	1.53239e-11
4.08	0	4.68667e-12
4.1	0	-2.82198e-12
4.12	0	-1.57053e-12
4.14	0	4.68667e-12
4.16	0	8.44099e-12
4.18	0	6.56383e-12
4.2	0	2.80951e-12
4.22	0	7.81527e-12
4.24	0	1.72011e-11
4.26	0	7.18955e-12
4.28	0	-2.82198e-12
4.3	0	-2.82198e-12
4.32	0	4.06095e-12
4.34	0	4.06095e-12
4.36	0	4.68667e-12
4.38	0	1.53239e-11
4.4	0	6.56383e-12
4.42	0	-2.19625e-12
4.44	0	8.44099e-12
4.46	0	1.53239e-11
4.48	0	-2.19625e-12
4.5	0	5.93811e-12
4.52	0	5.93811e-12
4.54	0	-2.82198e-12
4.56	0	-4.07341e-12
4.58	0	8.44099e-12
4.6	0	4.68667e-12
4.62	0	-4.07341e-12
4.64	0	-2.19625e-12
4.66	0	3.43523e-12
4.68	0	-3.19089e-13
4.7	0	-1.57053e-12
4.72	0	-9.44811e-13
4.74	0	9.32347e-13
4.76	0	7.81527e-12
4.78	0	1.15696e-11
4.8	0	-3.19089e-13
4.82	0	-5.32486e-12
4.84	0	-4.69913e-12
4.86	0	-3.19089e-13
4.88	0	-2.19625e-12
4.9	0	-4.07341e-12
4.92	0	-9.44811e-13
4.94	0	7.18955e-12
4.96	0	-9.44811e-13
4.98	0	-5.32486e-12
5	0	2.18379e-12
5.02	0	-9.44811e-13
5.04	0	-2.82198e-12
5.06	0	1.55807e-12
5.08	0	3.43523e-12
5.1	0	-9.44811e-13
5.12	0	2.80951e-12
5.14	0	1.55807e-12
5.16	0	-6.57629e-12
5.18	0	2.80951e-12
5.2	0	1.15696e-11
5.22	0	1.2821e-11
5.24	0	5.93811e-12
5.26	0	-1.28335e-11
5.28	0	-7.82774e-12
5.3	0	9.32347e-13
5.32	0	-2.82198e-12
5.34	0	-7.20201e-12
5.36	0	2.80951e-12
5.38	0	9.06671e-12
5.4	0	-2.19625e-12
5.42	0	-5.95057e-12
5.44	0	-3.19089e-13
5.46	0	5.93811e-12
5.48	0	9.69243e-12
5.5	0	8.44099e-12
5.52	0	-1.57053e-12
5.54	0	5.93811e-12
5.56	0	6.56383e-12
5.58	0	-7.20201e-12
5.6	0	-6.57629e-12
5.62	0	1.03182e-11
5.64	0	-3.44769e-12
5.66	0	-7.82774e-12
5.68	0	1.55807e-12
5.7	0	-3.44769e-12
5.72	0	-8.45346e-12
5.74	0	4.06095e-12
5.76	0	5.31239e-12
5.78	0	-9.44811e-13
5.8	0	7.81527e-12
5.82	0	7.81527e-12
5.84	0	-5.32486e-12
5.86	0	-6.57629e-12
5.88	0	6.56383e-12
5.9	0	-9.44811e-13
5.92	0	2.18379e-12
5.94	0	8.44099e-12
5.96	0	-7.82774e-12
5.98	0	-1.78393e-11
6	0	-2.19625e-12
6.02	0	1.46982e-11
6.04	0	3.06626e-13
6.06	0	5.93811e-12
6.08	0	1.21953e-11
6.1	0	1.55807e-12
6.12	0	-3.44769e-12
6.14	0	1.55807e-12
6.16	0	9.32347e-13
6.18	0	-6.57629e-12
6.2	0	5.31239e-12
6.22	0	-2.19625e-12
6.24	0	-2.82198e-12
6.26	0	7.81527e-12
6.28	0	6.56383e-12
6.3	0	3.06626e-13
6.32	0	-9.44811e-13
6.34	0	-1.57053e-12
6.36	0	-3.19089e-13
6.38	0	-9.44811e-13
6.4	0	-9.44811e-13
6.42	0	2.18379e-12
6.44	0	5.93811e-12
6.46	0	3.06626e-13
6.48	0	-4.69913e-12
6.5	0	4.06095e-12
6.52	0	1.15696e-11
6.54	0	-4.07341e-12
6.56	0	-3.19089e-13
6.58	0	3.06626e-13
6.6	0	-1.34592e-11
6.62	0	9.32347e-13
6.64	0	1.21953e-11
6.66	0	2.18379e-12
6.68	0	-3.44769e-12
6.7	0	7.18955e-12
6.72	0	3.06626e-13
6.74	0	-8.45346e-12
6.76	0	3.06626e-13
6.78	0	2.80951e-12
6.8	0	-3.19089e-13
6.82	0	9.69243e-12
6.84	0	-8.45346e-12
6.86	0	-9.70489e-12
6.88	0	9.69243e-12
6.9	0	5.93811e-12
6.92	0	9.32347e-13
6.94	0	9.06671e-12
6.96	0	-3.19089e-13
6.98	0	9.32347e-13
7	0	4.68667e-12
7.02	0	-3.19089e-13
7.04	0	1.21953e-11
7.06	0	1.40725e-11
7.08	0	1.21953e-11
7.1	0	3.43523e-12
7.12	0	3.43523e-12
7.14	0	3.43523e-12
7.16	0	-9.07917e-12
7.18	0	-4.07341e-12
7.2	0	4.68667e-12
7.22	0	-8.45346e-12
7.24	0	-7.20201e-12
7.26	0	4.06095e-12
7.28	0	9.32347e-13
7.3	0	-7.82774e-12
7.32	0	3.43523e-12
7.34	0	-9.44811e-13
7.36	0	-3.19089e-13
7.38	0	-9.44811e-13
7.4	0	7.18955e-12
7.42	0	2.18379e-12
7.44	0	1.55807e-12
7.46	0	2.18379e-12
7.48	0	-1.15821e-11
7.5	0	5.93811e-12
7.52	0	8.44099e-12
7.54	0	-3.19089e-13
7.56	0	-2.82198e-12
7.58	0	7.81527e-12
7.6	0	1.09439e-11
7.62	0	7.81527e-12
7.64	0	2.80951e-12
7.66	0	5.31239e-12
7.68	0	9.69243e-12
7.7	0	5.93811e-12
7.72	0	-5.32486e-12
7.74	0	4.06095e-12
7.76	0	4.68667e-12
7.78	0	-1.15821e-11
7.8	0	-4.69913e-12
7.82	0	-6.57629e-12
7.84	0	-7.82774e-12
7.86	0	-7.20201e-12
7.88	0	-6.57629e-12
7.9	0	-2.19625e-12
7.92	0	2.18379e-12
7.94	0	4.06095e-12
7.96	0	-9.44811e-13
7.98	0	-1.57053e-12
8	0	-2.82198e-12
8.02	0	-2.82198e-12
8.04	0	3.43523e-12
8.06	0	7.81527e-12
8.08	0	-1.09563e-11
8.1	0	-8.45346e-12
8.12	0	-9.44811e-13
8.14	0	-2.19625e-12
8.16	0	-4.69913e-12
8.18	0	-1.57053e-12
8.2	0	-4.69913e-12
8.22	0	1.55807e-12
8.24	0	1.09439e-11
8.26	0	3.43523e-12
8.28	0	-7.20201e-12
8.3	0	-4.69913e-12
8.32	0	-9.70489e-12
8.34	0	-1.65878e-11
8.36	0	7.81527e-12
8.38	0	3.43523e-12
8.4	0	5.31239e-12
8.42	0	9.69243e-12
8.44	0	4.68667e-12
8.46	0	-2.19625e-12
8.48	0	-1.57053e-12
8.5	0	5.31239e-12
8.52	0	-5.32486e-12
8.54	0	1.34468e-11
8.56	0	6.56383e-12
8.58	0	-6.57629e-12
8.6	0	-2.82198e-12
8.62	0	6.56383e-12
8.64	0	-8.45346e-12
8.66	0	-6.57629e-12
8.68	0	9.69243e-12
8.7	0	2.80951e-12
8.72	0	-3.19089e-13
8.74	0	3.06626e-13
8.76	0	2.80951e-12
8.78	0	-6.57629e-12
8.8	0	2.80951e-12
8.82	0	-6.57629e-12
8.84	0	-1.57053e-12
8.86	0	3.43523e-12
8.88	0	-3.44769e-12
8.9	0	-3.44769e-12
8.92	0	-4.69913e-12
8.94	0	4.06095e-12
8.96	0	1.55807e-12
8.98	0	-4.07341e-12
9	0	-2.82198e-12
9.02	0	-7.82774e-12
9.04	0	-1.57053e-12
9.06	0	-1.28335e-11
9.08	0	-8.45346e-12
9.1	0	-4.07341e-12
9.12	0	-5.95057e-12
9.14	0	-7.82774e-12
9.16	0	5.93811e-12
9.18	0	3.43523e-12
9.2	0	1.55807e-12
9.22	0	-1.57053e-12
9.24	0	9.32347e-13
9.26	0	5.93811e-12
9.28	0	-5.95057e-12
9.3	0	-5.95057e-12
9.32	0	-2.19625e-12
9.34	0	-7.20201e-12
9.36	0	-1.53364e-11
9.38	0	-9.70489e-12
9.4	0	-2.82198e-12
9.42	0	2.80951e-12
9.44	0	2.80951e-12
9.46	0	-7.20201e-12
9.48	0	-7.82774e-12
9.5	0	-2.82198e-12
9.52	0	3.43523e-12
9.54	0	-4.07341e-12
9.56	0	-5.32486e-12
9.58	0	-1.57053e-12
9.6	0	-1.57053e-12
9.62	0	-2.82198e-12
9.64	0	-5.32486e-12
9.66	0	-1.57053e-12
9.68	0	3.43523e-12
9.7	0	3.43523e-12
9.72	0	-9.44811e-13
9.74	0	-3.19089e-13
9.76	0	-9.44811e-13
9.78	0	4.06095e-12
9.8	0	7.81527e-12
9.82	0	4.06095e-12
9.84	0	4.06095e-12
9.86	0	-9.44811e-13
9.88	0	-9.44811e-13
9.9	0	-1.03306e-11
9.92	0	-4.69913e-12
9.94	0	5.31239e-12
9.96	0	3.43523e-12
9.98	0	-1.09563e-11
10	0	-6.57629e-12
10.02	0	3.43523e-12
10.04	0	-3.19089e-13
10.06	0	-7.82774e-12
10.08	0	-1.03306e-11
10.1	0	-1.28335e-11
10.12	0	-7.20201e-12
10.14	0	5.93811e-12
10.16	0	-2.19625e-12
10.18	0	-3.44769e-12
10.2	0	-5.32486e-12
10.22	0	-7.82774e-12
10.24	0	-3.44769e-12
10.26	0	-4.07341e-12
10.28	0	-9.44811e-13
10.3	0	-9.70489e-12
10.32	0	-8.45346e-12
10.34	0	-4.07341e-12
10.36	0	-7.20201e-12
10.38	0	-8.45346e-12
10.4	0	-3.19089e-13
10.42	0	-3.19089e-13
10.44	0	3.06626e-13
10.46	0	9.32347e-13
10.48	0	-4.07341e-12
10.5	0	-3.44769e-12
10.52	0	5.31239e-12
10.54	0	3.06626e-13
10.56	0	5.31239e-12
10.58	0	6.56383e-12
10.6	0	-7.82774e-12
10.62	0	-1.22078e-11
10.64	0	-1.03306e-11
10.66	0	-1.34592e-11
10.68	0	-2.82198e-12
10.7	0	-1.09563e-11
10.72	0	-1.34592e-11
10.74	0	-7.20201e-12
10.76	0	-7.20201e-12
10.78	0	-1.47107e-11
10.8	0	-1.47107e-11
10.82	0	-4.07341e-12
10.84	0	-2.82198e-12
10.86	0	1.55807e-12
10.88	0	-6.57629e-12
10.9	0	-1.03306e-11
10.92	0	-1.28335e-11
10.94	0	-3.44769e-12
10.96	0	9.32347e-13
10.98	0	2.80951e-12
11	0	-3.19089e-13
11.02	0	-3.44769e-12
11.04	0	-3.19089e-13
11.06	0	-1.09563e-11
11.08	0	2.18379e-12
11.1	0	4.68667e-12
11.12	0	-9.44811e-13
11.14	0	-7.20201e-12
11.16	0	-7.82774e-12
11.18	0	-7.82774e-12
11.2	0	7.81527e-12
11.22	0	6.56383e-12
11.24	0	-5.95057e-12
11.26	0	-5.95057e-12
11.28	0	-7.20201e-12
11.3	0	-3.44769e-12
11.32	0	5.31239e-12
11.34	0	3.43523e-12
11.36	0	-4.07341e-12
11.38	0	-2.82198e-12
11.4	0	-2.19625e-12
11.42	0	-5.95057e-12
11.44	0	-7.82774e-12
11.46	0	-1.22078e-11
11.48	0	-1.57053e-12
11.5	0	-3.44769e-12
11.52	0	-6.57629e-12
11.54	0	-1.03306e-11
11.56	0	-1.34592e-11
11.58	0	-7.82774e-12
11.6	0	-4.69913e-12
11.62	0	-4.07341e-12
11.64	0	3.06626e-13
11.66	0	-2.82198e-12
11.68	0	-2.82198e-12
11.7	0	-1.57053e-12
11.72	0	-4.07341e-12
11.74	0	-2.19625e-12
11.76	0	2.80951e-12
11.78	0	5.31239e-12
11.8	0	-5.32486e-12
11.82	0	-1.72135e-11
11.84	0	-2.19625e-12
11.86	0	4.06095e-12
11.88	0	1.55807e-12
11.9	0	-6.57629e-12
11.92	0	-3.44769e-12
11.94	0	4.06095e-12
11.96	0	-2.19625e-12
11.98	0	-4.69913e-12
12	0	-6.57629e-12
12.02	0	-2.82198e-12
12.04	0	2.80951e-12
12.06	0	-1.40849e-11
12.08	0	-4.07341e-12
12.1	0	7.18955e-12
12.12	0	-4.69913e-12
12.14	0	-1.34592e-11
12.16	0	-5.95057e-12
12.18	0	-3.44769e-12
12.2	0	-1.57053e-12
12.22	0	4.06095e-12
12.24	0	4.06095e-12
12.26	0	-7.82774e-12
12.28	0	-7.82774e-12
12.3	0	-2.82198e-12
12.32	0	-5.32486e-12
12.34	0	3.06626e-13
12.36	0	6.56383e-12
12.38	0	1.55807e-12
12.4	0	5.93811e-12
12.42	0	1.2821e-11
12.44	0	6.56383e-12
12.46	0	-4.07341e-12
12.48	0	-1.57053e-12
12.5	0	-6.57629e-12
12.52	0	-9.44811e-13
12.54	0	-3.19089e-13
12.56	0	-3.19089e-13
12.58	0	-4.07341e-12
12.6	0	9.69243e-12
12.62	0	5.93811e-12
12.64	0	-7.20201e-12
12.66	0	-9.44811e-13
12.68	0	-2.19625e-12
12.7	0	-1.28335e-11
12.72	0	-6.57629e-12
12.74	0	-3.19089e-13
12.76	0	3.43523e-12
12.78	0	-5.32486e-12
12.8	0	-5.95057e-12
12.82	0	-1.09563e-11
12.84	0	-9.44811e-13
12.86	0	1.55807e-12
12.88	0	-1.03306e-11
12.9	0	2.18379e-12
12.92	0	5.93811e-12
12.94	0	-1.03306e-11
12.96	0	-4.69913e-12
12.98	0	-2.82198e-12
13	0	-1.47107e-11
13.02	0	-1.40849e-11
13.04	0	2.80951e-12
13.06	0	2.80951e-12
13.08	0	-2.82198e-12
13.1	0	5.93811e-12
13.12	0	-3.19089e-13
13.14	0	-9.07917e-12
13.16	0	-8.45346e-12
13.18	0	-9.44811e-13
13.2	0	-4.07341e-12
13.22	0	7.81527e-12
13.24	0	5.31239e-12
13.26	0	-1.34592e-11
13.28	0	1.55807e-12
13.3	0	9.06671e-12
13.32	0	-6.57629e-12
13.34	0	9.32347e-13
13.36	0	2.18379e-12
13.38	0	-1.15821e-11
13.4	0	-9.70489e-12
13.42	0	9.69243e-12
13.44	0	2.80951e-12
13.46	0	-4.07341e-12
13.48	0	9.69243e-12
13.5	0	9.32347e-13
13.52	0	-1.22078e-11
13.54	0	1.55807e-12
13.56	0	7.18955e-12
13.58	0	-4.69913e-12
13.6	0	-1.03306e-11
13.62	0	-2.82198e-12
13.64	0	-3.44769e-12
13.66	0	-1.57053e-12
13.68	0	1.15696e-11
13.7	0	-4.07341e-12
13.72	0	-4.07341e-12
13.74	0	5.31239e-12
13.76	0	-1.57053e-12
13.78	0	-3.19089e-13
13.8	0	1.55807e-12
13.82	0	1.55807e-12
13.84	0	-3.19089e-13
13.86	0	2.80951e-12
13.88	0	1.55807e-12
13.9	0	-1.15821e-11
13.92	0	-1.57053e-12
13.94	0	1.2821e-11
13.96	0	9.32347e-13
13.98	0	-4.07341e-12
14	0	-2.19625e-12
14.02	0	-7.20201e-12
14.04	0	-2.19625e-12
14.06	0	3.06626e-13
14.08	0	5.31239e-12
14.1	0	-2.82198e-12
14.12	0	-1.59621e-11
14.14	0	-1.15821e-11
14.16	0	-4.07341e-12
14.18	0	7.18955e-12
14.2	0	5.93811e-12
14.22	0	4.06095e-12
14.24	0	5.31239e-12
14.26	0	3.06626e-13
14.28	0	-9.44811e-13
14.3	0	-2.82198e-12
14.32	0	3.06626e-13
14.34	0	3.06626e-13
14.36	0	-5.32486e-12
14.38	0	-8.45346e-12
14.4	0	-2.82198e-12
14.42	0	-3.19089e-13
14.44	0	-3.44769e-12
14.46	0	-1.09563e-11
14.48	0	-5.32486e-12
14.5	0	-2.19625e-12
14.52	0	-1.09563e-11
14.54	0	9.32347e-13
14.56	0	6.56383e-12
14.58	0	-7.20201e-12
14.6	0	9.32347e-13
14.62	0	5.31239e-12
14.64	0	-5.32486e-12
14.66	0	-9.44811e-13
14.68	0	1.55807e-12
14.7	0	-7.20201e-12
14.72	0	-3.44769e-12
14.74	0	8.44099e-12
14.76	0	-1.57053e-12
14.78	0	-1.15821e-11
14.8	0	2.18379e-12
14.82	0	-6.57629e-12
14.84	0	-2.82198e-12
14.86	0	1.09439e-11
14.88	0	5.31239e-12
14.9	0	-9.70489e-12
14.92	0	-4.69913e-12
14.94	0	5.93811e-12
14.96	0	-4.07341e-12
14.98	0	4.68667e-12
15	0	-2.19625e-12
15.02	0	-6.57629e-12
15.04	0	-2.82198e-12
15.06	0	-3.19089e-13
15.08	0	-2.82198e-12
15.1	0	-1.40849e-11
15.12	0	3.06626e-13
15.14	0	3.43523e-12
15.16	0	-1.28335e-11
15.18	0	-7.82774e-12
15.2	0	1.21953e-11
15.22	0	-5.32486e-12
15.24	0	-3.44769e-12
15.26	0	1.2821e-11
15.28	0	-4.07341e-12
15.3	0	-1.15821e-11
15.32	0	2.18379e-12
15.34	0	-4.69913e-12
15.36	0	-6.57629e-12
15.38	0	7.18955e-12
15.4	0	-5.32486e-12
15.42	0	-8.45346e-12
15.44	0	-2.82198e-12
15.46	0	3.06626e-13
15.48	0	-6.57629e-12
15.5	0	7.18955e-12
15.52	0	3.06626e-13
15.54	0	-2.03421e-11
15.56	0	-9.70489e-12
15.58	0	-9.44811e-13
15.6	0	-8.45346e-12
15.62	0	5.31239e-12
15.64	0	6.56383e-12
15.66	0	-1.15821e-11
15.68	0	-9.44811e-13
15.7	0	3.43523e-12
15.72	0	-1.15821e-11
15.74	0	-1.65878e-11
15.76	0	3.06626e-13
15.78	0	-2.19625e-12
15.8	0	-1.78393e-11
15.82	0	9.32347e-13
15.84	0	4.68667e-12
15.86	0	-5.95057e-12
15.88	0	-2.19625e-12
15.9	0	7.81527e-12
15.92	0	5.93811e-12
15.94	0	1.55807e-12
15.96	0	5.31239e-12
15.98	0	-2.82198e-12
16	0	-3.19089e-13
16.02	0	-9.44811e-13
16.04	0	-1.03306e-11
16.06	0	-1.47107e-11
16.08	0	-2.82198e-12
16.1	0	3.06626e-13
16.12	0	1.55807e-12
16.14	0	9.69243e-12
16.16	0	-3.19089e-13
16.18	0	4.06095e-12
16.2	0	3.43523e-12
16.22	0	-5.32486e-12
16.24	0	-8.45346e-12
16.26	0	3.43523e-12
16.28	0	-9.07917e-12
16.3	0	-3.44769e-12
16.32	0	1.40725e-11
16.34	0	-3.44769e-12
16.36	0	-2.19625e-12
16.38	0	1.21953e-11
16.4	0	1.15696e-11
16.42	0	-4.69913e-12
16.44	0	6.56383e-12
16.46	0	4.68667e-12
16.48	0	-1.03306e-11
16.5	0	-2.82198e-12
16.52	0	-5.32486e-12
16.54	0	-8.45346e-12
16.56	0	-4.07341e-12
16.58	0	5.93811e-12
16.6	0	-8.45346e-12
16.62	0	2.18379e-12
16.64	0	5.93811e-12
16.66	0	-6.57629e-12
16.68	0	-1.59621e-11
16.7	0	9.69243e-12
16.72	0	8.44099e-12
16.74	0	-2.82198e-12
16.76	0	-2.19625e-12
16.78	0	-5.95057e-12
16.8	0	4.06095e-12
16.82	0	5.93811e-12
16.84	0	1.55807e-12
16.86	0	1.55807e-12
16.88	0	-3.19089e-13
16.9	0	2.18379e-12
16.92	0	-2.82198e-12
16.94	0	1.03182e-11
16.96	0	2.18379e-12
16.98	0	-2.82198e-12
17	0	-3.19089e-13
17.02	0	-5.95057e-12
17.04	0	-5.32486e-12
17.06	0	-9.44811e-13
17.08	0	4.06095e-12
17.1	0	-5.32486e-12
17.12	0	3.06626e-13
17.14	0	-9.44811e-13
17.16	0	-1.40849e-11
17.18	0	-3.44769e-12
17.2	0	-3.19089e-13
17.22	0	-5.32486e-12
17.24	0	-6.57629e-12
17.26	0	-3.19089e-13
17.28	0	-2.82198e-12
17.3	0	1.55807e-12
17.32	0	2.18379e-12
17.34	0	3.06626e-13
17.36	0	-1.09563e-11
17.38	0	9.32347e-13
17.4	0	1.55807e-12
17.42	0	-5.95057e-12
17.44	0	-3.44769e-12
17.46	0	-3.44769e-12
17.48	0	-6.57629e-12
17.5	0	-2.82198e-12
17.52	0	-6.57629e-12
17.54	0	-3.19089e-13
17.56	0	4.68667e-12
17.58	0	-5.32486e-12
17.6	0	-7.20201e-12
17.62	0	-5.32486e-12
17.64	0	3.06626e-13
17.66	0	-6.57629e-12
17.68	0	-5.32486e-12
17.7	0	-3.44769e-12
17.72	0	-1.03306e-11
17.74	0	-7.20201e-12
17.76	0	-7.20201e-12
17.78	0	-5.32486e-12
17.8	0	-7.82774e-12
17.82	0	-6.57629e-12
17.84	0	-7.20201e-12
17.86	0	7.18955e-12
17.88	0	1.2821e-11
17.9	0	1.53239e-11
17.92	0	-1.57053e-12
17.94	0	-3.44769e-12
17.96	0	-3.44769e-12
17.98	0	9.32347e-13
18	0	2.18379e-12
18.02	0	-2.82198e-12
18.04	0	4.06095e-12
18.06	0	2.80951e-12
18.08	0	-2.82198e-12
18.1	0	-4.69913e-12
18.12	0	-5.32486e-12
18.14	0	-3.19089e-13
18.16	0	1.55807e-12
18.18	0	1.55807e-12
18.2	0	7.18955e-12
18.22	0	3.43523e-12
18.24	0	6.56383e-12
18.26	0	-9.44811e-13
18.28	0	-1.57053e-12
18.3	0	3.43523e-12
18.32	0	5.93811e-12
18.34	0	-7.20201e-12
18.36	0	-5.95057e-12
18.38	0	-4.69913e-12
18.4	0	2.80951e-12
18.42	0	-7.82774e-12
18.44	0	-5.32486e-12
18.46	0	8.44099e-12
18.48	0	3.43523e-12
18.5	0	2.80951e-12
18.52	0	8.44099e-12
18.54	0	6.56383e-12
18.56	0	-3.44769e-12
18.58	0	-3.19089e-13
18.6	0	-2.82198e-12
18.62	0	2.18379e-12
18.64	0	5.93811e-12
18.66	0	4.06095e-12
18.68	0	-1.57053e-12
18.7	0	2.80951e-12
18.72	0	-9.44811e-13
18.74	0	-3.44769e-12
18.76	0	-4.07341e-12
18.78	0	-3.19089e-13
18.8	0	-3.19089e-13
18.82	0	2.80951e-12
18.84	0	7.81527e-12
18.86	0	5.93811e-12
18.88	0	3.43523e-12
18.9	0	7.81527e-12
18.92	0	-2.19625e-12
18.94	0	-8.45346e-12
18.96	0	-5.32486e-12
18.98	0	-7.82774e-12
19	0	-2.19625e-12
19.02	0	9.69243e-12
19.04	0	-9.70489e-12
19.06	0	-1.28335e-11
19.08	0	3.06626e-13
19.1	0	3.06626e-13
19.12	0	-1.47107e-11
19.14	0	-7.82774e-12
19.16	0	-1.57053e-12
19.18	0	-1.53364e-11
19.2	0	-1.22078e-11
19.22	0	-2.82198e-12
19.24	0	-4.07341e-12
19.26	0	5.31239e-12
19.28	0	7.81527e-12
19.3	0	-5.32486e-12
19.32	0	-2.19625e-12
19.34	0	1.53239e-11
19.36	0	3.43523e-12
19.38	0	-1.57053e-12
19.4	0	3.43523e-12
19.42	0	4.68667e-12
19.44	0	-3.19089e-13
19.46	0	4.06095e-12
19.48	0	-4.07341e-12
19.5	0	5.31239e-12
19.52	0	6.56383e-12
19.54	0	-2.19625e-12
19.56	0	3.06626e-13
19.58	0	9.69243e-12
19.6	0	2.80951e-12
19.62	0	-2.82198e-12
19.64	0	-2.82198e-12
19.66	0	-4.69913e-12
19.68	0	3.06626e-13
19.7	0	-3.19089e-13
19.72	0	-1.03306e-11
19.74	0	-4.07341e-12
19.76	0	1.34468e-11
19.78	0	-9.44811e-13
19.8	0	-2.19625e-12
19.82	0	7.81527e-12
19.84	0	-4.69913e-12
19.86	0	-1.22078e-11
19.88	0	3.43523e-12
19.9	0	5.93811e-12
19.92	0	4.68667e-12
19.94	0	4.68667e-12
19.96	0	-6.57629e-12
19.98	0	-3.44769e-12
20	0	3.43523e-12
20.02	0	-9.44811e-13
20.04	0	8.44099e-12
20.06	0	-9.44811e-13
20.08	0	9.32347e-13
20.1	0	-1.57053e-12
20.12	0	-2.82198e-12
20.14	0	-2.19625e-12
20.16	0	7.18955e-12
20.18	0	2.18379e-12
20.2	0	1.55807e-12
20.22	0	-9.44811e-13
20.24	0	-3.19089e-13
20.26	0	4.06095e-12
20.28	0	-3.19089e-13
20.3	0	9.32347e-13
20.32	0	-2.82198e-12
20.34	0	-1.57053e-12
20.36	0	-4.07341e-12
20.38	0	-9.70489e-12
20.4	0	-1.65878e-11
20.42	0	-3.44769e-12
20.44	0	-2.82198e-12
20.46	0	3.43523e-12
20.48	0	2.80951e-12
20.5	0	-4.07341e-12
20.52	0	4.06095e-12
20.54	0	-2.82198e-12
20.56	0	-3.19089e-13
20.58	0	7.18955e-12
20.6	0	-2.19625e-12
20.62	0	2.18379e-12
20.64	0	1.2821e-11
20.66	0	-4.69913e-12
20.68	0	-1.15821e-11
20.7	0	3.43523e-12
20.72	0	2.18379e-12
20.74	0	-2.82198e-12
20.76	0	2.18379e-12
20.78	0	2.18379e-12
20.8	0	-4.07341e-12
20.82	0	4.06095e-12
20.84	0	1.03182e-11
20.86	0	-1.57053e-12
20.88	0	2.18379e-12
20.9	0	-3.44769e-12
20.92	0	-1.57053e-12
20.94	0	-3.19089e-13
20.96	0	8.44099e-12
20.98	0	2.18379e-12
21	0	-3.19089e-13
21.02	0	1.15696e-11
21.04	0	3.06626e-13
21.06	0	4.68667e-12
21.08	0	3.43523e-12
21.1	0	2.18379e-12
21.12	0	2.80951e-12
21.14	0	7.81527e-12
21.16	0	-5.32486e-12
21.18	0	6.56383e-12
21.2	0	1.03182e-11
21.22	0	4.68667e-12
21.24	0	3.06626e-13
21.26	0	-9.44811e-13
21.28	0	9.32347e-13
21.3	0	-1.09563e-11
21.32	0	6.56383e-12
21.34	0	6.56383e-12
21.36	0	7.81527e-12
21.38	0	8.44099e-12
21.4	0	4.06095e-12
21.42	0	6.56383e-12
21.44	0	1.03182e-11
21.46	0	1.59496e-11
21.48	0	2.80951e-12
21.5	0	7.18955e-12
21.52	0	3.06626e-13
21.54	0	3.06626e-13
21.56	0	8.44099e-12
21.58	0	1.55807e-12
21.6	0	-3.19089e-13
21.62	0	7.18955e-12
21.64	0	9.32347e-13
21.66	0	-5.32486e-12
21.68	0	9.06671e-12
21.7	0	-9.44811e-13
21.72	0	2.18379e-12
21.74	0	-2.19625e-12
21.76	0	1.15696e-11
21.78	0	4.68667e-12
21.8	0	-2.19625e-12
21.82	0	-1.57053e-12
21.84	0	-2.82198e-12
21.86	0	3.06626e-13
21.88	0	8.44099e-12
21.9	0	4.68667e-12
21.92	0	7.18955e-12
21.94	0	1.65753e-11
21.96	0	3.43523e-12
21.98	0	2.80951e-12
22	0	4.68667e-12
22.02	0	-3.44769e-12
22.04	0	5.31239e-12
22.06	0	3.06626e-13
22.08	0	7.81527e-12
22.1	0	6.56383e-12
22.12	0	6.56383e-12
22.14	0	-9.44811e-13
22.16	0	-3.44769e-12
22.18	0	7.81527e-12
22.2	0	-3.44769e-12
22.22	0	-5.32486e-12
22.24	0	5.31239e-12
22.26	0	1.03182e-11
22.28	0	-7.20201e-12
22.3	0	3.06626e-13
22.32	0	4.68667e-12
22.34	0	-2.19625e-12
22.36	0	-9.44811e-13
22.38	0	5.93811e-12
22.4	0	-3.44769e-12
22.42	0	-6.57629e-12
22.44	0	5.93811e-12
22.46	0	5.93811e-12
22.48	0	3.43523e-12
22.5	0	4.68667e-12
22.52	0	-3.19089e-13
22.54	0	2.18379e-12
22.56	0	5.93811e-12
22.58	0	-1.22078e-11
22.6	0	-6.57629e-12
22.62	0	1.03182e-11
22.64	0	6.56383e-12
22.66	0	4.06095e-12
22.68	0	1.46982e-11
22.7	0	1.78268e-11
22.72	0	4.68667e-12
22.74	0	1.03182e-11
22.76	0	1.09439e-11
22.78	0	-7.82774e-12
22.8	0	2.80951e-12
22.82	0	5.31239e-12
22.84	0	-9.07917e-12
22.86	0	-9.44811e-13
22.88	0	9.06671e-12
22.9	0	4.06095e-12
22.92	0	5.93811e-12
22.94	0	1.46982e-11
22.96	0	-4.07341e-12
22.98	0	-1.8465e-11
23	0	-2.19625e-12
23.02	0	3.43523e-12
23.04	0	-7.20201e-12
23.06	0	3.43523e-12
23.08	0	3.06626e-13
23.1	0	-6.57629e-12
23.12	0	2.18379e-12
23.14	0	6.56383e-12
23.16	0	-4.69913e-12
23.18	0	6.56383e-12
23.2	0	9.06671e-12
23.22	0	-6.57629e-12
23.24	0	9.32347e-13
23.26	0	-3.44769e-12
23.28	0	-3.19089e-13
23.3	0	1.2821e-11
23.32	0	-3.19089e-13
23.34	0	3.43523e-12
23.36	0	1.40725e-11
23.38	0	4.68667e-12
23.4	0	2.80951e-12
23.42	0	4.68667e-12
23.44	0	4.06095e-12
23.46	0	2.18379e-12
23.48	0	-9.44811e-13
23.5	0	-2.19625e-12
23.52	0	5.31239e-12
23.54	0	7.18955e-12
23.56	0	5.93811e-12
23.58	0	2.18379e-12
23.6	0	-1.15821e-11
23.62	0	-6.57629e-12
23.64	0	4.06095e-12
23.66	0	-1.57053e-12
23.68	0	-4.07341e-12
23.7	0	3.43523e-12
23.72	0	2.80951e-12
23.74	0	-3.44769e-12
23.76	0	-9.44811e-13
23.78	0	7.18955e-12
23.8	0	5.31239e-12
23.82	0	1.2821e-11
23.84	0	-4.07341e-12
23.86	0	-1.47107e-11
23.88	0	9.32347e-13
23.9	0	5.93811e-12
23.92	0	-2.19625e-12
23.94	0	-2.82198e-12
23.96	0	2.80951e-12
23.98	0	4.68667e-12
24	0	-4.69913e-12
24.02	0	6.56383e-12
24.04	0	1.46982e-11
24.06	0	4.68667e-12
24.08	0	1.53239e-11
24.1	0	4.06095e-12
24.12	0	-5.32486e-12
24.14	0	5.93811e-12
24.16	0	7.18955e-12
24.18	0	9.32347e-13
24.2	0	1.55807e-12
24.22	0	5.31239e-12
24.24	0	-8.45346e-12
24.26	0	-4.07341e-12
24.28	0	4.68667e-12
24.3	0	-3.19089e-13
24.32	0	3.06626e-13
24.34	0	-4.07341e-12
24.36	0	3.43523e-12
24.38	0	-3.19089e-13
24.4	0	3.06626e-13
24.42	0	4.68667e-12
24.44	0	-2.19625e-12
24.46	0	2.18379e-12
24.48	0	5.31239e-12
24.5	0	-3.19089e-13
24.52	0	4.06095e-12
24.54	0	9.69243e-12
24.56	0	5.31239e-12
24.58	0	-7.82774e-12
24.6	0	-3.44769e-12
24.62	0	5.93811e-12
24.64	0	1.59496e-11
24.66	0	9.69243e-12
24.68	0	2.18379e-12
24.7	0	4.06095e-12
24.72	0	5.31239e-12
24.74	0	5.31239e-12
24.76	0	-2.19625e-12
24.78	0	3.06626e-13
24.8	0	7.18955e-12
24.82	0	5.93811e-12
24.84	0	-9.44811e-13
24.86	0	4.06095e-12
24.88	0	9.06671e-12
24.9	0	1.55807e-12
24.92	0	4.06095e-12
24.94	0	4.06095e-12
24.96	0	-4.69913e-12
24.98	0	-9.44811e-13
25	0	1.55807e-12
25.02	0	-4.07341e-12
25.04	0	-2.82198e-12
25.06	0	-3.19089e-13
25.08	0	-8.45346e-12
25.1	0	2.80951e-12
25.12	0	1.40725e-11
25.14	0	-9.44811e-13
25.16	0	2.80951e-12
25.18	0	-7.20201e-12
25.2	0	-1.03306e-11
25.22	0	9.32347e-13
25.24	0	2.18379e-12
25.26	0	3.06626e-13
25.28	0	3.43523e-12
25.3	0	5.93811e-12
25.32	0	-5.95057e-12
25.34	0	-2.82198e-12
25.36	0	3.06626e-13
25.38	0	-9.70489e-12
25.4	0	-3.44769e-12
25.42	0	5.93811e-12
25.44	0	3.06626e-13
25.46	0	-2.19625e-12
25.48	0	2.80951e-12
25.5	0	7.18955e-12
25.52	0	-1.57053e-12
25.54	0	3.06626e-13
25.56	0	1.55807e-12
25.58	0	-3.19089e-13
25.6	0	-1.57053e-12
25.62	0	-4.69913e-12
25.64	0	-4.07341e-12
25.66	0	1.55807e-12
25.68	0	8.44099e-12
25.7	0	4.06095e-12
25.72	0	7.18955e-12
25.74	0	1.34468e-11
25.76	0	4.06095e-12
25.78	0	3.06626e-13
25.8	0	-3.44769e-12
25.82	0	-5.95057e-12
25.84	0	-6.57629e-12
25.86	0	-4.69913e-12
25.88	0	2.18379e-12
25.9	0	4.68667e-12
25.92	0	-3.19089e-13
25.94	0	-5.32486e-12
25.96	0	-6.57629e-12
25.98	0	5.31239e-12
26	0	1.15696e-11
26.02	0	3.43523e-12
26.04	0	5.31239e-12
26.06	0	5.93811e-12
26.08	0	-9.44811e-13
26.1	0	-2.19625e-12
26.12	0	-1.57053e-12
26.14	0	-1.53364e-11
26.16	0	-6.57629e-12
26.18	0	3.06626e-13
26.2	0	-3.44769e-12
26.22	0	-3.44769e-12
26.24	0	-9.44811e-13
26.26	0	2.80951e-12
26.28	0	3.06626e-13
26.3	0	-8.45346e-12
26.32	0	-1.28335e-11
26.34	0	4.68667e-12
26.36	0	1.55807e-12
26.38	0	-2.82198e-12
26.4	0	9.32347e-13
26.42	0	9.32347e-13
26.44	0	7.18955e-12
26.46	0	-4.69913e-12
26.48	0	-4.07341e-12
26.5	0	5.31239e-12
26.52	0	-5.32486e-12
26.54	0	-1.22078e-11
26.56	0	5.93811e-12
26.58	0	-2.82198e-12
26.6	0	-2.82198e-12
26.62	0	-3.44769e-12
26.64	0	-5.95057e-12
26.66	0	-4.07341e-12
26.68	0	7.81527e-12
26.7	0	4.06095e-12
26.72	0	-1.15821e-11
26.74	0	-9.44811e-13
26.76	0	6.56383e-12
26.78	0	-9.70489e-12
26.8	0	-5.32486e-12
26.82	0	9.06671e-12
26.84	0	-4.69913e-12
26.86	0	-6.57629e-12
26.88	0	3.06626e-13
26.9	0	2.80951e-12
26.92	0	-1.57053e-12
26.94	0	5.93811e-12
26.96	0	8.44099e-12
26.98	0	-1.03306e-11
27	0	-9.44811e-13
27.02	0	9.32347e-13
27.04	0	-7.82774e-12
27.06	0	4.68667e-12
27.08	0	2.80951e-12
27.1	0	-4.69913e-12
27.12	0	-3.44769e-12
27.14	0	5.31239e-12
27.16	0	-7.82774e-12
27.18	0	-1.03306e-11
27.2	0	3.06626e-13
27.22	0	-5.95057e-12
27.24	0	-6.57629e-12
27.26	0	3.06626e-13
27.28	0	-2.82198e-12
27.3	0	-6.57629e-12
27.32	0	-4.07341e-12
27.34	0	-3.19089e-13
27.36	0	2.80951e-12
27.38	0	2.80951e-12
27.4	0	8.44099e-12
27.42	0	-1.57053e-12
27.44	0	-7.82774e-12
27.46	0	1.55807e-12
27.48	0	-2.82198e-12
27.5	0	-3.44769e-12
27.52	0	2.18379e-12
27.54	0	7.81527e-12
27.56	0	3.06626e-13
27.58	0	3.06626e-13
27.6	0	-1.28335e-11
27.62	0	-6.57629e-12
27.64	0	3.06626e-13
27.66	0	-5.32486e-12
27.68	0	-9.44811e-13
27.7	0	9.06671e-12
27.72	0	2.80951e-12
27.74	0	-4.69913e-12
27.76	0	-3.19089e-13
27.78	0	-6.57629e-12
27.8	0	-3.19089e-13
27.82	0	5.31239e-12
27.84	0	-7.82774e-12
27.86	0	-9.07917e-12
27.88	0	7.81527e-12
27.9	0	1.55807e-12
27.92	0	-8.45346e-12
27.94	0	1.55807e-12
27.96	0	1.55807e-12
27.98	0	-2.82198e-12
28	0	9.06671e-12
28.02	0	4.68667e-12
28.04	0	-1.22078e-11
28.06	0	-4.07341e-12
28.08	0	-2.19625e-12
28.1	0	-9.07917e-12
28.12	0	4.06095e-12
28.14	0	5.31239e-12
28.16	0	-1.22078e-11
28.18	0	-4.07341e-12
28.2	0	8.44099e-12
28.22	0	-6.57629e-12
28.24	0	-4.69913e-12
28.26	0	6.56383e-12
28.28	0	-5.32486e-12
28.3	0	-5.32486e-12
28.32	0	7.81527e-12
28.34	0	1.55807e-12
28.36	0	-1.59621e-11
28.38	0	-6.57629e-12
28.4	0	7.81527e-12
28.42	0	-4.69913e-12
28.44	0	-3.19089e-13
28.46	0	-1.57053e-12
28.48	0	-4.07341e-12
28.5	0	2.18379e-12
28.52	0	1.15696e-11
28.54	0	-1.57053e-12
28.56	0	2.18379e-12
28.58	0	-2.82198e-12
28.6	0	-3.44769e-12
28.62	0	-5.32486e-12
28.64	0	4.06095e-12
28.66	0	-1.57053e-12
28.68	0	3.43523e-12
28.7	0	1.55807e-12
28.72	0	-1.57053e-12
28.74	0	2.80951e-12
28.76	0	9.69243e-12
28.78	0	7.81527e-12
28.8	0	-1.03306e-11
28.82	0	-4.69913e-12
28.84	0	-3.19089e-13
28.86	0	-2.19625e-12
28.88	0	5.31239e-12
28.9	0	3.06626e-13
28.92	0	-9.70489e-12
28.94	0	-2.19625e-12
28.96	0	3.43523e-12
28.98	0	-1.15821e-11
29	0	-9.44811e-13
29.02	0	9.69243e-12
29.04	0	-6.57629e-12
29.06	0	-2.82198e-12
29.08	0	5.93811e-12
29.1	0	-2.82198e-12
29.12	0	-4.69913e-12
29.14	0	3.06626e-13
29.16	0	3.06626e-13
29.18	0	-3.19089e-13
29.2	0	-1.57053e-12
29.22	0	9.32347e-13
29.24	0	1.03182e-11
29.26	0	4.06095e-12
29.28	0	-4.07341e-12
29.3	0	-1.09563e-11
29.32	0	-1.40849e-11
29.34	0	-8.45346e-12
29.36	0	-1.22078e-11
29.38	0	-1.28335e-11
29.4	0	-2.82198e-12
29.42	0	-2.82198e-12
29.44	0	-4.07341e-12
29.46	0	4.06095e-12
29.48	0	-3.44769e-12
29.5	0	-5.32486e-12
29.52	0	-3.19089e-13
29.54	0	-4.07341e-12
29.56	0	3.43523e-12
29.58	0	-3.19089e-13
29.6	0	-2.19625e-12
29.62	0	7.18955e-12
29.64	0	5.93811e-12
29.66	0	-2.19625e-12
29.68	0	3.06626e-13
29.7	0	2.18379e-12
29.72	0	2.80951e-12
29.74	0	-2.19625e-12
29.76	0	9.32347e-13
29.78	0	-3.44769e-12
29.8	0	-3.19089e-13
29.82	0	-3.44769e-12
29.84	0	-1.59621e-11
29.86	0	-9.70489e-12
29.88	0	3.43523e-12
29.9	0	-7.82774e-12
29.92	0	5.93811e-12
29.94	0	1.34468e-11
29.96	0	4.06095e-12
29.98	0	-7.20201e-12
30	0	-5.32486e-12
30.02	0	-5.95057e-12
30.04	0	-3.19089e-13
30.06	0	-2.82198e-12
30.08	0	-4.07341e-12
30.1	0	-2.19625e-12
30.12	0	2.80951e-12
30.14	0	-6.57629e-12
30.16	0	-7.82774e-12
30.18	0	6.56383e-12
30.2	0	-5.32486e-12
30.22	0	-1.34592e-11
30.24	0	1.03182e-11
30.26	0	5.31239e-12
30.28	0	-1.28335e-11
30.3	0	-8.45346e-12
30.32	0	7.81527e-12
30.34	0	-1.34592e-11
30.36	0	-1.40849e-11
30.38	0	6.56383e-12
30.4	0	-9.44811e-13
30.42	0	-2.82198e-12
30.44	0	2.80951e-12
30.46	0	-6.57629e-12
30.48	0	-3.19089e-13
30.5	0	6.56383e-12
30.52	0	-4.69913e-12
30.54	0	-1.59621e-11
30.56	0	-4.07341e-12
30.58	0	-3.19089e-13
30.6	0	-9.70489e-12
30.62	0	-7.82774e-12
30.64	0	-5.95057e-12
30.66	0	-2.82198e-12
30.68	0	9.32347e-13
30.7	0	7.81527e-12
30.72	0	-4.07341e-12
30.74	0	1.55807e-12
30.76	0	-1.57053e-12
30.78	0	-4.69913e-12
30.8	0	-3.19089e-13
30.82	0	2.18379e-12
30.84	0	-1.57053e-12
30.86	0	-4.07341e-12
30.88	0	4.06095e-12
30.9	0	3.06626e-13
30.92	0	-7.82774e-12
30.94	0	1.15696e-11
30.96	0	2.18379e-12
30.98	0	-7.82774e-12
31	0	2.80951e-12
31.02	0	3.43523e-12
31.04	0	-6.57629e-12
31.06	0	-6.57629e-12
31.08	0	4.06095e-12
31.1	0	-4.07341e-12
31.12	0	-2.82198e-12
31.14	0	3.43523e-12
31.16	0	2.80951e-12
31.18	0	-1.57053e-12
31.2	0	5.31239e-12
31.22	0	5.31239e-12
31.24	0	-2.19625e-12
31.26	0	-5.32486e-12
31.28	0	-8.45346e-12
31.3	0	-1.03306e-11
31.32	0	-9.44811e-13
31.34	0	-2.19625e-12
31.36	0	-1.57053e-12
31.38	0	5.93811e-12
31.4	0	-2.19625e-12
31.42	0	-7.82774e-12
31.44	0	3.43523e-12
31.46	0	-9.70489e-12
31.48	0	-1.59621e-11
31.5	0	9.32347e-13
31.52	0	1.2821e-11
31.54	0	7.18955e-12
31.56	0	2.80951e-12
31.58	0	-8.45346e-12
31.6	0	-1.72135e-11
31.62	0	-4.07341e-12
31.64	0	-7.20201e-12
31.66	0	-1.09563e-11
31.68	0	4.68667e-12
31.7	0	-9.44811e-13
31.72	0	-8.45346e-12
31.74	0	-3.19089e-13
31.76	0	-3.44769e-12
31.78	0	-9.44811e-13
31.8	0	4.68667e-12
31.82	0	2.80951e-12
31.84	0	-3.44769e-12
31.86	0	-1.22078e-11
31.88	0	-7.20201e-12
31.9	0	-1.59621e-11
31.92	0	-7.20201e-12
31.94	0	-6.57629e-12
31.96	0	-7.82774e-12
31.98	0	1.55807e-12
32	0	2.18379e-12
32.02	0	-9.70489e-12
32.04	0	-3.19089e-13
32.06	0	3.43523e-12
32.08	0	-2.82198e-12
32.1	0	-4.69913e-12
32.12	0	-3.19089e-13
32.14	0	-7.82774e-12
32.16	0	-9.70489e-12
32.18	0	4.68667e-12
32.2	0	1.55807e-12
32.22	0	-4.07341e-12
32.24	0	-4.07341e-12
32.26	0	-1.53364e-11
32.28	0	-6.57629e-12
32.3	0	-4.07341e-12
32.32	0	-4.69913e-12
32.34	0	-7.20201e-12
32.36	0	-4.07341e-12
32.38	0	-7.82774e-12
32.4	0	-1.53364e-11
32.42	0	2.80951e-12
32.44	0	3.06626e-13
32.46	0	-8.45346e-12
32.48	0	-6.57629e-12
32.5	0	4.06095e-12
32.52	0	-9.44811e-13
32.54	0	3.43523e-12
32.56	0	-2.19625e-12
32.58	0	-1.09563e-11
32.6	0	-4.69913e-12
32.62	0	-5.32486e-12
32.64	0	-1.22078e-11
32.66	0	2.18379e-12
32.68	0	-9.44811e-13
32.7	0	-8.45346e-12
32.72	0	-9.70489e-12
32.74	0	-5.32486e-12
32.76	0	-2.82198e-12
32.78	0	-2.82198e-12
32.8	0	-4.69913e-12
32.82	0	-4.07341e-12
32.84	0	-1.09563e-11
32.86	0	-3.19089e-13
32.88	0	-1.57053e-12
32.9	0	-1.59621e-11
32.92	0	-7.82774e-12
32.94	0	6.56383e-12
32.96	0	-1.57053e-12
32.98	0	-7.82774e-12
33	0	-3.19089e-13
33.02	0	9.32347e-13
33.04	0	-9.44811e-13
33.06	0	4.06095e-12
33.08	0	4.06095e-12
33.1	0	-7.20201e-12
33.12	0	-4.07341e-12
33.14	0	5.31239e-12
33.16	0	1.40725e-11
33.18	0	-2.19625e-12
33.2	0	-9.07917e-12
33.22	0	2.18379e-12
33.24	0	-9.44811e-13
33.26	0	-4.69913e-12
33.28	0	-4.69913e-12
33.3	0	3.43523e-12
33.32	0	-3.44769e-12
33.34	0	-5.32486e-12
33.36	0	-6.57629e-12
33.38	0	-3.44769e-12
33.4	0	-4.69913e-12
33.42	0	6.56383e-12
33.44	0	7.81527e-12
33.46	0	2.18379e-12
33.48	0	9.32347e-13
33.5	0	3.43523e-12
33.52	0	7.18955e-12
33.54	0	-2.82198e-12
33.56	0	5.31239e-12
33.58	0	6.56383e-12
33.6	0	7.81527e-12
33.62	0	4.06095e-12
33.64	0	-7.20201e-12
33.66	0	5.93811e-12
33.68	0	9.69243e-12
33.7	0	4.06095e-12
33.72	0	2.80951e-12
33.74	0	-1.57053e-12
33.76	0	9.32347e-13
33.78	0	4.06095e-12
33.8	0	-9.44811e-13
33.82	0	-3.44769e-12
33.84	0	-3.19089e-13
33.86	0	-3.44769e-12
33.88	0	-7.20201e-12
33.9	0	-7.82774e-12
33.92	0	-3.44769e-12
33.94	0	-9.07917e-12
33.96	0	-3.19089e-13
33.98	0	2.18379e-12
34	0	-9.44811e-13
34.02	0	-1.03306e-11
34.04	0	-1.15821e-11
34.06	0	-1.15821e-11
34.08	0	-1.78393e-11
34.1	0	-7.20201e-12
34.12	0	-8.45346e-12
34.14	0	-1.28335e-11
34.16	0	2.18379e-12
34.18	0	7.18955e-12
34.2	0	3.06626e-13
34.22	0	-7.20201e-12
34.24	0	-1.65878e-11
34.26	0	-1.34592e-11
34.28	0	-7.82774e-12
34.3	0	3.43523e-12
34.32	0	-3.19089e-13
34.34	0	-7.20201e-12
34.36	0	-1.03306e-11
34.38	0	-2.19625e-12
34.4	0	-4.07341e-12
34.42	0	-1.03306e-11
34.44	0	-6.57629e-12
34.46	0	2.18379e-12
34.48	0	4.06095e-12
34.5	0	9.06671e-12
34.52	0	-3.44769e-12
34.54	0	2.80951e-12
34.56	0	-4.07341e-12
34.58	0	-8.45346e-12
34.6	0	-4.07341e-12
34.62	0	-3.44769e-12
34.64	0	7.81527e-12
34.66	0	4.06095e-12
34.68	0	-4.07341e-12
34.7	0	-1.57053e-12
34.72	0	-6.57629e-12
34.74	0	-1.15821e-11
34.76	0	-9.44811e-13
34.78	0	-9.70489e-12
34.8	0	-3.44769e-12
34.82	0	-6.57629e-12
34.84	0	-6.57629e-12
34.86	0	4.06095e-12
34.88	0	-1.57053e-12
34.9	0	4.06095e-12
34.92	0	9.32347e-13
34.94	0	7.81527e-12
34.96	0	-2.82198e-12
34.98	0	-4.07341e-12
35	0	-1.57053e-12
35.02	0	2.18379e-12
35.04	0	-2.82198e-12
35.06	0	4.06095e-12
35.08	0	4.68667e-12
35.1	0	-6.57629e-12
35.12	0	-5.32486e-12
35.14	0	4.06095e-12
35.16	0	-2.82198e-12
35.18	0	-9.07917e-12
35.2	0	-3.19089e-13
35.22	0	1.15696e-11
35.24	0	5.31239e-12
35.26	0	-1.57053e-12
35.28	0	-2.19625e-12
35.3	0	-5.95057e-12
35.32	0	8.44099e-12
35.34	0	5.31239e-12
35.36	0	-3.44769e-12
35.38	0	3.06626e-13
35.4	0	2.80951e-12
35.42	0	-3.19089e-13
35.44	0	1.55807e-12
35.46	0	-2.82198e-12
35.48	0	2.80951e-12
35.5	0	5.93811e-12
35.52	0	-1.57053e-12
35.54	0	3.06626e-13
35.56	0	-1.57053e-12
35.58	0	-5.32486e-12
35.6	0	9.32347e-13
35.62	0	-9.44811e-13
35.64	0	-7.82774e-12
35.66	0	-3.19089e-13
35.68	0	-2.82198e-12
35.7	0	4.68667e-12
35.72	0	3.43523e-12
35.74	0	-1.57053e-12
35.76	0	9.32347e-13
35.78	0	5.31239e-12
35.8	0	-4.69913e-12
35.82	0	-2.82198e-12
35.84	0	5.93811e-12
35.86	0	3.43523e-12
35.88	0	5.93811e-12
35.9	0	1.55807e-12
35.92	0	-5.95057e-12
35.94	0	-3.44769e-12
35.96	0	-1.57053e-12
35.98	0	3.06626e-13
36	0	-7.20201e-12
36.02	0	-7.20201e-12
36.04	0	-3.44769e-12
36.06	0	-2.82198e-12
36.08	0	2.80951e-12
36.1	0	2.80951e-12
36.12	0	-4.69913e-12
36.14	0	-5.95057e-12
36.16	0	-3.19089e-13
36.18	0	-9.44811e-13
36.2	0	-5.32486e-12
36.22	0	2.80951e-12
36.24	0	1.46982e-11
36.26	0	-2.82198e-12
36.28	0	-2.2845e-11
36.3	0	-2.82198e-12
36.32	0	5.31239e-12
36.34	0	9.06671e-12
36.36	0	9.06671e-12
36.38	0	-9.44811e-13
36.4	0	-5.32486e-12
36.42	0	7.81527e-12
36.44	0	-9.44811e-13
36.46	0	-3.44769e-12
36.48	0	4.06095e-12
36.5	0	1.53239e-11
36.52	0	2.18379e-12
36.54	0	1.55807e-12
36.56	0	1.34468e-11
36.58	0	3.06626e-13
36.6	0	3.06626e-13
36.62	0	-4.69913e-12
36.64	0	-2.19625e-12
36.66	0	3.43523e-12
36.68	0	8.44099e-12
36.7	0	-3.44769e-12
36.72	0	-7.82774e-12
36.74	0	-5.32486e-12
36.76	0	-3.19089e-13
36.78	0	3.43523e-12
36.8	0	-2.82198e-12
36.82	0	-4.69913e-12
36.84	0	-9.44811e-13
36.86	0	-2.19625e-12
36.88	0	3.06626e-13
36.9	0	2.80951e-12
36.92	0	-2.19625e-12
36.94	0	-2.19625e-12
36.96	0	3.43523e-12
36.98	0	-9.07917e-12
37	0	-5.32486e-12
37.02	0	-2.82198e-12
37.04	0	-5.32486e-12
37.06	0	4.68667e-12
37.08	0	-9.44811e-13
37.1	0	-9.44811e-13
37.12	0	5.93811e-12
37.14	0	5.31239e-12
37.16	0	-1.57053e-12
37.18	0	-6.57629e-12
37.2	0	3.06626e-13
37.22	0	2.80951e-12
37.24	0	-9.44811e-13
37.26	0	3.43523e-12
37.28	0	-9.44811e-13
37.3	0	3.06626e-13
37.32	0	9.06671e-12
37.34	0	3.43523e-12
37.36	0	-1.22078e-11
37.38	0	1.55807e-12
37.4	0	2.18379e-12
37.42	0	-2.82198e-12
37.44	0	-2.19625e-12
37.46	0	-1.57053e-12
37.48	0	-6.57629e-12
37.5	0	4.06095e-12
37.52	0	6.56383e-12
37.54	0	-3.44769e-12
37.56	0	-5.95057e-12
37.58	0	-1.15821e-11
37.6	0	-6.57629e-12
37.62	0	1.55807e-12
37.64	0	-2.19625e-12
37.66	0	-1.15821e-11
37.68	0	2.80951e-12
37.7	0	2.18379e-12
37.72	0	-3.44769e-12
37.74	0	-5.32486e-12
37.76	0	-2.19625e-12
37.78	0	-4.07341e-12
37.8	0	-2.19625e-12
37.82	0	1.46982e-11
37.84	0	9.69243e-12
37.86	0	3.06626e-13
37.88	0	-2.19625e-12
37.9	0	3.43523e-12
37.92	0	-9.44811e-13
37.94	0	-4.07341e-12
37.96	0	7.18955e-12
37.98	0	1.55807e-12
38	0	-6.57629e-12
38.02	0	4.68667e-12
38.04	0	3.43523e-12
38.06	0	-7.82774e-12
38.08	0	-5.32486e-12
38.1	0	-5.32486e-12
38.12	0	2.18379e-12
38.14	0	6.56383e-12
38.16	0	9.32347e-13
38.18	0	-1.15821e-11
38.2	0	-4.69913e-12
38.22	0	3.43523e-12
38.24	0	-4.07341e-12
38.26	0	1.55807e-12
38.28	0	-3.44769e-12
38.3	0	-7.20201e-12
38.32	0	3.43523e-12
38.34	0	6.56383e-12
38.36	0	1.34468e-11
38.38	0	1.03182e-11
38.4	0	3.43523e-12
38.42	0	1.55807e-12
38.44	0	5.93811e-12
38.46	0	7.18955e-12
38.48	0	4.68667e-12
38.5	0	9.32347e-13
38.52	0	-4.69913e-12
38.54	0	1.40725e-11
38.56	0	7.18955e-12
38.58	0	3.43523e-12
38.6	0	8.44099e-12
38.62	0	1.03182e-11
38.64	0	1.55807e-12
38.66	0	3.43523e-12
38.68	0	9.69243e-12
38.7	0	-1.57053e-12
38.72	0	-2.82198e-12
38.74	0	7.18955e-12
38.76	0	-4.69913e-12
38.78	0	-1.40849e-11
38.8	0	3.06626e-13
38.82	0	-4.07341e-12
38.84	0	2.18379e-12
38.86	0	-7.20201e-12
38.88	0	-9.44811e-13
38.9	0	1.03182e-11
38.92	0	9.06671e-12
38.94	0	4.68667e-12
38.96	0	-1.28335e-11
38.98	0	-1.34592e-11
39	0	-5.95057e-12
39.02	0	2.80951e-12
39.04	0	4.06095e-12
39.06	0	5.31239e-12
39.08	0	-4.69913e-12
39.1	0	-4.07341e-12
39.12	0	-1.57053e-12
39.14	0	-3.19089e-13
39.16	0	-9.44811e-13
39.18	0	-3.44769e-12
39.2	0	-4.69913e-12
39.22	0	1.55807e-12
39.24	0	5.31239e-12
39.26	0	-2.19625e-12
39.28	0	7.18955e-12
39.3	0	2.18379e-12
39.32	0	-1.57053e-12
39.34	0	8.44099e-12
39.36	0	-9.44811e-13
39.38	0	-4.07341e-12
39.4	0	3.06626e-13
39.42	0	6.56383e-12
39.44	0	-9.44811e-13
39.46	0	4.06095e-12
39.48	0	5.31239e-12
39.5	0	-7.20201e-12
39.52	0	6.56383e-12
39.54	0	3.06626e-13
39.56	0	-1.47107e-11
39.58	0	-1.22078e-11
39.6	0	-1.57053e-12
39.62	0	-5.32486e-12
39.64	0	-5.95057e-12
39.66	0	-9.44811e-13
39.68	0	-2.19625e-12
39.7	0	-9.70489e-12
39.72	0	-5.32486e-12
39.74	0	-2.82198e-12
39.76	0	-1.57053e-12
39.78	0	7.18955e-12
39.8	0	-3.44769e-12
39.82	0	-5.95057e-12
39.84	0	3.06626e-13
39.86	0	7.81527e-12
39.88	0	5.31239e-12
39.9	0	3.43523e-12
39.92	0	-1.57053e-12
39.94	0	-2.19625e-12
39.96	0	-1.57053e-12
39.98	0	-7.82774e-12
[truncated: 173,001 more rows]
