# Supplementary material for: Channelrhodopsin variants for high-rate optogenetic neurostimulation at low light intensities
Source: EMBO Mol Med. 2025 Dec 9;18(2):462–91. doi: 10.1038/s44321-025-00350-z (PMC12905302; doi:10.1038/s44321-025-00350-z)
Supplement: Supplementary file 10 — Source data Fig. 5 [file 44321_2025_350_MOESM10_ESM.zip › Figure 5/Figure5C/Figure5C.xlsx]

## Sheet: Fig5C1
ms	Light stimulation	'50VC010Hz10ms_28_1_1_1_I-mon_bc'	'50VC010Hz10ms_27_2_1_1_I-mon_bc'	'50VC010Hz10ms_28_12_1_1_I-mon_b'	'50VC010Hz10ms_28_10_1_1_I-mon_b'	'50VC010Hz10ms_28_11_1_1_I-mon_b'	'50VC010Hz10ms_28_9_1_1_I-mon_bc'	'50VC010Hz10ms_28_8_1_1_I-mon_bc'	'50VC010Hz10ms_28_6_1_1_I-mon_bc'	'50VC010Hz10ms_28_7_1_1_I-mon_bc'	'50VC010Hz10ms_28_5_1_1_I-mon_bc'	'50VC010Hz10ms_28_4_1_1_I-mon_bc'	'50VC010Hz10ms_28_3_1_1_I-mon_bc'	'50VC010Hz10ms_28_2_1_1_I-mon_bc'
0.02	0	2.30096e-12	-6.08519e-12	-5.79103e-12	9.74478e-12	3.26322e-12	-5.31738e-12	-2.37325e-12	4.3576e-12	-4.08338e-12	-6.86796e-12	-3.70197e-12	-4.21551e-12	-5.43205e-12
0.04	0	-2.01929e-13	3.30061e-12	-1.01711e-11	9.11906e-12	-9.25119e-12	2.19126e-12	-3.62469e-12	1.06148e-11	-9.54781e-13	-1.06223e-11	-8.70773e-12	-7.96983e-12	-1.6695e-11
0.06	0	-2.70481e-12	3.92633e-12	4.66173e-13	-4.64678e-12	-1.11283e-11	-2.8145e-12	7.63827e-12	3.73188e-12	-1.09663e-11	-6.1076e-13	6.78068e-13	3.91885e-12	-4.80633e-12
0.08	0	-2.07909e-12	2.04917e-12	6.72338e-12	-5.89822e-12	2.6375e-12	-1.09489e-11	-4.96087e-13	3.10617e-12	-5.33483e-12	1.49549e-14	1.13153e-11	-2.33835e-12	-4.18061e-12
0.1	0	-5.20769e-12	5.80349e-12	1.23549e-11	2.86186e-12	-4.24543e-12	-9.37337e-13	-6.12757e-12	5.60905e-12	2.79954e-12	-6.24224e-12	-1.19909e-12	-1.71263e-12	-8.56065e-12
0.12	0	-1.08392e-11	1.26864e-11	1.71762e-12	-4.02106e-12	-6.74831e-12	-4.06593e-12	1.13926e-11	-1.27388e-12	9.22377e-13	-1.8622e-12	-8.08201e-12	-4.61186e-13	-5.43205e-12
0.14	0	-2.70481e-12	1.42345e-12	-1.14225e-11	-5.2725e-12	-6.12259e-12	-1.22003e-11	3.88395e-12	4.3576e-12	-3.45767e-12	1.89212e-12	-8.70773e-12	-7.96983e-12	-9.81209e-12
0.16	0	-6.45912e-12	-7.96235e-12	-8.91963e-12	9.847e-13	1.34617e-13	-1.56305e-12	2.00679e-12	1.229e-12	-5.33483e-12	-4.36508e-12	-5.73368e-13	1.41597e-12	-2.30345e-12
0.18	0	3.55239e-12	3.92633e-12	-9.54535e-12	6.61617e-12	1.34617e-13	-5.31738e-12	5.13539e-12	-1.27388e-12	-1.1592e-11	4.395e-12	-2.45053e-12	7.67318e-12	-6.05777e-12
0.2	0	-2.07909e-12	5.80349e-12	1.29806e-11	-4.64678e-12	-7.99974e-12	-1.09489e-11	3.88395e-12	-8.1568e-12	9.22377e-13	7.5236e-12	-1.82481e-12	-3.58979e-12	3.95375e-12
0.22	0	3.55239e-12	-4.53709e-13	3.59477e-12	2.86186e-12	-4.91104e-13	5.31987e-12	4.50967e-12	8.73765e-12	9.22377e-13	-2.48792e-12	-4.32769e-12	-7.34411e-12	-1.04378e-11
0.24	0	-2.07909e-12	3.30061e-12	-5.16531e-12	-1.51818e-12	8.89469e-12	2.81699e-12	3.88395e-12	-1.27388e-12	-4.08338e-12	-6.86796e-12	-3.70197e-12	3.91885e-12	-1.67773e-12
0.26	0	-7.08485e-12	1.42345e-12	-3.28815e-12	-4.02106e-12	5.14038e-12	2.81699e-12	8.264e-12	-5.02819e-12	1.5481e-12	-1.31252e-11	6.78068e-13	2.04169e-12	-1.05201e-12
0.28	0	6.681e-12	3.30061e-12	-5.79103e-12	-8.92465e-13	-2.36826e-12	7.19702e-12	2.63251e-12	-6.48157e-13	-2.20622e-12	-5.61653e-12	7.56099e-12	3.29313e-12	-7.30921e-12
0.3	0	6.681e-12	5.17777e-12	-5.16531e-12	2.23614e-12	2.01178e-12	4.06843e-12	3.88395e-12	-3.77676e-12	-7.21198e-12	5.02071e-12	5.23533e-14	1.41597e-12	-6.05777e-12
0.32	0	-3.33052e-12	-4.53709e-13	9.85197e-12	5.36475e-12	-7.37402e-12	-9.0717e-12	9.51544e-12	-1.27388e-12	1.5481e-12	4.395e-12	3.18095e-12	1.64529e-13	-6.05777e-12
0.34	0	-9.58773e-12	1.42345e-12	1.23549e-11	6.61617e-12	-7.37402e-12	-1.09489e-11	1.2644e-11	-7.53108e-12	5.30242e-12	-2.48792e-12	4.43239e-12	-7.96983e-12	-9.18637e-12
0.36	0	-1.14649e-11	8.9321e-12	4.84621e-12	4.73902e-12	3.26322e-12	9.39828e-13	9.51544e-12	6.23476e-12	9.22377e-13	-1.8622e-12	2.55523e-12	7.90251e-13	-6.68349e-12
0.38	0	4.23793e-13	7.68065e-12	2.34333e-12	3.58979e-13	3.26322e-12	-9.37337e-13	4.50967e-12	8.73765e-12	4.05098e-12	8.14932e-12	1.44439e-11	7.67318e-12	-1.2315e-11
0.4	0	2.30096e-12	1.72013e-13	6.72338e-12	7.2419e-12	-7.37402e-12	-7.19453e-12	2.63251e-12	6.23476e-12	1.53139e-11	1.49549e-14	1.1941e-11	5.1703e-12	-1.16893e-11
0.42	0	-3.33052e-12	3.92633e-12	1.71762e-12	1.16219e-11	2.01178e-12	-4.06593e-12	2.63251e-12	6.03287e-13	5.30242e-12	-7.49368e-12	6.78068e-13	2.66742e-12	-4.18061e-12
0.44	0	-3.33052e-12	8.30637e-12	2.96905e-12	9.847e-13	7.01754e-12	-1.78318e-11	1.63983e-11	-5.65392e-12	6.55386e-12	1.49549e-14	1.13153e-11	5.1703e-12	-1.05201e-12
0.46	0	-2.70481e-12	1.26864e-11	-2.66243e-12	5.36475e-12	5.14038e-12	-1.09489e-11	5.76111e-12	-3.77676e-12	1.03082e-11	2.51783e-12	6.30955e-12	-2.33835e-12	-4.18061e-12
0.48	0	-1.14649e-11	3.92633e-12	-1.51768e-11	4.73902e-12	3.88893e-12	-7.82025e-12	3.25823e-12	-5.65392e-12	2.96655e-13	-1.8622e-12	-1.12106e-11	3.91885e-12	-1.35664e-11
0.5	0	-1.02134e-11	1.42345e-12	2.96905e-12	-4.64678e-12	4.51466e-12	-4.06593e-12	1.07669e-11	-8.78252e-12	-7.83771e-12	-6.1076e-13	-7.45629e-12	-6.09267e-12	-4.26287e-13
0.52	0	-1.08392e-11	7.97728e-13	9.85197e-12	-6.52395e-12	7.60339e-13	-1.56305e-12	-3.62469e-12	1.85472e-12	1.09339e-11	-1.23648e-12	3.18095e-12	-9.84699e-12	2.70231e-12
0.54	0	4.17812e-12	-4.20803e-12	-3.28815e-12	-2.66743e-13	8.89469e-12	3.14106e-13	7.55349e-13	3.10617e-12	8.43102e-12	1.89212e-12	2.55523e-12	7.67318e-12	-9.18637e-12
0.56	0	5.42955e-12	7.97728e-13	-7.85263e-13	-5.89822e-12	1.34617e-13	2.19126e-12	8.88972e-12	-1.0034e-11	-4.08338e-12	6.40677e-13	1.30379e-12	3.29313e-12	-1.48179e-11
0.58	0	-9.58773e-12	7.97728e-13	4.66173e-13	3.58979e-13	-3.61971e-12	-2.8145e-12	1.01412e-11	8.11193e-12	-3.29066e-13	-9.37084e-12	9.43815e-12	-5.46695e-12	-1.05201e-12
0.6	0	-6.45912e-12	4.55205e-12	4.66173e-13	1.16219e-11	9.52041e-12	-4.06593e-12	-4.96087e-13	1.85472e-12	-2.83195e-12	6.40677e-13	-3.70197e-12	4.54457e-12	-4.80633e-12
0.62	0	-5.83341e-12	-1.70515e-12	-1.59548e-13	6.61617e-12	1.64033e-11	3.44271e-12	8.88972e-12	-6.27964e-12	-8.46343e-12	-2.48792e-12	5.05811e-12	1.08018e-11	-8.56065e-12
0.64	0	-5.83341e-12	8.30637e-12	9.22626e-12	4.1133e-12	5.14038e-12	-1.2826e-11	1.70241e-11	-1.27388e-12	9.68245e-12	-8.74513e-12	7.56099e-12	1.64529e-13	-4.26287e-13
0.66	0	-5.20769e-12	8.9321e-12	-7.85263e-13	4.73902e-12	1.34617e-13	-2.8145e-12	-1.12181e-12	-2.24349e-14	1.15596e-11	6.40677e-13	-4.32769e-12	5.1703e-12	-6.05777e-12
0.68	0	-1.45337e-12	-1.70515e-12	-3.28815e-12	5.99047e-12	4.51466e-12	-2.8145e-12	7.01255e-12	6.86048e-12	-7.21198e-12	1.89212e-12	-5.57913e-12	-2.33835e-12	-8.56065e-12
0.7	0	-7.08485e-12	2.67489e-12	4.66173e-13	-2.76962e-12	1.34617e-13	-2.15861e-11	1.38955e-11	4.3576e-12	5.30242e-12	6.40677e-13	3.80667e-12	-3.58979e-12	-2.92917e-12
0.72	0	3.55239e-12	1.01835e-11	-1.41098e-12	3.48758e-12	-1.42569e-11	-3.11615e-13	1.29634e-13	3.73188e-12	5.30242e-12	3.14356e-12	4.43239e-12	1.51818e-11	-7.93493e-12
0.74	0	1.67524e-12	-4.20803e-12	2.96905e-12	-8.92465e-13	7.01754e-12	-2.18877e-12	6.38683e-12	-2.24349e-14	5.30242e-12	1.89212e-12	5.68383e-12	1.45561e-11	-4.18061e-12
0.76	0	-7.08485e-12	-4.83375e-12	3.59477e-12	-1.02783e-11	1.13976e-11	-7.19453e-12	1.51469e-11	-1.27388e-12	5.92814e-12	-5.61653e-12	9.43815e-12	-4.61186e-13	5.20519e-12
0.78	0	-3.33052e-12	-4.53709e-13	6.09765e-12	-4.02106e-12	7.60339e-13	-5.31738e-12	2.00679e-12	-5.65392e-12	1.5481e-12	-6.1076e-13	-8.08201e-12	2.04169e-12	-1.05201e-12
0.8	0	1.67524e-12	1.42345e-12	2.34333e-12	-2.1439e-12	1.34617e-13	-1.22003e-11	9.51544e-12	-6.48157e-13	-1.47206e-11	1.89212e-12	-6.83057e-12	7.67318e-12	-4.18061e-12
0.82	0	4.23793e-13	5.80349e-12	-1.41098e-12	-1.27811e-11	5.14038e-12	-1.09489e-11	1.20183e-11	1.229e-12	-4.7091e-12	-2.48792e-12	1.13153e-11	-2.33835e-12	-4.80633e-12
0.84	0	6.681e-12	1.1435e-11	-1.32997e-11	-7.14966e-12	-4.91104e-13	-3.44022e-12	9.51544e-12	7.4862e-12	5.92814e-12	5.64644e-12	2.55523e-12	-4.61186e-13	-1.35664e-11
0.86	0	2.92667e-12	2.04917e-12	-3.28815e-12	4.73902e-12	7.64326e-12	-8.44598e-12	1.29634e-13	-9.40824e-12	-9.54781e-13	8.77504e-12	-8.70773e-12	1.08018e-11	-1.04378e-11
0.88	0	-9.58773e-12	4.55205e-12	1.11034e-11	-1.15297e-11	1.38605e-12	-1.65803e-11	7.01255e-12	-1.06597e-11	9.22377e-13	-6.24224e-12	4.43239e-12	7.04745e-12	-2.92917e-12
0.9	0	-3.33052e-12	1.1435e-11	6.72338e-12	-6.52395e-12	-9.25119e-12	-1.03231e-11	7.55349e-13	-9.40824e-12	-2.83195e-12	-3.11365e-12	9.43815e-12	-2.33835e-12	-1.05201e-12
0.92	0	6.05527e-12	3.92633e-12	-1.45511e-11	-4.64678e-12	3.26322e-12	2.81699e-12	1.29634e-13	-1.19111e-11	-6.58626e-12	1.19036e-11	-6.20485e-12	-4.61186e-13	-2.30345e-12
0.94	0	3.55239e-12	2.67489e-12	-1.41098e-12	-2.1439e-12	9.52041e-12	-3.44022e-12	2.3907e-11	-1.27388e-12	1.5481e-12	8.14932e-12	4.43239e-12	1.01761e-11	1.99434e-13
0.96	0	3.55239e-12	7.97728e-13	4.2205e-12	-2.76962e-12	2.6375e-12	-5.9431e-12	1.07669e-11	6.03287e-13	1.71911e-11	-1.23648e-12	9.43815e-12	2.66742e-12	-7.93493e-12
0.98	0	2.30096e-12	4.55205e-12	-6.41674e-12	-2.66743e-13	1.34617e-13	2.19126e-12	2.63251e-12	1.85472e-12	4.05098e-12	-2.48792e-12	1.25668e-11	-2.33835e-12	-2.30345e-12
1	0	-6.45912e-12	3.30061e-12	-2.03671e-12	-1.51818e-12	1.07719e-11	-4.69165e-12	1.70241e-11	3.10617e-12	-3.29066e-13	-1.1248e-11	3.80667e-12	-2.33835e-12	-7.93493e-12
1.02	0	-3.95625e-12	1.01835e-11	7.3491e-12	-4.64678e-12	1.38605e-12	-5.31738e-12	1.45212e-11	3.73188e-12	1.21853e-11	-1.23648e-12	6.93527e-12	-4.84123e-12	-1.67773e-12
1.04	0	4.23793e-13	5.80349e-12	4.2205e-12	4.73902e-12	-1.11683e-12	9.39828e-13	-6.12757e-12	4.3576e-12	7.17958e-12	9.40077e-12	7.56099e-12	6.42173e-12	-1.67773e-12
1.06	0	1.04951e-12	2.67489e-12	2.34333e-12	-8.92465e-13	3.26322e-12	-4.69165e-12	1.13926e-11	-3.77676e-12	-2.20622e-12	-3.11365e-12	8.18671e-12	2.04169e-12	-1.16893e-11
1.08	0	1.67524e-12	7.05493e-12	6.09765e-12	-4.64678e-12	7.01754e-12	-9.0717e-12	1.76498e-11	-4.40248e-12	-3.29066e-13	-1.43766e-11	-6.20485e-12	-2.96407e-12	-1.67773e-12
1.1	0	5.42955e-12	6.42921e-12	3.59477e-12	9.74478e-12	-2.36826e-12	3.44271e-12	-7.37901e-12	-1.27388e-12	4.67669e-12	-1.24994e-11	4.43239e-12	1.41597e-12	-6.05777e-12
1.12	0	-1.45337e-12	2.67489e-12	2.34333e-12	1.16219e-11	3.26322e-12	9.39828e-13	7.55349e-13	4.3576e-12	-5.96055e-12	-1.1248e-11	7.56099e-12	1.41597e-12	-1.73207e-11
1.14	0	1.35639e-11	-2.95659e-12	3.59477e-12	-5.2725e-12	1.38605e-12	-2.28375e-11	1.32698e-11	-4.40248e-12	1.15596e-11	3.76928e-12	-4.95341e-12	2.66742e-12	-9.18637e-12
1.16	0	5.42955e-12	-2.33087e-12	2.34333e-12	9.847e-13	2.01178e-12	-7.82025e-12	1.29634e-13	-2.24349e-14	5.92814e-12	9.40077e-12	1.92951e-12	1.14275e-11	-9.18637e-12
1.18	0	-8.33629e-12	3.30061e-12	-4.53959e-12	8.49334e-12	2.01178e-12	2.19126e-12	-1.74753e-12	9.98909e-12	-8.46343e-12	-1.23648e-12	2.55523e-12	-4.61186e-13	-6.05777e-12
1.2	0	2.30096e-12	5.17777e-12	-5.16531e-12	-2.1439e-12	-2.36826e-12	-9.0717e-12	3.25823e-12	5.60905e-12	7.17958e-12	-6.86796e-12	2.55523e-12	-1.10984e-11	-8.56065e-12
1.22	0	-5.20769e-12	5.17777e-12	7.97482e-12	2.23614e-12	2.6375e-12	-7.82025e-12	1.29634e-13	-2.52531e-12	1.90683e-11	2.51783e-12	5.05811e-12	-4.84123e-12	-8.56065e-12
1.24	0	1.67524e-12	-3.58231e-12	1.11034e-11	9.847e-13	7.64326e-12	3.14106e-13	4.50967e-12	-6.48157e-13	5.30242e-12	1.49549e-14	5.68383e-12	-5.46695e-12	-2.30345e-12
1.26	0	2.92667e-12	1.42345e-12	9.22626e-12	-9.02683e-12	7.64326e-12	-1.15746e-11	1.57726e-11	7.4862e-12	-2.20622e-12	-5.61653e-12	-3.07625e-12	-2.96407e-12	-2.92917e-12
1.28	0	-8.27644e-13	1.08093e-11	2.34333e-12	-1.02783e-11	2.01178e-12	-2.8145e-12	1.32698e-11	1.229e-12	4.05098e-12	2.51783e-12	-3.07625e-12	1.64529e-13	-9.81209e-12
1.3	0	-2.70481e-12	7.05493e-12	4.66173e-13	2.23614e-12	6.39182e-12	8.44847e-12	-7.37901e-12	1.85472e-12	-3.29066e-13	1.89212e-12	-2.45053e-12	-9.22127e-12	1.45087e-12
1.32	0	-2.01929e-13	3.30061e-12	5.47193e-12	2.86186e-12	7.64326e-12	-6.56882e-12	-2.99897e-12	-1.27388e-12	1.34368e-11	1.89212e-12	5.23533e-14	-2.33835e-12	-1.05201e-12
1.34	0	4.17812e-12	5.80349e-12	2.96905e-12	2.86186e-12	2.01178e-12	-1.72061e-11	4.50967e-12	-5.02819e-12	1.53139e-11	1.2664e-12	6.78068e-13	5.79601e-12	2.70231e-12
1.36	0	-3.33052e-12	3.30061e-12	2.34333e-12	-2.1439e-12	3.26322e-12	-1.56305e-12	-2.99897e-12	-6.48157e-13	2.96655e-13	3.14356e-12	-4.32769e-12	-5.46695e-12	1.99434e-13
1.38	0	2.92667e-12	2.67489e-12	-3.28815e-12	-5.89822e-12	1.01461e-11	-1.22003e-11	8.264e-12	3.73188e-12	-2.83195e-12	-6.1076e-13	8.18671e-12	-2.96407e-12	-6.05777e-12
1.4	0	5.42955e-12	8.30637e-12	-7.66819e-12	-2.76962e-12	7.60339e-13	-2.15861e-11	1.51469e-11	3.73188e-12	1.5481e-12	-3.73936e-12	4.43239e-12	7.04745e-12	-4.80633e-12
1.42	0	4.80384e-12	3.92633e-12	-2.66243e-12	-7.77538e-12	2.01178e-12	-3.11615e-13	1.2644e-11	6.86048e-12	-7.21198e-12	-1.8622e-12	1.00639e-11	-6.71839e-12	-8.56065e-12
1.44	0	4.23793e-13	-4.20803e-12	7.3491e-12	-9.02683e-12	-1.74254e-12	5.31987e-12	-8.00473e-12	1.06148e-11	-5.96055e-12	-6.1076e-13	1.44439e-11	-4.84123e-12	-1.60693e-11
1.46	0	2.30096e-12	2.04917e-12	-3.91386e-12	-3.39534e-12	-1.11283e-11	-1.09489e-11	-2.37325e-12	-6.90536e-12	7.8053e-12	-6.24224e-12	6.78068e-13	7.04745e-12	-4.26287e-13
1.48	0	-2.70481e-12	2.04917e-12	1.0919e-12	9.11906e-12	-2.99398e-12	-2.8145e-12	-3.62469e-12	-1.12854e-11	2.96655e-13	-3.73936e-12	4.43239e-12	3.29313e-12	2.70231e-12
1.5	0	-6.45912e-12	-4.83375e-12	2.96905e-12	5.99047e-12	5.7661e-12	1.40799e-11	8.264e-12	6.03287e-13	-5.96055e-12	4.395e-12	1.92951e-12	3.91885e-12	-1.48179e-11
1.52	0	-3.33052e-12	1.72013e-13	-2.66243e-12	4.1133e-12	-2.99398e-12	1.56554e-12	1.51469e-11	3.10617e-12	-2.83195e-12	-5.61653e-12	6.78068e-13	1.45561e-11	1.99434e-13
1.54	0	1.04353e-11	3.30061e-12	2.96905e-12	2.23614e-12	2.6375e-12	-7.82025e-12	-3.62469e-12	-6.27964e-12	-7.21198e-12	-1.24994e-11	3.80667e-12	5.1703e-12	5.20519e-12
1.56	0	-5.83341e-12	5.17777e-12	2.34333e-12	-9.65254e-12	1.20233e-11	9.69991e-12	-4.87613e-12	1.85472e-12	-8.46343e-12	3.76928e-12	3.80667e-12	-5.46695e-12	-3.55489e-12
1.58	0	-8.33629e-12	-1.07943e-12	-5.79103e-12	3.58979e-13	7.01754e-12	-2.18877e-12	7.01255e-12	3.73188e-12	1.09339e-11	1.2664e-12	-2.45053e-12	3.91885e-12	-7.93493e-12
1.6	0	-2.07909e-12	-1.70515e-12	-2.66243e-12	1.03705e-11	3.26322e-12	-4.06593e-12	8.264e-12	8.73765e-12	9.05674e-12	-4.36508e-12	1.30379e-12	5.79601e-12	-4.80633e-12
1.62	0	4.17812e-12	-1.70515e-12	-2.03671e-12	-5.89822e-12	8.26899e-12	8.44847e-12	-2.99897e-12	1.18662e-11	-2.20622e-12	-6.86796e-12	-4.95341e-12	1.01761e-11	-6.05777e-12
1.64	0	5.42955e-12	-1.29681e-11	2.34333e-12	-7.14966e-12	1.34617e-13	-2.18877e-12	1.13926e-11	5.60905e-12	-2.20622e-12	-1.18737e-11	3.18095e-12	6.42173e-12	-7.93493e-12
1.66	0	-8.27644e-13	-1.70515e-12	1.71762e-12	7.86762e-12	-1.11683e-12	-9.69741e-12	7.63827e-12	4.3576e-12	1.03082e-11	6.40677e-13	-5.73368e-13	-4.21551e-12	-7.30921e-12
1.68	0	4.80384e-12	-8.58807e-12	8.60054e-12	-3.39534e-12	5.14038e-12	3.44271e-12	-5.50185e-12	1.31177e-11	7.17958e-12	8.14932e-12	-5.73368e-13	-7.96983e-12	-9.81209e-12
1.7	0	4.17812e-12	-4.20803e-12	3.59477e-12	3.58979e-13	4.51466e-12	-3.11615e-13	8.264e-12	1.12405e-11	3.42526e-12	-9.99656e-12	-1.82481e-12	-9.22127e-12	-1.60693e-11
1.72	0	1.67524e-12	-2.33087e-12	-1.01711e-11	5.36475e-12	-1.74254e-12	-1.34517e-11	6.38683e-12	-6.48157e-13	-5.96055e-12	1.49549e-14	-7.45629e-12	4.54457e-12	-1.35664e-11
1.74	0	9.8096e-12	-7.33663e-12	-1.59548e-13	-2.76962e-12	-2.36826e-12	3.14106e-13	-1.12181e-12	2.48044e-12	2.17381e-12	-3.73936e-12	1.92951e-12	-3.58979e-12	-4.18061e-12
1.76	0	-1.45337e-12	-4.83375e-12	6.09765e-12	-1.34069e-11	-3.61971e-12	-9.37337e-13	-4.96087e-13	4.98332e-12	-1.5805e-12	2.51783e-12	-6.20485e-12	2.04169e-12	-8.56065e-12
1.78	0	-2.70481e-12	-1.07943e-12	-2.66243e-12	-4.64678e-12	-1.11683e-12	-7.82025e-12	-2.99897e-12	-4.40248e-12	-4.08338e-12	-3.73936e-12	-1.19909e-12	7.04745e-12	-1.05201e-12
1.8	0	4.80384e-12	-6.08519e-12	1.71762e-12	5.99047e-12	3.26322e-12	-3.44022e-12	2.63251e-12	-1.8996e-12	5.30242e-12	-8.74513e-12	5.05811e-12	7.90251e-13	-4.18061e-12
1.82	0	6.05527e-12	-1.35938e-11	1.04777e-11	-2.1439e-12	4.51466e-12	-4.69165e-12	1.29634e-13	-1.31626e-11	1.40625e-11	-9.37084e-12	2.55523e-12	1.41597e-12	-8.56065e-12
1.84	0	6.05527e-12	-4.83375e-12	-2.03671e-12	9.847e-13	1.45262e-11	-4.69165e-12	5.13539e-12	-4.00685e-11	5.92814e-12	-5.61653e-12	3.80667e-12	4.54457e-12	-1.67773e-12
1.86	0	6.681e-12	2.04917e-12	4.66173e-13	5.99047e-12	8.26899e-12	-9.37337e-13	1.07669e-11	-4.82029e-11	5.30242e-12	-3.73936e-12	3.18095e-12	-4.61186e-13	3.32804e-12
1.88	0	-3.95625e-12	-4.83375e-12	7.97482e-12	-8.92465e-13	-1.74254e-12	2.19126e-12	-1.12181e-12	-6.69745e-11	-9.54781e-13	1.49549e-14	3.80667e-12	6.42173e-12	-6.68349e-12
1.9	0	-1.45337e-12	-1.07943e-12	6.72338e-12	-2.1439e-12	-6.74831e-12	-1.2826e-11	3.88395e-12	-9.07519e-11	-2.83195e-12	-8.11941e-12	3.80667e-12	1.64529e-13	-1.2315e-11
1.92	0	1.67524e-12	2.67489e-12	4.2205e-12	1.22477e-11	2.6375e-12	-1.09489e-11	6.38683e-12	-8.44947e-11	4.05098e-12	-7.49368e-12	5.05811e-12	3.91885e-12	-7.93493e-12
1.94	0	-2.70481e-12	7.97728e-13	-7.85263e-13	6.61617e-12	1.38605e-12	3.14106e-13	-4.87613e-12	-8.13661e-11	1.28111e-11	-5.61653e-12	2.55523e-12	6.42173e-12	-1.6695e-11
1.96	0	2.30096e-12	1.72013e-13	-2.03671e-12	-2.76962e-12	-7.37402e-12	-9.69741e-12	-5.50185e-12	-8.69975e-11	4.05098e-12	-8.74513e-12	4.43239e-12	7.67318e-12	-8.56065e-12
1.98	0	4.17812e-12	-6.08519e-12	6.72338e-12	-2.1439e-12	2.01178e-12	-9.69741e-12	1.20183e-11	-7.76117e-11	3.42526e-12	2.51783e-12	7.56099e-12	3.91885e-12	-8.56065e-12
2	0	-3.95625e-12	-9.83951e-12	4.66173e-13	-1.71612e-11	-3.61971e-12	6.5713e-12	7.01255e-12	-6.63488e-11	6.55386e-12	2.51783e-12	1.00639e-11	-4.84123e-12	-4.80633e-12
2.02	0	3.55239e-12	-1.07943e-12	-8.29391e-12	-1.46583e-11	5.14038e-12	2.19126e-12	-2.99897e-12	-6.38459e-11	7.17958e-12	-1.8622e-12	2.55523e-12	-4.61186e-13	-2.92917e-12
2.04	0	9.18388e-12	-6.08519e-12	4.66173e-13	-5.2725e-12	5.7661e-12	-4.69165e-12	-4.96087e-13	-5.82144e-11	9.05674e-12	-8.11941e-12	-6.20485e-12	2.66742e-12	1.99434e-13
2.06	0	4.17812e-12	9.55781e-12	5.47193e-12	-9.02683e-12	3.26322e-12	9.39828e-13	3.25823e-12	-5.75887e-11	7.8053e-12	-5.61653e-12	-8.70773e-12	-4.21551e-12	2.70231e-12
2.08	0	3.55239e-12	1.26864e-11	-5.16531e-12	-6.52395e-12	3.88893e-12	2.81699e-12	1.29634e-13	-5.88401e-11	7.17958e-12	-1.8622e-12	5.23533e-14	5.1703e-12	1.99434e-13
2.1	0	-2.01929e-13	8.30637e-12	1.71762e-12	5.36475e-12	5.14038e-12	-2.18877e-12	-3.62469e-12	-5.008e-11	-3.29066e-13	2.51783e-12	-3.70197e-12	-1.08691e-12	-1.04378e-11
2.12	0	-1.45337e-12	6.42921e-12	-2.66243e-12	-2.66743e-13	5.14038e-12	-5.9431e-12	1.38107e-12	-3.69399e-11	2.79954e-12	1.89212e-12	-8.70773e-12	-4.21551e-12	-5.43205e-12
2.14	0	2.92667e-12	2.14465e-11	-1.41098e-12	9.847e-13	9.52041e-12	-1.56305e-12	-1.12181e-12	-3.69399e-11	9.22377e-13	-8.11941e-12	2.55523e-12	2.04169e-12	1.45087e-12
2.16	0	1.04951e-12	6.42921e-12	-3.91386e-12	-2.76962e-12	1.38605e-12	-5.31738e-12	2.00679e-12	-3.4437e-11	5.30242e-12	1.49549e-14	2.55523e-12	7.90251e-13	-1.67773e-12
2.18	0	-7.08485e-12	-1.07943e-12	-2.66243e-12	-5.89822e-12	-4.87114e-12	-5.9431e-12	6.38683e-12	-2.69284e-11	1.5481e-12	-4.36508e-12	-5.57913e-12	7.04745e-12	-1.35664e-11
2.2	0	-9.58773e-12	1.72013e-13	-2.03671e-12	-4.02106e-12	1.13976e-11	-2.8145e-12	-1.12181e-12	-3.4437e-11	-5.96055e-12	1.89212e-12	-6.20485e-12	3.91885e-12	-1.10635e-11
2.22	0	-6.45912e-12	-1.07943e-12	-1.41098e-12	4.1133e-12	-7.37402e-12	-9.69741e-12	-4.87613e-12	-3.06827e-11	-1.5805e-12	1.89212e-12	5.23533e-14	-4.84123e-12	-8.56065e-12
2.24	0	-3.33052e-12	-3.58231e-12	8.60054e-12	-2.1439e-12	-2.36826e-12	-3.44022e-12	-3.62469e-12	-1.94198e-11	7.17958e-12	6.27216e-12	3.80667e-12	1.64529e-13	-2.30345e-12
2.26	0	-3.33052e-12	2.67489e-12	6.72338e-12	-1.21554e-11	2.6375e-12	2.19126e-12	-4.87613e-12	-1.25368e-11	1.15596e-11	8.14932e-12	4.43239e-12	3.29313e-12	-1.10635e-11
2.28	0	-7.08485e-12	7.97728e-13	9.85197e-12	-3.39534e-12	-5.49686e-12	-1.03231e-11	-1.12181e-12	-1.56654e-11	4.05098e-12	4.395e-12	-3.70197e-12	-6.09267e-12	1.45087e-12
2.3	0	-4.58197e-12	-2.33087e-12	-4.53959e-12	-5.89822e-12	-8.62547e-12	-5.9431e-12	1.38107e-12	-1.12854e-11	3.42526e-12	-4.36508e-12	-5.73368e-13	-4.84123e-12	7.08235e-12
2.32	0	-1.45337e-12	9.55781e-12	-9.54535e-12	-3.39534e-12	9.52041e-12	-4.06593e-12	-1.74753e-12	-7.53108e-12	-3.29066e-13	-6.86796e-12	6.93527e-12	-3.58979e-12	4.57947e-12
2.34	0	-8.27644e-13	2.04917e-12	1.0919e-12	-2.66743e-13	9.52041e-12	-1.59546e-11	7.55349e-13	-2.12969e-11	3.42526e-12	-4.9908e-12	4.43239e-12	1.64529e-13	4.57947e-12
2.36	0	-8.27644e-13	-6.71091e-12	3.59477e-12	2.23614e-12	-1.11683e-12	-2.8145e-12	-4.96087e-13	-1.56654e-11	5.92814e-12	-3.11365e-12	1.30379e-12	-1.17241e-11	6.45663e-12
2.38	0	-4.58197e-12	1.72013e-13	-5.79103e-12	9.847e-13	1.34617e-13	2.19126e-12	7.63827e-12	-1.12854e-11	1.34368e-11	-4.36508e-12	3.80667e-12	-1.08691e-12	-2.92917e-12
2.4	0	-1.14649e-11	-1.70515e-12	1.71762e-12	9.847e-13	-7.37402e-12	-1.15746e-11	5.13539e-12	-1.25368e-11	9.68245e-12	3.76928e-12	1.06896e-11	1.41597e-12	-4.18061e-12
2.42	0	-3.95625e-12	-4.83375e-12	7.97482e-12	-1.51818e-12	-6.74831e-12	-2.8145e-12	2.63251e-12	-8.1568e-12	1.15596e-11	-2.48792e-12	9.43815e-12	-6.09267e-12	-4.26287e-13
2.44	0	1.54411e-11	5.80349e-12	6.09765e-12	1.61042e-12	4.51466e-12	4.69415e-12	2.00679e-12	-4.40248e-12	2.96655e-13	1.2664e-12	2.55523e-12	-5.46695e-12	7.70807e-12
2.46	0	1.67524e-12	-4.53709e-13	1.0919e-12	-2.66743e-13	3.26322e-12	-2.8145e-12	-3.62469e-12	-1.25368e-11	-3.45767e-12	5.64644e-12	3.18095e-12	-3.58979e-12	4.57947e-12
2.48	0	-1.45337e-12	-4.53709e-13	1.71762e-12	-4.02106e-12	-4.24543e-12	-1.03231e-11	-1.74753e-12	-1.50397e-11	9.05674e-12	3.14356e-12	3.18095e-12	1.41597e-12	-8.56065e-12
2.5	0	2.30096e-12	7.05493e-12	4.66173e-13	-2.1439e-12	-4.24543e-12	2.81699e-12	2.63251e-12	-5.65392e-12	2.79954e-12	-5.61653e-12	6.78068e-13	1.58075e-11	-9.81209e-12
2.52	0	-3.33052e-12	5.17777e-12	-1.20482e-11	-2.1439e-12	-1.74254e-12	-4.69165e-12	1.38107e-12	-2.52531e-12	4.67669e-12	-3.73936e-12	-2.45053e-12	6.42173e-12	-1.67773e-12
2.54	0	-8.27644e-13	5.80349e-12	-2.66243e-12	-8.92465e-13	-5.49686e-12	-6.56882e-12	-3.62469e-12	-8.78252e-12	2.79954e-12	6.89788e-12	1.92951e-12	9.55033e-12	-2.30345e-12
2.56	0	4.80384e-12	3.30061e-12	-8.91963e-12	-6.52395e-12	-1.11683e-12	-4.69165e-12	1.29634e-13	-2.52531e-12	5.30242e-12	1.89212e-12	-4.32769e-12	3.91885e-12	-3.55489e-12
2.58	0	6.681e-12	-2.95659e-12	-5.79103e-12	4.73902e-12	1.34617e-13	-1.56305e-12	3.88395e-12	-6.48157e-13	5.92814e-12	-7.49368e-12	-6.83057e-12	-1.08691e-12	2.07659e-12
2.6	0	6.681e-12	-2.33087e-12	-1.59548e-13	4.73902e-12	1.38605e-12	-7.82025e-12	3.88395e-12	-6.90536e-12	7.8053e-12	-5.61653e-12	6.78068e-13	-7.34411e-12	1.20881e-11
2.62	0	2.30096e-12	3.92633e-12	2.34333e-12	9.847e-13	5.14038e-12	-3.11615e-13	8.88972e-12	1.229e-12	2.79954e-12	-5.61653e-12	-1.49649e-11	-3.58979e-12	-1.67773e-12
2.64	0	-2.01929e-13	6.42921e-12	2.96905e-12	2.86186e-12	7.01754e-12	5.94559e-12	7.01255e-12	-1.8996e-12	-1.5805e-12	-3.73936e-12	-1.43392e-11	4.54457e-12	-7.93493e-12
2.66	0	-4.58197e-12	2.67489e-12	1.71762e-12	3.48758e-12	-2.99398e-12	-1.22003e-11	1.20183e-11	-4.40248e-12	4.67669e-12	3.76928e-12	-1.82481e-12	1.64529e-13	-5.43205e-12
2.68	0	6.681e-12	1.08093e-11	-7.85263e-13	1.61042e-12	7.60339e-13	-1.2826e-11	1.01412e-11	-9.40824e-12	-3.29066e-13	1.2664e-12	-5.57913e-12	2.66742e-12	-3.55489e-12
2.7	0	1.1061e-11	7.05493e-12	3.59477e-12	1.61042e-12	-5.49686e-12	1.56554e-12	-2.37325e-12	-6.27964e-12	1.5481e-12	-1.23648e-12	-3.07625e-12	7.67318e-12	-2.30345e-12
2.72	0	-2.07909e-12	-7.96235e-12	7.3491e-12	-6.52395e-12	-1.36312e-11	-1.40775e-11	1.38107e-12	-1.12854e-11	5.92814e-12	-2.48792e-12	5.05811e-12	-4.61186e-13	8.3338e-12
2.74	0	4.17812e-12	2.04917e-12	5.47193e-12	-6.52395e-12	-2.36826e-12	-6.56882e-12	7.63827e-12	-2.52531e-12	-3.29066e-13	-4.36508e-12	-3.70197e-12	1.64529e-13	-6.05777e-12
2.76	0	9.8096e-12	3.30061e-12	5.47193e-12	1.61042e-12	4.51466e-12	1.03256e-11	7.01255e-12	-2.24349e-14	9.22377e-13	-4.9908e-12	2.55523e-12	1.41597e-12	-6.68349e-12
2.78	0	4.23793e-13	1.72013e-13	-2.03671e-12	-1.51818e-12	-3.61971e-12	-1.56305e-12	-4.87613e-12	-7.53108e-12	1.21853e-11	-3.11365e-12	6.93527e-12	-4.61186e-13	-2.92917e-12
2.8	0	-3.95625e-12	-1.70515e-12	-5.16531e-12	-1.02783e-11	-7.99974e-12	-1.15746e-11	2.00679e-12	-5.65392e-12	-9.54781e-13	-6.24224e-12	-8.70773e-12	-7.96983e-12	-4.18061e-12
2.82	0	-2.70481e-12	1.01835e-11	1.71762e-12	3.48758e-12	-4.91104e-13	-9.37337e-13	4.50967e-12	-8.1568e-12	2.17381e-12	-8.11941e-12	-2.45053e-12	2.04169e-12	-5.43205e-12
2.84	0	-8.27644e-13	7.97728e-13	2.34333e-12	5.36475e-12	-1.11683e-12	2.81699e-12	7.55349e-13	-6.27964e-12	-3.29066e-13	6.40677e-13	5.05811e-12	-1.71263e-12	4.57947e-12
2.86	0	1.04951e-12	2.67489e-12	-3.28815e-12	-2.76962e-12	8.26899e-12	-3.44022e-12	-1.12181e-12	-1.06597e-11	2.17381e-12	-2.06338e-11	5.23533e-14	2.04169e-12	8.25156e-13
2.88	0	6.681e-12	1.1435e-11	-4.53959e-12	-2.76962e-12	4.51466e-12	8.44847e-12	-1.12181e-12	1.85472e-12	2.03197e-11	-5.56741e-11	9.43815e-12	8.92461e-12	-4.26287e-13
2.9	0	-8.27644e-13	1.72013e-13	-1.41098e-12	2.23614e-12	-7.37402e-12	5.94559e-12	-1.12181e-12	1.229e-12	1.65654e-11	-7.56972e-11	1.44439e-11	2.04169e-12	6.45663e-12
2.92	0	4.23793e-13	5.80349e-12	1.11034e-11	-5.2725e-12	-1.11683e-12	-5.31738e-12	6.38683e-12	-5.02819e-12	1.28111e-11	-9.25916e-11	-4.95341e-12	-2.33835e-12	3.32804e-12
2.94	0	4.80384e-12	1.08093e-11	1.71762e-12	1.09962e-11	4.51466e-12	-2.8145e-12	8.264e-12	-9.40824e-12	8.43102e-12	-1.11989e-10	-1.37135e-11	7.90251e-13	-9.18637e-12
2.96	0	-2.01929e-13	-1.70515e-12	-1.41098e-12	6.61617e-12	-2.99398e-12	-1.09489e-11	5.13539e-12	-8.78252e-12	1.5481e-12	-1.11989e-10	6.78068e-13	-4.21551e-12	-1.67773e-12
2.98	0	-5.83341e-12	-4.20803e-12	-6.41674e-12	-1.27811e-11	1.38605e-12	-1.78318e-11	1.13926e-11	-1.27388e-12	2.17381e-12	-1.00726e-10	1.30379e-12	-2.549e-11	4.57947e-12
3	0	2.92667e-12	6.42921e-12	-4.53959e-12	9.847e-13	1.01461e-11	9.39828e-13	3.25823e-12	3.10617e-12	9.68245e-12	-1.1324e-10	-8.08201e-12	-1.61042e-11	-2.30345e-12
3.02	0	3.55239e-12	-4.53709e-13	5.47193e-12	1.22477e-11	-5.49686e-12	5.94559e-12	-8.00473e-12	2.48044e-12	6.55386e-12	-1.16369e-10	-1.82481e-12	1.64529e-13	2.07659e-12
3.04	0	-3.95625e-12	-4.53709e-13	-1.41098e-12	6.61617e-12	-1.11683e-12	-5.9431e-12	-2.37325e-12	-3.15104e-12	7.8053e-12	-9.44688e-11	3.18095e-12	-4.84123e-12	5.83092e-12
3.06	0	2.30096e-12	9.55781e-12	-2.66243e-12	-1.51818e-12	4.51466e-12	-2.18877e-12	8.264e-12	-3.15104e-12	5.30242e-12	-8.63344e-11	-8.08201e-12	-6.71839e-12	2.70231e-12
3.08	0	-7.08485e-12	7.68065e-12	-3.28815e-12	4.73902e-12	1.34617e-13	3.44271e-12	7.55349e-13	2.48044e-12	2.96655e-13	-7.44457e-11	1.92951e-12	1.20532e-11	5.20519e-12
3.1	0	3.55239e-12	1.72013e-13	-1.59548e-13	-8.92465e-13	-6.74831e-12	2.19126e-12	2.63251e-12	-3.77676e-12	1.5481e-12	-6.69371e-11	3.80667e-12	1.08018e-11	4.57947e-12
3.12	0	-8.27644e-13	-1.23424e-11	4.2205e-12	8.49334e-12	6.39182e-12	-9.0717e-12	2.63251e-12	-3.15104e-12	-3.29066e-13	-7.56972e-11	-8.08201e-12	3.91885e-12	3.95375e-12
3.14	0	-2.70481e-12	-9.21379e-12	-2.66243e-12	5.99047e-12	2.01178e-12	7.19702e-12	-2.99897e-12	1.06148e-11	2.79954e-12	-7.69486e-11	-5.57913e-12	7.04745e-12	-1.05201e-12
3.16	0	4.17812e-12	-1.07943e-12	5.47193e-12	-8.92465e-13	-2.36826e-12	7.82275e-12	-3.62469e-12	7.4862e-12	2.17381e-12	-6.25571e-11	-3.70197e-12	3.29313e-12	-4.26287e-13
3.18	0	6.05527e-12	8.30637e-12	3.59477e-12	-8.4011e-12	-6.74831e-12	-1.59546e-11	2.63251e-12	1.85472e-12	-4.08338e-12	-5.50484e-11	-3.70197e-12	-5.46695e-12	1.45087e-12
3.2	0	-7.71057e-12	5.17777e-12	1.71762e-12	3.58979e-13	-1.8637e-11	-4.69165e-12	-3.62469e-12	5.60905e-12	1.5481e-12	-5.75513e-11	-1.82481e-12	1.41597e-12	2.70231e-12
3.22	0	-9.58773e-12	-4.20803e-12	-3.91386e-12	3.48758e-12	-6.74831e-12	9.39828e-13	-5.50185e-12	-1.27388e-12	-4.08338e-12	-4.81655e-11	2.55523e-12	6.42173e-12	5.83092e-12
3.24	0	6.681e-12	-1.70515e-12	-7.04247e-12	2.23614e-12	3.26322e-12	-1.03231e-11	1.13926e-11	-5.02819e-12	-7.83771e-12	-5.44227e-11	2.55523e-12	7.90251e-13	-1.67773e-12
3.26	0	2.30096e-12	6.42921e-12	-1.07968e-11	2.86186e-12	7.01754e-12	-5.9431e-12	1.20183e-11	1.85472e-12	-3.29066e-13	-5.00427e-11	1.38182e-11	2.66742e-12	-1.10635e-11
3.28	0	6.681e-12	7.97728e-13	-9.54535e-12	-2.1439e-12	-4.24543e-12	3.14106e-13	2.00679e-12	6.03287e-13	7.17958e-12	-3.43996e-11	1.1941e-11	-7.96983e-12	8.95952e-12
3.3	0	2.30096e-12	-6.71091e-12	1.71762e-12	-7.77538e-12	-7.99974e-12	-7.19453e-12	1.20183e-11	-8.78252e-12	2.17381e-12	-2.93939e-11	-6.83057e-12	-7.96983e-12	1.39653e-11
3.32	0	-3.95625e-12	1.72013e-13	-1.59548e-13	-4.02106e-12	7.60339e-13	-4.69165e-12	1.57726e-11	-5.02819e-12	5.30242e-12	-3.18968e-11	-3.70197e-12	-5.46695e-12	-9.18637e-12
3.34	0	-1.02134e-11	-1.07943e-12	-1.07968e-11	-5.2725e-12	-5.49686e-12	2.81699e-12	1.29634e-13	-5.02819e-12	7.8053e-12	-1.50023e-11	2.55523e-12	-4.84123e-12	-4.80633e-12
3.36	0	-5.83341e-12	-1.70515e-12	-9.54535e-12	-9.65254e-12	-1.74254e-12	-1.56305e-12	1.01412e-11	-1.8996e-12	9.22377e-13	-1.75052e-11	-1.19909e-12	-6.09267e-12	-4.26287e-13
3.38	0	-2.01929e-13	8.30637e-12	1.0919e-12	-4.02106e-12	-7.37402e-12	-1.09489e-11	8.264e-12	3.10617e-12	-1.5805e-12	-3.00196e-11	-1.37135e-11	8.29889e-12	-1.05201e-12
3.4	0	4.23793e-13	-1.07943e-12	-2.66243e-12	-2.66743e-13	-7.37402e-12	-2.8145e-12	-2.99897e-12	-5.65392e-12	5.92814e-12	-1.5628e-11	6.78068e-13	7.67318e-12	-4.26287e-13
3.42	0	3.55239e-12	-4.20803e-12	6.09765e-12	-2.1439e-12	-5.49686e-12	-4.69165e-12	8.264e-12	-1.27388e-12	1.09339e-11	-1.62538e-11	1.1941e-11	2.66742e-12	1.99434e-13
3.44	0	-3.33052e-12	-4.20803e-12	-7.85263e-13	-8.92465e-13	-4.91104e-13	-6.56882e-12	1.13926e-11	1.229e-12	6.55386e-12	-1.31252e-11	5.23533e-14	-3.58979e-12	-7.30921e-12
3.46	0	-3.95625e-12	-1.70515e-12	-4.53959e-12	-2.66743e-13	-2.36826e-12	-2.8145e-12	-2.99897e-12	3.73188e-12	9.05674e-12	-9.37084e-12	4.43239e-12	-9.22127e-12	-1.67773e-12
3.48	0	-5.20769e-12	4.55205e-12	-2.03671e-12	-2.1439e-12	-1.11683e-12	-3.11615e-13	1.29634e-13	1.85472e-12	1.09339e-11	-1.31252e-11	2.55523e-12	-1.04727e-11	1.8971e-11
3.5	0	4.17812e-12	5.17777e-12	-1.01711e-11	-4.02106e-12	2.6375e-12	-3.11615e-13	1.01412e-11	-1.27388e-12	-3.45767e-12	-2.06338e-11	-2.45053e-12	3.91885e-12	9.58524e-12
3.52	0	1.04951e-12	3.92633e-12	-1.07968e-11	-6.52395e-12	9.52041e-12	-3.11615e-13	1.29634e-13	-1.06597e-11	2.17381e-12	-1.87566e-11	7.56099e-12	7.04745e-12	-5.43205e-12
3.54	0	1.04951e-12	-1.70515e-12	-7.04247e-12	-8.4011e-12	1.34617e-13	-2.8145e-12	3.25823e-12	-2.52531e-12	9.05674e-12	-1.93824e-11	2.55523e-12	-4.84123e-12	8.25156e-13
3.56	0	4.23793e-13	5.17777e-12	-7.85263e-13	9.847e-13	-5.49686e-12	-1.15746e-11	3.26671e-11	5.60905e-12	2.17381e-12	-1.37509e-11	-5.57913e-12	-2.33835e-12	-1.67773e-12
3.58	0	-3.95625e-12	1.1435e-11	-5.16531e-12	1.61042e-12	-7.99974e-12	-7.19453e-12	8.88972e-12	-6.48157e-13	2.79954e-12	-1.18737e-11	5.68383e-12	-4.61186e-13	-6.05777e-12
3.6	0	-6.45912e-12	2.67489e-12	-7.85263e-13	-2.66743e-13	-1.11283e-11	-9.37337e-13	-5.50185e-12	-6.90536e-12	1.65654e-11	-6.1076e-13	5.23533e-14	5.1703e-12	-2.30345e-12
3.62	0	1.54411e-11	-1.1091e-11	6.09765e-12	-1.21554e-11	-6.12259e-12	-1.34517e-11	1.2644e-11	4.98332e-12	5.30242e-12	-6.86796e-12	-7.45629e-12	3.91885e-12	3.95375e-12
3.64	0	-7.08485e-12	-4.20803e-12	1.71762e-12	-1.02783e-11	2.01178e-12	-8.44598e-12	9.51544e-12	1.06148e-11	-5.33483e-12	-1.62538e-11	-1.82481e-12	-6.09267e-12	-1.05201e-12
3.66	0	-1.02134e-11	-4.20803e-12	-3.91386e-12	4.1133e-12	2.6375e-12	-6.56882e-12	-4.87613e-12	-1.8996e-12	1.65654e-11	-1.62538e-11	-3.07625e-12	-4.84123e-12	-4.26287e-13
3.68	0	2.30096e-12	-1.07943e-12	-4.53959e-12	9.11906e-12	3.26322e-12	-8.44598e-12	7.63827e-12	5.60905e-12	1.40625e-11	-1.37509e-11	1.92951e-12	-3.58979e-12	2.70231e-12
3.7	0	4.23793e-13	7.97728e-13	-7.66819e-12	-2.1439e-12	2.6375e-12	-7.82025e-12	8.88972e-12	3.73188e-12	-7.83771e-12	-1.24994e-11	2.55523e-12	7.90251e-13	-2.30345e-12
3.72	0	-6.45912e-12	5.17777e-12	-4.53959e-12	-2.76962e-12	-1.74254e-12	2.19126e-12	2.00679e-12	6.03287e-13	6.55386e-12	-9.37084e-12	6.78068e-13	3.29313e-12	3.32804e-12
3.74	0	-3.33052e-12	-6.71091e-12	-1.41098e-12	2.23614e-12	1.38605e-12	4.06843e-12	-2.99897e-12	-8.78252e-12	1.53139e-11	-6.24224e-12	-4.32769e-12	1.20532e-11	1.70939e-11
3.76	0	2.92667e-12	-1.70515e-12	-7.66819e-12	-2.76962e-12	8.26899e-12	-3.44022e-12	1.29634e-13	-6.90536e-12	9.68245e-12	-7.49368e-12	4.43239e-12	8.92461e-12	-2.92917e-12
3.78	0	-9.58773e-12	2.67489e-12	4.66173e-13	3.48758e-12	-4.24543e-12	-8.44598e-12	-4.25041e-12	6.86048e-12	1.65654e-11	-5.61653e-12	1.63211e-11	-1.04727e-11	-3.55489e-12
3.8	0	6.05527e-12	1.72013e-13	8.60054e-12	1.61042e-12	-1.11283e-11	-1.65803e-11	-3.62469e-12	1.229e-12	1.40625e-11	-1.1248e-11	4.43239e-12	-7.34411e-12	5.83092e-12
3.82	0	1.29382e-11	7.97728e-13	-1.41098e-12	-2.76962e-12	-1.05026e-11	-3.44022e-12	-1.12181e-12	6.03287e-13	5.92814e-12	-1.43766e-11	-5.73368e-13	3.29313e-12	-4.80633e-12
3.84	0	-8.33629e-12	1.01835e-11	-7.85263e-13	3.48758e-12	3.88893e-12	-2.18877e-12	-4.96087e-13	-7.53108e-12	6.55386e-12	-2.37624e-11	2.55523e-12	7.90251e-13	6.45663e-12
3.86	0	-4.58197e-12	-2.95659e-12	5.47193e-12	-4.02106e-12	1.38605e-12	-6.56882e-12	4.50967e-12	-6.90536e-12	4.67669e-12	-1.68795e-11	2.55523e-12	4.54457e-12	8.95952e-12
3.88	0	6.05527e-12	-7.96235e-12	3.59477e-12	-1.46583e-11	3.26322e-12	-1.09489e-11	6.38683e-12	-1.27388e-12	-7.83771e-12	-5.61653e-12	7.56099e-12	5.79601e-12	1.99434e-13
3.9	0	-2.07909e-12	-3.58231e-12	-4.53959e-12	-7.77538e-12	-1.11683e-12	-5.31738e-12	-4.87613e-12	-6.48157e-13	4.05098e-12	-8.74513e-12	5.05811e-12	-4.61186e-13	-3.55489e-12
3.92	0	-6.45912e-12	-1.70515e-12	4.66173e-13	5.99047e-12	7.60339e-13	-1.56305e-12	8.264e-12	3.10617e-12	1.21853e-11	-6.86796e-12	-4.95341e-12	3.29313e-12	9.58524e-12
3.94	0	6.681e-12	-4.53709e-13	4.84621e-12	-5.2725e-12	-2.99398e-12	3.44271e-12	1.51469e-11	-2.24349e-14	5.30242e-12	-6.86796e-12	-4.32769e-12	-2.33835e-12	5.83092e-12
3.96	0	-5.20769e-12	7.68065e-12	-2.03671e-12	-5.89822e-12	-2.36826e-12	3.14106e-13	-8.00473e-12	-3.77676e-12	2.79954e-12	-1.50023e-11	6.78068e-13	-9.22127e-12	-6.05777e-12
3.98	0	-3.95625e-12	-4.53709e-13	-7.85263e-13	-3.39534e-12	2.6375e-12	3.14106e-13	-8.63045e-12	2.48044e-12	7.8053e-12	-1.24994e-11	9.43815e-12	-4.21551e-12	1.45087e-12
4	0	6.05527e-12	-7.33663e-12	-5.79103e-12	-7.14966e-12	-4.24543e-12	-2.8145e-12	2.00679e-12	1.85472e-12	7.8053e-12	5.64644e-12	-5.57913e-12	2.66742e-12	5.83092e-12
4.02	0	2.92667e-12	6.42921e-12	-3.28815e-12	9.847e-13	1.38605e-12	-5.9431e-12	-6.12757e-12	6.23476e-12	-4.08338e-12	-6.86796e-12	-5.73368e-13	-4.21551e-12	1.99434e-13
4.04	0	-5.83341e-12	8.30637e-12	-1.01711e-11	-2.76962e-12	-2.99398e-12	-2.8145e-12	1.38107e-12	8.73765e-12	-4.08338e-12	-6.1076e-13	-3.07625e-12	-1.08691e-12	7.08235e-12
4.06	0	4.23793e-13	-2.95659e-12	2.96905e-12	-5.89822e-12	1.34617e-13	6.5713e-12	7.01255e-12	-9.40824e-12	-7.21198e-12	-1.8622e-12	5.68383e-12	5.1703e-12	1.45087e-12
4.08	0	4.80384e-12	-8.58807e-12	-3.91386e-12	3.48758e-12	-2.36826e-12	6.5713e-12	6.38683e-12	-3.15104e-12	-3.45767e-12	-7.49368e-12	5.68383e-12	1.64529e-13	-1.05201e-12
4.1	0	-2.70481e-12	-3.58231e-12	-1.07968e-11	2.86186e-12	-4.24543e-12	-1.2826e-11	7.55349e-13	-2.24349e-14	9.68245e-12	-1.23648e-12	-1.19909e-12	1.64529e-13	2.70231e-12
4.12	0	4.80384e-12	-7.33663e-12	4.66173e-13	-2.76962e-12	-2.36826e-12	-5.31738e-12	-8.63045e-12	-2.52531e-12	2.96655e-13	-1.62538e-11	6.78068e-13	1.20532e-11	7.08235e-12
4.14	0	1.04951e-12	-7.33663e-12	4.84621e-12	-4.02106e-12	-4.87114e-12	-1.09489e-11	-6.12757e-12	-4.40248e-12	-3.29066e-13	-7.49368e-12	6.30955e-12	2.04169e-12	7.08235e-12
4.16	0	1.67524e-12	-3.58231e-12	-7.04247e-12	3.48758e-12	5.7661e-12	-9.37337e-13	3.88395e-12	4.98332e-12	1.28111e-11	-6.24224e-12	5.68383e-12	-5.46695e-12	2.07659e-12
4.18	0	4.17812e-12	-2.33087e-12	-6.41674e-12	2.23614e-12	1.34617e-13	2.81699e-12	9.51544e-12	-5.02819e-12	-9.54781e-13	-9.37084e-12	5.23533e-14	6.42173e-12	5.20519e-12
4.2	0	8.55815e-12	3.30061e-12	-7.04247e-12	-9.65254e-12	7.60339e-13	-2.8145e-12	2.63251e-12	2.48044e-12	-9.54781e-13	-1.87566e-11	1.25668e-11	4.54457e-12	-2.30345e-12
4.22	0	3.55239e-12	-1.70515e-12	-1.07968e-11	-4.02106e-12	2.01178e-12	-9.69741e-12	5.13539e-12	4.3576e-12	5.92814e-12	-8.11941e-12	7.56099e-12	-6.09267e-12	2.70231e-12
4.24	0	4.80384e-12	-9.83951e-12	-3.91386e-12	-1.21554e-11	2.01178e-12	-5.9431e-12	7.01255e-12	-1.62912e-11	9.68245e-12	-2.48792e-12	-1.19909e-12	2.66742e-12	8.95952e-12
4.26	0	4.80384e-12	-4.53709e-13	-1.41098e-12	-1.02783e-11	-6.74831e-12	-5.9431e-12	1.29634e-13	-9.40824e-12	-2.20622e-12	6.40677e-13	-3.07625e-12	2.04169e-12	-1.05201e-12
4.28	0	-1.45337e-12	5.17777e-12	-1.07968e-11	-1.51818e-12	-1.05026e-11	-7.19453e-12	-1.12181e-12	1.2492e-11	1.5481e-12	-3.73936e-12	-4.95341e-12	2.04169e-12	-7.93493e-12
4.3	0	4.23793e-13	-1.70515e-12	-1.07968e-11	-2.1439e-12	1.34617e-13	-2.8145e-12	1.38107e-12	9.98909e-12	8.43102e-12	-6.86796e-12	-2.45053e-12	7.90251e-13	8.25156e-13
4.32	0	8.55815e-12	-6.71091e-12	4.2205e-12	-1.0904e-11	3.26322e-12	-3.44022e-12	3.88395e-12	-1.8996e-12	9.22377e-13	-8.11941e-12	2.55523e-12	2.04169e-12	-1.05201e-12
4.34	0	-4.58197e-12	5.80349e-12	-5.16531e-12	-6.52395e-12	1.20233e-11	9.39828e-13	-1.74753e-12	-6.90536e-12	-9.54781e-13	-7.49368e-12	6.78068e-13	-6.71839e-12	-3.55489e-12
4.36	0	-5.83341e-12	7.05493e-12	-5.16531e-12	-4.02106e-12	2.01178e-12	-2.8145e-12	1.29634e-13	-1.27388e-12	1.09339e-11	3.14356e-12	-5.57913e-12	9.55033e-12	1.08367e-11
4.38	0	4.17812e-12	-7.96235e-12	-9.54535e-12	-9.02683e-12	-4.24543e-12	-9.69741e-12	6.38683e-12	4.3576e-12	2.79954e-12	3.14356e-12	6.93527e-12	1.08018e-11	1.14624e-11
4.4	0	2.92667e-12	1.42345e-12	-1.01711e-11	2.23614e-12	1.34617e-13	5.31987e-12	9.51544e-12	8.11193e-12	-9.54781e-13	-1.8622e-12	1.00639e-11	7.90251e-13	1.99434e-13
4.42	0	1.67524e-12	-4.53709e-13	-6.41674e-12	5.99047e-12	2.01178e-12	-1.56305e-12	3.88395e-12	6.86048e-12	9.68245e-12	-3.73936e-12	-5.73368e-13	-2.33835e-12	-5.43205e-12
4.44	0	2.92667e-12	-2.33087e-12	-6.41674e-12	4.1133e-12	1.38605e-12	-1.15746e-11	7.55349e-13	2.48044e-12	1.09339e-11	-4.9908e-12	-1.55907e-11	3.29313e-12	-1.05201e-12
4.46	0	1.1061e-11	8.9321e-12	-3.28815e-12	2.23614e-12	2.01178e-12	-6.56882e-12	-4.87613e-12	6.86048e-12	-5.96055e-12	-1.8622e-12	-4.32769e-12	-4.61186e-13	2.07659e-12
4.48	0	9.18388e-12	8.9321e-12	-8.29391e-12	3.48758e-12	9.52041e-12	-7.19453e-12	7.63827e-12	4.3576e-12	1.5481e-12	-1.5628e-11	3.18095e-12	-2.96407e-12	7.70807e-12
4.5	0	-4.58197e-12	2.04917e-12	1.71762e-12	-1.51818e-12	4.51466e-12	-6.56882e-12	7.01255e-12	-1.19111e-11	3.42526e-12	-9.37084e-12	-4.32769e-12	7.04745e-12	3.32804e-12
4.52	0	4.17812e-12	-6.08519e-12	-1.07968e-11	-1.21554e-11	-2.36826e-12	-1.56305e-12	-4.96087e-13	-4.40248e-12	1.5481e-12	-5.61653e-12	3.18095e-12	3.29313e-12	3.32804e-12
4.54	0	1.67524e-12	-7.96235e-12	-2.58141e-11	-4.02106e-12	-4.87114e-12	1.03256e-11	8.264e-12	8.73765e-12	1.15596e-11	-4.36508e-12	1.00639e-11	-8.59555e-12	7.08235e-12
4.56	0	-2.01929e-13	5.80349e-12	-1.14225e-11	-2.1439e-12	-6.74831e-12	5.31987e-12	1.01412e-11	-1.27388e-12	1.15596e-11	-1.8622e-12	-5.73368e-13	-4.84123e-12	4.57947e-12
4.58	0	-1.45337e-12	8.30637e-12	-9.54535e-12	-5.89822e-12	-8.62547e-12	2.19126e-12	9.51544e-12	-8.1568e-12	2.79954e-12	-3.11365e-12	-4.95341e-12	-1.71263e-12	-3.55489e-12
4.6	0	-4.58197e-12	5.17777e-12	-1.83054e-11	-3.39534e-12	7.60339e-13	2.81699e-12	2.00679e-12	2.48044e-12	-3.29066e-13	-9.99656e-12	1.30379e-12	-2.33835e-12	3.95375e-12
4.62	0	3.55239e-12	3.30061e-12	1.0919e-12	-1.51818e-12	3.26322e-12	4.06843e-12	2.00679e-12	-2.24349e-14	-2.20622e-12	-3.11365e-12	-6.83057e-12	7.04745e-12	3.95375e-12
4.64	0	5.42955e-12	-1.70515e-12	1.0919e-12	-7.77538e-12	1.38605e-12	-2.8145e-12	1.13926e-11	-2.52531e-12	-4.7091e-12	-1.06223e-11	1.92951e-12	7.67318e-12	-3.55489e-12
4.66	0	3.55239e-12	-6.71091e-12	-1.07968e-11	-6.52395e-12	3.88893e-12	5.31987e-12	8.88972e-12	1.2492e-11	6.55386e-12	-7.49368e-12	3.80667e-12	-1.04727e-11	-2.92917e-12
4.68	0	-3.33052e-12	-1.48453e-11	-5.79103e-12	4.1133e-12	4.51466e-12	5.94559e-12	7.63827e-12	1.229e-12	1.21853e-11	-3.11365e-12	-8.70773e-12	-1.71263e-12	-6.05777e-12
4.7	0	-8.33629e-12	1.72013e-13	1.0919e-12	9.11906e-12	-1.11683e-12	-3.11615e-13	1.51469e-11	-5.65392e-12	3.42526e-12	-1.68795e-11	1.92951e-12	-1.71263e-12	-7.30921e-12
4.72	0	-5.20769e-12	1.72013e-13	-1.26739e-11	3.48758e-12	5.7661e-12	-9.37337e-13	3.25823e-12	3.10617e-12	-4.08338e-12	-1.75052e-11	1.06896e-11	-5.46695e-12	-2.92917e-12
4.74	0	3.55239e-12	-3.58231e-12	-3.91386e-12	-6.52395e-12	6.39182e-12	-3.11615e-13	-3.62469e-12	1.85472e-12	9.22377e-13	-1.31252e-11	6.93527e-12	2.66742e-12	1.45087e-12
4.76	0	5.42955e-12	8.30637e-12	-3.91386e-12	-6.52395e-12	-4.87114e-12	9.07419e-12	2.00679e-12	-3.15104e-12	1.5481e-12	-1.06223e-11	7.56099e-12	1.08018e-11	2.70231e-12
4.78	0	-8.27644e-13	1.01835e-11	-1.64283e-11	-2.76962e-12	-9.25119e-12	2.81699e-12	5.13539e-12	7.4862e-12	-4.7091e-12	-6.86796e-12	1.00639e-11	-3.58979e-12	-1.67773e-12
4.8	0	2.92667e-12	-2.33087e-12	-6.41674e-12	-4.64678e-12	-7.37402e-12	-1.2826e-11	3.88395e-12	-2.24349e-14	3.42526e-12	-5.61653e-12	-1.05849e-11	-6.71839e-12	-7.30921e-12
4.82	0	9.18388e-12	7.97728e-13	-2.03671e-12	-4.64678e-12	2.01178e-12	3.14106e-13	7.63827e-12	-5.02819e-12	9.22377e-13	-5.61653e-12	-9.95917e-12	7.04745e-12	-1.2315e-11
4.84	0	-1.45337e-12	3.30061e-12	-2.03671e-12	-1.21554e-11	1.20233e-11	6.5713e-12	-3.62469e-12	7.4862e-12	-7.21198e-12	-3.73936e-12	5.05811e-12	1.14275e-11	5.20519e-12
4.86	0	-2.70481e-12	-6.71091e-12	4.66173e-13	-4.02106e-12	-1.74254e-12	-9.37337e-13	3.25823e-12	3.10617e-12	-3.45767e-12	-4.9908e-12	6.30955e-12	3.91885e-12	1.0211e-11
4.88	0	4.23793e-13	7.97728e-13	4.2205e-12	-2.76962e-12	-3.61971e-12	6.5713e-12	5.13539e-12	-6.27964e-12	-4.7091e-12	-1.31252e-11	-5.73368e-13	-1.08691e-12	1.99434e-13
4.9	0	1.04951e-12	9.55781e-12	1.0919e-12	-1.15297e-11	1.34617e-13	2.19126e-12	8.88972e-12	-3.15104e-12	-9.71486e-12	-3.11365e-12	-5.57913e-12	-4.21551e-12	-1.2315e-11
4.92	0	-2.01929e-13	2.67489e-12	-3.91386e-12	-7.77538e-12	5.7661e-12	-7.82025e-12	6.38683e-12	-2.24349e-14	-9.54781e-13	-6.24224e-12	-2.45053e-12	-4.61186e-13	-9.18637e-12
4.94	0	9.18388e-12	-1.35938e-11	-3.28815e-12	-3.39534e-12	-5.49686e-12	9.39828e-13	8.88972e-12	-1.0034e-11	9.22377e-13	-1.23648e-12	-3.07625e-12	1.20532e-11	-7.93493e-12
4.96	0	7.30672e-12	3.30061e-12	4.66173e-13	-1.02783e-11	7.60339e-13	-3.11615e-13	8.264e-12	1.85472e-12	1.5481e-12	-7.49368e-12	3.18095e-12	1.08018e-11	2.70231e-12
4.98	0	-7.08485e-12	-9.83951e-12	-1.58025e-11	-1.02783e-11	-1.74254e-12	-7.82025e-12	2.00679e-12	1.229e-12	-3.29066e-13	-4.36508e-12	5.68383e-12	7.90251e-13	5.83092e-12
5	0	-2.01929e-13	-9.83951e-12	-7.66819e-12	-2.66743e-13	-6.74831e-12	-9.37337e-13	-6.12757e-12	-5.65392e-12	7.8053e-12	-8.11941e-12	-2.45053e-12	5.79601e-12	2.70231e-12
5.02	0	-3.95625e-12	7.68065e-12	4.66173e-13	-1.21554e-11	2.01178e-12	4.69415e-12	-2.99897e-12	4.3576e-12	-2.20622e-12	-1.62538e-11	-1.82481e-12	1.64333e-11	-1.67773e-12
5.04	0	-1.45337e-12	9.55781e-12	-1.01711e-11	3.58979e-13	1.2649e-11	3.44271e-12	8.264e-12	4.98332e-12	1.5481e-12	-1.06223e-11	-3.07625e-12	1.64529e-13	8.95952e-12
5.06	0	6.681e-12	-1.07943e-12	-6.41674e-12	-2.1439e-12	-1.11683e-12	-5.9431e-12	7.01255e-12	-2.52531e-12	5.30242e-12	-9.37084e-12	-1.19909e-12	5.1703e-12	4.57947e-12
5.08	0	1.67524e-12	1.01835e-11	-3.28815e-12	-9.02683e-12	-7.99974e-12	-9.37337e-13	7.55349e-13	3.10617e-12	-4.08338e-12	-6.86796e-12	-4.32769e-12	1.01761e-11	-4.26287e-13
5.1	0	4.23793e-13	6.42921e-12	-1.64283e-11	-9.02683e-12	-4.24543e-12	-2.8145e-12	9.51544e-12	7.4862e-12	-1.5805e-12	-1.1248e-11	-5.57913e-12	-2.33835e-12	-4.26287e-13
5.12	0	4.17812e-12	-9.21379e-12	-3.28815e-12	-2.76962e-12	-4.87114e-12	-1.40775e-11	3.25823e-12	2.48044e-12	1.03082e-11	-7.49368e-12	-4.95341e-12	-4.61186e-13	-1.29407e-11
5.14	0	3.55239e-12	4.55205e-12	6.72338e-12	-8.92465e-13	-1.74254e-12	1.03256e-11	4.50967e-12	5.60905e-12	9.05674e-12	-1.18737e-11	1.06896e-11	1.14275e-11	-6.68349e-12
5.16	0	-6.45912e-12	8.9321e-12	1.71762e-12	-2.76962e-12	7.01754e-12	1.40799e-11	7.63827e-12	5.60905e-12	1.28111e-11	-1.62538e-11	6.93527e-12	2.66742e-12	5.83092e-12
5.18	0	2.30096e-12	-6.71091e-12	-4.53959e-12	-1.21554e-11	6.39182e-12	-1.15746e-11	-4.25041e-12	-6.90536e-12	2.15711e-11	-6.24224e-12	9.43815e-12	-7.96983e-12	3.95375e-12
5.2	0	-4.58197e-12	2.67489e-12	6.09765e-12	-1.02783e-11	3.26322e-12	-3.11615e-13	1.38107e-12	-1.8996e-12	4.05098e-12	9.40077e-12	1.92951e-12	5.79601e-12	-4.26287e-13
5.22	0	9.8096e-12	7.97728e-13	4.66173e-13	-2.76962e-12	-4.91104e-13	7.82275e-12	1.32698e-11	7.4862e-12	-1.5805e-12	-3.11365e-12	6.93527e-12	7.67318e-12	8.25156e-13
5.24	0	4.80384e-12	-9.83951e-12	-7.66819e-12	-1.51818e-12	-4.87114e-12	-3.11615e-13	6.38683e-12	1.229e-12	7.17958e-12	-6.86796e-12	3.80667e-12	2.04169e-12	-2.92917e-12
5.26	0	1.67524e-12	2.67489e-12	-1.41098e-12	-9.02683e-12	3.88893e-12	8.44847e-12	-1.74753e-12	-1.27388e-12	5.92814e-12	1.89212e-12	3.80667e-12	5.1703e-12	-5.43205e-12
5.28	0	3.55239e-12	1.64407e-11	-1.01711e-11	-1.0904e-11	-9.25119e-12	5.31987e-12	-1.74753e-12	2.48044e-12	-8.46343e-12	-2.48792e-12	6.93527e-12	1.64529e-13	-5.43205e-12
5.3	0	2.92667e-12	-1.70515e-12	-1.14225e-11	-5.2725e-12	-3.61971e-12	-1.09489e-11	-8.00473e-12	-5.65392e-12	2.96655e-13	-5.61653e-12	3.18095e-12	-1.29756e-11	-4.18061e-12
5.32	0	6.681e-12	-1.35938e-11	-7.85263e-13	-6.52395e-12	5.7661e-12	-4.06593e-12	-6.75329e-12	-2.52531e-12	2.96655e-13	-8.74513e-12	5.05811e-12	7.90251e-13	-1.05201e-12
5.34	0	5.42955e-12	2.04917e-12	-1.59548e-13	-8.4011e-12	2.01178e-12	3.14106e-13	2.00679e-12	3.10617e-12	-1.1592e-11	6.40677e-13	8.18671e-12	7.04745e-12	3.32804e-12
5.36	0	4.23793e-13	2.04917e-12	-8.29391e-12	-1.51818e-12	2.01178e-12	-5.9431e-12	-2.99897e-12	1.85472e-12	2.79954e-12	2.51783e-12	6.30955e-12	5.79601e-12	1.45087e-12
5.38	0	-8.27644e-13	2.67489e-12	2.96905e-12	-2.66743e-13	-2.36826e-12	-5.9431e-12	2.63251e-12	-2.24349e-14	4.67669e-12	-1.8622e-12	-1.19909e-12	-4.61186e-13	2.07659e-12
5.4	0	1.04951e-12	1.01835e-11	5.47193e-12	6.61617e-12	-4.87114e-12	9.39828e-13	2.63251e-12	1.18662e-11	5.92814e-12	-9.99656e-12	4.43239e-12	1.39304e-11	-6.05777e-12
5.42	0	1.04951e-12	2.67489e-12	-3.91386e-12	-2.76962e-12	-6.12259e-12	-2.8145e-12	1.38107e-12	4.3576e-12	3.42526e-12	-8.74513e-12	3.18095e-12	1.01761e-11	1.99434e-13
5.44	0	1.16868e-11	7.97728e-13	-2.03671e-12	-9.65254e-12	-2.99398e-12	6.5713e-12	1.38107e-12	2.48044e-12	7.8053e-12	1.06522e-11	-3.07625e-12	-7.96983e-12	2.07659e-12
5.46	0	2.92667e-12	6.42921e-12	-2.66243e-12	-3.39534e-12	-7.99974e-12	4.06843e-12	2.00679e-12	-2.24349e-14	-4.7091e-12	6.89788e-12	-4.95341e-12	6.42173e-12	-1.67773e-12
5.48	0	-4.58197e-12	5.80349e-12	-5.16531e-12	-2.66743e-13	7.01754e-12	-3.44022e-12	-1.12181e-12	-1.27388e-12	-9.54781e-13	-6.1076e-13	-6.83057e-12	5.79601e-12	-1.67773e-12
5.5	0	-2.01929e-13	-2.33087e-12	-3.91386e-12	-2.1439e-12	6.39182e-12	4.06843e-12	1.13926e-11	-2.52531e-12	5.30242e-12	-4.36508e-12	-5.57913e-12	-2.96407e-12	-1.2315e-11
5.52	0	-6.45912e-12	3.30061e-12	-1.41098e-12	-4.64678e-12	1.38605e-12	5.31987e-12	1.63983e-11	8.73765e-12	4.67669e-12	-6.1076e-13	-3.70197e-12	9.55033e-12	-1.29407e-11
5.54	0	-3.33052e-12	3.92633e-12	-1.32997e-11	-2.1439e-12	3.26322e-12	-4.69165e-12	1.38107e-12	4.98332e-12	-3.29066e-13	3.14356e-12	6.78068e-13	5.79601e-12	-7.30921e-12
5.56	0	1.67524e-12	-6.71091e-12	-1.14225e-11	4.1133e-12	-4.91104e-13	9.39828e-13	-4.87613e-12	-2.24349e-14	2.96655e-13	-5.61653e-12	-5.57913e-12	-1.71263e-12	-4.26287e-13
5.58	0	4.23793e-13	-1.1091e-11	-5.79103e-12	5.36475e-12	-1.23798e-11	8.44847e-12	7.01255e-12	4.98332e-12	6.55386e-12	-1.8622e-12	3.18095e-12	5.1703e-12	-4.18061e-12
5.6	0	-4.58197e-12	-1.70515e-12	-1.58025e-11	-9.65254e-12	-1.11283e-11	2.19126e-12	-2.99897e-12	-4.40248e-12	6.55386e-12	3.76928e-12	1.50696e-11	5.1703e-12	-1.16893e-11
5.62	0	4.23793e-13	-4.20803e-12	-5.16531e-12	2.86186e-12	-4.91104e-13	-7.82025e-12	-9.25617e-12	-1.0034e-11	5.92814e-12	-1.8622e-12	5.68383e-12	1.41597e-12	-1.05201e-12
5.64	0	2.30096e-12	-3.58231e-12	4.66173e-13	3.48758e-12	-6.12259e-12	5.94559e-12	4.50967e-12	-1.27388e-12	-3.45767e-12	-5.61653e-12	5.23533e-14	1.14275e-11	2.70231e-12
5.66	0	-8.27644e-13	-4.20803e-12	-2.66243e-12	-8.92465e-13	6.39182e-12	-4.69165e-12	5.13539e-12	1.229e-12	3.42526e-12	-6.24224e-12	3.80667e-12	2.66742e-12	-1.67773e-12
5.68	0	6.05527e-12	-1.07943e-12	-8.91963e-12	-4.02106e-12	3.88893e-12	-1.34517e-11	3.25823e-12	-1.37883e-11	4.05098e-12	-6.1076e-13	-4.32769e-12	1.41597e-12	-4.26287e-13
5.7	0	5.42955e-12	4.55205e-12	4.66173e-13	-5.2725e-12	-9.87691e-12	5.94559e-12	7.55349e-13	-1.06597e-11	-6.58626e-12	6.40677e-13	-5.57913e-12	-4.61186e-13	1.99434e-13
5.72	0	-2.70481e-12	1.01835e-11	-4.53959e-12	-2.1439e-12	-7.99974e-12	3.44271e-12	-2.37325e-12	8.73765e-12	2.79954e-12	-6.1076e-13	8.18671e-12	2.04169e-12	7.70807e-12
5.74	0	4.80384e-12	2.04917e-12	-9.54535e-12	-2.1439e-12	-3.61971e-12	-7.19453e-12	3.88395e-12	-2.24349e-14	4.05098e-12	-5.61653e-12	6.78068e-13	3.91885e-12	6.45663e-12
5.76	0	5.42955e-12	-1.23424e-11	-1.41098e-12	5.36475e-12	-3.61971e-12	7.82275e-12	-2.99897e-12	-1.27388e-12	-1.5805e-12	-8.11941e-12	-1.80935e-11	-2.96407e-12	-1.67773e-12
5.78	0	5.42955e-12	-1.70515e-12	-1.20482e-11	4.1133e-12	-5.49686e-12	1.03256e-11	-2.99897e-12	1.229e-12	3.42526e-12	-3.73936e-12	3.80667e-12	-3.58979e-12	2.07659e-12
5.8	0	9.8096e-12	3.92633e-12	-1.01711e-11	2.86186e-12	2.6375e-12	5.31987e-12	5.13539e-12	-5.65392e-12	1.71911e-11	6.89788e-12	1.31925e-11	-4.84123e-12	8.25156e-13
5.82	0	-5.83341e-12	-3.58231e-12	-7.04247e-12	5.36475e-12	-8.62547e-12	-3.44022e-12	-2.37325e-12	1.85472e-12	1.40625e-11	8.14932e-12	-9.33345e-12	1.41597e-12	1.45087e-12
5.84	0	-1.02134e-11	-1.07943e-12	-1.41098e-12	2.23614e-12	-7.37402e-12	-4.06593e-12	-1.74753e-12	1.229e-12	4.05098e-12	4.395e-12	-5.57913e-12	1.08018e-11	1.99434e-13
5.86	0	-3.95625e-12	2.04917e-12	-3.28815e-12	-4.64678e-12	-4.87114e-12	-5.9431e-12	1.38107e-12	-9.40824e-12	3.42526e-12	1.89212e-12	-5.73368e-13	1.01761e-11	7.08235e-12
5.88	0	2.30096e-12	-3.58231e-12	-1.59548e-13	7.86762e-12	-2.99398e-12	4.69415e-12	-4.87613e-12	6.03287e-13	6.55386e-12	3.76928e-12	3.80667e-12	-3.58979e-12	1.0211e-11
5.9	0	1.67524e-12	-2.33087e-12	-1.41098e-12	9.11906e-12	7.01754e-12	-9.37337e-13	1.29634e-13	1.2492e-11	-4.7091e-12	1.89212e-12	6.93527e-12	-2.33835e-12	2.07659e-12
5.92	0	6.05527e-12	-3.58231e-12	-1.07968e-11	-8.92465e-13	-1.11683e-12	-7.19453e-12	4.50967e-12	-3.15104e-12	-9.54781e-13	6.89788e-12	1.00639e-11	-4.61186e-13	8.25156e-13
5.94	0	6.681e-12	-6.71091e-12	2.96905e-12	3.48758e-12	-1.05026e-11	1.56554e-12	-4.96087e-13	-6.90536e-12	4.05098e-12	-1.23648e-12	-1.82481e-12	5.1703e-12	-5.43205e-12
5.96	0	-4.58197e-12	-5.45947e-12	4.66173e-13	-2.66743e-13	-4.24543e-12	1.15771e-11	-1.12181e-12	-2.52531e-12	3.42526e-12	6.89788e-12	-4.32769e-12	1.64529e-13	-3.55489e-12
5.98	0	-8.962e-12	-1.07943e-12	1.71762e-12	9.847e-13	7.01754e-12	4.69415e-12	2.00679e-12	-4.40248e-12	1.03082e-11	3.76928e-12	5.23533e-14	-8.59555e-12	-4.18061e-12
6	0	-2.01929e-13	-3.58231e-12	-5.79103e-12	3.48758e-12	-4.91104e-13	-3.44022e-12	2.00679e-12	-5.02819e-12	1.09339e-11	-3.73936e-12	2.55523e-12	-4.21551e-12	2.07659e-12
6.02	0	-8.27644e-13	5.80349e-12	-1.59548e-13	3.58979e-13	-1.74254e-12	4.06843e-12	-6.12757e-12	4.98332e-12	7.17958e-12	-5.61653e-12	8.18671e-12	-1.71263e-12	8.3338e-12
6.04	0	-3.33052e-12	1.42345e-12	4.66173e-13	-1.34069e-11	-1.74254e-12	4.69415e-12	-5.50185e-12	-4.40248e-12	-5.96055e-12	6.40677e-13	4.43239e-12	1.64529e-13	8.3338e-12
6.06	0	-3.33052e-12	-1.70515e-12	-6.41674e-12	7.86762e-12	-2.36826e-12	-7.19453e-12	2.63251e-12	-2.24349e-14	2.96655e-13	2.51783e-12	3.18095e-12	7.67318e-12	-1.67773e-12
6.08	0	-8.27644e-13	-7.96235e-12	1.71762e-12	1.03705e-11	1.34617e-13	-2.18877e-12	-1.74753e-12	3.10617e-12	-9.54781e-13	-6.24224e-12	-5.57913e-12	1.39304e-11	6.45663e-12
6.1	0	-1.45337e-12	-8.58807e-12	4.2205e-12	3.48758e-12	-1.74254e-12	-2.18877e-12	-4.25041e-12	-8.78252e-12	-9.54781e-13	-9.37084e-12	-1.82481e-12	1.14275e-11	5.20519e-12
6.12	0	-5.20769e-12	1.42345e-12	1.23549e-11	5.99047e-12	-5.49686e-12	-9.69741e-12	-7.37901e-12	-8.1568e-12	1.03082e-11	-1.8622e-12	6.30955e-12	7.67318e-12	3.95375e-12
6.14	0	-3.33052e-12	1.42345e-12	4.66173e-13	6.61617e-12	-7.37402e-12	-2.8145e-12	-3.62469e-12	-5.65392e-12	-1.5805e-12	3.76928e-12	-1.19909e-12	-1.08691e-12	1.14624e-11
6.16	0	6.05527e-12	-3.58231e-12	-1.20482e-11	-4.02106e-12	-4.91104e-13	-2.18877e-12	-5.50185e-12	-6.48157e-13	-8.46343e-12	1.49549e-14	1.38182e-11	7.04745e-12	1.33396e-11
6.18	0	2.30096e-12	-4.83375e-12	-8.91963e-12	-5.2725e-12	1.38605e-12	-9.37337e-13	3.25823e-12	-1.27388e-12	-1.5805e-12	-2.48792e-12	7.56099e-12	5.1703e-12	1.99434e-13
6.2	0	-8.33629e-12	-2.33087e-12	4.2205e-12	1.61042e-12	7.01754e-12	3.44271e-12	2.00679e-12	-2.24349e-14	4.05098e-12	3.76928e-12	-8.70773e-12	-4.61186e-13	5.20519e-12
6.22	0	-3.95625e-12	5.17777e-12	-1.59548e-13	6.61617e-12	3.88893e-12	-2.8145e-12	1.01412e-11	-6.27964e-12	5.30242e-12	6.27216e-12	1.30379e-12	-6.09267e-12	1.39653e-11
6.24	0	-2.07909e-12	-5.45947e-12	4.2205e-12	4.1133e-12	-1.74254e-12	-2.8145e-12	-9.88189e-12	-2.52531e-12	7.17958e-12	1.2664e-12	1.13153e-11	-1.04727e-11	8.25156e-13
6.26	0	-1.08392e-11	5.80349e-12	6.72338e-12	-2.1439e-12	4.51466e-12	9.07419e-12	-5.50185e-12	6.23476e-12	7.8053e-12	1.06522e-11	7.56099e-12	1.64529e-13	7.08235e-12
6.28	0	6.05527e-12	-7.33663e-12	4.2205e-12	2.86186e-12	7.01754e-12	8.44847e-12	-5.50185e-12	6.03287e-13	7.17958e-12	7.5236e-12	5.05811e-12	4.54457e-12	7.08235e-12
6.3	0	-3.95625e-12	-1.17167e-11	-5.16531e-12	4.1133e-12	-6.74831e-12	-2.8145e-12	-4.87613e-12	-6.90536e-12	1.5481e-12	-2.48792e-12	1.30379e-12	7.90251e-13	-4.26287e-13
6.32	0	-5.20769e-12	-2.33087e-12	5.47193e-12	7.86762e-12	-1.55084e-11	-2.8145e-12	-1.11333e-11	1.229e-12	-9.54781e-13	1.89212e-12	5.23533e-14	9.55033e-12	-1.04378e-11
6.34	0	1.04951e-12	1.72013e-13	2.34333e-12	-2.66743e-13	-5.49686e-12	4.06843e-12	-2.23963e-11	-3.15104e-12	-7.21198e-12	6.89788e-12	1.31925e-11	1.64529e-13	-1.04378e-11
6.36	0	-2.01929e-13	2.67489e-12	-1.01711e-11	-9.02683e-12	-1.11683e-12	2.19126e-12	-5.50185e-12	-6.27964e-12	-4.7091e-12	4.395e-12	1.13153e-11	-4.21551e-12	-2.30345e-12
6.38	0	-6.45912e-12	-4.83375e-12	-6.41674e-12	3.48758e-12	-2.36826e-12	7.19702e-12	-1.74753e-12	8.73765e-12	-2.20622e-12	6.40677e-13	-9.33345e-12	2.04169e-12	3.95375e-12
6.4	0	-5.83341e-12	5.17777e-12	-5.79103e-12	7.2419e-12	1.01461e-11	1.15771e-11	-2.37325e-12	9.98909e-12	-1.28435e-11	1.2664e-12	7.56099e-12	4.54457e-12	-4.26287e-13
6.42	0	1.67524e-12	7.68065e-12	-1.01711e-11	3.58979e-13	5.7661e-12	2.19126e-12	7.63827e-12	-1.27388e-12	7.17958e-12	-1.8622e-12	9.43815e-12	-5.46695e-12	2.70231e-12
6.44	0	-1.45337e-12	-2.33087e-12	-4.53959e-12	2.86186e-12	-1.36312e-11	-7.82025e-12	-2.37325e-12	-6.48157e-13	1.40625e-11	2.51783e-12	-8.70773e-12	-6.09267e-12	-6.68349e-12
6.46	0	-2.70481e-12	2.67489e-12	9.85197e-12	-2.66743e-13	-9.87691e-12	2.81699e-12	-8.63045e-12	7.4862e-12	2.79954e-12	3.14356e-12	-3.07625e-12	1.41597e-12	-3.55489e-12
6.48	0	2.92667e-12	1.72013e-13	-7.85263e-13	-9.02683e-12	3.26322e-12	-5.9431e-12	7.55349e-13	-6.48157e-13	-5.96055e-12	6.40677e-13	7.56099e-12	5.79601e-12	3.32804e-12
6.5	0	-4.58197e-12	-7.33663e-12	6.09765e-12	-2.76962e-12	5.14038e-12	-2.8145e-12	2.63251e-12	4.98332e-12	-4.08338e-12	7.5236e-12	4.43239e-12	-4.84123e-12	-6.68349e-12
6.52	0	1.67524e-12	-2.33087e-12	1.11034e-11	1.16219e-11	1.51519e-11	9.39828e-13	-1.74753e-12	1.18662e-11	-1.03406e-11	1.25294e-11	5.68383e-12	-4.21551e-12	8.3338e-12
6.54	0	2.30096e-12	2.67489e-12	-2.03671e-12	3.48758e-12	3.26322e-12	3.14106e-13	1.29634e-13	-5.65392e-12	-2.20622e-12	6.89788e-12	1.44439e-11	-2.33835e-12	3.32804e-12
6.56	0	-4.58197e-12	1.72013e-13	-7.85263e-13	-8.4011e-12	-1.42569e-11	-2.18877e-12	1.29634e-13	-6.48157e-13	-2.20622e-12	-1.1248e-11	5.68383e-12	7.90251e-13	3.32804e-12
6.58	0	1.04951e-12	1.42345e-12	1.0919e-12	-4.02106e-12	4.51466e-12	-2.8145e-12	1.38107e-12	1.229e-12	-5.96055e-12	1.89212e-12	7.56099e-12	5.79601e-12	8.95952e-12
6.6	0	-8.33629e-12	1.72013e-13	4.66173e-13	2.86186e-12	4.51466e-12	2.19126e-12	1.20183e-11	1.06148e-11	-1.5805e-12	6.89788e-12	9.43815e-12	2.04169e-12	7.70807e-12
6.62	0	-5.20769e-12	-4.20803e-12	2.96905e-12	3.48758e-12	-1.30055e-11	9.69991e-12	6.38683e-12	1.49949e-11	5.30242e-12	-5.61653e-12	5.05811e-12	-9.84699e-12	-7.93493e-12
6.64	0	5.42955e-12	-7.33663e-12	6.09765e-12	9.847e-13	-6.12259e-12	1.09514e-11	1.38107e-12	-2.52531e-12	-9.54781e-13	-8.74513e-12	-3.07625e-12	7.90251e-13	-6.05777e-12
6.66	0	7.30672e-12	-7.96235e-12	-1.59548e-13	6.61617e-12	1.13976e-11	-1.56305e-12	1.38107e-12	-1.25368e-11	-4.08338e-12	3.76928e-12	5.05811e-12	7.67318e-12	3.32804e-12
6.68	0	-2.01929e-13	5.17777e-12	-2.66243e-12	2.86186e-12	-1.11683e-12	-4.06593e-12	-1.12181e-12	3.10617e-12	-8.46343e-12	-2.48792e-12	2.55523e-12	2.66742e-12	-7.30921e-12
6.7	0	-2.70481e-12	1.1435e-11	-2.66243e-12	-1.51818e-12	-6.12259e-12	3.14106e-13	-2.99897e-12	8.73765e-12	-4.7091e-12	-3.11365e-12	-7.45629e-12	5.79601e-12	-2.30345e-12
6.72	0	-8.27644e-13	-6.71091e-12	-5.79103e-12	-8.92465e-13	-8.62547e-12	-1.56305e-12	-1.12181e-12	4.98332e-12	2.79954e-12	6.27216e-12	-6.20485e-12	-3.58979e-12	2.70231e-12
6.74	0	-9.58773e-12	-6.08519e-12	3.59477e-12	-2.1439e-12	7.60339e-13	-9.37337e-13	-3.62469e-12	5.60905e-12	4.05098e-12	-1.18737e-11	1.30379e-12	-4.84123e-12	-1.29407e-11
6.76	0	4.23793e-13	2.04917e-12	1.36063e-11	2.23614e-12	7.01754e-12	3.14106e-13	-3.62469e-12	8.73765e-12	9.22377e-13	-1.24994e-11	-4.95341e-12	4.54457e-12	-1.48179e-11
6.78	0	5.42955e-12	7.97728e-13	4.66173e-13	9.847e-13	9.52041e-12	-9.37337e-13	-5.50185e-12	-3.15104e-12	7.17958e-12	5.64644e-12	-3.07625e-12	-6.09267e-12	4.57947e-12
6.8	0	-1.08392e-11	2.04917e-12	4.66173e-13	-5.89822e-12	1.38605e-12	-2.18877e-12	6.38683e-12	-4.40248e-12	-2.83195e-12	-1.8622e-12	6.93527e-12	-4.21551e-12	1.45087e-12
6.82	0	-7.71057e-12	3.30061e-12	9.22626e-12	4.73902e-12	-4.87114e-12	-2.18877e-12	-1.11333e-11	-6.48157e-13	2.17381e-12	-9.37084e-12	8.18671e-12	4.54457e-12	-1.29407e-11
6.84	0	-8.27644e-13	1.72013e-13	1.0919e-12	-8.92465e-13	7.01754e-12	-4.69165e-12	-4.96087e-13	8.11193e-12	5.92814e-12	3.76928e-12	-4.95341e-12	-4.21551e-12	-1.67773e-12
6.86	0	3.55239e-12	-7.96235e-12	-3.28815e-12	-8.92465e-13	9.52041e-12	-3.11615e-13	6.38683e-12	3.10617e-12	-5.96055e-12	2.51783e-12	-3.70197e-12	2.66742e-12	9.58524e-12
6.88	0	-3.95625e-12	-2.95659e-12	5.47193e-12	9.847e-13	-2.36826e-12	2.81699e-12	-9.88189e-12	1.06148e-11	-8.46343e-12	-3.73936e-12	-3.07625e-12	1.01761e-11	2.70231e-12
6.9	0	6.681e-12	1.08093e-11	-2.66243e-12	4.73902e-12	5.7661e-12	-5.9431e-12	-8.63045e-12	3.10617e-12	1.5481e-12	-4.36508e-12	6.78068e-13	7.04745e-12	5.83092e-12
6.92	0	2.92667e-12	2.67489e-12	-5.16531e-12	2.23614e-12	4.51466e-12	-1.56305e-12	2.63251e-12	-1.50397e-11	8.43102e-12	-1.23648e-12	6.30955e-12	-6.71839e-12	5.83092e-12
6.94	0	-6.45912e-12	-4.20803e-12	8.60054e-12	2.86186e-12	-1.11283e-11	4.06843e-12	-8.63045e-12	-5.02819e-12	1.5481e-12	-6.24224e-12	-3.07625e-12	-4.84123e-12	-7.93493e-12
6.96	0	-1.45337e-12	5.17777e-12	4.2205e-12	6.61617e-12	1.38605e-12	4.69415e-12	-1.55134e-11	-1.27388e-12	9.22377e-13	6.89788e-12	-3.07625e-12	-9.22127e-12	-4.18061e-12
6.98	0	-8.962e-12	8.30637e-12	-3.28815e-12	-4.02106e-12	1.32747e-11	-4.69165e-12	2.63251e-12	3.10617e-12	-3.45767e-12	3.14356e-12	8.81243e-12	-9.22127e-12	-1.67773e-12
7	0	2.30096e-12	1.1435e-11	1.0919e-12	9.847e-13	-6.12259e-12	-6.56882e-12	-1.74753e-12	-1.27388e-12	-1.1592e-11	-2.48792e-12	3.18095e-12	-1.71263e-12	-7.30921e-12
7.02	0	1.29382e-11	8.30637e-12	1.0919e-12	1.28734e-11	-6.74831e-12	-4.69165e-12	-4.87613e-12	1.229e-12	7.8053e-12	2.51783e-12	-1.55907e-11	5.1703e-12	-1.67773e-12
7.04	0	1.67524e-12	-1.07943e-12	1.71762e-12	5.36475e-12	5.14038e-12	-9.69741e-12	-4.87613e-12	-1.8996e-12	1.34368e-11	-1.23648e-12	-6.20485e-12	-4.84123e-12	-4.18061e-12
7.06	0	1.04951e-12	-4.20803e-12	3.59477e-12	-2.1439e-12	-1.11683e-12	6.5713e-12	-4.87613e-12	-3.15104e-12	5.30242e-12	-1.1248e-11	-5.57913e-12	-2.33835e-12	-1.10635e-11
7.08	0	4.17812e-12	8.9321e-12	-7.85263e-13	5.99047e-12	-3.61971e-12	7.82275e-12	-4.25041e-12	4.98332e-12	2.17381e-12	-6.24224e-12	-6.83057e-12	7.90251e-13	-6.68349e-12
7.1	0	-8.27644e-13	2.04917e-12	-1.14225e-11	-2.1439e-12	7.60339e-13	-1.56305e-12	-4.25041e-12	-4.40248e-12	2.17381e-12	3.76928e-12	-2.45053e-12	-9.22127e-12	-1.67773e-12
7.12	0	-7.71057e-12	-1.70515e-12	-3.91386e-12	-1.0904e-11	-2.36826e-12	6.5713e-12	-6.12757e-12	5.60905e-12	5.92814e-12	-1.1248e-11	2.55523e-12	-6.71839e-12	-4.26287e-13
7.14	0	-5.20769e-12	2.67489e-12	1.11034e-11	4.1133e-12	-6.74831e-12	9.07419e-12	-9.88189e-12	3.73188e-12	7.8053e-12	2.51783e-12	-8.70773e-12	-4.84123e-12	7.70807e-12
7.16	0	-3.33052e-12	-1.07943e-12	7.3491e-12	9.847e-13	-1.11683e-12	2.19126e-12	-1.74753e-12	-2.24349e-14	5.92814e-12	3.76928e-12	-2.45053e-12	-4.21551e-12	1.99434e-13
7.18	0	-3.95625e-12	2.04917e-12	2.96905e-12	-3.39534e-12	2.6375e-12	3.44271e-12	7.55349e-13	1.74977e-11	-2.83195e-12	-6.24224e-12	-7.45629e-12	4.54457e-12	-7.30921e-12
7.2	0	4.17812e-12	-4.53709e-13	-2.66243e-12	2.23614e-12	-1.74254e-12	-3.11615e-13	-2.99897e-12	1.06148e-11	-2.20622e-12	-2.48792e-12	-3.07625e-12	5.79601e-12	8.25156e-13
7.22	0	8.55815e-12	1.72013e-13	-3.91386e-12	1.03705e-11	8.26899e-12	-3.44022e-12	1.38107e-12	6.23476e-12	2.96655e-13	4.395e-12	-6.20485e-12	-7.96983e-12	-7.93493e-12
7.24	0	4.17812e-12	4.55205e-12	2.96905e-12	-2.76962e-12	7.60339e-13	5.94559e-12	1.38107e-12	-1.27388e-12	-4.08338e-12	-9.37084e-12	1.92951e-12	-6.09267e-12	-1.54436e-11
7.26	0	1.04951e-12	5.17777e-12	3.59477e-12	-7.77538e-12	-3.61971e-12	1.65828e-11	2.63251e-12	1.85472e-12	4.05098e-12	-8.11941e-12	5.68383e-12	8.92461e-12	5.83092e-12
7.28	0	4.80384e-12	8.9321e-12	2.34333e-12	7.2419e-12	-4.91104e-13	3.14106e-13	2.00679e-12	1.229e-12	4.05098e-12	1.25294e-11	6.78068e-13	2.66742e-12	8.3338e-12
7.3	0	4.17812e-12	-1.17167e-11	2.34333e-12	9.847e-13	-4.91104e-13	-9.37337e-13	-2.37325e-12	-5.65392e-12	-3.45767e-12	6.27216e-12	-2.45053e-12	-7.96983e-12	-1.54436e-11
7.32	0	3.55239e-12	1.72013e-13	-3.91386e-12	-1.27811e-11	5.7661e-12	3.44271e-12	7.63827e-12	6.03287e-13	-8.46343e-12	-9.99656e-12	-1.82481e-12	7.67318e-12	-5.43205e-12
7.34	0	1.04353e-11	9.55781e-12	-7.66819e-12	2.23614e-12	8.26899e-12	5.31987e-12	4.50967e-12	5.60905e-12	5.30242e-12	-6.24224e-12	9.43815e-12	1.08018e-11	-2.30345e-12
7.36	0	-8.27644e-13	8.30637e-12	-1.14225e-11	9.847e-13	1.34617e-13	7.19702e-12	4.50967e-12	9.98909e-12	9.68245e-12	-3.73936e-12	1.00639e-11	1.41597e-12	-1.29407e-11
7.38	0	1.67524e-12	7.05493e-12	-8.91963e-12	-4.02106e-12	-1.48827e-11	7.19702e-12	8.264e-12	1.85472e-12	-2.20622e-12	-1.8622e-12	3.18095e-12	-4.61186e-13	-1.16893e-11
7.4	0	1.35639e-11	-2.95659e-12	-4.53959e-12	1.91306e-11	-7.37402e-12	8.44847e-12	-4.87613e-12	-6.27964e-12	6.55386e-12	1.2664e-12	-3.70197e-12	-2.96407e-12	-2.92917e-12
7.42	0	1.41896e-11	-4.53709e-13	-1.45511e-11	9.11906e-12	9.52041e-12	9.39828e-13	-4.25041e-12	2.48044e-12	5.30242e-12	9.40077e-12	-3.70197e-12	-4.84123e-12	1.99434e-13
7.44	0	-6.45912e-12	7.05493e-12	-9.54535e-12	3.48758e-12	-2.36826e-12	2.81699e-12	2.00679e-12	1.12405e-11	-5.96055e-12	-6.24224e-12	5.23533e-14	1.41597e-12	2.70231e-12
7.46	0	1.04951e-12	3.30061e-12	6.09765e-12	1.16219e-11	-1.11683e-12	5.31987e-12	2.63251e-12	-2.52531e-12	2.17381e-12	-8.74513e-12	8.81243e-12	-4.21551e-12	2.70231e-12
7.48	0	1.66925e-11	-1.07943e-12	-8.91963e-12	1.34991e-11	1.32747e-11	4.69415e-12	-8.00473e-12	-2.52531e-12	9.05674e-12	6.27216e-12	1.1941e-11	-1.36013e-11	-5.43205e-12
7.5	0	4.80384e-12	-2.33087e-12	-1.95569e-11	-1.51818e-12	7.64326e-12	6.5713e-12	2.00679e-12	6.23476e-12	-7.21198e-12	-4.9908e-12	5.68383e-12	-3.58979e-12	-1.10635e-11
7.52	0	-4.58197e-12	-6.08519e-12	-1.14225e-11	5.99047e-12	-1.11683e-12	-2.8145e-12	5.13539e-12	8.11193e-12	-6.58626e-12	-6.86796e-12	-3.70197e-12	1.08018e-11	-3.55489e-12
7.54	0	7.30672e-12	5.80349e-12	7.3491e-12	9.11906e-12	6.39182e-12	-5.31738e-12	-9.88189e-12	5.60905e-12	7.17958e-12	2.51783e-12	-7.45629e-12	-4.84123e-12	5.83092e-12
7.56	0	6.681e-12	1.20607e-11	3.59477e-12	-3.39534e-12	5.7661e-12	7.82275e-12	-9.25617e-12	-3.15104e-12	-2.83195e-12	-4.9908e-12	5.23533e-14	-7.34411e-12	2.07659e-12
7.58	0	-1.45337e-12	1.76922e-11	-3.91386e-12	1.03705e-11	2.6375e-12	9.69991e-12	-1.12181e-12	-3.15104e-12	2.17381e-12	1.2664e-12	3.18095e-12	7.90251e-13	1.99434e-13
7.6	0	2.92667e-12	8.30637e-12	-1.01711e-11	1.03705e-11	2.6375e-12	9.39828e-13	-1.12181e-12	2.48044e-12	7.8053e-12	1.00265e-11	-4.32769e-12	-4.21551e-12	2.70231e-12
7.62	0	-2.70481e-12	3.30061e-12	-2.66243e-12	-8.4011e-12	-7.99974e-12	9.39828e-13	-7.37901e-12	-5.02819e-12	2.79954e-12	-2.48792e-12	-9.33345e-12	-4.21551e-12	3.95375e-12
7.64	0	-1.14649e-11	-4.83375e-12	-1.59548e-13	-7.77538e-12	-4.87114e-12	-9.37337e-13	-1.11333e-11	-1.27388e-12	-9.08915e-12	-1.8622e-12	-3.07625e-12	1.64529e-13	2.70231e-12
7.66	0	1.67524e-12	2.04917e-12	-2.03671e-12	2.86186e-12	7.64326e-12	2.19126e-12	-1.17591e-11	-7.53108e-12	-3.29066e-13	4.395e-12	-3.07625e-12	-6.09267e-12	-2.92917e-12
7.68	0	6.05527e-12	1.33121e-11	1.0919e-12	-3.39534e-12	5.7661e-12	5.31987e-12	-1.74753e-12	-1.25368e-11	-3.29066e-13	-3.11365e-12	-5.57913e-12	7.90251e-13	-1.16893e-11
7.7	0	-8.33629e-12	2.67489e-12	-2.03671e-12	-1.02783e-11	-7.37402e-12	4.69415e-12	2.63251e-12	-9.40824e-12	-5.33483e-12	-3.11365e-12	-1.82481e-12	1.08018e-11	-1.29407e-11
7.72	0	2.30096e-12	3.92633e-12	-3.91386e-12	7.2419e-12	8.26899e-12	4.69415e-12	-4.96087e-13	-1.0034e-11	4.05098e-12	1.5658e-11	-5.57913e-12	-6.71839e-12	2.07659e-12
7.74	0	-3.33052e-12	-1.70515e-12	7.97482e-12	6.61617e-12	6.39182e-12	-9.0717e-12	-1.12181e-12	-2.52531e-12	-3.29066e-13	-3.73936e-12	5.68383e-12	-9.22127e-12	2.07659e-12
7.76	0	-7.08485e-12	6.42921e-12	3.59477e-12	-1.40326e-11	-1.11283e-11	9.39828e-13	-5.50185e-12	-1.8996e-12	-4.08338e-12	-9.99656e-12	9.43815e-12	3.91885e-12	-2.30345e-12
7.78	0	9.18388e-12	2.01951e-11	1.71762e-12	3.58979e-13	-2.99398e-12	6.5713e-12	-6.75329e-12	-8.1568e-12	1.46882e-11	-6.1076e-13	5.23533e-14	7.90251e-13	1.99434e-13
7.8	0	7.30672e-12	1.51893e-11	2.34333e-12	1.41248e-11	1.57776e-11	2.81699e-12	-4.25041e-12	-4.40248e-12	1.15596e-11	-6.1076e-13	2.55523e-12	-2.96407e-12	4.57947e-12
7.82	0	-1.45337e-12	2.67489e-12	-2.03671e-12	4.73902e-12	-2.99398e-12	3.44271e-12	6.38683e-12	-1.27388e-12	-1.53463e-11	-4.36508e-12	5.05811e-12	1.64529e-13	2.07659e-12
7.84	0	9.18388e-12	7.05493e-12	2.96905e-12	4.73902e-12	2.6375e-12	7.19702e-12	-3.62469e-12	-2.52531e-12	2.96655e-13	-3.73936e-12	-4.32769e-12	-4.84123e-12	-5.43205e-12
7.86	0	2.92667e-12	7.68065e-12	4.84621e-12	-2.66743e-13	1.13976e-11	-6.56882e-12	-8.00473e-12	-6.27964e-12	3.42526e-12	8.14932e-12	-4.95341e-12	-4.21551e-12	2.07659e-12
7.88	0	-8.962e-12	1.72013e-13	2.34333e-12	-5.2725e-12	3.26322e-12	-3.44022e-12	-1.74753e-12	-1.06597e-11	-2.83195e-12	-6.86796e-12	3.80667e-12	1.41597e-12	-2.92917e-12
7.9	0	1.04353e-11	4.55205e-12	-1.59548e-13	5.36475e-12	-2.99398e-12	6.5713e-12	-2.99897e-12	-5.02819e-12	-9.54781e-13	2.51783e-12	3.80667e-12	1.41597e-12	-7.30921e-12
7.92	0	1.1061e-11	1.01835e-11	4.66173e-13	7.2419e-12	3.26322e-12	5.94559e-12	4.50967e-12	1.229e-12	-1.5805e-12	6.89788e-12	1.50696e-11	-3.58979e-12	-1.05201e-12
7.94	0	-6.45912e-12	4.55205e-12	3.59477e-12	3.48758e-12	-2.36826e-12	-3.11615e-13	1.57726e-11	-3.15104e-12	-7.21198e-12	5.64644e-12	1.1941e-11	1.64529e-13	-4.80633e-12
7.96	0	-1.45337e-12	6.42921e-12	7.3491e-12	-2.66743e-13	-1.17541e-11	2.81699e-12	-2.99897e-12	4.3576e-12	1.5481e-12	-3.73936e-12	2.55523e-12	8.92461e-12	-4.18061e-12
7.98	0	9.8096e-12	5.80349e-12	-5.79103e-12	-2.66743e-13	7.60339e-13	4.06843e-12	-4.87613e-12	4.98332e-12	-2.83195e-12	-8.74513e-12	-2.45053e-12	-4.61186e-13	4.57947e-12
8	0	-1.45337e-12	-1.70515e-12	-4.53959e-12	-8.92465e-13	-4.91104e-13	1.56554e-12	7.63827e-12	9.36337e-12	-9.71486e-12	-1.62538e-11	2.55523e-12	-1.23499e-11	-4.80633e-12
8.02	0	-1.45935e-11	-4.83375e-12	9.85197e-12	-6.52395e-12	-4.91104e-13	-3.11615e-13	8.88972e-12	6.03287e-13	-8.46343e-12	-6.1076e-13	-3.70197e-12	-2.33835e-12	-1.67773e-12
8.04	0	-2.70481e-12	5.80349e-12	9.85197e-12	-2.76962e-12	7.64326e-12	-2.18877e-12	1.38107e-12	1.229e-12	-3.45767e-12	8.14932e-12	-1.82481e-12	5.1703e-12	3.32804e-12
8.06	0	4.80384e-12	2.04917e-12	-1.59548e-13	5.99047e-12	2.01178e-12	4.69415e-12	-9.88189e-12	1.229e-12	-7.21198e-12	2.51783e-12	5.23533e-14	1.26789e-11	1.99434e-13
8.08	0	3.55239e-12	3.30061e-12	5.47193e-12	3.48758e-12	1.34617e-13	6.5713e-12	2.63251e-12	-8.78252e-12	-9.08915e-12	9.40077e-12	1.30379e-12	9.55033e-12	-6.05777e-12
8.1	0	-3.95625e-12	3.92633e-12	2.96905e-12	1.28734e-11	7.60339e-13	7.19702e-12	4.50967e-12	-6.48157e-13	4.05098e-12	1.00265e-11	-1.19909e-12	2.66742e-12	-2.92917e-12
8.12	0	-9.58773e-12	2.04917e-12	-9.54535e-12	4.1133e-12	-3.61971e-12	-7.19453e-12	4.50967e-12	1.12405e-11	-2.20622e-12	6.40677e-13	-2.45053e-12	1.39304e-11	-7.30921e-12
8.14	0	-8.962e-12	-1.70515e-12	-1.01711e-11	-1.0904e-11	-4.24543e-12	-2.8145e-12	2.00679e-12	-6.48157e-13	-2.83195e-12	5.64644e-12	1.92951e-12	8.92461e-12	-1.16893e-11
8.16	0	4.80384e-12	1.42345e-12	4.66173e-13	-8.92465e-13	8.26899e-12	2.81699e-12	-6.75329e-12	-3.15104e-12	5.30242e-12	9.40077e-12	-2.45053e-12	-6.09267e-12	-1.05201e-12
8.18	0	8.55815e-12	3.30061e-12	-5.16531e-12	4.73902e-12	7.60339e-13	3.14106e-13	-8.00473e-12	-6.90536e-12	-7.83771e-12	3.76928e-12	1.30379e-12	-2.33835e-12	5.20519e-12
8.2	0	-1.08392e-11	6.42921e-12	1.0919e-12	-2.76962e-12	-4.91104e-13	-2.18877e-12	-2.99897e-12	4.98332e-12	-4.08338e-12	9.40077e-12	1.30379e-12	6.42173e-12	5.83092e-12
8.22	0	-7.08485e-12	-4.83375e-12	1.23549e-11	9.11906e-12	8.26899e-12	-2.8145e-12	-4.96087e-13	2.48044e-12	9.05674e-12	5.64644e-12	-1.19909e-12	-2.33835e-12	1.20881e-11
8.24	0	-8.27644e-13	-8.58807e-12	-7.85263e-13	1.03705e-11	1.07719e-11	4.69415e-12	9.51544e-12	8.11193e-12	-2.83195e-12	-6.86796e-12	3.18095e-12	-2.96407e-12	8.25156e-13
8.26	0	-7.71057e-12	7.05493e-12	-2.66243e-12	-4.02106e-12	1.38605e-12	1.09514e-11	5.13539e-12	9.36337e-12	-1.34692e-11	-6.1076e-13	-4.95341e-12	7.04745e-12	-6.68349e-12
8.28	0	-3.33052e-12	4.55205e-12	-7.85263e-13	-2.1439e-12	1.38605e-12	5.31987e-12	-1.48877e-11	1.85472e-12	-4.08338e-12	1.5658e-11	-5.57913e-12	-1.08691e-12	5.20519e-12
8.3	0	-6.45912e-12	-9.21379e-12	-1.01711e-11	2.23614e-12	5.14038e-12	9.69991e-12	-1.74753e-12	-1.27388e-12	-3.45767e-12	-6.1076e-13	3.80667e-12	-4.21551e-12	-1.05201e-12
8.32	0	-2.01929e-13	1.72013e-13	1.0919e-12	4.1133e-12	-1.11683e-12	5.94559e-12	2.63251e-12	1.85472e-12	-1.09663e-11	-6.1076e-13	1.00639e-11	6.42173e-12	-1.16893e-11
8.34	0	6.05527e-12	7.97728e-13	6.09765e-12	-5.2725e-12	-4.87114e-12	-5.31738e-12	7.55349e-13	-6.27964e-12	-5.96055e-12	1.06522e-11	-1.82481e-12	7.90251e-13	5.20519e-12
8.36	0	1.1061e-11	-9.83951e-12	-3.28815e-12	2.86186e-12	-4.91104e-13	-7.82025e-12	3.25823e-12	-6.48157e-13	-7.83771e-12	-7.49368e-12	-3.70197e-12	-2.33835e-12	3.95375e-12
8.38	0	-3.95625e-12	2.04917e-12	4.2205e-12	-2.76962e-12	1.38605e-12	3.14106e-13	7.01255e-12	6.86048e-12	-1.03406e-11	-1.1248e-11	4.43239e-12	3.91885e-12	-1.10635e-11
8.4	0	-5.20769e-12	3.92633e-12	4.2205e-12	-5.89822e-12	-6.12259e-12	9.39828e-13	6.38683e-12	1.12405e-11	-9.54781e-13	1.89212e-12	5.05811e-12	2.04169e-12	-2.92917e-12
8.42	0	2.30096e-12	-1.70515e-12	-3.91386e-12	4.1133e-12	2.6375e-12	5.31987e-12	-4.96087e-13	8.11193e-12	-2.83195e-12	-6.24224e-12	2.55523e-12	-6.71839e-12	3.95375e-12
8.44	0	-1.14649e-11	-3.58231e-12	1.71762e-12	-9.65254e-12	2.01178e-12	4.69415e-12	-2.99897e-12	1.2492e-11	-7.21198e-12	-7.49368e-12	1.00639e-11	-4.84123e-12	-6.68349e-12
8.46	0	-3.95625e-12	-6.71091e-12	9.85197e-12	-1.5284e-11	7.01754e-12	2.81699e-12	-6.75329e-12	6.03287e-13	5.92814e-12	1.06522e-11	-2.45053e-12	-1.08691e-12	-4.26287e-13
8.48	0	5.42955e-12	-8.58807e-12	6.72338e-12	-2.1439e-12	6.39182e-12	9.39828e-13	8.88972e-12	3.10617e-12	2.96655e-13	1.2664e-12	-5.73368e-13	-3.58979e-12	2.70231e-12
8.5	0	-7.08485e-12	-1.07943e-12	-1.41098e-12	-1.51818e-12	1.38605e-12	-7.19453e-12	1.38107e-12	3.10617e-12	-8.46343e-12	-1.37509e-11	4.43239e-12	7.90251e-13	8.25156e-13
8.52	0	-1.3342e-11	-1.70515e-12	-2.03671e-12	-6.52395e-12	2.6375e-12	-7.82025e-12	-4.87613e-12	-7.53108e-12	-9.08915e-12	6.40677e-13	-6.20485e-12	1.41597e-12	-7.93493e-12
8.54	0	-1.3342e-11	-2.95659e-12	-7.85263e-13	4.73902e-12	1.34617e-13	-9.37337e-13	-2.99897e-12	1.229e-12	9.22377e-13	1.31551e-11	-4.32769e-12	1.41597e-12	5.20519e-12
8.56	0	-1.45337e-12	5.17777e-12	7.97482e-12	2.86186e-12	-2.36826e-12	-3.44022e-12	5.13539e-12	7.4862e-12	-4.08338e-12	2.51783e-12	-4.95341e-12	-4.21551e-12	-1.67773e-12
8.58	0	3.55239e-12	3.92633e-12	6.72338e-12	-5.2725e-12	3.26322e-12	-5.9431e-12	3.25823e-12	6.03287e-13	5.30242e-12	1.89212e-12	-1.19909e-12	1.64529e-13	-9.81209e-12
8.6	0	2.92667e-12	1.72013e-13	4.66173e-13	4.73902e-12	-1.74254e-12	-1.56305e-12	-1.05076e-11	6.86048e-12	4.67669e-12	1.00265e-11	-5.73368e-13	1.41597e-12	3.32804e-12
8.62	0	-6.45912e-12	4.55205e-12	3.59477e-12	5.36475e-12	-3.61971e-12	-3.11615e-13	-5.50185e-12	-6.48157e-13	-6.58626e-12	8.77504e-12	5.05811e-12	2.04169e-12	1.33396e-11
8.64	0	1.67524e-12	-7.96235e-12	3.59477e-12	-7.77538e-12	-2.99398e-12	-2.18877e-12	1.07669e-11	-2.52531e-12	2.96655e-13	6.27216e-12	-6.83057e-12	1.41597e-12	2.07659e-12
8.66	0	5.42955e-12	-1.85996e-11	-7.85263e-13	-6.52395e-12	8.26899e-12	7.19702e-12	7.01255e-12	5.60905e-12	7.17958e-12	6.89788e-12	-1.62164e-11	1.64529e-13	2.70231e-12
8.68	0	-4.58197e-12	-1.42196e-11	4.84621e-12	4.1133e-12	-1.11683e-12	-5.31738e-12	1.29634e-13	3.73188e-12	-9.08915e-12	-6.1076e-13	-9.33345e-12	2.66742e-12	5.83092e-12
8.7	0	-8.27644e-13	-4.53709e-13	9.85197e-12	-8.4011e-12	-7.37402e-12	-1.40775e-11	7.55349e-13	-6.48157e-13	-1.09663e-11	-6.24224e-12	1.92951e-12	2.66742e-12	1.45087e-12
8.72	0	1.67524e-12	-5.45947e-12	5.47193e-12	-5.89822e-12	8.26899e-12	-4.06593e-12	-8.63045e-12	-4.40248e-12	5.92814e-12	-8.11941e-12	6.30955e-12	-2.96407e-12	1.27138e-11
8.74	0	-2.01929e-13	-8.58807e-12	-8.29391e-12	6.61617e-12	7.01754e-12	-9.37337e-13	1.38107e-12	-5.02819e-12	4.67669e-12	-6.86796e-12	-3.07625e-12	3.91885e-12	1.4591e-11
8.76	0	-5.20769e-12	-4.20803e-12	2.34333e-12	-5.89822e-12	-7.37402e-12	-1.59546e-11	1.29634e-13	-5.02819e-12	-2.83195e-12	-3.73936e-12	-5.57913e-12	1.64529e-13	-1.05201e-12
8.78	0	1.04353e-11	-5.45947e-12	1.04777e-11	-1.34069e-11	7.64326e-12	-1.56305e-12	-2.37325e-12	6.03287e-13	-2.83195e-12	6.89788e-12	-3.07625e-12	-9.84699e-12	7.08235e-12
8.8	0	2.92667e-12	-1.23424e-11	8.60054e-12	5.99047e-12	9.52041e-12	6.5713e-12	8.264e-12	8.11193e-12	-6.58626e-12	6.89788e-12	5.23533e-14	-2.96407e-12	4.57947e-12
8.82	0	-1.58449e-11	-8.58807e-12	9.85197e-12	1.61042e-12	-4.24543e-12	-5.31738e-12	1.63983e-11	-2.52531e-12	-4.08338e-12	1.2664e-12	9.43815e-12	7.67318e-12	-1.16893e-11
8.84	0	-1.08392e-11	-7.33663e-12	1.0919e-12	-2.1439e-12	-5.49686e-12	-3.44022e-12	2.63251e-12	-1.8996e-12	5.30242e-12	1.49549e-14	1.92951e-12	-4.61186e-13	-7.30921e-12
8.86	0	-2.01929e-13	-8.58807e-12	4.84621e-12	5.36475e-12	-4.91104e-13	6.5713e-12	-4.87613e-12	5.60905e-12	-4.7091e-12	-9.99656e-12	-5.57913e-12	-2.96407e-12	8.95952e-12
8.88	0	4.80384e-12	-6.71091e-12	2.34333e-12	4.1133e-12	-9.25119e-12	3.44271e-12	3.25823e-12	1.229e-12	-1.53463e-11	-7.49368e-12	5.23533e-14	3.91885e-12	2.07659e-12
8.9	0	1.04353e-11	1.72013e-13	6.09765e-12	-2.1439e-12	4.51466e-12	2.81699e-12	-1.12181e-12	-6.48157e-13	-5.33483e-12	8.77504e-12	-4.95341e-12	-5.46695e-12	-5.43205e-12
8.92	0	-6.45912e-12	-6.08519e-12	7.3491e-12	4.73902e-12	2.01178e-12	-3.11615e-13	-1.74753e-12	-4.40248e-12	1.5481e-12	6.27216e-12	-3.07625e-12	-9.84699e-12	1.58424e-11
8.94	0	-8.962e-12	8.9321e-12	8.60054e-12	-1.51818e-12	-2.36826e-12	-4.69165e-12	5.13539e-12	-1.06597e-11	-2.20622e-12	-1.23648e-12	-3.07625e-12	1.41597e-12	5.20519e-12
8.96	0	1.67524e-12	7.68065e-12	-8.29391e-12	-2.1439e-12	1.2649e-11	-5.9431e-12	-4.96087e-13	-2.24349e-14	1.09339e-11	1.31551e-11	-1.24621e-11	-2.33835e-12	-2.92917e-12
8.98	0	5.42955e-12	-2.33087e-12	-1.41098e-12	1.61042e-12	5.14038e-12	2.81699e-12	-5.50185e-12	2.48044e-12	1.5481e-12	3.14356e-12	-6.83057e-12	6.42173e-12	8.3338e-12
9	0	6.05527e-12	-4.20803e-12	8.60054e-12	-5.89822e-12	-5.49686e-12	3.14106e-13	6.38683e-12	-5.02819e-12	-9.71486e-12	-5.61653e-12	8.81243e-12	1.20532e-11	7.70807e-12
9.02	0	4.80384e-12	1.72013e-13	-1.41098e-12	-5.2725e-12	-1.11283e-11	-4.69165e-12	6.38683e-12	-3.15104e-12	-9.08915e-12	8.14932e-12	4.43239e-12	3.29313e-12	-5.43205e-12
9.04	0	-2.01929e-13	-6.71091e-12	4.66173e-13	7.86762e-12	-1.11683e-12	4.06843e-12	-6.75329e-12	5.60905e-12	-1.5805e-12	8.77504e-12	-8.70773e-12	-1.04727e-11	7.08235e-12
9.06	0	-9.58773e-12	-4.53709e-13	4.66173e-13	1.72534e-11	-4.87114e-12	-7.19453e-12	-8.00473e-12	9.36337e-12	-1.22177e-11	-7.49368e-12	-5.57913e-12	7.90251e-13	1.27138e-11
9.08	0	2.30096e-12	2.04917e-12	5.47193e-12	-1.51818e-12	7.60339e-13	-1.2826e-11	-1.12181e-12	-1.27388e-12	-3.45767e-12	1.49549e-14	1.92951e-12	-8.59555e-12	-1.29407e-11
9.1	0	4.17812e-12	5.80349e-12	4.66173e-13	-1.27811e-11	5.14038e-12	-2.8145e-12	2.00679e-12	-1.27388e-12	-5.33483e-12	6.40677e-13	5.23533e-14	-2.96407e-12	-6.05777e-12
9.12	0	-8.33629e-12	6.42921e-12	4.2205e-12	3.58979e-13	-7.37402e-12	3.44271e-12	-4.96087e-13	-6.27964e-12	-1.65978e-11	-5.61653e-12	6.78068e-13	3.29313e-12	5.83092e-12
9.14	0	4.23793e-13	1.42345e-12	2.96905e-12	1.22477e-11	-1.74254e-12	3.14106e-13	7.63827e-12	-8.1568e-12	-9.71486e-12	-6.1076e-13	9.43815e-12	-7.96983e-12	1.99434e-13
9.16	0	3.55239e-12	1.42345e-12	8.60054e-12	1.03705e-11	2.6375e-12	2.81699e-12	5.13539e-12	1.229e-12	5.30242e-12	-6.1076e-13	-3.07625e-12	-6.09267e-12	-7.93493e-12
9.18	0	-1.02134e-11	1.20607e-11	2.96905e-12	5.99047e-12	-6.74831e-12	2.19126e-12	-1.12181e-12	-6.48157e-13	-9.71486e-12	-1.23648e-12	6.93527e-12	-6.09267e-12	1.20881e-11
9.2	0	-8.27644e-13	7.97728e-13	4.66173e-13	5.36475e-12	1.38605e-12	-5.9431e-12	4.50967e-12	-5.65392e-12	-2.83195e-12	-6.1076e-13	1.25668e-11	6.42173e-12	4.57947e-12
9.22	0	5.42955e-12	-7.96235e-12	8.60054e-12	4.1133e-12	1.32747e-11	2.19126e-12	1.01412e-11	-1.8996e-12	5.30242e-12	8.77504e-12	-2.45053e-12	1.41597e-12	-1.29407e-11
9.24	0	-1.08392e-11	3.30061e-12	6.72338e-12	2.86186e-12	2.01178e-12	4.69415e-12	2.00679e-12	-3.15104e-12	2.96655e-13	8.77504e-12	-9.33345e-12	7.90251e-13	-7.93493e-12
9.26	0	-5.83341e-12	5.80349e-12	1.0919e-12	-3.39534e-12	7.64326e-12	3.14106e-13	3.25823e-12	-4.40248e-12	-9.08915e-12	3.14356e-12	1.92951e-12	5.1703e-12	-4.26287e-13
9.28	0	1.04951e-12	-8.58807e-12	2.34333e-12	-7.14966e-12	6.39182e-12	-9.0717e-12	-1.17591e-11	-2.24349e-14	4.05098e-12	9.40077e-12	5.68383e-12	-7.96983e-12	4.57947e-12
9.3	0	-5.20769e-12	-1.60967e-11	1.11034e-11	2.23614e-12	-3.61971e-12	-7.82025e-12	-9.25617e-12	-5.02819e-12	3.42526e-12	1.89212e-12	1.30379e-12	-8.59555e-12	1.08367e-11
9.32	0	-7.08485e-12	2.04917e-12	7.3491e-12	-2.66743e-13	-1.74254e-12	-9.0717e-12	1.29634e-13	-1.06597e-11	-4.08338e-12	-5.61653e-12	1.92951e-12	1.64529e-13	1.33396e-11
9.34	0	6.681e-12	8.9321e-12	1.17291e-11	-4.64678e-12	2.01178e-12	-1.03231e-11	-1.12181e-12	6.03287e-13	2.96655e-13	6.89788e-12	-3.07625e-12	-1.36013e-11	9.58524e-12
9.36	0	8.55815e-12	-7.96235e-12	2.96905e-12	-2.1439e-12	-1.74254e-12	4.69415e-12	3.88395e-12	6.86048e-12	2.17381e-12	1.12779e-11	-7.45629e-12	-4.21551e-12	5.83092e-12
9.38	0	-2.70481e-12	-6.71091e-12	-4.53959e-12	9.847e-13	-6.74831e-12	-2.18877e-12	3.25823e-12	-7.53108e-12	7.17958e-12	1.49549e-14	2.55523e-12	1.64529e-13	2.07659e-12
9.4	0	3.55239e-12	-4.83375e-12	-3.91386e-12	-5.89822e-12	-6.74831e-12	-6.56882e-12	8.264e-12	-5.65392e-12	1.21853e-11	6.27216e-12	-1.82481e-12	-1.04727e-11	7.08235e-12
9.42	0	4.17812e-12	-7.33663e-12	5.47193e-12	4.73902e-12	-7.99974e-12	9.39828e-13	7.55349e-13	7.4862e-12	2.79954e-12	5.02071e-12	-1.49649e-11	1.41597e-12	5.20519e-12
9.44	0	6.681e-12	-2.95659e-12	-1.41098e-12	-3.39534e-12	-4.24543e-12	-2.18877e-12	5.76111e-12	5.60905e-12	2.79954e-12	-6.1076e-13	-4.32769e-12	4.54457e-12	1.99434e-13
9.46	0	1.67524e-12	-2.95659e-12	6.72338e-12	-4.64678e-12	1.38605e-12	-4.69165e-12	6.38683e-12	3.10617e-12	1.21853e-11	6.27216e-12	1.92951e-12	-1.08691e-12	-1.48179e-11
9.48	0	4.17812e-12	-7.96235e-12	1.23549e-11	4.73902e-12	-2.99398e-12	-9.37337e-13	-8.63045e-12	-2.24349e-14	5.92814e-12	7.5236e-12	-7.45629e-12	2.66742e-12	-1.29407e-11
9.5	0	-8.27644e-13	-1.1091e-11	1.71762e-12	6.61617e-12	-2.99398e-12	-3.44022e-12	-4.87613e-12	-9.40824e-12	-1.1592e-11	1.49549e-14	-1.30878e-11	6.42173e-12	6.45663e-12
9.52	0	1.04951e-12	-7.33663e-12	1.23549e-11	-6.52395e-12	6.39182e-12	-4.06593e-12	1.38107e-12	-1.25368e-11	5.30242e-12	-4.36508e-12	1.06896e-11	-4.61186e-13	5.20519e-12
9.54	0	5.42955e-12	3.30061e-12	1.73606e-11	-1.34069e-11	4.51466e-12	3.14106e-13	7.55349e-13	-1.31626e-11	3.42526e-12	-1.8622e-12	1.92951e-12	-6.71839e-12	-1.67773e-12
9.56	0	2.30096e-12	2.04917e-12	-6.41674e-12	-5.2725e-12	1.01461e-11	2.19126e-12	-1.17591e-11	3.73188e-12	-1.09663e-11	2.51783e-12	-3.07625e-12	-4.84123e-12	2.07659e-12
9.58	0	-2.01929e-13	-4.53709e-13	-8.29391e-12	-2.1439e-12	1.45262e-11	-2.8145e-12	2.00679e-12	3.73188e-12	4.67669e-12	2.51783e-12	4.43239e-12	-1.48528e-11	2.70231e-12
9.6	0	1.04951e-12	-1.07943e-12	3.59477e-12	5.99047e-12	6.39182e-12	-5.31738e-12	-8.00473e-12	-1.27388e-12	9.22377e-13	3.14356e-12	-3.70197e-12	-6.09267e-12	-9.18637e-12
9.62	0	-2.70481e-12	-2.33087e-12	-3.28815e-12	3.48758e-12	5.7661e-12	-1.56305e-12	-1.74753e-12	-1.27388e-12	-7.21198e-12	3.14356e-12	-9.95917e-12	7.67318e-12	-5.43205e-12
9.64	0	-3.95625e-12	-9.21379e-12	-1.41098e-12	-5.2725e-12	1.38605e-12	-2.18877e-12	1.89012e-11	-6.48157e-13	-3.29066e-13	5.64644e-12	6.30955e-12	5.1703e-12	8.25156e-13
9.66	0	4.23793e-13	-1.1091e-11	1.29806e-11	-8.92465e-13	-5.49686e-12	-1.56305e-12	1.38107e-12	-1.27388e-12	9.05674e-12	7.5236e-12	-5.73368e-13	-7.96983e-12	1.99434e-13
9.68	0	-7.08485e-12	3.30061e-12	7.3491e-12	2.86186e-12	-2.99398e-12	5.31987e-12	-3.62469e-12	-1.27388e-12	-3.45767e-12	-3.11365e-12	-7.45629e-12	-7.34411e-12	1.45087e-12
9.7	0	-5.20769e-12	1.01835e-11	-7.04247e-12	-2.1439e-12	8.26899e-12	-2.8145e-12	2.00679e-12	-1.25368e-11	-9.54781e-13	-6.24224e-12	-6.20485e-12	1.41597e-12	8.25156e-13
9.72	0	2.30096e-12	6.42921e-12	-6.41674e-12	2.23614e-12	-1.74254e-12	-1.09489e-11	1.29634e-13	-4.40248e-12	-2.20622e-12	5.64644e-12	-9.95917e-12	-7.34411e-12	-1.67773e-12
9.74	0	2.92667e-12	-4.53709e-13	-1.41098e-12	5.36475e-12	-7.37402e-12	-3.11615e-13	-2.37325e-12	-6.48157e-13	-7.83771e-12	1.49549e-14	-6.83057e-12	-4.21551e-12	1.99434e-13
9.76	0	-8.33629e-12	-2.33087e-12	-7.04247e-12	-3.39534e-12	1.01461e-11	2.19126e-12	7.63827e-12	1.06148e-11	-4.7091e-12	-7.49368e-12	3.18095e-12	2.04169e-12	2.70231e-12
9.78	0	3.55239e-12	-6.08519e-12	-1.59548e-13	-7.77538e-12	-4.87114e-12	-1.40775e-11	8.264e-12	9.36337e-12	-7.83771e-12	-6.86796e-12	-5.57913e-12	-7.34411e-12	1.99434e-13
9.8	0	4.80384e-12	-2.33087e-12	2.34333e-12	-1.02783e-11	-1.30055e-11	-8.44598e-12	5.13539e-12	2.48044e-12	-2.83195e-12	6.27216e-12	-6.83057e-12	-7.96983e-12	4.57947e-12
9.82	0	1.67524e-12	7.97728e-13	-3.91386e-12	2.86186e-12	-1.11683e-12	-9.0717e-12	8.264e-12	-2.52531e-12	2.96655e-13	-2.48792e-12	-2.45053e-12	4.54457e-12	3.32804e-12
9.84	0	2.92667e-12	-4.83375e-12	9.85197e-12	5.36475e-12	2.6375e-12	-5.31738e-12	2.00679e-12	-2.24349e-14	1.5481e-12	-4.9908e-12	-1.43392e-11	-7.34411e-12	1.99434e-13
9.86	0	7.93243e-12	-6.08519e-12	8.60054e-12	-4.02106e-12	-4.87114e-12	-1.15746e-11	7.01255e-12	6.03287e-13	-2.83195e-12	1.49549e-14	-1.43392e-11	-4.61186e-13	1.14624e-11
9.88	0	-5.83341e-12	1.33121e-11	-6.41674e-12	-1.02783e-11	-2.99398e-12	-5.9431e-12	5.13539e-12	-1.31626e-11	-9.71486e-12	1.49549e-14	-1.43392e-11	4.54457e-12	8.95952e-12
9.9	0	-5.20769e-12	5.17777e-12	-1.32997e-11	-9.65254e-12	-4.87114e-12	2.81699e-12	7.55349e-13	-1.25368e-11	-1.5805e-12	-1.23648e-12	-6.20485e-12	-1.71263e-12	1.45087e-12
9.92	0	6.681e-12	-1.79739e-11	-7.85263e-13	-8.92465e-13	-8.62547e-12	9.07419e-12	5.76111e-12	6.03287e-13	-5.96055e-12	5.64644e-12	-8.70773e-12	-1.29756e-11	4.57947e-12
9.94	0	4.17812e-12	-1.29681e-11	1.04777e-11	-8.92465e-13	1.38605e-12	-3.11615e-13	2.63251e-12	-2.52531e-12	-3.29066e-13	-3.11365e-12	-5.57913e-12	-2.33835e-12	5.20519e-12
9.96	0	4.23793e-13	-4.20803e-12	6.72338e-12	3.58979e-13	-1.74254e-12	-3.44022e-12	-6.12757e-12	-9.40824e-12	7.8053e-12	-8.74513e-12	-7.45629e-12	-3.58979e-12	2.07659e-12
9.98	0	7.30672e-12	-6.08519e-12	7.97482e-12	-9.65254e-12	-2.36826e-12	5.94559e-12	1.38107e-12	-2.24349e-14	4.67669e-12	9.40077e-12	-1.37135e-11	-9.22127e-12	-1.67773e-12
10	0	1.67524e-12	-2.33087e-12	-2.66243e-12	-9.02683e-12	-4.91104e-13	-9.37337e-13	7.63827e-12	-3.15104e-12	2.96655e-13	6.40677e-13	1.30379e-12	3.91885e-12	8.3338e-12
10.02	0	-3.33052e-12	8.30637e-12	-5.79103e-12	2.86186e-12	1.34617e-13	-9.0717e-12	1.32698e-11	-6.27964e-12	2.79954e-12	6.40677e-13	1.13153e-11	2.04169e-12	8.25156e-13
10.04	0	-2.01929e-13	-4.83375e-12	1.11034e-11	-8.92465e-13	3.26322e-12	3.14106e-13	7.63827e-12	-6.48157e-13	-3.45767e-12	-1.8622e-12	-9.33345e-12	-1.08691e-12	-9.81209e-12
10.06	0	-2.70481e-12	-6.71091e-12	1.71762e-12	-4.02106e-12	3.88893e-12	4.69415e-12	2.63251e-12	3.73188e-12	-7.21198e-12	1.2664e-12	-1.74678e-11	-3.58979e-12	3.32804e-12
10.08	0	-1.14649e-11	3.92633e-12	-1.41098e-12	9.11906e-12	-6.12259e-12	-5.31738e-12	6.38683e-12	5.60905e-12	-4.08338e-12	2.51783e-12	-4.32769e-12	-5.46695e-12	1.20881e-11
10.1	0	-4.58197e-12	-8.58807e-12	1.71762e-12	9.11906e-12	-1.11283e-11	3.14106e-13	7.55349e-13	-5.65392e-12	-4.7091e-12	3.14356e-12	-1.18363e-11	-4.61186e-13	3.95375e-12
10.12	0	1.67524e-12	-1.17167e-11	4.84621e-12	5.99047e-12	-9.87691e-12	2.19126e-12	-1.74753e-12	-5.65392e-12	1.21853e-11	-8.11941e-12	-1.05849e-11	-2.96407e-12	-4.26287e-13
10.14	0	-3.33052e-12	5.17777e-12	4.66173e-13	-4.02106e-12	-1.05026e-11	-5.31738e-12	-7.37901e-12	-7.53108e-12	1.21853e-11	-8.74513e-12	-1.82481e-12	-4.84123e-12	-7.30921e-12
10.16	0	6.681e-12	-1.07943e-12	1.0919e-12	-5.2725e-12	4.51466e-12	-3.11615e-13	-4.25041e-12	-1.12854e-11	6.55386e-12	-3.73936e-12	-8.08201e-12	-9.22127e-12	5.83092e-12
10.18	0	1.67524e-12	-1.35938e-11	6.09765e-12	6.61617e-12	3.26322e-12	3.14106e-13	3.25823e-12	-5.65392e-12	9.68245e-12	2.51783e-12	-2.45053e-12	-9.22127e-12	-4.18061e-12
10.2	0	5.42955e-12	-6.08519e-12	7.3491e-12	-2.1439e-12	-5.49686e-12	-4.06593e-12	-4.96087e-13	-6.90536e-12	9.22377e-13	-1.8622e-12	1.00639e-11	-7.96983e-12	-1.04378e-11
10.22	0	4.80384e-12	-7.96235e-12	-1.59548e-13	-6.52395e-12	2.01178e-12	-1.03231e-11	1.29634e-13	-1.27388e-12	1.5481e-12	8.14932e-12	-5.73368e-13	-4.61186e-13	4.57947e-12
10.24	0	5.42955e-12	-4.83375e-12	-5.16531e-12	5.99047e-12	-4.91104e-13	-6.56882e-12	3.25823e-12	1.229e-12	2.17381e-12	6.89788e-12	6.78068e-13	-5.46695e-12	4.57947e-12
10.26	0	4.80384e-12	-7.33663e-12	-1.14225e-11	5.36475e-12	-9.25119e-12	1.56554e-12	1.38107e-12	6.03287e-13	5.30242e-12	-2.48792e-12	1.92951e-12	1.64529e-13	1.99434e-13
10.28	0	-3.95625e-12	5.17777e-12	-1.07968e-11	4.1133e-12	-8.62547e-12	-4.06593e-12	1.29634e-13	-8.78252e-12	5.30242e-12	4.395e-12	-4.95341e-12	-1.08691e-12	5.83092e-12
10.3	0	6.05527e-12	1.42345e-12	-1.39254e-11	-1.51818e-12	-4.24543e-12	-3.44022e-12	1.20183e-11	-1.27388e-12	1.03082e-11	7.5236e-12	6.78068e-13	-3.58979e-12	9.58524e-12
10.32	0	-5.83341e-12	2.67489e-12	-1.20482e-11	-8.92465e-13	-4.87114e-12	-5.31738e-12	1.07669e-11	-3.77676e-12	1.15596e-11	1.89212e-12	6.78068e-13	-8.59555e-12	2.70231e-12
10.34	0	-1.39678e-11	3.92633e-12	-7.04247e-12	-4.02106e-12	-6.74831e-12	-6.56882e-12	6.38683e-12	-4.40248e-12	1.5481e-12	-4.36508e-12	-1.30878e-11	-4.61186e-13	1.99434e-13
10.36	0	3.55239e-12	-4.53709e-13	4.2205e-12	-4.02106e-12	-1.36312e-11	8.44847e-12	-1.12181e-12	-2.52531e-12	-3.45767e-12	-6.1076e-13	-1.43392e-11	7.90251e-13	-4.18061e-12
10.38	0	8.55815e-12	1.42345e-12	2.96905e-12	9.11906e-12	-4.87114e-12	1.03256e-11	6.38683e-12	-1.0034e-11	-1.5805e-12	-1.23648e-12	5.05811e-12	-4.61186e-13	-4.18061e-12
10.4	0	-7.71057e-12	1.08093e-11	-5.79103e-12	-1.51818e-12	1.01461e-11	-1.09489e-11	-1.74753e-12	-1.8996e-12	-1.5805e-12	-6.86796e-12	6.78068e-13	4.54457e-12	-5.43205e-12
10.42	0	4.23793e-13	1.42345e-12	-2.03671e-12	-8.4011e-12	-4.24543e-12	-1.56305e-12	-7.37901e-12	6.03287e-13	-6.58626e-12	-9.99656e-12	-1.82481e-12	-4.84123e-12	7.70807e-12
10.44	0	4.17812e-12	-1.17167e-11	4.84621e-12	6.61617e-12	-5.49686e-12	9.39828e-13	-4.87613e-12	-8.1568e-12	-5.96055e-12	2.51783e-12	5.05811e-12	-1.10984e-11	1.0211e-11
10.46	0	-3.95625e-12	2.67489e-12	5.47193e-12	-4.64678e-12	-4.91104e-13	-4.06593e-12	1.29634e-13	-1.8996e-12	2.96655e-13	1.06522e-11	-4.32769e-12	-1.17241e-11	7.08235e-12
10.48	0	1.1061e-11	3.30061e-12	4.84621e-12	-1.21554e-11	1.34617e-13	-4.06593e-12	2.00679e-12	-8.1568e-12	9.22377e-13	1.2664e-12	-5.73368e-13	-2.33835e-12	8.25156e-13
10.5	0	1.04353e-11	-2.95659e-12	2.34333e-12	-2.1439e-12	5.14038e-12	-2.18877e-12	-4.25041e-12	-1.31626e-11	-7.21198e-12	-4.36508e-12	-5.73368e-13	-2.96407e-12	4.57947e-12
10.52	0	-1.45337e-12	1.72013e-13	-2.66243e-12	3.58979e-13	-5.49686e-12	2.81699e-12	-1.42619e-11	-4.40248e-12	-2.20622e-12	-6.24224e-12	-4.32769e-12	-6.09267e-12	5.20519e-12
10.54	0	4.23793e-13	6.42921e-12	-3.28815e-12	-8.92465e-13	-5.49686e-12	9.39828e-13	-4.87613e-12	-8.1568e-12	2.96655e-13	-1.23648e-12	-3.07625e-12	-1.08691e-12	7.08235e-12
10.56	0	4.80384e-12	1.72013e-13	-3.91386e-12	3.58979e-13	-8.62547e-12	-7.82025e-12	2.63251e-12	-7.53108e-12	-3.29066e-13	-4.9908e-12	-5.73368e-13	-7.34411e-12	8.3338e-12
10.58	0	-3.33052e-12	2.04917e-12	-3.91386e-12	-5.89822e-12	7.60339e-13	-6.56882e-12	7.55349e-13	-5.65392e-12	5.92814e-12	-1.23648e-12	-9.33345e-12	-1.10984e-11	4.57947e-12
10.6	0	-3.95625e-12	2.67489e-12	-5.16531e-12	-1.02783e-11	8.26899e-12	-4.06593e-12	-4.96087e-13	1.229e-12	2.79954e-12	-6.1076e-13	-6.20485e-12	1.41597e-12	8.25156e-13
10.62	0	-2.70481e-12	1.72013e-13	4.2205e-12	5.99047e-12	-4.91104e-13	1.22028e-11	2.00679e-12	1.43691e-11	9.68245e-12	3.14356e-12	3.18095e-12	6.42173e-12	2.07659e-12
10.64	0	-8.33629e-12	2.67489e-12	-2.66243e-12	-6.52395e-12	-6.74831e-12	9.07419e-12	-3.62469e-12	3.73188e-12	2.96655e-13	6.89788e-12	-2.45053e-12	-7.34411e-12	2.07659e-12
10.66	0	-5.20769e-12	-6.71091e-12	-5.79103e-12	-6.52395e-12	1.38605e-12	4.06843e-12	-3.62469e-12	-4.40248e-12	7.17958e-12	3.14356e-12	-8.70773e-12	5.79601e-12	1.0211e-11
10.68	0	9.18388e-12	-1.17167e-11	8.60054e-12	-3.39534e-12	2.01178e-12	9.39828e-13	3.25823e-12	1.85472e-12	-6.58626e-12	2.51783e-12	-7.45629e-12	7.90251e-13	2.70231e-12
10.7	0	4.23793e-13	-3.58231e-12	4.66173e-13	-6.52395e-12	-1.05026e-11	3.44271e-12	1.29634e-13	5.60905e-12	-6.58626e-12	3.14356e-12	-3.70197e-12	-3.58979e-12	-6.05777e-12
10.72	0	1.67524e-12	1.42345e-12	-1.20482e-11	-7.14966e-12	-7.37402e-12	3.44271e-12	-1.17591e-11	6.23476e-12	-9.54781e-13	6.40677e-13	2.55523e-12	-2.96407e-12	7.08235e-12
10.74	0	1.29382e-11	-9.83951e-12	-7.85263e-13	2.86186e-12	-2.99398e-12	-3.44022e-12	-2.37325e-12	1.85472e-12	9.22377e-13	-8.74513e-12	3.18095e-12	4.54457e-12	2.70231e-12
10.76	0	-5.20769e-12	-6.08519e-12	-5.79103e-12	2.23614e-12	-6.74831e-12	-4.69165e-12	7.55349e-13	-6.27964e-12	-1.5805e-12	1.49549e-14	5.23533e-14	1.64529e-13	-4.80633e-12
10.78	0	-4.58197e-12	-4.20803e-12	-4.53959e-12	9.847e-13	-1.74254e-12	-5.9431e-12	-2.37325e-12	-8.78252e-12	-5.96055e-12	7.5236e-12	3.18095e-12	-1.71263e-12	3.95375e-12
10.8	0	9.8096e-12	-9.21379e-12	1.0919e-12	-2.76962e-12	-4.91104e-13	4.69415e-12	-5.50185e-12	-5.65392e-12	-2.83195e-12	2.51783e-12	5.05811e-12	1.64529e-13	2.70231e-12
10.82	0	6.05527e-12	3.30061e-12	1.71762e-12	-8.92465e-13	-3.61971e-12	1.03256e-11	-2.99897e-12	-2.24349e-14	1.5481e-12	-6.1076e-13	1.00639e-11	-2.33835e-12	6.45663e-12
10.84	0	-8.27644e-13	8.9321e-12	-2.66243e-12	1.61042e-12	-5.49686e-12	4.69415e-12	1.38107e-12	-5.65392e-12	7.8053e-12	6.40677e-13	-4.95341e-12	1.41597e-12	4.57947e-12
10.86	0	5.42955e-12	-6.08519e-12	-9.54535e-12	9.847e-13	1.34617e-13	-4.69165e-12	-4.87613e-12	1.85472e-12	4.05098e-12	-4.36508e-12	-9.95917e-12	3.29313e-12	8.95952e-12
10.88	0	4.17812e-12	-7.96235e-12	-3.28815e-12	-6.52395e-12	1.38605e-12	-5.9431e-12	-5.50185e-12	3.10617e-12	-7.21198e-12	2.51783e-12	-3.70197e-12	-6.09267e-12	7.70807e-12
10.9	0	-4.58197e-12	-7.33663e-12	-9.54535e-12	-8.4011e-12	1.38605e-12	1.56554e-12	-1.74753e-12	-6.27964e-12	-8.46343e-12	1.37808e-11	-4.32769e-12	-2.96407e-12	1.45087e-12
10.92	0	1.04353e-11	-1.29681e-11	-2.03671e-12	-5.2725e-12	5.7661e-12	1.56554e-12	1.38107e-12	1.85472e-12	-9.71486e-12	7.5236e-12	-3.07625e-12	1.64529e-13	3.95375e-12
10.94	0	-1.45337e-12	1.72013e-13	-5.16531e-12	-8.92465e-13	-4.91104e-13	-1.56305e-12	-1.12181e-12	-5.65392e-12	-7.21198e-12	5.02071e-12	2.55523e-12	-4.84123e-12	1.20881e-11
10.96	0	-1.39678e-11	1.39379e-11	-1.41098e-12	2.86186e-12	-7.37402e-12	-3.44022e-12	-6.12757e-12	-6.27964e-12	-2.83195e-12	3.14356e-12	1.92951e-12	-3.58979e-12	1.27138e-11
10.98	0	-2.70481e-12	-6.71091e-12	6.09765e-12	5.36475e-12	-1.74254e-12	-9.37337e-13	-2.37325e-12	-2.24349e-14	-1.5805e-12	6.40677e-13	-8.70773e-12	-6.71839e-12	-6.05777e-12
11	0	5.42955e-12	-6.71091e-12	-5.16531e-12	2.86186e-12	1.38605e-12	-9.37337e-13	5.13539e-12	4.3576e-12	9.22377e-13	-3.73936e-12	1.00639e-11	-4.61186e-13	2.70231e-12
11.02	0	-6.45912e-12	-1.70515e-12	-1.41098e-12	2.86186e-12	1.38605e-12	-2.8145e-12	-1.23848e-11	-3.15104e-12	-6.58626e-12	1.89212e-12	-6.20485e-12	-7.34411e-12	2.07659e-12
11.04	0	2.30096e-12	-1.35938e-11	4.66173e-13	5.99047e-12	7.01754e-12	-7.82025e-12	-1.11333e-11	-1.27388e-12	9.22377e-13	-7.49368e-12	-1.12106e-11	-4.61186e-13	5.20519e-12
11.06	0	1.67524e-12	-1.29681e-11	-7.04247e-12	4.1133e-12	6.39182e-12	-1.22003e-11	3.25823e-12	2.48044e-12	7.8053e-12	-1.43766e-11	3.18095e-12	8.92461e-12	7.08235e-12
11.08	0	-8.27644e-13	2.67489e-12	-2.03671e-12	-2.76962e-12	1.2649e-11	2.81699e-12	2.63251e-12	1.229e-12	3.42526e-12	3.76928e-12	9.43815e-12	7.90251e-13	-4.18061e-12
11.1	0	1.67524e-12	5.17777e-12	6.72338e-12	-9.02683e-12	-2.99398e-12	2.81699e-12	-8.00473e-12	4.98332e-12	1.5481e-12	3.76928e-12	-4.95341e-12	5.79601e-12	-5.43205e-12
11.12	0	2.92667e-12	-9.83951e-12	5.47193e-12	-1.40326e-11	-8.62547e-12	-4.69165e-12	1.29634e-13	8.11193e-12	-4.08338e-12	1.00265e-11	-3.07625e-12	7.90251e-13	-4.18061e-12
11.14	0	6.05527e-12	-1.48453e-11	5.47193e-12	-3.39534e-12	-4.91104e-13	-4.06593e-12	3.88395e-12	-6.48157e-13	-1.09663e-11	1.2664e-12	-3.70197e-12	-1.04727e-11	-2.30345e-12
11.16	0	7.30672e-12	-7.33663e-12	1.0919e-12	4.73902e-12	1.07719e-11	4.06843e-12	-1.12181e-12	-1.27388e-12	-7.83771e-12	-2.48792e-12	-1.05849e-11	-1.48528e-11	-4.80633e-12
11.18	0	7.93243e-12	-7.33663e-12	-7.66819e-12	-9.65254e-12	5.7661e-12	3.44271e-12	2.00679e-12	-6.48157e-13	1.09339e-11	3.14356e-12	1.30379e-12	1.20532e-11	8.25156e-13
11.2	0	1.04951e-12	-1.1091e-11	-1.07968e-11	-1.51818e-12	7.60339e-13	2.19126e-12	8.264e-12	-8.1568e-12	1.5481e-12	1.89212e-12	-8.70773e-12	6.42173e-12	-4.26287e-13
11.22	0	9.18388e-12	-9.83951e-12	-8.91963e-12	-1.51818e-12	-4.87114e-12	1.34542e-11	3.25823e-12	-8.1568e-12	-5.33483e-12	5.64644e-12	-8.08201e-12	1.41597e-12	5.20519e-12
11.24	0	4.80384e-12	-2.95659e-12	-7.85263e-13	-9.02683e-12	-5.49686e-12	-4.69165e-12	-6.12757e-12	-2.24349e-14	8.43102e-12	1.49549e-14	3.80667e-12	1.01761e-11	8.95952e-12
11.26	0	4.23793e-13	-4.20803e-12	2.34333e-12	-6.52395e-12	-4.87114e-12	-7.82025e-12	-4.96087e-13	8.73765e-12	1.03082e-11	1.2664e-12	6.78068e-13	-1.08691e-12	1.08367e-11
11.28	0	-3.33052e-12	-2.33087e-12	9.22626e-12	-3.39534e-12	-1.05026e-11	-4.06593e-12	2.00679e-12	-1.27388e-12	5.92814e-12	6.27216e-12	-8.70773e-12	7.90251e-13	1.45087e-12
11.3	0	9.8096e-12	7.97728e-13	7.3491e-12	5.99047e-12	-2.36826e-12	3.14106e-13	1.29634e-13	1.229e-12	2.79954e-12	-2.48792e-12	-4.32769e-12	1.41597e-12	-1.05201e-12
11.32	0	5.42955e-12	-2.33087e-12	-7.85263e-13	7.2419e-12	-4.91104e-13	9.69991e-12	-3.62469e-12	1.85472e-12	2.79954e-12	-4.36508e-12	8.81243e-12	2.04169e-12	5.20519e-12
11.34	0	-5.83341e-12	7.97728e-13	-1.59548e-13	-8.92465e-13	1.34617e-13	2.19126e-12	-8.63045e-12	-8.1568e-12	7.8053e-12	1.06522e-11	6.78068e-13	2.04169e-12	1.99434e-13
11.36	0	6.05527e-12	-4.20803e-12	-4.53959e-12	-9.02683e-12	1.34617e-13	-5.31738e-12	-8.63045e-12	8.11193e-12	1.15596e-11	-6.1076e-13	5.05811e-12	1.39304e-11	-6.68349e-12
11.38	0	1.48154e-11	7.97728e-13	1.71762e-12	-1.27811e-11	-1.74254e-12	2.19126e-12	-5.50185e-12	-2.24349e-14	-2.83195e-12	3.14356e-12	-1.82481e-12	6.42173e-12	-4.26287e-13
11.4	0	8.55815e-12	1.42345e-12	1.17291e-11	-8.92465e-13	-4.87114e-12	-6.56882e-12	-5.50185e-12	-6.90536e-12	-7.21198e-12	8.77504e-12	-1.68421e-11	-2.33835e-12	5.83092e-12
11.42	0	-3.33052e-12	-6.71091e-12	6.72338e-12	9.74478e-12	1.34617e-13	-1.22003e-11	-1.74753e-12	4.98332e-12	-6.58626e-12	-4.9908e-12	-8.08201e-12	-4.61186e-13	-3.55489e-12
11.44	0	-1.45337e-12	-6.08519e-12	-8.29391e-12	3.58979e-13	1.34617e-13	-1.56305e-12	1.38107e-12	1.87492e-11	-1.28435e-11	1.2664e-12	5.05811e-12	7.67318e-12	-7.93493e-12
11.46	0	2.30096e-12	-4.83375e-12	-7.66819e-12	-9.65254e-12	6.39182e-12	-1.56305e-12	-4.87613e-12	-5.02819e-12	-9.71486e-12	1.12779e-11	1.30379e-12	1.64529e-13	3.32804e-12
11.48	0	5.42955e-12	-7.33663e-12	-6.41674e-12	-4.64678e-12	8.89469e-12	9.07419e-12	3.88395e-12	-6.48157e-13	-3.29066e-13	1.49549e-14	-7.45629e-12	-7.96983e-12	1.33396e-11
11.5	0	1.1061e-11	-6.71091e-12	-1.07968e-11	3.58979e-13	2.01178e-12	5.94559e-12	3.25823e-12	4.98332e-12	2.17381e-12	-6.1076e-13	-2.45053e-12	1.41597e-12	9.58524e-12
11.52	0	3.55239e-12	-2.95659e-12	5.47193e-12	-4.02106e-12	-1.11683e-12	8.44847e-12	-4.87613e-12	-7.53108e-12	7.17958e-12	6.40677e-13	-3.07625e-12	-2.33835e-12	1.08367e-11
11.54	0	-4.58197e-12	-4.83375e-12	5.47193e-12	-7.77538e-12	6.39182e-12	-2.18877e-12	4.50967e-12	2.48044e-12	9.68245e-12	-3.73936e-12	-1.87193e-11	-1.36013e-11	2.07659e-12
11.56	0	1.04951e-12	-4.83375e-12	-5.79103e-12	4.1133e-12	4.51466e-12	-7.19453e-12	7.63827e-12	-2.52531e-12	9.22377e-13	-2.48792e-12	-5.73368e-13	-6.09267e-12	2.70231e-12
11.58	0	-6.45912e-12	-6.71091e-12	-2.66243e-12	-2.66743e-13	-4.24543e-12	-6.56882e-12	-8.00473e-12	-9.40824e-12	-5.96055e-12	9.40077e-12	1.44439e-11	1.41597e-12	8.3338e-12
11.6	0	4.17812e-12	-8.58807e-12	4.2205e-12	3.48758e-12	2.6375e-12	2.81699e-12	-3.62469e-12	-2.52531e-12	-3.29066e-13	2.51783e-12	-6.20485e-12	-1.10984e-11	1.33396e-11
11.62	0	1.23125e-11	-1.70515e-12	2.96905e-12	-8.92465e-13	2.01178e-12	6.5713e-12	4.50967e-12	9.36337e-12	-5.33483e-12	-8.11941e-12	-1.19909e-12	-6.09267e-12	4.57947e-12
11.64	0	3.55239e-12	-1.07943e-12	2.34333e-12	-1.21554e-11	-1.11683e-12	-2.18877e-12	-1.36362e-11	-8.78252e-12	-3.29066e-13	-2.48792e-12	1.92951e-12	1.64529e-13	-4.80633e-12
11.66	0	-2.07909e-12	-8.58807e-12	-1.26739e-11	-5.89822e-12	-2.36826e-12	9.07419e-12	-7.37901e-12	-1.75426e-11	9.68245e-12	1.2664e-12	-9.33345e-12	-6.71839e-12	-1.05201e-12
11.68	0	8.55815e-12	-8.58807e-12	2.34333e-12	-9.65254e-12	5.7661e-12	1.56554e-12	2.63251e-12	-1.06597e-11	8.43102e-12	-3.73936e-12	5.23533e-14	-1.23499e-11	1.14624e-11
11.7	0	3.55239e-12	-4.53709e-13	1.4232e-11	-6.52395e-12	-1.74254e-12	-2.8145e-12	1.38107e-12	-2.52531e-12	-9.71486e-12	4.395e-12	-3.70197e-12	3.29313e-12	1.20881e-11
11.72	0	1.67524e-12	-2.33087e-12	-1.41098e-12	-4.02106e-12	-7.99974e-12	-4.06593e-12	4.50967e-12	-5.65392e-12	-3.45767e-12	1.89212e-12	-1.82481e-12	7.90251e-13	4.57947e-12
11.74	0	9.8096e-12	-1.73482e-11	-1.39254e-11	9.11906e-12	-4.87114e-12	-3.11615e-13	3.25823e-12	-6.27964e-12	-2.83195e-12	5.64644e-12	-1.82481e-12	-1.54785e-11	9.58524e-12
11.76	0	-2.70481e-12	-1.73482e-11	-1.41098e-12	3.58979e-13	-1.36312e-11	-3.44022e-12	-5.50185e-12	-6.48157e-13	-9.08915e-12	3.76928e-12	-5.57913e-12	3.29313e-12	4.57947e-12
11.78	0	-7.71057e-12	-1.04652e-11	2.96905e-12	-1.15297e-11	-1.23798e-11	-7.19453e-12	-9.88189e-12	-1.27388e-12	-9.08915e-12	5.02071e-12	-7.45629e-12	7.04745e-12	2.07659e-12
11.8	0	-8.27644e-13	-1.1091e-11	2.96905e-12	-7.14966e-12	5.7661e-12	-7.19453e-12	-6.12757e-12	8.73765e-12	1.5481e-12	3.76928e-12	-8.08201e-12	6.42173e-12	1.20881e-11
11.82	0	-3.95625e-12	-4.20803e-12	1.11034e-11	-2.66743e-13	-3.61971e-12	-6.56882e-12	-9.25617e-12	-5.65392e-12	-1.5805e-12	1.49549e-14	1.00639e-11	2.66742e-12	8.25156e-13
11.84	0	8.55815e-12	2.67489e-12	-2.03671e-12	2.23614e-12	-9.87691e-12	-4.69165e-12	-1.11333e-11	-1.12854e-11	-4.08338e-12	1.2664e-12	-5.57913e-12	-2.33835e-12	3.95375e-12
11.86	0	1.41896e-11	-4.83375e-12	-7.04247e-12	-2.66743e-13	5.7661e-12	-7.82025e-12	-2.99897e-12	-3.15104e-12	-2.20622e-12	1.49549e-14	-9.33345e-12	-6.09267e-12	7.08235e-12
11.88	0	4.80384e-12	-1.07943e-12	9.85197e-12	-2.76962e-12	-1.74254e-12	4.69415e-12	-6.75329e-12	1.85472e-12	-3.29066e-13	1.2664e-12	1.30379e-12	-2.33835e-12	1.45087e-12
11.9	0	-1.45935e-11	1.42345e-12	1.54835e-11	3.58979e-13	-8.62547e-12	3.14106e-13	-8.00473e-12	5.60905e-12	4.67669e-12	6.40677e-13	-1.05849e-11	-7.34411e-12	-6.68349e-12
11.92	0	1.04951e-12	-6.71091e-12	5.47193e-12	4.1133e-12	-5.49686e-12	-7.19453e-12	-6.75329e-12	-3.77676e-12	2.96655e-13	-4.36508e-12	-1.30878e-11	-4.61186e-13	-2.92917e-12
11.94	0	-3.33052e-12	-6.08519e-12	1.71762e-12	-1.51818e-12	2.6375e-12	-5.9431e-12	-2.37325e-12	-6.48157e-13	-3.45767e-12	-1.8622e-12	-4.95341e-12	1.41597e-12	-7.93493e-12
11.96	0	-1.14649e-11	-9.21379e-12	-3.28815e-12	-2.1439e-12	7.01754e-12	-7.19453e-12	-2.37325e-12	-5.65392e-12	2.79954e-12	7.5236e-12	-4.95341e-12	5.1703e-12	-6.05777e-12
11.98	0	-3.33052e-12	-4.83375e-12	-8.91963e-12	1.61042e-12	6.39182e-12	-5.9431e-12	1.29634e-13	1.85472e-12	2.79954e-12	-2.48792e-12	-4.32769e-12	1.01761e-11	8.3338e-12
12	0	-2.70481e-12	1.72013e-13	3.59477e-12	3.48758e-12	8.26899e-12	-2.18877e-12	-1.12181e-12	6.03287e-13	-2.83195e-12	-6.86796e-12	-6.20485e-12	1.26789e-11	5.83092e-12
12.02	0	-3.95625e-12	-8.58807e-12	4.84621e-12	2.23614e-12	4.51466e-12	-9.37337e-13	-2.99897e-12	-6.48157e-13	-1.5805e-12	4.395e-12	1.30379e-12	-4.21551e-12	-8.56065e-12
12.04	0	-3.95625e-12	-7.96235e-12	-7.85263e-13	2.23614e-12	-4.87114e-12	-4.06593e-12	-5.50185e-12	4.98332e-12	3.42526e-12	-2.48792e-12	-6.20485e-12	-6.71839e-12	2.07659e-12
12.06	0	-8.27644e-13	1.72013e-13	4.2205e-12	9.847e-13	-7.99974e-12	-4.06593e-12	-6.12757e-12	3.10617e-12	2.79954e-12	-6.1076e-13	-5.57913e-12	3.91885e-12	2.70231e-12
12.08	0	-3.33052e-12	-1.07943e-12	7.97482e-12	3.58979e-13	-2.99398e-12	-2.8145e-12	-1.12181e-12	-7.53108e-12	-1.5805e-12	7.5236e-12	4.43239e-12	-6.71839e-12	-5.43205e-12
12.1	0	1.04951e-12	-1.07943e-12	-1.41098e-12	1.03705e-11	4.51466e-12	-4.06593e-12	-2.99897e-12	-9.40824e-12	-6.58626e-12	4.395e-12	4.43239e-12	-4.84123e-12	1.27138e-11
12.12	0	4.23793e-13	-1.70515e-12	3.59477e-12	-1.51818e-12	-2.99398e-12	-5.9431e-12	-2.99897e-12	-7.53108e-12	2.96655e-13	6.89788e-12	2.55523e-12	1.64529e-13	7.08235e-12
12.14	0	-3.33052e-12	2.67489e-12	7.3491e-12	-6.52395e-12	-1.67598e-11	6.5713e-12	2.00679e-12	-6.90536e-12	-1.5805e-12	6.89788e-12	1.92951e-12	-6.09267e-12	3.32804e-12
12.16	0	-5.20769e-12	-5.45947e-12	4.66173e-13	5.36475e-12	-1.36312e-11	9.39828e-13	4.50967e-12	-4.40248e-12	-2.20622e-12	5.64644e-12	-1.82481e-12	-3.58979e-12	-2.30345e-12
12.18	0	-3.33052e-12	-9.83951e-12	-1.59548e-13	-2.76962e-12	-1.11683e-12	-7.19453e-12	2.00679e-12	-9.40824e-12	-8.46343e-12	2.51783e-12	-7.45629e-12	-4.21551e-12	3.32804e-12
12.2	0	-6.45912e-12	-1.48453e-11	-1.59548e-13	-4.64678e-12	-4.24543e-12	-3.11615e-13	-4.96087e-13	-6.90536e-12	1.5481e-12	7.5236e-12	-6.83057e-12	-1.29756e-11	-2.30345e-12
12.22	0	-8.962e-12	-1.85996e-11	-1.07968e-11	-2.66743e-13	-4.24543e-12	4.06843e-12	-2.37325e-12	1.18662e-11	3.42526e-12	8.14932e-12	-3.07625e-12	-1.48528e-11	-6.68349e-12
12.24	0	2.92667e-12	-1.48453e-11	1.0919e-12	5.36475e-12	4.51466e-12	-2.8145e-12	-4.96087e-13	1.229e-12	1.28111e-11	7.5236e-12	-1.82481e-12	-4.61186e-13	9.58524e-12
12.26	0	-3.95625e-12	-4.20803e-12	6.72338e-12	-6.52395e-12	-4.91104e-13	-5.31738e-12	4.50967e-12	-5.65392e-12	9.05674e-12	1.2664e-12	1.13153e-11	-4.84123e-12	3.32804e-12
12.28	0	6.681e-12	-9.21379e-12	-7.66819e-12	9.847e-13	-1.11683e-12	-1.56305e-12	-2.99897e-12	-5.02819e-12	9.22377e-13	6.89788e-12	2.55523e-12	2.04169e-12	-7.30921e-12
12.3	0	1.04353e-11	-8.58807e-12	-5.79103e-12	5.36475e-12	7.60339e-13	-6.56882e-12	-2.99897e-12	9.98909e-12	5.30242e-12	4.395e-12	-4.32769e-12	1.41597e-12	3.32804e-12
12.32	0	6.05527e-12	-6.71091e-12	4.84621e-12	5.36475e-12	-4.91104e-13	5.94559e-12	-4.96087e-13	-1.27388e-12	2.17381e-12	1.89212e-12	5.68383e-12	4.54457e-12	2.07659e-12
12.34	0	-3.33052e-12	-6.71091e-12	9.85197e-12	2.86186e-12	-3.61971e-12	-3.44022e-12	2.00679e-12	-6.90536e-12	-9.71486e-12	3.14356e-12	8.81243e-12	7.67318e-12	2.07659e-12
12.36	0	7.30672e-12	-7.96235e-12	5.47193e-12	4.73902e-12	-1.11683e-12	-1.22003e-11	5.13539e-12	-3.15104e-12	-1.5805e-12	1.2664e-12	-5.57913e-12	7.90251e-13	1.08367e-11
12.38	0	2.30096e-12	-4.83375e-12	6.72338e-12	7.2419e-12	1.38605e-12	3.14106e-13	-2.99897e-12	-5.02819e-12	9.22377e-13	4.395e-12	-5.73368e-13	-3.58979e-12	1.14624e-11
12.4	0	4.17812e-12	1.72013e-13	-7.66819e-12	-2.66743e-13	-1.11683e-12	9.69991e-12	-1.23848e-11	-1.8996e-12	4.05098e-12	8.77504e-12	-5.73368e-13	-1.17241e-11	4.57947e-12
12.42	0	1.29382e-11	-2.33087e-12	-8.29391e-12	4.73902e-12	2.01178e-12	-9.69741e-12	1.29634e-13	-6.48157e-13	3.42526e-12	6.40677e-13	-9.33345e-12	-6.71839e-12	-2.30345e-12
12.44	0	1.67524e-12	1.42345e-12	1.71762e-12	8.49334e-12	3.26322e-12	-4.06593e-12	-4.87613e-12	-5.65392e-12	5.92814e-12	-8.74513e-12	-5.57913e-12	-6.09267e-12	-2.92917e-12
12.46	0	-7.08485e-12	5.80349e-12	-1.41098e-12	-4.02106e-12	-9.25119e-12	2.81699e-12	-6.12757e-12	-6.48157e-13	3.42526e-12	3.76928e-12	5.23533e-14	-5.46695e-12	-1.67773e-12
12.48	0	-1.45337e-12	-1.07943e-12	-6.41674e-12	-3.39534e-12	-9.87691e-12	-1.09489e-11	-4.96087e-13	-3.15104e-12	2.96655e-13	-6.1076e-13	-6.83057e-12	-2.33835e-12	2.70231e-12
12.5	0	-3.95625e-12	-9.21379e-12	1.71762e-12	7.2419e-12	-6.74831e-12	-3.11615e-13	-2.37325e-12	-1.62912e-11	2.96655e-13	-5.61653e-12	5.23533e-14	-3.58979e-12	-1.67773e-12
12.52	0	-3.95625e-12	-3.58231e-12	-6.41674e-12	6.61617e-12	-7.99974e-12	4.69415e-12	-1.17591e-11	-3.77676e-12	-3.29066e-13	6.27216e-12	5.23533e-14	5.79601e-12	-6.05777e-12
12.54	0	7.30672e-12	-2.95659e-12	-9.54535e-12	3.58979e-13	4.51466e-12	9.39828e-13	-1.12181e-12	9.98909e-12	6.55386e-12	6.40677e-13	-6.83057e-12	-2.96407e-12	7.08235e-12
12.56	0	7.30672e-12	-1.07943e-12	8.60054e-12	4.73902e-12	-4.24543e-12	-9.37337e-13	-4.25041e-12	9.98909e-12	9.05674e-12	-3.73936e-12	-2.45053e-12	-9.22127e-12	5.20519e-12
12.58	0	-2.01929e-13	8.9321e-12	5.47193e-12	2.86186e-12	-7.99974e-12	7.82275e-12	-1.12181e-12	-7.53108e-12	7.17958e-12	5.64644e-12	-4.95341e-12	7.04745e-12	-6.05777e-12
12.6	0	4.80384e-12	-2.95659e-12	-1.14225e-11	-2.76962e-12	-1.11683e-12	-5.9431e-12	7.01255e-12	2.48044e-12	9.68245e-12	3.76928e-12	-5.57913e-12	7.67318e-12	-9.18637e-12
12.62	0	7.30672e-12	-1.1091e-11	-6.41674e-12	3.58979e-13	6.39182e-12	-1.78318e-11	1.38107e-12	3.10617e-12	7.8053e-12	2.51783e-12	-4.95341e-12	-7.34411e-12	5.20519e-12
12.64	0	2.92667e-12	-2.95659e-12	6.09765e-12	-4.64678e-12	-7.37402e-12	-2.8145e-12	-1.48877e-11	-9.40824e-12	2.96655e-13	1.2664e-12	-4.32769e-12	-2.96407e-12	1.45087e-12
12.66	0	-8.27644e-13	-2.95659e-12	-1.41098e-12	-8.92465e-13	-9.87691e-12	-2.8145e-12	-2.99897e-12	6.03287e-13	6.55386e-12	1.06522e-11	-1.05849e-11	-2.33835e-12	-6.68349e-12
12.68	0	8.55815e-12	-1.29681e-11	1.0919e-12	1.61042e-12	-2.99398e-12	4.69415e-12	-4.87613e-12	-2.52531e-12	3.42526e-12	1.00265e-11	3.18095e-12	-2.96407e-12	3.32804e-12
12.7	0	4.80384e-12	-9.21379e-12	7.97482e-12	-8.92465e-13	1.38605e-12	5.31987e-12	-3.62469e-12	-1.12854e-11	2.96655e-13	1.2664e-12	5.68383e-12	-4.84123e-12	2.07659e-12
12.72	0	-2.70481e-12	-5.45947e-12	1.04777e-11	9.847e-13	-2.99398e-12	-9.69741e-12	-2.99897e-12	-3.15104e-12	-3.29066e-13	6.27216e-12	-2.45053e-12	-2.33835e-12	2.07659e-12
12.74	0	-8.27644e-13	-7.96235e-12	1.71762e-12	2.86186e-12	-8.62547e-12	-9.0717e-12	8.264e-12	4.3576e-12	5.30242e-12	6.89788e-12	-1.82481e-12	3.29313e-12	-1.05201e-12
12.76	0	-1.27163e-11	-3.58231e-12	2.96905e-12	7.2419e-12	-3.61971e-12	-1.56305e-12	4.50967e-12	-2.52531e-12	5.30242e-12	-1.8622e-12	-2.45053e-12	-1.71263e-12	-3.55489e-12
12.78	0	1.04951e-12	-3.58231e-12	4.66173e-13	1.09962e-11	-4.91104e-13	-5.31738e-12	-8.63045e-12	-3.15104e-12	1.5481e-12	2.51783e-12	2.55523e-12	-6.71839e-12	-1.05201e-12
12.8	0	1.04353e-11	-4.53709e-13	-7.66819e-12	1.28734e-11	1.38605e-12	-2.18877e-12	-1.74753e-12	-1.27388e-12	4.05098e-12	1.19036e-11	-1.82481e-12	-4.61186e-13	8.25156e-13
12.82	0	-4.58197e-12	-1.07943e-12	2.34333e-12	7.2419e-12	8.26899e-12	9.07419e-12	7.55349e-13	-6.27964e-12	-1.5805e-12	8.77504e-12	-4.32769e-12	-1.04727e-11	-1.05201e-12
12.84	0	-1.08392e-11	-2.95659e-12	2.96905e-12	5.99047e-12	3.26322e-12	5.94559e-12	2.00679e-12	-2.52531e-12	3.42526e-12	-6.1076e-13	6.78068e-13	-3.58979e-12	-8.56065e-12
12.86	0	4.80384e-12	1.72013e-13	-4.53959e-12	4.1133e-12	-3.61971e-12	-5.9431e-12	-1.11333e-11	1.12405e-11	5.92814e-12	1.89212e-12	1.31925e-11	-1.71263e-12	-4.26287e-13
12.88	0	1.04951e-12	-1.70515e-12	1.0919e-12	2.23614e-12	-7.37402e-12	-7.82025e-12	-1.36362e-11	-3.15104e-12	-5.33483e-12	5.64644e-12	-3.07625e-12	-1.17241e-11	5.83092e-12
12.9	0	-2.70481e-12	5.80349e-12	-3.28815e-12	9.847e-13	-4.87114e-12	-2.8145e-12	-9.88189e-12	-1.31626e-11	-7.21198e-12	-6.1076e-13	3.18095e-12	-1.4227e-11	5.83092e-12
12.92	0	-4.58197e-12	9.55781e-12	-7.85263e-13	-4.02106e-12	-6.74831e-12	-4.69165e-12	-7.37901e-12	-3.15104e-12	7.17958e-12	-2.48792e-12	4.43239e-12	-4.84123e-12	5.83092e-12
12.94	0	6.05527e-12	5.80349e-12	1.0919e-12	-1.51818e-12	-7.37402e-12	2.19126e-12	-6.12757e-12	-9.40824e-12	5.30242e-12	-3.11365e-12	2.55523e-12	1.64529e-13	-4.80633e-12
12.96	0	9.8096e-12	-4.83375e-12	9.22626e-12	-2.76962e-12	-1.17541e-11	2.19126e-12	-1.17591e-11	-5.02819e-12	-5.96055e-12	1.89212e-12	-7.45629e-12	-4.84123e-12	1.99434e-13
12.98	0	1.23125e-11	-2.33087e-12	9.22626e-12	4.1133e-12	-1.05026e-11	3.44271e-12	7.55349e-13	4.3576e-12	5.30242e-12	6.27216e-12	-4.32769e-12	-6.09267e-12	7.08235e-12
13	0	-2.01929e-13	-6.71091e-12	4.66173e-13	7.86762e-12	-5.49686e-12	5.94559e-12	1.07669e-11	5.60905e-12	2.79954e-12	-4.36508e-12	2.55523e-12	-1.71263e-12	-3.55489e-12
13.02	0	-7.71057e-12	-1.17167e-11	-1.41098e-12	4.73902e-12	-1.74254e-12	-2.18877e-12	1.29634e-13	3.10617e-12	5.30242e-12	-2.48792e-12	-2.45053e-12	2.04169e-12	4.57947e-12
13.04	0	-2.07909e-12	-7.33663e-12	-7.85263e-13	1.09962e-11	-1.74254e-12	-3.44022e-12	-2.99897e-12	1.229e-12	4.05098e-12	-2.48792e-12	3.80667e-12	-6.71839e-12	1.99434e-13
13.06	0	1.04951e-12	-1.70515e-12	-5.79103e-12	1.09962e-11	1.38605e-12	-2.8145e-12	1.29634e-13	-1.19111e-11	2.17381e-12	1.49549e-14	-3.70197e-12	-5.46695e-12	-1.04378e-11
13.08	0	7.30672e-12	-4.53709e-13	1.11034e-11	4.1133e-12	5.14038e-12	-2.18877e-12	-2.99897e-12	-8.78252e-12	-6.58626e-12	1.2664e-12	-9.33345e-12	5.1703e-12	-3.55489e-12
13.1	0	1.67524e-12	-4.53709e-13	1.4232e-11	-3.39534e-12	-1.11683e-12	-7.19453e-12	-7.37901e-12	8.11193e-12	9.22377e-13	-1.06223e-11	-9.95917e-12	-2.33835e-12	-4.26287e-13
13.12	0	7.30672e-12	-4.20803e-12	-2.03671e-12	4.1133e-12	-4.24543e-12	-2.8145e-12	-3.62469e-12	3.73188e-12	-1.5805e-12	-9.37084e-12	8.18671e-12	-9.22127e-12	-6.68349e-12
13.14	0	6.05527e-12	-5.45947e-12	-1.41098e-12	1.03705e-11	2.6375e-12	-1.56305e-12	-2.37325e-12	-4.40248e-12	-3.29066e-13	3.14356e-12	6.78068e-13	-9.22127e-12	-8.56065e-12
13.16	0	-1.45337e-12	-1.1091e-11	1.04777e-11	2.23614e-12	1.38605e-12	-2.8145e-12	9.51544e-12	-2.52531e-12	5.30242e-12	9.40077e-12	6.30955e-12	-7.96983e-12	2.07659e-12
13.18	0	-8.27644e-13	-1.73482e-11	7.3491e-12	-8.92465e-13	-1.67598e-11	-4.69165e-12	7.01255e-12	-1.8996e-12	2.17381e-12	4.395e-12	9.43815e-12	-9.84699e-12	-7.30921e-12
13.2	0	1.67524e-12	-4.53709e-13	1.0919e-12	9.847e-13	-4.24543e-12	4.06843e-12	-4.96087e-13	-1.8996e-12	2.96655e-13	5.64644e-12	5.68383e-12	-7.34411e-12	-5.43205e-12
13.22	0	6.05527e-12	1.42345e-12	2.34333e-12	3.58979e-13	5.14038e-12	-4.06593e-12	-9.25617e-12	8.73765e-12	-2.20622e-12	9.40077e-12	-6.20485e-12	-4.21551e-12	-4.26287e-13
13.24	0	4.17812e-12	-7.33663e-12	-1.59548e-13	-9.02683e-12	6.39182e-12	-9.69741e-12	1.29634e-13	-5.02819e-12	2.17381e-12	-6.1076e-13	-9.95917e-12	-2.33835e-12	8.25156e-13
13.26	0	1.04951e-12	-1.70515e-12	2.96905e-12	-6.52395e-12	-1.11683e-12	-5.9431e-12	-2.99897e-12	-1.75426e-11	-3.29066e-13	8.14932e-12	-7.45629e-12	-4.21551e-12	-6.05777e-12
13.28	0	-2.01929e-13	-3.58231e-12	4.2205e-12	3.48758e-12	-1.17541e-11	2.19126e-12	-4.87613e-12	-1.12854e-11	-7.21198e-12	1.31551e-11	-4.32769e-12	-5.46695e-12	1.99434e-13
13.3	0	1.60668e-11	-2.95659e-12	1.11034e-11	3.48758e-12	-7.37402e-12	-1.56305e-12	-2.37325e-12	-3.15104e-12	-6.58626e-12	1.49549e-14	3.80667e-12	-2.96407e-12	3.32804e-12
13.32	0	-1.45337e-12	-4.53709e-13	9.85197e-12	4.1133e-12	-2.36826e-12	-7.19453e-12	1.38107e-12	-3.77676e-12	5.30242e-12	-3.11365e-12	-3.07625e-12	1.41597e-12	-5.43205e-12
13.34	0	-5.20769e-12	7.68065e-12	-4.53959e-12	7.86762e-12	-1.74254e-12	-2.8145e-12	2.63251e-12	-1.8996e-12	1.09339e-11	-2.48792e-12	-2.45053e-12	-4.84123e-12	5.83092e-12
13.36	0	5.42955e-12	-4.53709e-13	-1.51768e-11	-1.51818e-12	-7.37402e-12	4.06843e-12	5.13539e-12	2.48044e-12	7.17958e-12	6.40677e-13	-5.57913e-12	-5.46695e-12	6.45663e-12
13.38	0	-2.01929e-13	3.30061e-12	-1.01711e-11	3.58979e-13	7.60339e-13	1.22028e-11	-4.87613e-12	2.48044e-12	-9.71486e-12	-1.18737e-11	-3.70197e-12	-4.84123e-12	-1.10635e-11
13.4	0	-2.01929e-13	2.04917e-12	7.97482e-12	2.86186e-12	8.26899e-12	5.31987e-12	-1.12181e-12	-6.27964e-12	-8.46343e-12	-4.9908e-12	3.80667e-12	-2.96407e-12	8.25156e-13
13.42	0	4.23793e-13	-3.58231e-12	1.71762e-12	9.847e-13	-1.74254e-12	-2.8145e-12	1.45212e-11	-1.12854e-11	-7.83771e-12	5.02071e-12	-5.57913e-12	-1.04727e-11	3.95375e-12
13.44	0	6.681e-12	-1.70515e-12	-3.28815e-12	1.09962e-11	-4.87114e-12	1.40799e-11	1.38107e-12	-5.65392e-12	-9.54781e-13	-3.73936e-12	3.80667e-12	-8.59555e-12	-2.30345e-12
13.46	0	-2.01929e-13	1.72013e-13	-3.91386e-12	7.86762e-12	-7.99974e-12	5.31987e-12	-4.87613e-12	-1.12854e-11	1.5481e-12	6.27216e-12	-2.45053e-12	-7.96983e-12	-5.43205e-12
13.48	0	-2.01929e-13	6.42921e-12	-2.66243e-12	-5.2725e-12	-3.61971e-12	-7.19453e-12	-4.96087e-13	-1.27388e-12	4.05098e-12	6.40677e-13	-1.12106e-11	-1.36013e-11	1.52167e-11
13.5	0	-2.01929e-13	-4.53709e-13	1.0919e-12	-1.02783e-11	1.38605e-12	-2.8145e-12	8.88972e-12	-1.27388e-12	4.67669e-12	-2.48792e-12	-1.24621e-11	-1.10984e-11	1.14624e-11
13.52	0	2.30096e-12	-9.83951e-12	3.59477e-12	2.23614e-12	-1.74254e-12	4.69415e-12	6.38683e-12	-1.8996e-12	6.55386e-12	-3.11365e-12	-1.37135e-11	-3.58979e-12	-4.18061e-12
13.54	0	-2.07909e-12	-6.08519e-12	1.17291e-11	-2.1439e-12	-4.87114e-12	-4.69165e-12	-2.37325e-12	-6.48157e-13	-3.29066e-13	1.25294e-11	-1.18363e-11	-3.58979e-12	-4.18061e-12
13.56	0	6.05527e-12	-9.83951e-12	7.3491e-12	2.86186e-12	-1.11683e-12	-9.37337e-13	7.01255e-12	1.85472e-12	9.22377e-13	8.77504e-12	-3.07625e-12	-9.22127e-12	2.70231e-12
13.58	0	-2.01929e-13	6.42921e-12	6.72338e-12	9.847e-13	1.38605e-12	2.81699e-12	2.00679e-12	2.48044e-12	-7.21198e-12	-1.8622e-12	1.30379e-12	-4.21551e-12	-4.26287e-13
13.6	0	-7.71057e-12	1.01835e-11	3.59477e-12	-2.76962e-12	-1.11683e-12	-5.9431e-12	-1.74753e-12	-2.52531e-12	7.17958e-12	-1.23648e-12	7.56099e-12	-6.09267e-12	-2.92917e-12
13.62	0	9.18388e-12	-8.58807e-12	-8.29391e-12	2.86186e-12	-1.17541e-11	-4.06593e-12	-1.12181e-12	2.48044e-12	9.22377e-13	-8.74513e-12	6.30955e-12	-1.4227e-11	-1.2315e-11
13.64	0	6.681e-12	6.42921e-12	-3.28815e-12	-2.1439e-12	3.26322e-12	4.69415e-12	2.63251e-12	4.3576e-12	2.96655e-13	-3.73936e-12	-4.32769e-12	-9.84699e-12	-6.05777e-12
13.66	0	-7.08485e-12	2.67489e-12	-6.41674e-12	2.86186e-12	1.57776e-11	-3.11615e-13	3.88395e-12	-6.48157e-13	6.55386e-12	4.395e-12	-7.45629e-12	1.64529e-13	9.58524e-12
13.68	0	-2.07909e-12	-1.17167e-11	-6.41674e-12	9.11906e-12	4.51466e-12	3.14106e-13	-4.87613e-12	6.03287e-13	-1.5805e-12	5.64644e-12	-9.33345e-12	-4.61186e-13	2.07659e-12
13.7	0	-2.07909e-12	-1.70515e-12	1.17291e-11	2.23614e-12	-4.24543e-12	3.44271e-12	4.50967e-12	3.10617e-12	-1.1592e-11	3.14356e-12	-1.37135e-11	4.54457e-12	-9.81209e-12
13.72	0	-7.71057e-12	7.68065e-12	8.60054e-12	-4.02106e-12	-1.74254e-12	-2.8145e-12	-4.25041e-12	3.10617e-12	2.96655e-13	6.89788e-12	-1.24621e-11	2.66742e-12	-4.26287e-13
13.74	0	1.23125e-11	-4.83375e-12	-3.91386e-12	-4.02106e-12	-1.11683e-12	-9.37337e-13	-4.87613e-12	2.48044e-12	-2.83195e-12	1.06522e-11	6.78068e-13	-2.33835e-12	7.70807e-12
13.76	0	1.04951e-12	-6.71091e-12	-6.41674e-12	-5.89822e-12	-1.17541e-11	6.5713e-12	2.00679e-12	-7.53108e-12	-5.33483e-12	3.14356e-12	-2.45053e-12	-6.71839e-12	-4.18061e-12
13.78	0	-1.45337e-12	3.92633e-12	-3.91386e-12	-2.66743e-13	-2.36826e-12	-1.22003e-11	9.51544e-12	-1.25368e-11	5.30242e-12	-3.11365e-12	-9.33345e-12	-1.08691e-12	1.08367e-11
13.8	0	1.04951e-12	-2.95659e-12	-5.79103e-12	9.74478e-12	7.60339e-13	-1.34517e-11	1.38107e-12	-6.90536e-12	9.22377e-13	3.14356e-12	1.92951e-12	-1.71263e-12	1.33396e-11
13.82	0	-7.08485e-12	-7.33663e-12	-1.59548e-13	5.36475e-12	-6.74831e-12	9.39828e-13	1.29634e-13	-1.25368e-11	7.17958e-12	3.14356e-12	4.43239e-12	1.41597e-12	2.70231e-12
13.84	0	-9.58773e-12	-7.96235e-12	2.34333e-12	8.49334e-12	-6.74831e-12	-9.69741e-12	-5.50185e-12	-3.15104e-12	5.30242e-12	1.49549e-14	6.78068e-13	5.1703e-12	8.25156e-13
13.86	0	1.67524e-12	-1.70515e-12	-8.29391e-12	4.73902e-12	-2.36826e-12	-1.65803e-11	4.50967e-12	3.73188e-12	-4.08338e-12	5.64644e-12	-6.83057e-12	3.29313e-12	4.57947e-12
13.88	0	1.48154e-11	5.17777e-12	-7.66819e-12	-1.51818e-12	1.34617e-13	-3.44022e-12	3.25823e-12	6.03287e-13	2.17381e-12	8.77504e-12	1.30379e-12	-2.33835e-12	-1.67773e-12
13.9	0	4.23793e-13	1.20607e-11	9.22626e-12	-3.39534e-12	1.34617e-13	2.19126e-12	-2.37325e-12	4.98332e-12	4.05098e-12	1.2664e-12	5.05811e-12	-1.36013e-11	-8.56065e-12
13.92	0	4.23793e-13	1.72013e-13	9.85197e-12	-2.66743e-13	-2.99398e-12	2.19126e-12	-6.75329e-12	8.11193e-12	2.17381e-12	4.395e-12	-4.32769e-12	-1.4227e-11	-6.68349e-12
13.94	0	4.17812e-12	-1.42196e-11	-1.07968e-11	-1.51818e-12	-7.99974e-12	-5.31738e-12	1.38107e-12	2.48044e-12	2.79954e-12	1.44065e-11	-9.95917e-12	-5.46695e-12	-4.80633e-12
13.96	0	6.05527e-12	-3.58231e-12	-5.16531e-12	7.2419e-12	1.34617e-13	3.44271e-12	-2.37325e-12	-3.15104e-12	-2.20622e-12	9.40077e-12	2.55523e-12	-2.33835e-12	1.99434e-13
13.98	0	-3.95625e-12	1.72013e-13	1.0919e-12	5.99047e-12	8.26899e-12	3.44271e-12	-2.99897e-12	-9.40824e-12	-1.5805e-12	1.49549e-14	5.68383e-12	1.64529e-13	1.45087e-12
14	0	1.67524e-12	-4.53709e-13	-8.91963e-12	-4.64678e-12	1.34617e-13	1.22028e-11	3.88395e-12	-3.77676e-12	-9.54781e-13	6.89788e-12	-5.57913e-12	-3.58979e-12	-7.93493e-12
14.02	0	2.92667e-12	2.67489e-12	-1.32997e-11	7.86762e-12	-7.99974e-12	-3.44022e-12	-4.87613e-12	5.60905e-12	2.96655e-13	1.25294e-11	-8.70773e-12	-6.09267e-12	-9.18637e-12
14.04	0	-7.71057e-12	1.72013e-13	1.36063e-11	1.34991e-11	-3.61971e-12	-8.44598e-12	8.88972e-12	1.229e-12	6.55386e-12	8.77504e-12	-5.73368e-13	-1.23499e-11	-1.67773e-12
14.06	0	-8.962e-12	-1.23424e-11	1.23549e-11	-8.92465e-13	4.51466e-12	5.31987e-12	8.88972e-12	-1.27388e-12	2.96655e-13	-1.8622e-12	3.18095e-12	-7.34411e-12	-2.92917e-12
14.08	0	-8.27644e-13	-6.08519e-12	-3.91386e-12	-2.66743e-13	-6.12259e-12	2.19126e-12	-2.37325e-12	-4.40248e-12	2.96655e-13	6.40677e-13	-5.57913e-12	5.1703e-12	-2.92917e-12
14.1	0	4.80384e-12	2.67489e-12	-5.79103e-12	8.49334e-12	-4.91104e-13	3.44271e-12	-4.96087e-13	3.73188e-12	5.92814e-12	-6.86796e-12	-8.70773e-12	-4.21551e-12	8.25156e-13
14.12	0	3.55239e-12	-1.07943e-12	-1.01711e-11	3.48758e-12	4.51466e-12	4.06843e-12	7.01255e-12	8.73765e-12	4.05098e-12	-6.1076e-13	-4.32769e-12	-4.84123e-12	8.25156e-13
14.14	0	2.92667e-12	5.80349e-12	-7.66819e-12	-1.51818e-12	-7.99974e-12	-5.31738e-12	-1.12181e-12	3.10617e-12	9.68245e-12	-2.48792e-12	-6.20485e-12	2.66742e-12	-7.30921e-12
14.16	0	-2.70481e-12	3.92633e-12	1.36063e-11	3.58979e-13	-2.36826e-12	-8.44598e-12	-1.12181e-12	6.03287e-13	5.30242e-12	-1.8622e-12	5.23533e-14	1.64529e-13	-4.26287e-13
14.18	0	2.30096e-12	-7.33663e-12	1.04777e-11	-7.77538e-12	4.51466e-12	2.81699e-12	-9.25617e-12	3.10617e-12	2.96655e-13	5.02071e-12	9.43815e-12	-3.58979e-12	-4.26287e-13
14.2	0	6.681e-12	5.17777e-12	-1.41098e-12	6.61617e-12	7.60339e-13	3.44271e-12	-9.25617e-12	-3.15104e-12	2.96655e-13	-6.24224e-12	-2.45053e-12	6.42173e-12	-6.68349e-12
14.22	0	-2.70481e-12	1.26864e-11	6.72338e-12	1.47505e-11	-1.30055e-11	-4.06593e-12	1.38107e-12	6.03287e-13	4.67669e-12	-7.49368e-12	-4.95341e-12	-2.33835e-12	-6.05777e-12
14.24	0	-8.962e-12	2.04917e-12	7.97482e-12	4.1133e-12	3.26322e-12	-1.2826e-11	7.01255e-12	1.229e-12	-9.54781e-13	-3.11365e-12	-6.20485e-12	-1.10984e-11	-2.30345e-12
14.26	0	1.67524e-12	3.92633e-12	-8.29391e-12	-4.02106e-12	-7.99974e-12	-6.56882e-12	1.01412e-11	-4.40248e-12	-1.34692e-11	-8.11941e-12	6.78068e-13	-7.96983e-12	-1.10635e-11
14.28	0	6.681e-12	1.42345e-12	1.0919e-12	1.03705e-11	-9.87691e-12	-9.37337e-13	-1.12181e-12	-5.02819e-12	-4.7091e-12	-3.11365e-12	-6.20485e-12	3.29313e-12	3.95375e-12
14.3	0	-8.27644e-13	-2.95659e-12	3.59477e-12	4.1133e-12	3.26322e-12	3.14106e-13	-1.74753e-12	-8.78252e-12	4.67669e-12	9.40077e-12	-7.45629e-12	-5.46695e-12	1.45087e-12
14.32	0	1.54411e-11	-8.58807e-12	-7.85263e-13	-4.02106e-12	7.64326e-12	1.28285e-11	2.63251e-12	3.10617e-12	1.5481e-12	1.06522e-11	-4.32769e-12	-4.61186e-13	-5.43205e-12
14.34	0	6.05527e-12	3.30061e-12	4.2205e-12	-5.2725e-12	3.26322e-12	1.15771e-11	4.50967e-12	1.229e-12	2.17381e-12	5.64644e-12	-4.95341e-12	5.79601e-12	-2.92917e-12
14.36	0	-3.95625e-12	-6.71091e-12	-1.59548e-13	-9.02683e-12	5.14038e-12	9.39828e-13	-4.96087e-13	-8.1568e-12	-2.20622e-12	-1.1248e-11	8.18671e-12	-7.96983e-12	1.14624e-11
14.38	0	-4.58197e-12	-1.1091e-11	-1.41098e-12	-2.76962e-12	5.7661e-12	-2.18877e-12	-1.74753e-12	-8.78252e-12	2.79954e-12	-3.11365e-12	9.43815e-12	-9.84699e-12	4.57947e-12
14.4	0	2.92667e-12	-4.53709e-13	-1.59548e-13	1.09962e-11	-4.87114e-12	-5.31738e-12	-3.62469e-12	3.10617e-12	9.68245e-12	1.69094e-11	-1.12106e-11	-4.84123e-12	-1.16893e-11
14.42	0	-2.70481e-12	7.97728e-13	6.72338e-12	5.36475e-12	-3.61971e-12	-5.31738e-12	-1.11333e-11	1.37434e-11	9.68245e-12	1.89212e-12	5.23533e-14	-7.34411e-12	-1.67773e-12
14.44	0	-2.01929e-13	-2.95659e-12	-4.53959e-12	-3.39534e-12	-2.36826e-12	2.19126e-12	-6.75329e-12	-1.8996e-12	1.5481e-12	2.51783e-12	9.43815e-12	-4.61186e-13	2.07659e-12
14.46	0	6.681e-12	-4.53709e-13	-1.14225e-11	9.74478e-12	1.34617e-13	5.31987e-12	-1.74753e-12	-4.40248e-12	-6.58626e-12	7.5236e-12	4.43239e-12	-4.21551e-12	1.45087e-12
14.48	0	-3.95625e-12	1.51893e-11	-1.41098e-12	6.61617e-12	-2.36826e-12	-1.15746e-11	3.88395e-12	3.73188e-12	-1.5805e-12	7.5236e-12	7.56099e-12	-2.33835e-12	8.25156e-13
14.5	0	-3.95625e-12	1.20607e-11	-3.28815e-12	-7.14966e-12	-4.87114e-12	-2.18877e-12	1.01412e-11	6.86048e-12	2.96655e-13	1.49549e-14	1.31925e-11	-4.21551e-12	3.32804e-12
14.52	0	7.30672e-12	9.55781e-12	-2.66243e-12	-2.76962e-12	-9.25119e-12	3.44271e-12	8.88972e-12	1.85472e-12	1.5481e-12	-2.48792e-12	-9.33345e-12	-1.71263e-12	-2.92917e-12
14.54	0	9.18388e-12	7.97728e-13	3.59477e-12	1.22477e-11	7.60339e-13	-1.56305e-12	-4.25041e-12	-5.02819e-12	-1.03406e-11	-3.11365e-12	-8.70773e-12	-3.58979e-12	1.45087e-12
14.56	0	6.05527e-12	-7.96235e-12	9.22626e-12	2.86186e-12	9.52041e-12	4.06843e-12	-1.74753e-12	-5.65392e-12	-7.21198e-12	1.49549e-14	1.30379e-12	5.79601e-12	7.08235e-12
14.58	0	1.67524e-12	-1.42196e-11	1.0919e-12	-1.51818e-12	2.01178e-12	5.31987e-12	-3.62469e-12	2.48044e-12	-1.5805e-12	5.64644e-12	6.93527e-12	1.64529e-13	-5.43205e-12
14.6	0	-2.01929e-13	-4.83375e-12	5.47193e-12	9.11906e-12	7.60339e-13	4.06843e-12	-2.37325e-12	6.03287e-13	9.22377e-13	3.76928e-12	6.78068e-13	-2.96407e-12	-6.68349e-12
14.62	0	3.55239e-12	7.68065e-12	2.34333e-12	2.86186e-12	1.38605e-12	5.31987e-12	-4.96087e-13	1.229e-12	5.92814e-12	3.76928e-12	1.30379e-12	7.90251e-13	3.32804e-12
14.64	0	2.92667e-12	1.72013e-13	-3.28815e-12	-5.2725e-12	7.60339e-13	1.15771e-11	-2.37325e-12	1.37434e-11	2.79954e-12	6.89788e-12	-3.70197e-12	8.92461e-12	-5.43205e-12
14.66	0	-3.33052e-12	1.72013e-13	-2.03671e-12	5.99047e-12	8.89469e-12	9.07419e-12	-4.87613e-12	5.60905e-12	-1.5805e-12	1.2664e-12	1.30379e-12	-3.58979e-12	1.45087e-12
14.68	0	7.30672e-12	-4.20803e-12	2.34333e-12	-8.92465e-13	1.34617e-13	-2.8145e-12	1.13926e-11	5.60905e-12	-1.5805e-12	5.64644e-12	-8.70773e-12	-2.33835e-12	3.32804e-12
14.7	0	-2.01929e-13	-1.17167e-11	-3.91386e-12	-4.02106e-12	-3.61971e-12	9.39828e-13	7.63827e-12	5.60905e-12	7.8053e-12	2.51783e-12	-5.57913e-12	2.66742e-12	-6.05777e-12
14.72	0	-2.07909e-12	5.80349e-12	1.17291e-11	2.23614e-12	-4.91104e-13	-1.47032e-11	-1.74753e-12	-2.24349e-14	7.8053e-12	-4.36508e-12	-9.33345e-12	-4.61186e-13	-4.80633e-12
14.74	0	1.04951e-12	9.55781e-12	-1.59548e-13	7.2419e-12	2.01178e-12	-5.60007e-11	1.38107e-12	-7.53108e-12	9.22377e-13	-3.73936e-12	-9.33345e-12	7.90251e-13	-4.18061e-12
14.76	0	-1.45337e-12	2.04917e-12	-7.04247e-12	3.58979e-13	7.60339e-13	-9.54211e-11	6.38683e-12	1.85472e-12	-9.54781e-13	5.64644e-12	1.00639e-11	2.66742e-12	-1.04378e-11
14.78	0	-2.01929e-13	-1.07943e-12	9.85197e-12	4.1133e-12	2.01178e-12	-1.31713e-10	7.01255e-12	-2.24349e-14	7.8053e-12	7.5236e-12	-5.73368e-13	-9.22127e-12	-4.80633e-12
14.8	0	7.30672e-12	1.42345e-12	1.0919e-12	2.86186e-12	-1.11683e-12	-1.6425e-10	1.29634e-13	-6.48157e-13	2.79954e-12	8.77504e-12	-4.95341e-12	-5.46695e-12	5.83092e-12
14.82	0	1.35639e-11	-4.20803e-12	-8.91963e-12	-9.02683e-12	-7.37402e-12	-1.80519e-10	-5.50185e-12	3.73188e-12	5.30242e-12	4.395e-12	-6.20485e-12	9.55033e-12	-4.80633e-12
14.84	0	-6.45912e-12	3.30061e-12	-2.03671e-12	9.847e-13	-1.74254e-12	-1.8177e-10	4.50967e-12	-2.52531e-12	7.17958e-12	1.2664e-12	-3.70197e-12	1.41597e-12	1.99434e-13
14.86	0	-9.58773e-12	2.67489e-12	5.47193e-12	1.34991e-11	-2.36826e-12	-1.89905e-10	8.264e-12	-1.8996e-12	1.5481e-12	-1.23648e-12	4.43239e-12	-9.22127e-12	8.3338e-12
14.88	0	2.92667e-12	7.97728e-13	-3.28815e-12	2.23614e-12	-2.36826e-12	-1.89279e-10	1.13926e-11	6.03287e-13	-2.20622e-12	-1.23648e-12	1.92951e-12	2.04169e-12	1.0211e-11
14.9	0	-2.01929e-13	-7.33663e-12	-1.41098e-12	-4.64678e-12	-4.91104e-13	-1.79268e-10	-1.12181e-12	1.06148e-11	2.17381e-12	-1.23648e-12	-4.32769e-12	-4.61186e-13	2.70231e-12
14.92	0	2.92667e-12	7.05493e-12	2.96905e-12	7.2419e-12	4.51466e-12	-1.70507e-10	1.29634e-13	8.11193e-12	2.96655e-13	-6.1076e-13	5.68383e-12	3.91885e-12	-2.30345e-12
14.94	0	2.92667e-12	1.72013e-13	-3.91386e-12	5.36475e-12	-9.25119e-12	-1.56116e-10	3.88395e-12	6.03287e-13	9.22377e-13	-1.24994e-11	6.93527e-12	7.04745e-12	-4.26287e-13
14.96	0	-6.45912e-12	-2.95659e-12	-5.79103e-12	-2.76962e-12	-4.24543e-12	-1.36093e-10	3.88395e-12	-5.65392e-12	1.5481e-12	-8.11941e-12	-1.24621e-11	-1.71263e-12	3.32804e-12
14.98	0	-5.83341e-12	-2.33087e-12	5.47193e-12	1.22477e-11	8.89469e-12	-1.24204e-10	-4.96087e-13	-1.19111e-11	-9.54781e-13	1.06522e-11	8.81243e-12	-4.84123e-12	8.25156e-13
15	0	2.30096e-12	-8.58807e-12	4.2205e-12	2.23614e-12	-2.99398e-12	-1.12316e-10	-1.12181e-12	-2.52531e-12	2.17381e-12	4.395e-12	6.93527e-12	-3.58979e-12	-1.67773e-12
15.02	0	1.04951e-12	2.04917e-12	6.72338e-12	-1.21554e-11	-8.62547e-12	-9.66725e-11	7.55349e-13	-6.48157e-13	1.5481e-12	1.31551e-11	-1.24621e-11	-3.58979e-12	-1.67773e-12
15.04	0	-5.20769e-12	-4.53709e-13	4.66173e-13	-1.51818e-12	1.38605e-12	-1.00427e-10	-3.62469e-12	3.10617e-12	-3.29066e-13	-6.1076e-13	5.23533e-14	-2.04842e-11	2.07659e-12
15.06	0	-3.95625e-12	-1.07943e-12	-1.32997e-11	2.23614e-12	1.01461e-11	-8.60353e-11	3.88395e-12	4.3576e-12	-8.46343e-12	1.2664e-12	2.55523e-12	-1.04727e-11	-4.26287e-13
15.08	0	1.04951e-12	-5.45947e-12	-8.91963e-12	7.2419e-12	-3.61971e-12	-6.78894e-11	8.88972e-12	1.85472e-12	3.42526e-12	3.76928e-12	-1.82481e-12	-3.58979e-12	-4.26287e-13
15.1	0	-5.83341e-12	1.42345e-12	-5.79103e-12	7.86762e-12	-4.24543e-12	-6.72637e-11	7.63827e-12	-3.15104e-12	7.8053e-12	-1.23648e-12	8.81243e-12	-8.59555e-12	8.3338e-12
15.12	0	-5.20769e-12	-1.07943e-12	-2.66243e-12	-8.92465e-13	-7.37402e-12	-6.03807e-11	4.50967e-12	5.60905e-12	-3.29066e-13	7.5236e-12	8.18671e-12	-1.17241e-11	3.95375e-12
15.14	0	-2.01929e-13	-9.83951e-12	-1.59548e-13	3.58979e-13	-2.36826e-12	-6.03807e-11	9.51544e-12	1.06148e-11	-2.20622e-12	2.51783e-12	-1.18363e-11	-1.10984e-11	-2.30345e-12
15.16	0	-8.27644e-13	-4.83375e-12	4.2205e-12	9.847e-13	-1.74254e-12	-5.34978e-11	3.88395e-12	-7.53108e-12	9.68245e-12	-6.86796e-12	-1.24621e-11	-1.98585e-11	8.3338e-12
15.18	0	2.30096e-12	-1.07943e-12	2.96905e-12	7.2419e-12	-7.37402e-12	-4.53635e-11	1.29634e-13	5.60905e-12	5.30242e-12	-4.36508e-12	1.06896e-11	-6.09267e-12	1.33396e-11
15.2	0	4.17812e-12	2.04917e-12	8.60054e-12	3.48758e-12	-6.74831e-12	-4.09834e-11	-1.05076e-11	1.6872e-11	-2.83195e-12	2.51783e-12	1.00639e-11	2.66742e-12	5.83092e-12
15.22	0	-5.83341e-12	-2.33087e-12	1.04777e-11	-2.66743e-13	-2.99398e-12	-4.28606e-11	-5.50185e-12	-2.24349e-14	-5.96055e-12	-5.61653e-12	8.18671e-12	-2.33835e-12	3.32804e-12
15.24	0	-5.83341e-12	-2.95659e-12	1.71762e-12	1.34991e-11	4.51466e-12	-3.72291e-11	7.55349e-13	-5.02819e-12	-3.45767e-12	-6.86796e-12	3.80667e-12	-4.61186e-13	1.99434e-13
15.26	0	1.67524e-12	-7.96235e-12	-1.41098e-12	-4.64678e-12	-2.99398e-12	-3.15976e-11	7.63827e-12	7.4862e-12	-9.54781e-13	-8.11941e-12	1.30379e-12	9.55033e-12	6.45663e-12
15.28	0	1.67524e-12	1.72013e-13	1.71762e-12	-5.2725e-12	-3.61971e-12	-3.22233e-11	9.51544e-12	-2.52531e-12	2.96655e-13	-6.1076e-13	5.05811e-12	-1.08691e-12	7.70807e-12
15.3	0	-7.71057e-12	-4.20803e-12	5.47193e-12	4.1133e-12	6.39182e-12	-2.90947e-11	5.13539e-12	1.229e-12	-9.54781e-13	6.40677e-13	1.13153e-11	-1.61042e-11	-4.26287e-13
15.32	0	-3.33052e-12	-7.96235e-12	-1.01711e-11	-1.51818e-12	5.14038e-12	-2.53404e-11	8.264e-12	1.229e-12	-9.08915e-12	-2.48792e-12	5.05811e-12	1.41597e-12	-4.26287e-13
15.34	0	-5.83341e-12	-4.53709e-13	2.34333e-12	2.23614e-12	-2.36826e-12	-1.97089e-11	7.63827e-12	-2.24349e-14	-3.45767e-12	1.49549e-14	-3.07625e-12	-6.71839e-12	8.95952e-12
15.36	0	-5.20769e-12	3.92633e-12	2.96905e-12	5.99047e-12	-4.91104e-13	-1.34517e-11	6.38683e-12	2.48044e-12	1.71911e-11	1.89212e-12	1.92951e-12	-5.46695e-12	-1.05201e-12
15.38	0	-2.01929e-13	-7.33663e-12	-8.29391e-12	3.58979e-13	-4.91104e-13	-1.40775e-11	2.63251e-12	3.73188e-12	6.55386e-12	1.2664e-12	-6.83057e-12	1.41597e-12	-9.18637e-12
15.4	0	4.80384e-12	-4.83375e-12	-2.03671e-12	-3.39534e-12	-4.91104e-13	-2.03347e-11	7.55349e-13	-1.27388e-12	9.22377e-13	-6.1076e-13	-1.30878e-11	-2.33835e-12	5.20519e-12
15.42	0	4.80384e-12	3.30061e-12	3.59477e-12	4.73902e-12	-4.87114e-12	-1.78318e-11	3.25823e-12	-2.24349e-14	2.96655e-13	4.395e-12	-6.20485e-12	-4.21551e-12	-3.55489e-12
15.44	0	2.92667e-12	-4.83375e-12	-1.59548e-13	4.1133e-12	-4.91104e-13	-9.0717e-12	3.25823e-12	6.03287e-13	-4.7091e-12	3.76928e-12	-3.07625e-12	-4.61186e-13	-6.05777e-12
15.46	0	-5.20769e-12	1.72013e-13	2.34333e-12	-3.39534e-12	-4.87114e-12	-1.15746e-11	-2.37325e-12	-9.40824e-12	-4.08338e-12	1.89212e-12	1.92951e-12	-9.84699e-12	8.25156e-13
15.48	0	-1.45337e-12	3.92633e-12	1.23549e-11	-5.89822e-12	-9.87691e-12	-1.72061e-11	1.29634e-13	-6.27964e-12	-2.20622e-12	-8.74513e-12	5.23533e-14	-8.59555e-12	8.3338e-12
15.5	0	-2.01929e-13	9.55781e-12	1.11034e-11	-8.92465e-13	-2.36826e-12	-1.2826e-11	8.264e-12	3.73188e-12	-4.08338e-12	-3.11365e-12	-9.33345e-12	3.91885e-12	-2.92917e-12
15.52	0	-4.58197e-12	5.80349e-12	-7.85263e-13	2.86186e-12	5.7661e-12	-3.44022e-12	4.50967e-12	-3.15104e-12	-9.54781e-13	-6.1076e-13	-1.05849e-11	1.41597e-12	-4.18061e-12
15.54	0	-6.45912e-12	-1.23424e-11	-1.59548e-13	9.11906e-12	5.7661e-12	-5.31738e-12	2.00679e-12	-1.4414e-11	2.17381e-12	-6.24224e-12	-3.70197e-12	2.04169e-12	-5.43205e-12
15.56	0	-1.45337e-12	-2.11025e-11	-2.66243e-12	1.72534e-11	-2.36826e-12	-1.22003e-11	-7.37901e-12	-2.52531e-12	-2.20622e-12	-3.11365e-12	6.78068e-13	5.79601e-12	-1.05201e-12
15.58	0	-3.33052e-12	-6.08519e-12	-9.54535e-12	8.49334e-12	-6.74831e-12	-7.19453e-12	-6.12757e-12	1.06148e-11	-2.83195e-12	3.14356e-12	-1.18363e-11	1.41597e-12	-1.67773e-12
15.6	0	-2.70481e-12	8.9321e-12	-8.29391e-12	5.99047e-12	7.60339e-13	-9.0717e-12	1.82755e-11	-6.27964e-12	1.09339e-11	6.27216e-12	-3.70197e-12	-5.46695e-12	2.70231e-12
15.62	0	-7.08485e-12	-1.07943e-12	4.66173e-13	4.73902e-12	2.01178e-12	-1.2826e-11	2.20298e-11	-2.52531e-12	3.42526e-12	3.14356e-12	8.18671e-12	4.54457e-12	1.99434e-13
15.64	0	-4.58197e-12	-4.53709e-13	-2.66243e-12	-5.2725e-12	-6.12259e-12	-1.34517e-11	8.88972e-12	3.73188e-12	9.22377e-13	-6.24224e-12	6.78068e-13	1.08018e-11	-1.05201e-12
15.66	0	-5.20769e-12	7.97728e-13	4.66173e-13	-7.77538e-12	7.60339e-13	-9.0717e-12	3.25823e-12	-4.40248e-12	-9.54781e-13	-9.37084e-12	5.23533e-14	7.67318e-12	-9.81209e-12
15.68	0	2.92667e-12	4.55205e-12	7.97482e-12	-2.76962e-12	2.01178e-12	-1.22003e-11	-1.74753e-12	6.23476e-12	-4.7091e-12	1.2664e-12	1.25668e-11	3.29313e-12	-1.67773e-12
15.7	0	-1.45337e-12	2.04917e-12	-5.16531e-12	-1.51818e-12	-4.24543e-12	-1.34517e-11	-8.63045e-12	1.37434e-11	-4.7091e-12	-6.1076e-13	5.23533e-14	6.42173e-12	1.99434e-13
15.72	0	-1.14649e-11	-3.58231e-12	-8.29391e-12	3.58979e-13	1.38605e-12	-1.09489e-11	5.13539e-12	-1.8996e-12	1.5481e-12	-8.11941e-12	-4.95341e-12	-3.58979e-12	-3.55489e-12
15.74	0	-3.33052e-12	-1.07943e-12	1.71762e-12	9.74478e-12	7.60339e-13	-1.56305e-12	7.55349e-13	-3.15104e-12	7.17958e-12	-1.18737e-11	1.06896e-11	2.04169e-12	2.07659e-12
15.76	0	3.55239e-12	-2.33087e-12	2.96905e-12	9.74478e-12	-9.87691e-12	-6.56882e-12	-4.96087e-13	-2.24349e-14	4.67669e-12	-4.36508e-12	1.92951e-12	1.51818e-11	2.70231e-12
15.78	0	-2.01929e-13	6.42921e-12	6.09765e-12	2.23614e-12	1.34617e-13	-5.9431e-12	1.07669e-11	-3.15104e-12	3.42526e-12	-4.36508e-12	-1.12106e-11	-2.33835e-12	-2.30345e-12
15.8	0	-5.20769e-12	1.72013e-13	-3.91386e-12	8.49334e-12	7.60339e-13	-1.03231e-11	8.88972e-12	-6.90536e-12	8.43102e-12	1.2664e-12	-3.07625e-12	-6.71839e-12	-7.30921e-12
15.82	0	-2.70481e-12	-4.53709e-13	-3.91386e-12	6.61617e-12	-6.74831e-12	-7.19453e-12	2.00679e-12	1.229e-12	1.5481e-12	2.51783e-12	1.13153e-11	2.04169e-12	-5.43205e-12
15.84	0	-2.70481e-12	1.08093e-11	3.59477e-12	-7.14966e-12	4.51466e-12	-9.69741e-12	5.13539e-12	6.03287e-13	-8.46343e-12	6.40677e-13	6.30955e-12	1.64529e-13	-1.67773e-12
15.86	0	3.55239e-12	7.05493e-12	1.71762e-12	-2.66743e-13	9.52041e-12	-1.2826e-11	4.50967e-12	-9.40824e-12	2.17381e-12	-1.23648e-12	6.30955e-12	-2.96407e-12	-1.05201e-12
15.88	0	-1.45337e-12	2.67489e-12	-1.41098e-12	7.86762e-12	-1.11683e-12	-1.53289e-11	-6.12757e-12	9.36337e-12	8.43102e-12	-8.11941e-12	-3.07625e-12	4.54457e-12	5.20519e-12
15.9	0	-2.01929e-13	3.30061e-12	-7.85263e-13	3.58979e-13	3.26322e-12	-9.69741e-12	4.50967e-12	-2.24349e-14	2.96655e-13	-8.74513e-12	-7.45629e-12	2.66742e-12	1.99434e-13
15.92	0	1.04951e-12	7.97728e-13	1.71762e-12	6.61617e-12	1.38605e-12	-5.9431e-12	5.13539e-12	-1.19111e-11	-4.7091e-12	-1.06223e-11	-4.95341e-12	-6.71839e-12	-6.68349e-12
15.94	0	9.18388e-12	6.42921e-12	-2.03671e-12	3.48758e-12	-4.87114e-12	-1.03231e-11	9.51544e-12	3.73188e-12	-7.83771e-12	-8.11941e-12	-1.82481e-12	1.45561e-11	-6.05777e-12
15.96	0	5.42955e-12	-6.71091e-12	-2.66243e-12	-1.02783e-11	-1.11683e-12	-5.9431e-12	8.264e-12	-2.24349e-14	-5.96055e-12	-5.61653e-12	-3.07625e-12	5.1703e-12	8.25156e-13
15.98	0	-1.02134e-11	3.30061e-12	6.09765e-12	-2.66743e-13	8.89469e-12	-3.11615e-13	5.76111e-12	-2.52531e-12	5.30242e-12	1.89212e-12	1.92951e-12	-8.59555e-12	-1.05201e-12
16	0	-3.33052e-12	8.9321e-12	1.71762e-12	9.11906e-12	-2.36826e-12	-9.37337e-13	-4.96087e-13	-1.8996e-12	2.17381e-12	-7.49368e-12	3.80667e-12	-1.29756e-11	-1.04378e-11
16.02	0	-5.83341e-12	1.42345e-12	2.96905e-12	-4.02106e-12	-4.87114e-12	-3.11615e-13	-4.96087e-13	6.03287e-13	8.43102e-12	-4.36508e-12	-7.45629e-12	5.79601e-12	-9.18637e-12
16.04	0	-5.83341e-12	1.1435e-11	6.72338e-12	-4.02106e-12	8.89469e-12	-2.8145e-12	-1.12181e-12	-5.02819e-12	7.8053e-12	-7.49368e-12	3.80667e-12	4.54457e-12	-5.43205e-12
16.06	0	3.55239e-12	7.97728e-13	-2.03671e-12	4.1133e-12	1.34617e-13	-1.72061e-11	-1.36362e-11	-1.27388e-12	-2.20622e-12	-4.36508e-12	1.92951e-12	-4.21551e-12	-4.18061e-12
16.08	0	7.30672e-12	7.05493e-12	-1.59548e-13	3.58979e-13	1.2649e-11	-7.19453e-12	-8.63045e-12	1.229e-12	2.96655e-13	6.27216e-12	-1.37135e-11	2.66742e-12	-7.30921e-12
16.1	0	-1.45337e-12	7.68065e-12	2.34333e-12	-2.76962e-12	7.60339e-13	-5.31738e-12	-6.12757e-12	-1.25368e-11	5.92814e-12	1.89212e-12	-1.05849e-11	3.91885e-12	-1.05201e-12
16.12	0	-3.95625e-12	-6.08519e-12	-8.91963e-12	6.61617e-12	-8.62547e-12	-7.19453e-12	-6.12757e-12	-4.40248e-12	4.67669e-12	-4.36508e-12	1.92951e-12	-1.71263e-12	8.25156e-13
16.14	0	-8.27644e-13	-1.1091e-11	-1.14225e-11	5.99047e-12	-1.74254e-12	3.14106e-13	8.88972e-12	5.60905e-12	-1.5805e-12	1.49549e-14	6.78068e-13	2.04169e-12	6.45663e-12
16.16	0	4.23793e-13	5.17777e-12	1.71762e-12	-1.51818e-12	1.34617e-13	-2.18877e-12	1.38955e-11	-9.40824e-12	-2.20622e-12	-1.23648e-12	-4.32769e-12	1.41597e-12	7.70807e-12
16.18	0	4.17812e-12	5.17777e-12	2.96905e-12	5.99047e-12	-4.91104e-13	-9.0717e-12	-1.12181e-12	-1.12854e-11	-3.29066e-13	1.49549e-14	-4.95341e-12	-4.61186e-13	5.20519e-12
16.2	0	-1.45337e-12	-1.17167e-11	5.47193e-12	9.11906e-12	-4.91104e-13	-3.44022e-12	-4.96087e-13	2.48044e-12	9.22377e-13	6.89788e-12	-5.73368e-13	4.54457e-12	2.70231e-12
16.22	0	-3.95625e-12	-4.53709e-13	4.84621e-12	5.36475e-12	5.14038e-12	3.14106e-13	7.63827e-12	-3.77676e-12	2.17381e-12	1.49549e-14	-5.73368e-13	-2.96407e-12	-4.26287e-13
16.24	0	5.42955e-12	2.67489e-12	5.47193e-12	-8.92465e-13	-1.74254e-12	-1.09489e-11	-6.12757e-12	-6.90536e-12	9.22377e-13	1.49549e-14	-6.20485e-12	-1.4227e-11	-2.92917e-12
16.26	0	1.04951e-12	-3.58231e-12	6.72338e-12	-9.02683e-12	-2.99398e-12	-1.34517e-11	7.55349e-13	-3.15104e-12	2.96655e-13	-3.11365e-12	-2.45053e-12	-1.4227e-11	-7.93493e-12
16.28	0	-1.45337e-12	6.42921e-12	7.97482e-12	-2.1439e-12	2.01178e-12	-6.56882e-12	-2.37325e-12	-2.24349e-14	2.79954e-12	-6.1076e-13	3.18095e-12	5.1703e-12	-6.68349e-12
16.3	0	1.04951e-12	1.01835e-11	2.96905e-12	-1.51818e-12	1.38605e-12	-4.06593e-12	6.38683e-12	-7.53108e-12	2.79954e-12	1.49549e-14	2.55523e-12	8.92461e-12	-6.05777e-12
16.32	0	-3.95625e-12	-4.53709e-13	-3.28815e-12	-2.76962e-12	-4.91104e-13	3.44271e-12	1.29634e-13	6.03287e-13	-6.58626e-12	-3.73936e-12	-2.45053e-12	2.04169e-12	-9.81209e-12
16.34	0	-2.01929e-13	2.67489e-12	4.66173e-13	-7.14966e-12	5.7661e-12	-2.8145e-12	7.55349e-13	2.48044e-12	1.5481e-12	-1.1248e-11	-4.95341e-12	4.54457e-12	-7.30921e-12
16.36	0	1.67524e-12	1.1435e-11	-1.59548e-13	-1.51818e-12	5.7661e-12	-2.8145e-12	7.55349e-13	-4.40248e-12	5.92814e-12	-4.9908e-12	-3.70197e-12	1.41597e-12	-2.30345e-12
16.38	0	-8.27644e-13	-4.83375e-12	-9.54535e-12	6.61617e-12	7.60339e-13	-2.18877e-12	7.63827e-12	7.4862e-12	-3.45767e-12	1.50322e-11	-3.07625e-12	2.04169e-12	-4.18061e-12
16.4	0	-3.95625e-12	-5.45947e-12	-8.29391e-12	9.11906e-12	-1.11683e-12	5.94559e-12	1.07669e-11	9.36337e-12	-5.33483e-12	4.395e-12	1.30379e-12	-9.22127e-12	-4.18061e-12
16.42	0	4.17812e-12	-2.33087e-12	-1.59548e-13	4.1133e-12	1.34617e-13	-7.82025e-12	-2.37325e-12	-1.27388e-12	-2.83195e-12	-1.8622e-12	5.05811e-12	-1.29756e-11	3.32804e-12
16.44	0	4.23793e-13	-1.23424e-11	-6.41674e-12	-1.51818e-12	-9.87691e-12	-1.40775e-11	-4.25041e-12	1.229e-12	-3.29066e-13	-3.73936e-12	2.55523e-12	-1.36013e-11	1.45087e-12
16.46	0	-8.962e-12	-6.08519e-12	-1.07968e-11	4.73902e-12	-6.74831e-12	-9.37337e-13	7.63827e-12	6.03287e-13	2.17381e-12	-5.61653e-12	-1.12106e-11	-4.21551e-12	-1.16893e-11
16.48	0	8.55815e-12	1.01835e-11	-7.66819e-12	2.23614e-12	3.26322e-12	3.14106e-13	1.20183e-11	-6.27964e-12	5.30242e-12	1.89212e-12	6.78068e-13	-6.09267e-12	-7.30921e-12
16.5	0	1.16868e-11	-1.07943e-12	-2.66243e-12	-2.76962e-12	1.38605e-12	-6.56882e-12	4.50967e-12	2.48044e-12	-2.83195e-12	6.27216e-12	-2.45053e-12	-3.58979e-12	8.25156e-13
16.52	0	-8.33629e-12	-9.21379e-12	-5.16531e-12	1.61042e-12	-7.37402e-12	7.19702e-12	3.88395e-12	3.10617e-12	-7.83771e-12	2.51783e-12	-1.05849e-11	4.54457e-12	8.3338e-12
16.54	0	-4.58197e-12	-8.58807e-12	-7.66819e-12	7.2419e-12	-1.74254e-12	2.81699e-12	4.50967e-12	-8.78252e-12	3.42526e-12	1.49549e-14	-5.57913e-12	7.90251e-13	-3.55489e-12
16.56	0	1.1061e-11	-5.45947e-12	-6.41674e-12	6.61617e-12	-6.74831e-12	-1.40775e-11	1.32698e-11	-4.40248e-12	-2.20622e-12	-2.48792e-12	-3.70197e-12	3.29313e-12	1.99434e-13
16.58	0	-1.20906e-11	-6.08519e-12	2.34333e-12	9.847e-13	-8.62547e-12	-4.06593e-12	5.76111e-12	1.229e-12	-1.65978e-11	-1.24994e-11	-3.07625e-12	2.66742e-12	7.70807e-12
16.6	0	-4.58197e-12	-5.45947e-12	-2.66243e-12	-2.76962e-12	-3.61971e-12	-6.56882e-12	-1.12181e-12	-6.90536e-12	-3.29066e-13	-3.11365e-12	2.55523e-12	1.41597e-12	-3.55489e-12
16.62	0	4.80384e-12	-2.33087e-12	-8.29391e-12	9.847e-13	2.01178e-12	-4.06593e-12	-4.96087e-13	-2.24349e-14	6.55386e-12	-4.9908e-12	-4.95341e-12	-1.71263e-12	-2.92917e-12
16.64	0	-5.83341e-12	2.04917e-12	-1.20482e-11	6.61617e-12	1.38605e-12	-6.56882e-12	6.38683e-12	1.12405e-11	-6.58626e-12	-9.99656e-12	-5.73368e-13	9.55033e-12	-4.18061e-12
16.66	0	-3.33052e-12	1.01835e-11	-3.28815e-12	-2.1439e-12	7.01754e-12	2.19126e-12	2.00679e-12	-2.52531e-12	-3.29066e-13	6.40677e-13	6.93527e-12	-4.61186e-13	-9.81209e-12
16.68	0	8.55815e-12	-2.33087e-12	-3.91386e-12	-9.65254e-12	7.60339e-13	-1.56305e-12	2.00679e-12	-6.90536e-12	-4.7091e-12	1.49549e-14	1.30379e-12	-2.96407e-12	-2.30345e-12
16.7	0	-3.33052e-12	-5.45947e-12	-6.41674e-12	-8.92465e-13	7.60339e-13	-5.9431e-12	1.38107e-12	4.98332e-12	-7.83771e-12	-6.86796e-12	3.18095e-12	7.67318e-12	-1.05201e-12
16.72	0	-1.3342e-11	-4.20803e-12	-2.66243e-12	7.86762e-12	-1.11683e-12	9.39828e-13	1.01412e-11	6.03287e-13	1.40625e-11	8.14932e-12	5.68383e-12	3.29313e-12	-4.26287e-13
16.74	0	2.92667e-12	-7.96235e-12	-8.29391e-12	-8.92465e-13	-1.74254e-12	3.14106e-13	1.9527e-11	-3.77676e-12	1.53139e-11	-3.11365e-12	-4.95341e-12	-3.58979e-12	1.99434e-13
16.76	0	-2.01929e-13	-9.21379e-12	-3.28815e-12	-3.39534e-12	-3.61971e-12	2.19126e-12	8.88972e-12	8.73765e-12	5.30242e-12	-2.00081e-11	-1.37135e-11	7.90251e-13	2.07659e-12
16.78	0	-1.02134e-11	7.68065e-12	7.3491e-12	-8.92465e-13	1.38605e-12	-2.18877e-12	8.264e-12	3.73188e-12	5.30242e-12	-3.73936e-12	3.80667e-12	3.29313e-12	-4.26287e-13
16.8	0	-8.27644e-13	3.92633e-12	-9.54535e-12	6.61617e-12	6.39182e-12	-2.8145e-12	8.264e-12	-8.1568e-12	-1.5805e-12	7.5236e-12	1.06896e-11	-9.22127e-12	-1.10635e-11
16.82	0	-9.58773e-12	-4.20803e-12	-1.39254e-11	-8.92465e-13	5.7661e-12	-3.44022e-12	1.29634e-13	-6.48157e-13	-6.58626e-12	-2.48792e-12	-2.45053e-12	4.54457e-12	-3.55489e-12
16.84	0	-1.64707e-11	9.55781e-12	7.3491e-12	3.58979e-13	3.26322e-12	5.94559e-12	2.63251e-12	1.18662e-11	7.8053e-12	-6.24224e-12	4.43239e-12	2.66742e-12	-1.67773e-12
16.86	0	-4.58197e-12	2.04917e-12	1.04777e-11	7.2419e-12	1.38605e-12	-2.18877e-12	1.63983e-11	-2.24349e-14	1.5481e-12	-3.73936e-12	2.55523e-12	-8.59555e-12	-4.26287e-13
16.88	0	9.18388e-12	2.04917e-12	-2.66243e-12	4.73902e-12	1.34617e-13	-8.44598e-12	-2.37325e-12	-2.52531e-12	2.96655e-13	-1.18737e-11	2.55523e-12	-3.58979e-12	-7.30921e-12
16.9	0	-8.33629e-12	8.30637e-12	-2.03671e-12	-3.39534e-12	7.01754e-12	-4.06593e-12	6.38683e-12	-1.27388e-12	9.22377e-13	-3.73936e-12	7.56099e-12	7.90251e-13	-1.2315e-11
16.92	0	-1.39678e-11	7.68065e-12	-8.29391e-12	-8.92465e-13	1.38605e-12	-7.19453e-12	8.264e-12	-1.19111e-11	9.22377e-13	-3.11365e-12	1.92951e-12	-2.33835e-12	-7.93493e-12
16.94	0	-1.45337e-12	-7.33663e-12	-9.54535e-12	1.22477e-11	1.38605e-12	-2.8145e-12	-1.12181e-12	-1.8996e-12	-9.54781e-13	-2.48792e-12	-6.20485e-12	7.04745e-12	-4.80633e-12
16.96	0	-7.71057e-12	-1.23424e-11	-6.41674e-12	7.86762e-12	8.89469e-12	-1.56305e-12	5.13539e-12	-1.8996e-12	-3.45767e-12	4.395e-12	-8.70773e-12	-2.33835e-12	3.95375e-12
16.98	0	-9.58773e-12	-2.95659e-12	-8.29391e-12	-4.64678e-12	-1.11683e-12	3.44271e-12	-2.37325e-12	-8.78252e-12	4.05098e-12	-6.1076e-13	-6.83057e-12	-4.61186e-13	9.58524e-12
17	0	8.55815e-12	3.92633e-12	-1.39254e-11	-2.76962e-12	3.26322e-12	-1.40775e-11	-1.12181e-12	-4.40248e-12	9.22377e-13	-6.1076e-13	5.05811e-12	3.29313e-12	1.45087e-12
17.02	0	-8.27644e-13	7.05493e-12	-7.04247e-12	3.58979e-13	1.20233e-11	-4.06593e-12	-5.50185e-12	1.85472e-12	-7.21198e-12	1.2664e-12	7.56099e-12	5.1703e-12	-2.92917e-12
17.04	0	-7.71057e-12	1.42345e-12	-6.41674e-12	6.61617e-12	2.6375e-12	8.44847e-12	8.88972e-12	-6.48157e-13	6.55386e-12	-3.11365e-12	-8.08201e-12	-4.61186e-13	-1.2315e-11
17.06	0	-2.70481e-12	-9.83951e-12	-1.07968e-11	1.53763e-11	-4.24543e-12	-9.37337e-13	-4.96087e-13	6.03287e-13	-2.20622e-12	-1.68795e-11	-5.57913e-12	1.64529e-13	-4.80633e-12
17.08	0	-6.45912e-12	3.92633e-12	-7.85263e-13	-2.66743e-13	1.01461e-11	2.19126e-12	1.29634e-13	2.48044e-12	-2.20622e-12	-4.9908e-12	2.55523e-12	-2.33835e-12	-7.93493e-12
17.1	0	-5.83341e-12	1.39379e-11	5.47193e-12	-9.02683e-12	7.64326e-12	-3.11615e-13	8.88972e-12	-2.52531e-12	5.92814e-12	-1.23648e-12	5.05811e-12	2.04169e-12	-1.10635e-11
17.12	0	4.80384e-12	2.04917e-12	-6.41674e-12	-2.66743e-13	-9.25119e-12	-5.9431e-12	3.88395e-12	-1.12854e-11	4.05098e-12	-3.11365e-12	-2.45053e-12	7.90251e-13	-4.80633e-12
17.14	0	-1.45337e-12	6.42921e-12	-7.66819e-12	4.1133e-12	-4.87114e-12	9.39828e-13	6.38683e-12	3.73188e-12	-4.7091e-12	1.89212e-12	5.23533e-14	1.64529e-13	-5.43205e-12
17.16	0	-1.3342e-11	8.9321e-12	1.71762e-12	4.73902e-12	-4.24543e-12	4.69415e-12	9.51544e-12	3.73188e-12	-9.71486e-12	-1.18737e-11	-2.45053e-12	6.42173e-12	-1.10635e-11
17.18	0	1.04951e-12	6.42921e-12	-4.53959e-12	5.36475e-12	-1.17541e-11	-7.82025e-12	2.00679e-12	6.03287e-13	-4.08338e-12	-6.24224e-12	-9.33345e-12	1.64333e-11	-4.18061e-12
17.2	0	4.17812e-12	1.01835e-11	-2.03671e-12	5.99047e-12	3.26322e-12	-2.8145e-12	-1.23848e-11	2.48044e-12	-1.5805e-12	-2.48792e-12	1.92951e-12	-2.33835e-12	3.95375e-12
17.22	0	-6.45912e-12	4.55205e-12	-4.53959e-12	2.23614e-12	2.01178e-12	4.06843e-12	-5.50185e-12	6.86048e-12	2.96655e-13	2.51783e-12	6.30955e-12	-7.96983e-12	-1.05201e-12
17.24	0	-2.70481e-12	-3.58231e-12	-8.91963e-12	-1.51818e-12	2.6375e-12	-3.44022e-12	-2.99897e-12	7.4862e-12	3.42526e-12	6.40677e-13	6.78068e-13	3.29313e-12	-9.81209e-12
17.26	0	-2.01929e-13	5.80349e-12	-7.85263e-13	9.847e-13	5.14038e-12	-6.56882e-12	1.38107e-12	6.03287e-13	-9.08915e-12	6.89788e-12	-3.07625e-12	1.51818e-11	-1.05201e-12
17.28	0	-4.58197e-12	8.30637e-12	6.09765e-12	4.73902e-12	-4.91104e-13	2.81699e-12	8.88972e-12	1.2492e-11	-4.08338e-12	-1.5628e-11	6.30955e-12	6.42173e-12	2.07659e-12
17.3	0	4.17812e-12	7.97728e-13	-6.41674e-12	-2.76962e-12	-1.11283e-11	7.19702e-12	1.01412e-11	6.03287e-13	2.96655e-13	-4.36508e-12	-1.19909e-12	7.90251e-13	-4.80633e-12
17.32	0	-2.70481e-12	-4.53709e-13	-1.45511e-11	4.73902e-12	-4.91104e-13	-7.82025e-12	-4.96087e-13	6.23476e-12	-8.46343e-12	-1.8622e-12	6.78068e-13	-4.61186e-13	2.07659e-12
17.34	0	-2.70481e-12	6.42921e-12	-2.03671e-12	1.28734e-11	1.51519e-11	-9.69741e-12	1.07669e-11	1.06148e-11	-1.5805e-12	-8.74513e-12	2.55523e-12	4.54457e-12	2.07659e-12
17.36	0	9.8096e-12	7.05493e-12	9.22626e-12	1.22477e-11	-1.11683e-12	-2.18877e-12	7.01255e-12	3.10617e-12	7.8053e-12	-3.11365e-12	5.23533e-14	-4.61186e-13	1.99434e-13
17.38	0	-2.01929e-13	1.72013e-13	1.71762e-12	7.2419e-12	-7.99974e-12	4.69415e-12	-8.63045e-12	5.60905e-12	2.17381e-12	-2.48792e-12	-7.45629e-12	-4.61186e-13	1.99434e-13
17.4	0	-8.962e-12	7.68065e-12	1.71762e-12	5.36475e-12	-7.37402e-12	1.56554e-12	7.55349e-13	8.73765e-12	2.79954e-12	-1.8622e-12	-9.33345e-12	-9.84699e-12	-2.92917e-12
17.42	0	-1.45337e-12	2.04917e-12	1.71762e-12	7.86762e-12	-1.11683e-12	5.94559e-12	1.63983e-11	-3.15104e-12	2.96655e-13	-8.74513e-12	-2.45053e-12	-3.58979e-12	8.25156e-13
17.44	0	-8.27644e-13	-5.45947e-12	1.0919e-12	3.58979e-13	-2.99398e-12	-1.15746e-11	8.88972e-12	-5.65392e-12	1.5481e-12	-6.24224e-12	1.13153e-11	7.90251e-13	-5.43205e-12
17.46	0	-6.45912e-12	3.30061e-12	5.47193e-12	5.99047e-12	-5.49686e-12	-4.06593e-12	4.50967e-12	-1.8996e-12	-2.20622e-12	-7.49368e-12	9.43815e-12	-2.33835e-12	-4.18061e-12
17.48	0	-2.0225e-11	1.72013e-13	-4.53959e-12	3.48758e-12	-1.74254e-12	-9.37337e-13	4.50967e-12	6.03287e-13	9.05674e-12	1.49549e-14	-9.33345e-12	5.1703e-12	-1.67773e-12
17.5	0	-3.95625e-12	-4.53709e-13	-7.66819e-12	2.23614e-12	-1.05026e-11	4.69415e-12	1.38107e-12	-2.24349e-14	-3.29066e-13	-1.8622e-12	-9.33345e-12	5.1703e-12	2.07659e-12
17.52	0	6.05527e-12	1.72013e-13	-1.41098e-12	-2.76962e-12	-1.17541e-11	6.5713e-12	-2.37325e-12	1.229e-12	-1.5805e-12	-2.48792e-12	1.30379e-12	-4.61186e-13	-1.67773e-12
17.54	0	-2.70481e-12	-6.08519e-12	-9.54535e-12	2.23614e-12	7.60339e-13	4.06843e-12	1.20183e-11	2.48044e-12	9.68245e-12	-2.48792e-12	-3.07625e-12	-1.17241e-11	-9.81209e-12
17.56	0	1.04951e-12	-4.53709e-13	-7.66819e-12	2.23614e-12	-6.74831e-12	9.69991e-12	6.38683e-12	-1.0034e-11	1.5481e-12	3.76928e-12	3.80667e-12	-5.46695e-12	-1.05201e-12
17.58	0	2.92667e-12	5.17777e-12	-2.03671e-12	9.11906e-12	-4.91104e-13	2.19126e-12	-8.00473e-12	6.03287e-13	-5.96055e-12	-7.49368e-12	5.05811e-12	-1.71263e-12	-7.30921e-12
17.6	0	-7.71057e-12	-2.33087e-12	-6.41674e-12	1.22477e-11	6.39182e-12	-2.8145e-12	-1.12181e-12	4.98332e-12	7.8053e-12	-6.1076e-13	4.43239e-12	5.1703e-12	2.07659e-12
17.62	0	-3.95625e-12	-7.33663e-12	-9.54535e-12	-4.02106e-12	-8.62547e-12	2.19126e-12	1.51469e-11	-1.62912e-11	1.03082e-11	-2.48792e-12	-1.82481e-12	-4.84123e-12	7.70807e-12
17.64	0	-3.95625e-12	-5.45947e-12	6.72338e-12	2.23614e-12	8.89469e-12	3.14106e-13	1.01412e-11	-3.15104e-12	1.5481e-12	-4.36508e-12	1.30379e-12	-1.36013e-11	-1.10635e-11
17.66	0	-7.71057e-12	-4.20803e-12	-3.91386e-12	1.09962e-11	3.88893e-12	-2.18877e-12	1.38107e-12	1.12405e-11	-2.20622e-12	-1.8622e-12	1.30379e-12	-2.33835e-12	-6.05777e-12
17.68	0	-2.07909e-12	-4.83375e-12	-9.54535e-12	1.03705e-11	-1.36312e-11	-1.03231e-11	8.264e-12	4.98332e-12	1.03082e-11	-6.86796e-12	-8.08201e-12	2.66742e-12	-4.18061e-12
17.7	0	4.23793e-13	-6.71091e-12	-7.85263e-13	-8.92465e-13	-2.36826e-12	-1.03231e-11	-4.87613e-12	-1.27388e-12	5.92814e-12	-7.49368e-12	-2.45053e-12	-5.46695e-12	-2.92917e-12
17.72	0	-5.83341e-12	2.04917e-12	-2.66243e-12	-2.1439e-12	6.39182e-12	-2.18877e-12	1.38107e-12	6.03287e-13	1.5481e-12	-9.37084e-12	3.80667e-12	9.55033e-12	-2.30345e-12
17.74	0	7.93243e-12	-2.33087e-12	-5.79103e-12	-8.92465e-13	-5.49686e-12	8.44847e-12	1.07669e-11	3.73188e-12	1.09339e-11	-9.37084e-12	5.23533e-14	7.67318e-12	-4.18061e-12
17.76	0	3.55239e-12	-7.33663e-12	-3.28815e-12	4.73902e-12	1.38605e-12	9.39828e-13	1.29634e-13	1.85472e-12	-5.33483e-12	-1.43766e-11	-8.08201e-12	-1.23499e-11	-5.43205e-12
17.78	0	-1.3342e-11	-2.33087e-12	2.34333e-12	1.47505e-11	8.26899e-12	4.06843e-12	-1.05076e-11	4.98332e-12	-4.7091e-12	1.49549e-14	-2.45053e-12	-2.96407e-12	8.25156e-13
17.8	0	-9.58773e-12	5.17777e-12	4.84621e-12	2.23614e-12	-4.91104e-13	-9.37337e-13	2.63251e-12	6.23476e-12	7.8053e-12	1.25294e-11	6.30955e-12	3.29313e-12	-2.92917e-12
17.82	0	-7.71057e-12	-6.08519e-12	3.59477e-12	-2.66743e-13	5.7661e-12	9.39828e-13	5.76111e-12	8.73765e-12	-2.83195e-12	-4.36508e-12	3.18095e-12	3.29313e-12	-6.05777e-12
17.84	0	-1.27163e-11	-2.95659e-12	-7.04247e-12	2.23614e-12	-4.91104e-13	7.19702e-12	5.76111e-12	1.18662e-11	-3.45767e-12	-3.11365e-12	-4.32769e-12	4.54457e-12	1.99434e-13
17.86	0	-2.01929e-13	7.97728e-13	-1.51768e-11	-2.1439e-12	-2.99398e-12	9.69991e-12	-5.50185e-12	-1.27388e-12	-3.29066e-13	-2.48792e-12	-6.83057e-12	7.90251e-13	-4.26287e-13
17.88	0	-7.71057e-12	2.04917e-12	-1.26739e-11	-6.52395e-12	-3.61971e-12	-9.0717e-12	3.25823e-12	1.06148e-11	2.96655e-13	2.51783e-12	-1.19909e-12	-4.61186e-13	-5.43205e-12
17.9	0	-7.71057e-12	7.05493e-12	1.0919e-12	2.23614e-12	7.01754e-12	-3.44022e-12	-4.96087e-13	1.2492e-11	-4.08338e-12	8.14932e-12	5.23533e-14	-4.61186e-13	-2.30345e-12
17.92	0	-8.962e-12	9.55781e-12	4.2205e-12	4.73902e-12	4.51466e-12	4.06843e-12	1.29634e-13	-3.77676e-12	-1.5805e-12	3.14356e-12	-1.82481e-12	7.90251e-13	-1.67773e-12
17.94	0	-3.95625e-12	-2.95659e-12	6.09765e-12	2.23614e-12	-1.11283e-11	-1.47032e-11	8.264e-12	-2.24349e-14	2.17381e-12	-4.36508e-12	-4.32769e-12	7.90251e-13	-1.16893e-11
17.96	0	-7.08485e-12	2.04917e-12	3.59477e-12	5.99047e-12	-1.74254e-12	1.47057e-11	-4.96087e-13	1.229e-12	-1.5805e-12	6.40677e-13	-6.20485e-12	3.91885e-12	-2.30345e-12
17.98	0	-7.08485e-12	1.1435e-11	-4.53959e-12	6.61617e-12	-4.91104e-13	1.09514e-11	7.55349e-13	-4.40248e-12	7.8053e-12	-3.11365e-12	-1.82481e-12	7.90251e-13	6.45663e-12
18	0	-3.33052e-12	7.68065e-12	7.97482e-12	9.847e-13	4.51466e-12	-1.15746e-11	4.50967e-12	-2.52531e-12	1.46882e-11	-3.11365e-12	9.43815e-12	-2.33835e-12	-1.67773e-12
18.02	0	-5.83341e-12	-6.71091e-12	2.34333e-12	-2.76962e-12	-2.36826e-12	-9.69741e-12	1.07669e-11	6.86048e-12	-2.83195e-12	-3.11365e-12	4.43239e-12	1.64529e-13	-9.81209e-12
18.04	0	-1.52192e-11	-4.20803e-12	-3.91386e-12	2.86186e-12	-4.91104e-13	3.14106e-13	1.01412e-11	1.74977e-11	2.96655e-13	-1.68795e-11	-9.33345e-12	5.79601e-12	8.25156e-13
18.06	0	-1.14649e-11	1.72013e-13	4.84621e-12	-8.92465e-13	-7.37402e-12	-2.8145e-12	9.51544e-12	1.12405e-11	1.28111e-11	-1.31252e-11	-1.82481e-12	2.66742e-12	-4.18061e-12
18.08	0	-1.02134e-11	3.30061e-12	-7.85263e-13	2.23614e-12	7.60339e-13	-1.56305e-12	2.63251e-12	6.03287e-13	-7.21198e-12	-1.8622e-12	1.31925e-11	-7.34411e-12	-1.04378e-11
18.1	0	-1.14649e-11	4.55205e-12	-6.41674e-12	9.11906e-12	7.60339e-13	-3.11615e-13	-4.25041e-12	6.03287e-13	-4.08338e-12	-1.23648e-12	2.55523e-12	-1.04727e-11	2.07659e-12
18.12	0	-4.58197e-12	9.55781e-12	1.04777e-11	-2.66743e-13	-1.17541e-11	-6.56882e-12	2.00679e-12	3.73188e-12	2.17381e-12	-1.1248e-11	-3.70197e-12	8.92461e-12	-4.18061e-12
18.14	0	-8.27644e-13	-4.83375e-12	1.29806e-11	-3.39534e-12	-1.74254e-12	-6.56882e-12	-1.74753e-12	6.86048e-12	-2.83195e-12	-5.61653e-12	6.93527e-12	1.64529e-13	-7.93493e-12
18.16	0	-7.08485e-12	5.17777e-12	4.2205e-12	1.09962e-11	1.20233e-11	2.81699e-12	-4.96087e-13	6.23476e-12	-9.54781e-13	-1.18737e-11	3.80667e-12	-1.08691e-12	-1.05201e-12
18.18	0	-7.71057e-12	5.80349e-12	-2.66243e-12	4.73902e-12	2.01178e-12	-1.56305e-12	8.88972e-12	9.36337e-12	2.17381e-12	-3.11365e-12	6.93527e-12	-2.33835e-12	-4.26287e-13
18.2	0	-8.27644e-13	-1.04652e-11	-3.28815e-12	-2.1439e-12	-4.24543e-12	-1.53289e-11	5.13539e-12	9.36337e-12	1.03082e-11	2.51783e-12	1.50696e-11	1.64529e-13	-1.41921e-11
18.22	0	6.05527e-12	7.97728e-13	-5.79103e-12	5.36475e-12	6.39182e-12	-6.56882e-12	-3.62469e-12	1.229e-12	2.96655e-13	-6.86796e-12	3.80667e-12	3.29313e-12	-9.81209e-12
18.24	0	-8.27644e-13	1.01835e-11	-1.45511e-11	9.74478e-12	-7.37402e-12	2.81699e-12	2.63251e-12	6.03287e-13	-5.33483e-12	-9.99656e-12	3.18095e-12	-2.33835e-12	-1.16893e-11
18.26	0	-1.14649e-11	-6.08519e-12	-2.66243e-12	3.58979e-13	-1.42569e-11	6.5713e-12	-4.96087e-13	1.85472e-12	-3.29066e-13	-5.61653e-12	6.93527e-12	-2.96407e-12	-2.92917e-12
18.28	0	-5.83341e-12	-2.33087e-12	2.96905e-12	9.847e-13	1.34617e-13	4.06843e-12	2.00679e-12	-1.69169e-11	7.17958e-12	1.49549e-14	-5.57913e-12	7.67318e-12	-7.93493e-12
18.3	0	2.30096e-12	5.80349e-12	-2.66243e-12	2.86186e-12	1.34617e-13	-2.8145e-12	1.38955e-11	-1.8996e-12	2.79954e-12	-9.99656e-12	-6.83057e-12	1.39304e-11	-7.30921e-12
18.32	0	2.92667e-12	7.97728e-13	2.96905e-12	-6.52395e-12	-9.25119e-12	-7.19453e-12	1.01412e-11	1.93749e-11	-7.21198e-12	8.14932e-12	1.00639e-11	3.29313e-12	-1.2315e-11
18.34	0	-7.71057e-12	-1.07943e-12	3.59477e-12	5.99047e-12	-7.99974e-12	3.14106e-13	-2.99897e-12	2.48044e-12	-9.08915e-12	-1.23648e-12	-6.20485e-12	-4.84123e-12	-9.18637e-12
18.36	0	-1.58449e-11	-7.96235e-12	4.2205e-12	6.61617e-12	-4.24543e-12	5.31987e-12	7.63827e-12	1.229e-12	-4.08338e-12	-8.74513e-12	-1.05849e-11	2.66742e-12	-1.67773e-12
18.38	0	-1.14649e-11	-5.45947e-12	1.11034e-11	3.58979e-13	-5.49686e-12	-1.56305e-12	9.51544e-12	1.229e-12	9.22377e-13	2.51783e-12	9.43815e-12	1.41597e-12	-1.10635e-11
18.4	0	-8.33629e-12	-3.58231e-12	6.72338e-12	3.48758e-12	-2.36826e-12	-9.37337e-13	2.63251e-12	-2.52531e-12	1.09339e-11	3.14356e-12	-4.32769e-12	-3.58979e-12	-2.92917e-12
18.42	0	-1.3342e-11	-1.07943e-12	-1.41098e-12	9.74478e-12	-9.87691e-12	2.19126e-12	3.88395e-12	-8.1568e-12	-9.54781e-13	-1.8622e-12	-9.95917e-12	1.41597e-12	-4.26287e-13
18.44	0	-3.95625e-12	-9.21379e-12	4.2205e-12	6.61617e-12	2.01178e-12	-6.56882e-12	5.13539e-12	9.36337e-12	-8.46343e-12	-3.73936e-12	-5.73368e-13	-2.96407e-12	2.07659e-12
18.46	0	2.92667e-12	-5.45947e-12	9.22626e-12	3.48758e-12	1.01461e-11	-5.9431e-12	7.01255e-12	1.43691e-11	-2.83195e-12	1.00265e-11	5.23533e-14	-8.59555e-12	-4.18061e-12
18.48	0	-1.14649e-11	5.17777e-12	-7.85263e-13	9.74478e-12	8.26899e-12	-9.37337e-13	3.88395e-12	4.3576e-12	-5.96055e-12	4.395e-12	-6.83057e-12	2.66742e-12	-2.92917e-12
18.5	0	-3.33052e-12	-1.70515e-12	-3.91386e-12	-2.1439e-12	-1.23798e-11	-5.9431e-12	5.76111e-12	6.03287e-13	2.96655e-13	-1.31252e-11	-6.83057e-12	7.90251e-13	1.99434e-13
18.52	0	5.42955e-12	-2.33087e-12	-7.04247e-12	-5.89822e-12	-1.11283e-11	-7.82025e-12	2.00679e-12	-2.24349e-14	3.42526e-12	-3.73936e-12	-3.07625e-12	-6.71839e-12	-3.55489e-12
18.54	0	-2.70481e-12	7.97728e-13	-4.53959e-12	1.61042e-12	5.7661e-12	-7.19453e-12	1.38107e-12	-5.65392e-12	-9.54781e-13	7.5236e-12	6.93527e-12	6.42173e-12	-3.55489e-12
18.56	0	-7.71057e-12	-6.08519e-12	-2.66243e-12	-2.76962e-12	-1.74254e-12	-3.44022e-12	-2.99897e-12	1.18662e-11	-6.58626e-12	-6.86796e-12	1.92951e-12	5.1703e-12	-7.30921e-12
18.58	0	-1.39678e-11	-1.42196e-11	-3.91386e-12	1.61042e-12	2.01178e-12	-4.06593e-12	1.29634e-13	1.31177e-11	5.92814e-12	-1.18737e-11	-4.32769e-12	-4.84123e-12	-9.18637e-12
18.6	0	-1.3342e-11	-3.58231e-12	-3.28815e-12	-1.51818e-12	5.14038e-12	-3.11615e-13	7.01255e-12	-5.65392e-12	4.67669e-12	-9.99656e-12	7.56099e-12	1.64529e-13	-7.30921e-12
18.62	0	-1.14649e-11	-3.58231e-12	4.2205e-12	7.86762e-12	-1.42569e-11	3.44271e-12	2.00679e-12	7.4862e-12	1.5481e-12	6.40677e-13	5.68383e-12	4.54457e-12	-1.04378e-11
18.64	0	-8.33629e-12	1.51893e-11	9.22626e-12	2.86186e-12	-1.48827e-11	-5.9431e-12	-4.25041e-12	1.62463e-11	5.30242e-12	1.00265e-11	1.30379e-12	4.54457e-12	-1.16893e-11
18.66	0	9.8096e-12	2.01951e-11	-1.59548e-13	-4.64678e-12	3.26322e-12	-5.31738e-12	-1.74753e-12	-2.24349e-14	1.5481e-12	1.2664e-12	-3.70197e-12	6.42173e-12	-5.43205e-12
18.68	0	7.30672e-12	-2.95659e-12	-8.91963e-12	-1.5284e-11	7.60339e-13	-4.06593e-12	1.38955e-11	-1.8996e-12	-6.58626e-12	1.49549e-14	-6.83057e-12	8.92461e-12	-9.81209e-12
18.7	0	2.92667e-12	2.67489e-12	-1.07968e-11	-5.89822e-12	1.38605e-12	-9.69741e-12	2.63251e-12	6.23476e-12	-1.5805e-12	-4.36508e-12	4.43239e-12	7.90251e-13	-7.93493e-12
18.72	0	-5.83341e-12	1.51893e-11	-1.59548e-13	2.86186e-12	8.26899e-12	-4.06593e-12	-2.37325e-12	3.73188e-12	-2.20622e-12	-3.73936e-12	4.43239e-12	-1.08691e-12	-2.92917e-12
18.74	0	-1.52192e-11	5.80349e-12	-2.03671e-12	6.61617e-12	-6.74831e-12	-2.8145e-12	-1.12181e-12	-2.24349e-14	-6.58626e-12	-7.49368e-12	-2.45053e-12	7.90251e-13	-1.04378e-11
18.76	0	4.23793e-13	-1.07943e-12	-1.59548e-13	2.23614e-12	-7.99974e-12	-9.69741e-12	7.63827e-12	1.18662e-11	5.92814e-12	1.89212e-12	-1.55907e-11	5.79601e-12	-1.48179e-11
18.78	0	5.42955e-12	1.51893e-11	3.59477e-12	1.53763e-11	5.7661e-12	4.06843e-12	7.55349e-13	3.73188e-12	-3.29066e-13	9.40077e-12	-4.95341e-12	1.26789e-11	-1.04378e-11
18.8	0	-1.45337e-12	7.68065e-12	6.09765e-12	1.28734e-11	-2.36826e-12	1.22028e-11	2.63251e-12	-1.27388e-12	-8.46343e-12	1.2664e-12	5.23533e-14	2.04169e-12	-1.6695e-11
18.82	0	-3.33052e-12	-5.45947e-12	-1.39254e-11	-6.52395e-12	-1.48827e-11	-3.44022e-12	2.00679e-12	1.37434e-11	-5.96055e-12	-1.8622e-12	9.43815e-12	-1.08691e-12	-1.29407e-11
18.84	0	-1.02134e-11	3.92633e-12	-5.79103e-12	2.23614e-12	3.88893e-12	-1.15746e-11	2.00679e-12	4.3576e-12	4.05098e-12	1.89212e-12	8.18671e-12	5.1703e-12	-2.92917e-12
18.86	0	-1.45935e-11	2.04917e-12	1.29806e-11	-7.77538e-12	-2.99398e-12	9.39828e-13	6.38683e-12	-1.19111e-11	-3.45767e-12	-3.73936e-12	4.43239e-12	3.91885e-12	-1.05201e-12
18.88	0	1.04951e-12	-2.95659e-12	4.2205e-12	-5.2725e-12	-1.74254e-12	9.39828e-13	7.01255e-12	-6.48157e-13	2.96655e-13	1.89212e-12	-2.45053e-12	-5.46695e-12	-1.04378e-11
18.9	0	-5.20769e-12	1.5815e-11	1.0919e-12	9.11906e-12	1.38605e-12	-5.31738e-12	2.63251e-12	2.06263e-11	1.28111e-11	1.31551e-11	5.23533e-14	5.1703e-12	-6.68349e-12
18.92	0	-9.58773e-12	7.68065e-12	7.3491e-12	9.74478e-12	1.34617e-13	-3.44022e-12	-4.25041e-12	6.03287e-13	-2.20622e-12	9.40077e-12	3.18095e-12	5.79601e-12	-2.92917e-12
18.94	0	-2.07909e-12	-1.29681e-11	-2.66243e-12	-8.92465e-13	-2.36826e-12	9.07419e-12	7.55349e-13	7.4862e-12	9.22377e-13	1.49549e-14	3.80667e-12	-3.58979e-12	-4.80633e-12
18.96	0	-1.39678e-11	-1.70515e-12	-8.29391e-12	-3.39534e-12	4.51466e-12	-4.69165e-12	2.00679e-12	1.56206e-11	8.43102e-12	3.14356e-12	5.05811e-12	-4.61186e-13	-8.56065e-12
18.98	0	-1.70964e-11	6.42921e-12	-1.07968e-11	-8.92465e-13	1.20233e-11	-3.11615e-13	5.76111e-12	1.85472e-12	6.55386e-12	-6.1076e-13	2.55523e-12	1.08018e-11	-6.05777e-12
19	0	-7.08485e-12	-5.45947e-12	4.66173e-13	-3.39534e-12	1.34617e-13	3.44271e-12	8.88972e-12	2.48044e-12	9.68245e-12	-7.49368e-12	-7.45629e-12	6.42173e-12	-6.68349e-12
19.02	0	8.55815e-12	-4.20803e-12	6.72338e-12	-1.51818e-12	9.52041e-12	-2.8145e-12	-1.12181e-12	1.229e-12	2.79954e-12	1.25294e-11	-1.82481e-12	-2.96407e-12	-1.04378e-11
19.04	0	2.30096e-12	2.04917e-12	-3.91386e-12	2.23614e-12	1.38605e-12	-8.44598e-12	-6.75329e-12	-1.25368e-11	-8.46343e-12	1.06522e-11	7.56099e-12	7.67318e-12	-9.18637e-12
19.06	0	-1.08392e-11	-1.04652e-11	-8.29391e-12	9.847e-13	-1.11683e-12	-5.9431e-12	-4.25041e-12	-1.8996e-12	4.05098e-12	-1.24994e-11	-1.05849e-11	-1.04727e-11	-5.43205e-12
19.08	0	-3.33052e-12	-8.58807e-12	-2.66243e-12	-3.39534e-12	1.20233e-11	9.07419e-12	3.25823e-12	6.86048e-12	1.34368e-11	-9.37084e-12	5.23533e-14	-1.08691e-12	-4.18061e-12
19.1	0	-2.07909e-12	4.55205e-12	3.59477e-12	2.23614e-12	2.01178e-12	5.31987e-12	-6.12757e-12	1.85472e-12	-8.46343e-12	5.02071e-12	4.43239e-12	1.01761e-11	3.95375e-12
19.12	0	-7.71057e-12	3.30061e-12	3.59477e-12	6.61617e-12	-4.87114e-12	-9.37337e-13	4.50967e-12	9.36337e-12	1.5481e-12	5.02071e-12	5.23533e-14	1.64529e-13	-1.67773e-12
19.14	0	-1.45337e-12	3.92633e-12	-2.03671e-12	1.22477e-11	4.51466e-12	-9.0717e-12	2.63251e-12	1.87492e-11	9.22377e-13	6.27216e-12	-5.57913e-12	7.90251e-13	-9.18637e-12
19.16	0	-1.45337e-12	2.67489e-12	1.71762e-12	5.99047e-12	-4.87114e-12	-7.82025e-12	-1.12181e-12	8.73765e-12	-1.1592e-11	-1.31252e-11	1.13153e-11	-1.71263e-12	-6.05777e-12
19.18	0	-1.83478e-11	-6.08519e-12	-3.91386e-12	6.61617e-12	-7.37402e-12	-6.56882e-12	1.38107e-12	7.4862e-12	-1.5805e-12	-1.06223e-11	5.68383e-12	-2.96407e-12	-1.10635e-11
19.2	0	-6.45912e-12	-1.67224e-11	-1.41098e-12	9.74478e-12	-2.99398e-12	-3.11615e-13	1.51469e-11	4.98332e-12	9.22377e-13	6.27216e-12	-5.57913e-12	-4.61186e-13	-1.73207e-11
19.22	0	1.67524e-12	-4.83375e-12	-6.41674e-12	4.73902e-12	-6.12259e-12	-4.06593e-12	2.00679e-12	2.48044e-12	2.79954e-12	-3.73936e-12	5.68383e-12	3.29313e-12	-9.18637e-12
19.24	0	-9.58773e-12	-3.58231e-12	-1.45511e-11	-1.15297e-11	-2.36826e-12	-1.22003e-11	-2.37325e-12	-6.48157e-13	1.5481e-12	-1.24994e-11	-5.57913e-12	-6.71839e-12	2.70231e-12
19.26	0	-6.45912e-12	1.42345e-12	-1.14225e-11	-4.02106e-12	3.26322e-12	-7.82025e-12	9.51544e-12	9.36337e-12	7.17958e-12	3.76928e-12	3.18095e-12	-4.84123e-12	-1.67773e-12
19.28	0	4.17812e-12	1.1435e-11	1.0919e-12	3.58979e-13	2.01178e-12	-3.44022e-12	-1.74753e-12	6.86048e-12	-1.09663e-11	3.76928e-12	5.05811e-12	8.29889e-12	-9.81209e-12
19.3	0	-2.70481e-12	5.17777e-12	2.96905e-12	9.847e-13	2.6375e-12	-4.69165e-12	-4.87613e-12	6.03287e-13	-9.54781e-13	-4.36508e-12	5.23533e-14	-2.96407e-12	-4.80633e-12
19.32	0	-5.83341e-12	1.72013e-13	4.66173e-13	-2.66743e-13	8.26899e-12	-9.69741e-12	1.70241e-11	6.86048e-12	1.03082e-11	-3.73936e-12	-4.95341e-12	-3.58979e-12	-1.05201e-12
19.34	0	4.17812e-12	-1.70515e-12	1.0919e-12	3.58979e-13	-4.87114e-12	2.81699e-12	9.51544e-12	6.03287e-13	-7.21198e-12	-1.23648e-12	8.18671e-12	5.79601e-12	1.45087e-12
19.36	0	-2.70481e-12	1.01835e-11	7.3491e-12	2.23614e-12	2.6375e-12	2.19126e-12	-1.30105e-11	9.36337e-12	-2.03521e-11	-1.31252e-11	3.80667e-12	5.1703e-12	9.58524e-12
19.38	0	-1.45337e-12	7.97728e-13	1.36063e-11	-2.76962e-12	5.14038e-12	-5.9431e-12	-7.37901e-12	1.37434e-11	-4.08338e-12	-7.49368e-12	-5.57913e-12	-4.84123e-12	-2.30345e-12
19.4	0	-2.01929e-13	7.05493e-12	1.54835e-11	9.847e-13	-1.74254e-12	-4.06593e-12	1.76498e-11	3.10617e-12	-9.54781e-13	3.76928e-12	5.68383e-12	1.64529e-13	-6.68349e-12
19.42	0	-5.20769e-12	1.51893e-11	2.96905e-12	-8.92465e-13	-1.17541e-11	-9.69741e-12	8.88972e-12	4.98332e-12	-1.1592e-11	6.89788e-12	-1.82481e-12	5.79601e-12	-6.05777e-12
19.44	0	-7.71057e-12	2.04917e-12	-5.79103e-12	4.1133e-12	1.34617e-13	-1.15746e-11	5.13539e-12	1.37434e-11	3.42526e-12	4.395e-12	-5.73368e-13	-4.61186e-13	-1.16893e-11
19.46	0	-1.45337e-12	-5.45947e-12	-7.66819e-12	1.16219e-11	6.39182e-12	-2.8145e-12	4.50967e-12	6.86048e-12	4.67669e-12	3.14356e-12	7.56099e-12	6.42173e-12	1.99434e-13
19.48	0	-6.45912e-12	6.42921e-12	-1.41098e-12	-2.66743e-13	7.64326e-12	9.39828e-13	-1.12181e-12	-6.48157e-13	-4.08338e-12	1.2664e-12	8.18671e-12	-4.84123e-12	1.45087e-12
19.5	0	-1.52192e-11	2.67489e-12	-6.41674e-12	-2.1439e-12	2.6375e-12	-1.22003e-11	1.01412e-11	7.4862e-12	-5.33483e-12	-6.86796e-12	-8.08201e-12	-5.46695e-12	-4.18061e-12
19.52	0	2.92667e-12	1.72013e-13	-7.04247e-12	4.73902e-12	7.60339e-13	-7.82025e-12	1.38955e-11	1.12405e-11	3.42526e-12	-1.8622e-12	1.30379e-12	-4.61186e-13	-4.80633e-12
19.54	0	2.92667e-12	1.39379e-11	-2.03671e-12	5.99047e-12	-2.36826e-12	-5.9431e-12	-4.96087e-13	3.73188e-12	-1.34692e-11	-6.86796e-12	6.78068e-13	6.42173e-12	-3.55489e-12
19.56	0	-9.58773e-12	7.05493e-12	-1.59548e-13	-2.1439e-12	1.34617e-13	-1.15746e-11	-2.99897e-12	-3.77676e-12	-4.08338e-12	-1.24994e-11	3.80667e-12	-2.33835e-12	3.32804e-12
19.58	0	-2.01929e-13	-2.33087e-12	1.0919e-12	-1.51818e-12	4.51466e-12	-2.8145e-12	7.01255e-12	-3.15104e-12	1.53139e-11	-1.18737e-11	1.1941e-11	-9.22127e-12	-1.67773e-12
19.6	0	4.23793e-13	-2.33087e-12	1.71762e-12	-4.02106e-12	1.07719e-11	4.06843e-12	-4.96087e-13	5.60905e-12	5.92814e-12	-1.8622e-12	6.30955e-12	2.66742e-12	-1.05201e-12
19.62	0	-5.83341e-12	5.17777e-12	-8.29391e-12	4.1133e-12	4.51466e-12	-1.90832e-11	7.55349e-13	8.11193e-12	-3.45767e-12	-6.24224e-12	6.78068e-13	-5.46695e-12	-7.93493e-12
19.64	0	-4.58197e-12	-6.08519e-12	-1.76797e-11	-1.51818e-12	-1.74254e-12	-1.34517e-11	8.88972e-12	1.85472e-12	5.92814e-12	4.395e-12	2.55523e-12	-3.58979e-12	8.25156e-13
19.66	0	-3.95625e-12	-6.08519e-12	-1.26739e-11	-5.2725e-12	-1.11683e-12	5.94559e-12	1.07669e-11	-2.24349e-14	1.28111e-11	1.89212e-12	5.05811e-12	7.67318e-12	1.99434e-13
19.68	0	-8.27644e-13	-1.70515e-12	-2.66243e-12	-4.02106e-12	1.34617e-13	-4.69165e-12	3.88395e-12	6.03287e-13	-6.58626e-12	-3.73936e-12	-3.07625e-12	2.04169e-12	-1.05201e-12
19.7	0	4.23793e-13	-8.58807e-12	5.47193e-12	5.36475e-12	5.7661e-12	-1.90832e-11	9.51544e-12	1.85472e-12	-4.08338e-12	1.2664e-12	-3.07625e-12	-6.71839e-12	4.57947e-12
19.72	0	-8.27644e-13	-6.71091e-12	-2.03671e-12	2.23614e-12	7.01754e-12	-7.82025e-12	1.63983e-11	-7.53108e-12	1.5481e-12	-8.74513e-12	1.92951e-12	1.41597e-12	-4.26287e-13
19.74	0	-8.962e-12	-4.20803e-12	-2.66243e-12	3.58979e-13	-4.24543e-12	-1.03231e-11	7.01255e-12	4.98332e-12	-2.20622e-12	-9.99656e-12	3.80667e-12	-7.96983e-12	-4.26287e-13
19.76	0	-7.08485e-12	-2.95659e-12	2.34333e-12	8.49334e-12	-7.99974e-12	-8.44598e-12	-2.99897e-12	8.11193e-12	-9.54781e-13	3.14356e-12	-5.57913e-12	-7.96983e-12	3.32804e-12
19.78	0	3.55239e-12	4.55205e-12	-2.66243e-12	9.11906e-12	-4.24543e-12	9.39828e-13	-2.37325e-12	1.229e-12	9.05674e-12	4.395e-12	-5.57913e-12	1.64529e-13	-2.92917e-12
19.8	0	-1.20906e-11	2.67489e-12	-5.79103e-12	-2.1439e-12	-2.36826e-12	-4.69165e-12	-2.37325e-12	-5.02819e-12	5.92814e-12	-8.11941e-12	1.30379e-12	9.55033e-12	-5.43205e-12
19.82	0	-8.33629e-12	-9.21379e-12	4.66173e-13	3.58979e-13	1.34617e-13	4.06843e-12	2.63251e-12	-2.24349e-14	6.55386e-12	-1.8622e-12	1.92951e-12	4.54457e-12	-5.43205e-12
19.84	0	-5.20769e-12	6.42921e-12	7.3491e-12	3.58979e-13	8.26899e-12	4.06843e-12	-1.74753e-12	-6.48157e-13	6.55386e-12	-8.11941e-12	-1.19909e-12	5.79601e-12	-1.2315e-11
19.86	0	-7.71057e-12	8.9321e-12	4.66173e-13	-2.1439e-12	1.64033e-11	-4.69165e-12	-4.96087e-13	-8.1568e-12	5.92814e-12	-3.73936e-12	-3.70197e-12	7.90251e-13	2.70231e-12
19.88	0	3.55239e-12	-4.83375e-12	-7.04247e-12	9.847e-13	5.14038e-12	-1.2826e-11	8.88972e-12	6.86048e-12	6.55386e-12	-3.11365e-12	-1.82481e-12	-6.09267e-12	2.70231e-12
19.9	0	-5.20769e-12	-6.08519e-12	2.96905e-12	5.99047e-12	-9.25119e-12	-2.8145e-12	-6.12757e-12	5.60905e-12	9.68245e-12	1.49549e-14	3.80667e-12	-9.84699e-12	-6.68349e-12
19.92	0	-1.3342e-11	1.72013e-13	4.66173e-13	5.99047e-12	-6.74831e-12	9.39828e-13	-6.75329e-12	-6.27964e-12	-4.7091e-12	4.395e-12	2.55523e-12	-4.61186e-13	-8.56065e-12
19.94	0	-3.33052e-12	-4.20803e-12	8.60054e-12	6.61617e-12	-4.87114e-12	-1.2826e-11	3.25823e-12	-5.02819e-12	2.96655e-13	6.40677e-13	-6.20485e-12	-4.21551e-12	7.70807e-12
19.96	0	-3.95625e-12	1.72013e-13	3.59477e-12	2.23614e-12	-7.37402e-12	-1.40775e-11	2.63251e-12	-2.52531e-12	1.59397e-11	3.76928e-12	5.23533e-14	2.66742e-12	-2.92917e-12
19.98	0	-8.33629e-12	9.55781e-12	-7.04247e-12	7.2419e-12	-2.36826e-12	-2.18877e-12	-6.12757e-12	-6.90536e-12	5.30242e-12	-8.74513e-12	4.43239e-12	2.66742e-12	-2.30345e-12
20	0	-7.71057e-12	-1.70515e-12	1.71762e-12	5.99047e-12	2.01178e-12	-3.44022e-12	1.13926e-11	1.229e-12	-9.71486e-12	-9.99656e-12	-1.82481e-12	-2.96407e-12	4.57947e-12
20.02	0	-2.01929e-13	3.92633e-12	9.85197e-12	3.58979e-13	7.60339e-13	-5.9431e-12	1.20183e-11	-7.53108e-12	5.92814e-12	1.49549e-14	3.80667e-12	7.67318e-12	8.25156e-13
20.04	0	4.17812e-12	6.42921e-12	-3.91386e-12	3.48758e-12	4.51466e-12	7.19702e-12	-4.87613e-12	-5.65392e-12	1.09339e-11	-8.74513e-12	-5.57913e-12	1.41597e-12	-9.81209e-12
20.06	0	-7.08485e-12	-4.83375e-12	4.66173e-13	9.847e-13	-1.11683e-12	-7.82025e-12	-2.37325e-12	4.3576e-12	-5.96055e-12	-8.74513e-12	-3.70197e-12	-3.58979e-12	3.32804e-12
20.08	0	1.67524e-12	-7.96235e-12	4.84621e-12	-5.89822e-12	-3.61971e-12	-9.69741e-12	8.88972e-12	6.03287e-13	-1.5805e-12	6.27216e-12	3.18095e-12	-3.58979e-12	1.45087e-12
20.1	0	-4.58197e-12	8.30637e-12	-9.54535e-12	-2.1439e-12	-1.11683e-12	-4.69165e-12	-8.63045e-12	-9.40824e-12	1.21853e-11	7.5236e-12	8.81243e-12	-4.84123e-12	8.25156e-13
20.12	0	-1.64707e-11	7.97728e-13	-7.66819e-12	7.2419e-12	9.52041e-12	-2.18877e-12	-6.75329e-12	-6.27964e-12	-1.09663e-11	-8.11941e-12	1.92951e-12	-2.33835e-12	8.25156e-13
20.14	0	-8.27644e-13	-4.83375e-12	-2.03671e-12	-5.2725e-12	7.64326e-12	-3.11615e-13	1.32698e-11	1.85472e-12	-6.58626e-12	-3.73936e-12	-5.57913e-12	-4.84123e-12	-4.18061e-12
20.16	0	6.681e-12	-1.70515e-12	-5.16531e-12	-1.51818e-12	7.60339e-13	2.81699e-12	2.63251e-12	6.23476e-12	8.43102e-12	6.40677e-13	-5.57913e-12	-2.33835e-12	8.3338e-12
20.18	0	9.18388e-12	6.42921e-12	-7.85263e-13	2.86186e-12	5.7661e-12	-5.9431e-12	-1.17591e-11	-6.48157e-13	7.8053e-12	1.49549e-14	-3.70197e-12	7.90251e-13	8.95952e-12
20.2	0	1.67524e-12	-1.04652e-11	7.3491e-12	1.41248e-11	7.64326e-12	-7.19453e-12	-4.87613e-12	-1.25368e-11	5.30242e-12	-7.49368e-12	3.18095e-12	-1.71263e-12	-4.26287e-13
20.22	0	-2.07909e-12	2.04917e-12	-2.03671e-12	5.36475e-12	1.2649e-11	5.94559e-12	5.13539e-12	-6.27964e-12	2.17381e-12	-8.74513e-12	3.80667e-12	-2.33835e-12	-1.67773e-12
20.24	0	-8.962e-12	8.30637e-12	-7.66819e-12	9.74478e-12	1.38605e-12	-5.31738e-12	7.55349e-13	8.11193e-12	-3.45767e-12	-8.11941e-12	-3.70197e-12	7.67318e-12	1.45087e-12
20.26	0	-2.01929e-13	-4.20803e-12	-2.03671e-12	3.48758e-12	2.6375e-12	-9.37337e-13	7.55349e-13	1.229e-12	3.42526e-12	-9.37084e-12	-8.70773e-12	-4.61186e-13	5.83092e-12
20.28	0	1.23125e-11	5.80349e-12	7.97482e-12	9.11906e-12	-2.36826e-12	-2.8145e-12	1.29634e-13	4.98332e-12	-2.20622e-12	2.51783e-12	5.23533e-14	-3.58979e-12	7.70807e-12
20.3	0	7.30672e-12	5.17777e-12	9.85197e-12	1.09962e-11	7.60339e-13	-5.31738e-12	-4.87613e-12	-1.8996e-12	-9.71486e-12	3.76928e-12	1.30379e-12	-4.21551e-12	1.99434e-13
20.32	0	5.42955e-12	-1.17167e-11	4.84621e-12	-2.76962e-12	1.34617e-13	-1.03231e-11	-1.74753e-12	4.3576e-12	-9.08915e-12	1.49549e-14	-4.32769e-12	-5.46695e-12	-1.05201e-12
20.34	0	8.55815e-12	1.72013e-13	-1.41098e-12	-5.2725e-12	1.34617e-13	-7.19453e-12	6.38683e-12	7.4862e-12	-3.29066e-13	4.395e-12	1.92951e-12	3.91885e-12	-1.67773e-12
20.36	0	3.55239e-12	6.42921e-12	3.59477e-12	-7.14966e-12	4.51466e-12	3.44271e-12	6.38683e-12	9.98909e-12	3.42526e-12	-8.11941e-12	-3.70197e-12	2.66742e-12	-6.68349e-12
20.38	0	-5.83341e-12	2.04917e-12	2.34333e-12	-4.64678e-12	4.51466e-12	3.14106e-13	2.63251e-12	4.98332e-12	7.8053e-12	-1.37509e-11	-1.82481e-12	7.90251e-13	-4.80633e-12
20.4	0	3.55239e-12	-4.20803e-12	-1.59548e-13	-3.39534e-12	1.34617e-13	-3.11615e-13	-6.12757e-12	9.98909e-12	1.15596e-11	1.2664e-12	-1.19909e-12	-4.84123e-12	3.95375e-12
20.42	0	-3.33052e-12	2.04917e-12	-7.85263e-13	2.86186e-12	4.51466e-12	-6.56882e-12	-7.37901e-12	-6.48157e-13	4.05098e-12	2.51783e-12	6.93527e-12	-3.58979e-12	1.58424e-11
20.44	0	3.55239e-12	-3.58231e-12	-5.16531e-12	5.99047e-12	7.64326e-12	-1.03231e-11	7.63827e-12	-2.24349e-14	-6.58626e-12	-3.73936e-12	6.93527e-12	-4.84123e-12	1.45087e-12
20.46	0	3.55239e-12	4.55205e-12	-1.20482e-11	-5.89822e-12	-3.61971e-12	-9.37337e-13	8.264e-12	1.85472e-12	-3.29066e-13	-1.23648e-12	5.05811e-12	5.1703e-12	-6.05777e-12
20.48	0	-1.45935e-11	1.08093e-11	-1.01711e-11	-4.64678e-12	-6.74831e-12	9.69991e-12	-6.75329e-12	-4.40248e-12	9.68245e-12	-1.8622e-12	3.80667e-12	1.7059e-11	-1.16893e-11
20.5	0	-1.02134e-11	-7.33663e-12	3.59477e-12	2.23614e-12	2.01178e-12	5.31987e-12	-8.00473e-12	6.86048e-12	5.30242e-12	-6.86796e-12	6.78068e-13	7.67318e-12	-1.05201e-12
20.52	0	6.05527e-12	-9.21379e-12	-7.85263e-13	-4.64678e-12	4.51466e-12	5.94559e-12	1.38107e-12	8.11193e-12	1.09339e-11	2.51783e-12	5.23533e-14	6.42173e-12	8.3338e-12
20.54	0	7.30672e-12	7.68065e-12	-2.66243e-12	2.23614e-12	-1.74254e-12	-7.82025e-12	4.50967e-12	-1.27388e-12	1.46882e-11	-1.23648e-12	1.38182e-11	-2.33835e-12	-3.55489e-12
20.56	0	-8.962e-12	9.55781e-12	3.59477e-12	-2.66743e-13	6.39182e-12	9.39828e-13	-4.25041e-12	3.10617e-12	-2.83195e-12	-4.9908e-12	1.13153e-11	-9.84699e-12	-9.18637e-12
20.58	0	-1.20906e-11	-6.71091e-12	-4.53959e-12	-6.52395e-12	8.89469e-12	-5.9431e-12	5.13539e-12	4.3576e-12	-3.45767e-12	6.89788e-12	5.68383e-12	1.41597e-12	-8.56065e-12
20.6	0	-5.83341e-12	3.30061e-12	-1.58025e-11	-8.92465e-13	7.60339e-13	-1.65803e-11	5.76111e-12	5.60905e-12	1.40625e-11	-2.48792e-12	1.1941e-11	1.39304e-11	-4.26287e-13
20.62	0	-5.20769e-12	8.30637e-12	-1.26739e-11	-2.66743e-13	-1.11683e-12	-3.44022e-12	5.13539e-12	-1.27388e-12	2.17381e-12	-8.11941e-12	-6.83057e-12	7.67318e-12	-4.18061e-12
20.64	0	-7.71057e-12	2.04917e-12	4.2205e-12	4.73902e-12	1.38605e-12	-6.56882e-12	5.13539e-12	7.4862e-12	-3.45767e-12	2.51783e-12	-4.95341e-12	7.90251e-13	-5.43205e-12
20.66	0	1.67524e-12	-1.70515e-12	-1.41098e-12	9.847e-13	5.14038e-12	1.09514e-11	-1.12181e-12	1.85472e-12	3.42526e-12	1.89212e-12	3.18095e-12	1.14275e-11	-1.05201e-12
20.68	0	-6.45912e-12	1.42345e-12	-9.54535e-12	-5.89822e-12	7.60339e-13	4.69415e-12	-2.99897e-12	3.73188e-12	-3.29066e-13	-4.9908e-12	-5.73368e-13	5.79601e-12	-2.92917e-12
20.7	0	-5.83341e-12	-3.58231e-12	-5.79103e-12	-8.92465e-13	5.7661e-12	-9.0717e-12	7.01255e-12	3.10617e-12	-9.54781e-13	1.49549e-14	-6.83057e-12	5.79601e-12	-1.2315e-11
20.72	0	-5.83341e-12	-6.71091e-12	6.09765e-12	7.2419e-12	5.14038e-12	-1.15746e-11	7.63827e-12	-6.27964e-12	1.15596e-11	-4.36508e-12	5.05811e-12	3.91885e-12	-4.80633e-12
20.74	0	-1.02134e-11	6.42921e-12	2.34333e-12	1.16219e-11	2.6375e-12	-3.44022e-12	-3.62469e-12	6.03287e-13	-9.54781e-13	-8.11941e-12	4.43239e-12	-1.36013e-11	2.07659e-12
20.76	0	2.92667e-12	-4.20803e-12	-3.28815e-12	9.11906e-12	4.51466e-12	3.14106e-13	-6.75329e-12	1.12405e-11	-4.7091e-12	1.49549e-14	-1.82481e-12	-2.33835e-12	-9.18637e-12
20.78	0	4.17812e-12	1.72013e-13	-2.66243e-12	9.11906e-12	-4.24543e-12	-2.18877e-12	5.13539e-12	-1.27388e-12	9.05674e-12	6.40677e-13	5.23533e-14	6.42173e-12	-1.54436e-11
20.8	0	-1.02134e-11	1.1435e-11	-2.66243e-12	8.49334e-12	-4.91104e-13	2.19126e-12	-1.74753e-12	2.48044e-12	9.05674e-12	1.89212e-12	3.80667e-12	7.90251e-13	1.14624e-11
20.82	0	-3.95625e-12	6.42921e-12	-5.79103e-12	1.28734e-11	4.51466e-12	5.94559e-12	6.38683e-12	2.48044e-12	7.8053e-12	2.51783e-12	7.56099e-12	2.66742e-12	7.08235e-12
20.84	0	1.67524e-12	1.72013e-13	-5.16531e-12	8.49334e-12	5.7661e-12	-2.18877e-12	1.51469e-11	-8.1568e-12	1.40625e-11	-1.23648e-12	4.43239e-12	-2.96407e-12	-1.10635e-11
20.86	0	-5.83341e-12	5.17777e-12	2.34333e-12	-3.39534e-12	-1.74254e-12	-9.37337e-13	3.25823e-12	-6.90536e-12	8.43102e-12	-7.49368e-12	-4.95341e-12	2.66742e-12	2.70231e-12
20.88	0	-8.27644e-13	-8.58807e-12	5.47193e-12	-7.14966e-12	1.39005e-11	3.44271e-12	-4.96087e-13	2.48044e-12	4.05098e-12	-1.18737e-11	-9.33345e-12	1.41597e-12	8.25156e-13
20.9	0	2.92667e-12	-1.07943e-12	1.0919e-12	-8.92465e-13	7.64326e-12	-3.44022e-12	-8.63045e-12	-8.78252e-12	1.15596e-11	1.49549e-14	4.43239e-12	-1.71263e-12	-1.10635e-11
20.92	0	-1.14649e-11	5.80349e-12	-2.66243e-12	-5.2725e-12	4.51466e-12	-1.2826e-11	-6.12757e-12	-8.1568e-12	1.53139e-11	-6.86796e-12	-4.32769e-12	1.08018e-11	-1.67773e-12
20.94	0	-1.27163e-11	3.30061e-12	-4.53959e-12	2.23614e-12	7.60339e-13	-7.82025e-12	6.38683e-12	6.03287e-13	7.8053e-12	-7.49368e-12	5.23533e-14	1.39304e-11	1.99434e-13
20.96	0	-2.70481e-12	7.05493e-12	-3.91386e-12	9.11906e-12	-2.36826e-12	-2.8145e-12	-4.96087e-13	-2.24349e-14	9.68245e-12	-1.23648e-12	1.30379e-12	9.55033e-12	-2.92917e-12
20.98	0	-2.01929e-13	-1.07943e-12	2.34333e-12	3.58979e-13	3.26322e-12	-7.82025e-12	-3.62469e-12	-8.1568e-12	1.59397e-11	-1.23648e-12	3.80667e-12	1.41597e-12	-2.30345e-12
21	0	-1.45337e-12	-4.53709e-13	6.09765e-12	-1.40326e-11	5.14038e-12	-4.69165e-12	1.38107e-12	-2.52531e-12	-9.54781e-13	3.76928e-12	5.05811e-12	-1.4227e-11	-2.92917e-12
21.02	0	1.16868e-11	6.42921e-12	4.66173e-13	-1.51818e-12	-4.91104e-13	-5.9431e-12	-2.37325e-12	1.85472e-12	1.5481e-12	-3.11365e-12	1.92951e-12	-1.08691e-12	-9.81209e-12
21.04	0	2.92667e-12	9.55781e-12	-1.59548e-13	9.74478e-12	-4.91104e-13	-4.69165e-12	-1.11333e-11	-1.8996e-12	1.15596e-11	-7.49368e-12	-2.45053e-12	7.90251e-13	-6.68349e-12
21.06	0	-2.70481e-12	1.20607e-11	-1.41098e-12	3.58979e-13	1.2649e-11	9.39828e-13	3.25823e-12	-9.40824e-12	1.53139e-11	-6.86796e-12	-1.19909e-12	-4.61186e-13	2.07659e-12
21.08	0	-2.70481e-12	1.39379e-11	-2.66243e-12	-2.1439e-12	7.60339e-13	-4.06593e-12	2.63251e-12	-6.90536e-12	1.65654e-11	-9.37084e-12	1.30379e-12	-6.09267e-12	-4.26287e-13
21.1	0	-3.33052e-12	1.1435e-11	-1.41098e-12	-8.92465e-13	-4.24543e-12	4.69415e-12	-6.75329e-12	-7.53108e-12	1.03082e-11	1.89212e-12	-3.70197e-12	-6.09267e-12	8.25156e-13
21.12	0	2.92667e-12	2.04917e-12	-8.29391e-12	-1.65355e-11	-5.49686e-12	-7.19453e-12	1.29634e-13	-7.53108e-12	5.30242e-12	6.40677e-13	-8.70773e-12	1.64529e-13	2.70231e-12
21.14	0	4.17812e-12	-2.33087e-12	-2.03671e-12	-1.27811e-11	-7.99974e-12	-1.97089e-11	-3.62469e-12	8.73765e-12	1.21853e-11	-1.18737e-11	5.05811e-12	3.29313e-12	-2.30345e-12
21.16	0	-7.71057e-12	3.30061e-12	4.2205e-12	9.11906e-12	1.01461e-11	-1.15746e-11	1.38107e-12	6.86048e-12	1.84425e-11	-3.11365e-12	5.68383e-12	1.01761e-11	8.25156e-13
21.18	0	-1.02134e-11	3.92633e-12	-2.66243e-12	1.22477e-11	2.14091e-11	-9.69741e-12	1.29634e-13	-4.40248e-12	3.42526e-12	6.40677e-13	1.92951e-12	3.91885e-12	5.20519e-12
21.2	0	1.67524e-12	-3.58231e-12	-3.91386e-12	-6.52395e-12	1.01461e-11	-9.0717e-12	-4.25041e-12	1.06148e-11	-2.83195e-12	1.49549e-14	1.63211e-11	-7.96983e-12	-2.92917e-12
21.22	0	-1.45935e-11	-6.08519e-12	5.47193e-12	-6.52395e-12	-2.99398e-12	-1.56305e-12	6.38683e-12	4.3576e-12	1.15596e-11	3.14356e-12	9.43815e-12	-2.33835e-12	-4.18061e-12
21.24	0	-1.83478e-11	-6.71091e-12	4.66173e-13	-1.02783e-11	7.64326e-12	-7.19453e-12	-1.12181e-12	-3.15104e-12	9.05674e-12	1.49549e-14	-7.45629e-12	-7.96983e-12	8.95952e-12
21.26	0	7.30672e-12	2.04917e-12	2.34333e-12	-5.89822e-12	7.60339e-13	-1.2826e-11	2.63251e-12	5.60905e-12	9.22377e-13	-3.11365e-12	-3.07625e-12	4.54457e-12	-4.26287e-13
21.28	0	4.17812e-12	7.68065e-12	1.0919e-12	-4.02106e-12	-3.61971e-12	-6.56882e-12	8.264e-12	-1.8996e-12	4.05098e-12	-2.48792e-12	6.78068e-13	3.29313e-12	-4.80633e-12
21.3	0	-7.71057e-12	-4.53709e-13	4.2205e-12	-2.1439e-12	1.51519e-11	-7.19453e-12	-5.50185e-12	-5.65392e-12	7.17958e-12	-8.74513e-12	-7.45629e-12	-7.96983e-12	2.07659e-12
21.32	0	-6.45912e-12	-4.83375e-12	-6.41674e-12	9.847e-13	1.13976e-11	-9.69741e-12	-6.75329e-12	1.229e-12	-7.21198e-12	1.49549e-14	-3.07625e-12	-1.08691e-12	-4.18061e-12
21.34	0	-5.20769e-12	-7.96235e-12	-7.04247e-12	6.61617e-12	-4.87114e-12	-1.03231e-11	7.63827e-12	1.37434e-11	5.92814e-12	4.395e-12	3.18095e-12	9.55033e-12	-4.26287e-13
21.36	0	-9.58773e-12	-6.71091e-12	2.34333e-12	-3.39534e-12	-1.05026e-11	-5.9431e-12	2.00679e-12	5.60905e-12	5.92814e-12	-2.48792e-12	-5.57913e-12	-3.58979e-12	-6.05777e-12
21.38	0	-3.33052e-12	-1.70515e-12	1.0919e-12	-1.27811e-11	-2.36826e-12	-5.9431e-12	-3.62469e-12	4.98332e-12	-3.29066e-13	6.40677e-13	-6.83057e-12	-6.09267e-12	-1.29407e-11
21.4	0	-1.45337e-12	-4.83375e-12	-2.03671e-12	-9.02683e-12	-5.49686e-12	-3.44022e-12	4.50967e-12	-2.52531e-12	2.79954e-12	-1.23648e-12	-3.70197e-12	-3.58979e-12	-1.04378e-11
21.42	0	-2.01929e-13	-1.29681e-11	-2.66243e-12	7.86762e-12	4.51466e-12	-5.31738e-12	1.38955e-11	-1.06597e-11	5.92814e-12	-6.86796e-12	-6.83057e-12	-4.21551e-12	3.32804e-12
21.44	0	-5.20769e-12	-4.83375e-12	-6.41674e-12	2.86186e-12	8.89469e-12	-1.65803e-11	7.01255e-12	6.86048e-12	5.92814e-12	6.40677e-13	-8.70773e-12	7.90251e-13	1.45087e-12
21.46	0	-1.45337e-12	-4.53709e-13	-8.29391e-12	-2.1439e-12	-1.11683e-12	-8.44598e-12	-4.96087e-13	1.93749e-11	4.67669e-12	3.14356e-12	1.30379e-12	-2.96407e-12	-1.05201e-12
21.48	0	-1.14649e-11	-1.07943e-12	-5.16531e-12	3.48758e-12	-1.11683e-12	-4.06593e-12	-1.12181e-12	-4.40248e-12	6.55386e-12	-4.9908e-12	-4.32769e-12	-4.21551e-12	5.20519e-12
21.5	0	-2.70481e-12	3.30061e-12	2.34333e-12	9.847e-13	1.07719e-11	-6.56882e-12	-2.99897e-12	-5.65392e-12	-2.20622e-12	-2.48792e-12	-9.95917e-12	-6.71839e-12	8.3338e-12
21.52	0	2.30096e-12	-6.08519e-12	-5.79103e-12	9.847e-13	-4.24543e-12	-2.18877e-12	1.38107e-12	5.60905e-12	2.96655e-13	4.395e-12	2.55523e-12	2.04169e-12	-6.68349e-12
21.54	0	-1.14649e-11	-1.29681e-11	-7.85263e-13	6.61617e-12	-1.36312e-11	-4.06593e-12	5.13539e-12	3.10617e-12	-1.5805e-12	1.49549e-14	1.92951e-12	7.90251e-13	-4.26287e-13
21.56	0	-2.01929e-13	-1.70515e-12	-2.66243e-12	4.1133e-12	-1.11683e-12	-1.22003e-11	7.55349e-13	6.03287e-13	1.15596e-11	-6.86796e-12	6.30955e-12	-2.96407e-12	1.45087e-12
21.58	0	-1.02134e-11	2.04917e-12	9.22626e-12	1.61042e-12	5.14038e-12	-5.9431e-12	1.29634e-13	-5.02819e-12	1.21853e-11	-4.9908e-12	2.55523e-12	-3.58979e-12	-1.41921e-11
21.6	0	-1.3342e-11	4.55205e-12	1.11034e-11	-2.76962e-12	3.26322e-12	-3.11615e-13	2.63251e-12	-5.02819e-12	5.30242e-12	4.395e-12	-1.24621e-11	7.90251e-13	-6.68349e-12
21.62	0	-8.33629e-12	5.80349e-12	7.97482e-12	-4.02106e-12	-1.61341e-11	-1.03231e-11	2.00679e-12	-3.15104e-12	4.67669e-12	8.14932e-12	-1.30878e-11	-2.96407e-12	9.58524e-12
21.64	0	-2.01929e-13	1.42345e-12	-5.79103e-12	-9.65254e-12	-8.62547e-12	-4.69165e-12	-5.50185e-12	-1.27388e-12	-7.83771e-12	4.395e-12	3.18095e-12	6.42173e-12	-4.80633e-12
21.66	0	-1.52192e-11	7.97728e-13	-2.66243e-12	-2.1439e-12	-1.11683e-12	-3.44022e-12	-1.74753e-12	-2.24349e-14	-9.54781e-13	-1.06223e-11	6.78068e-13	3.29313e-12	2.70231e-12
21.68	0	-1.70964e-11	1.42345e-12	2.34333e-12	-9.65254e-12	7.64326e-12	-7.19453e-12	2.00679e-12	-2.24349e-14	2.17381e-12	-6.86796e-12	-8.08201e-12	-6.09267e-12	2.07659e-12
21.7	0	-3.33052e-12	5.80349e-12	4.2205e-12	-8.4011e-12	1.38605e-12	-3.11615e-13	-4.96087e-13	3.10617e-12	5.30242e-12	5.64644e-12	-1.24621e-11	1.41597e-12	-1.29407e-11
21.72	0	-4.58197e-12	7.05493e-12	-2.03671e-12	3.48758e-12	7.01754e-12	-1.56305e-12	2.63251e-12	4.3576e-12	6.55386e-12	-1.06223e-11	5.23533e-14	7.90251e-13	2.07659e-12
21.74	0	-5.20769e-12	-6.08519e-12	-7.85263e-13	9.847e-13	3.26322e-12	-1.2826e-11	1.38107e-12	-2.24349e-14	8.43102e-12	-3.73936e-12	-6.20485e-12	6.42173e-12	1.58424e-11
21.76	0	-8.33629e-12	6.42921e-12	1.71762e-12	-3.39534e-12	-7.99974e-12	-7.82025e-12	-3.62469e-12	1.06148e-11	1.09339e-11	5.02071e-12	-1.18363e-11	1.20532e-11	-2.30345e-12
21.78	0	-2.70481e-12	2.67489e-12	-2.66243e-12	3.48758e-12	4.51466e-12	9.69991e-12	1.29634e-13	3.73188e-12	1.65654e-11	6.27216e-12	-3.07625e-12	-4.61186e-13	-8.56065e-12
21.8	0	-2.70481e-12	1.72013e-13	2.34333e-12	7.2419e-12	6.39182e-12	-9.37337e-13	-2.99897e-12	-4.40248e-12	1.53139e-11	-5.61653e-12	-3.70197e-12	5.1703e-12	6.45663e-12
21.82	0	-9.58773e-12	3.92633e-12	7.3491e-12	4.73902e-12	-4.24543e-12	-1.97089e-11	2.00679e-12	4.98332e-12	2.79954e-12	-1.18737e-11	6.30955e-12	5.79601e-12	7.08235e-12
21.84	0	-1.27163e-11	-7.33663e-12	1.17291e-11	3.48758e-12	-2.36826e-12	2.19126e-12	-1.12181e-12	9.36337e-12	9.22377e-13	-6.1076e-13	1.44439e-11	3.29313e-12	-5.43205e-12
21.86	0	2.92667e-12	-1.29681e-11	4.84621e-12	-4.64678e-12	7.64326e-12	-5.31738e-12	-6.12757e-12	-8.1568e-12	-3.29066e-13	8.14932e-12	-1.19909e-12	7.90251e-13	8.25156e-13
21.88	0	-8.27644e-13	-6.08519e-12	-8.29391e-12	-5.89822e-12	2.01178e-12	-1.22003e-11	7.55349e-13	9.98909e-12	2.79954e-12	6.89788e-12	-1.12106e-11	2.66742e-12	-7.93493e-12
21.9	0	-1.14649e-11	3.92633e-12	-3.28815e-12	2.86186e-12	1.34617e-13	2.81699e-12	8.264e-12	9.36337e-12	9.05674e-12	2.51783e-12	-5.73368e-13	-6.09267e-12	-9.18637e-12
21.92	0	-5.83341e-12	7.97728e-13	1.71762e-12	9.847e-13	7.60339e-13	4.69415e-12	1.01412e-11	-1.25368e-11	1.03082e-11	1.49549e-14	-3.70197e-12	-4.21551e-12	-1.05201e-12
21.94	0	-5.20769e-12	-2.33087e-12	7.3491e-12	-5.2725e-12	1.34617e-13	-1.22003e-11	7.63827e-12	3.10617e-12	9.05674e-12	2.51783e-12	-3.70197e-12	2.04169e-12	8.3338e-12
21.96	0	-2.70481e-12	-1.07943e-12	6.09765e-12	-2.1439e-12	5.7661e-12	-1.72061e-11	-8.63045e-12	1.43691e-11	8.43102e-12	1.2664e-12	2.55523e-12	4.54457e-12	-5.43205e-12
21.98	0	-8.33629e-12	-8.58807e-12	4.66173e-13	-4.64678e-12	7.01754e-12	-1.15746e-11	-1.05076e-11	3.73188e-12	-5.96055e-12	-7.49368e-12	-6.20485e-12	-5.46695e-12	4.57947e-12
22	0	-4.58197e-12	2.67489e-12	-7.04247e-12	-5.2725e-12	-4.24543e-12	-2.8145e-12	-6.75329e-12	1.37434e-11	1.34368e-11	-1.18737e-11	6.30955e-12	7.04745e-12	3.95375e-12
22.02	0	2.30096e-12	8.30637e-12	3.59477e-12	2.86186e-12	-5.49686e-12	-4.69165e-12	2.63251e-12	1.2492e-11	2.03197e-11	-3.11365e-12	9.43815e-12	5.79601e-12	-7.30921e-12
22.04	0	-2.07909e-12	7.97728e-13	1.11034e-11	3.58979e-13	5.14038e-12	3.44271e-12	7.55349e-13	6.03287e-13	5.92814e-12	3.76928e-12	-1.19909e-12	-1.08691e-12	-4.18061e-12
22.06	0	-1.08392e-11	2.04917e-12	-5.79103e-12	-1.15297e-11	-1.11683e-12	-7.82025e-12	-4.87613e-12	6.86048e-12	5.92814e-12	-7.49368e-12	1.00639e-11	1.33046e-11	-2.30345e-12
22.08	0	-7.08485e-12	2.04917e-12	-7.66819e-12	-9.02683e-12	7.60339e-13	-1.09489e-11	3.88395e-12	5.60905e-12	7.17958e-12	-3.73936e-12	4.43239e-12	-1.71263e-12	-5.43205e-12
22.1	0	-7.71057e-12	-4.20803e-12	1.73606e-11	7.86762e-12	1.34617e-13	-1.15746e-11	5.13539e-12	3.10617e-12	8.43102e-12	6.40677e-13	-4.95341e-12	-7.34411e-12	-9.81209e-12
22.12	0	-6.45912e-12	1.42345e-12	9.22626e-12	3.48758e-12	2.6375e-12	-1.34517e-11	-6.75329e-12	8.11193e-12	9.05674e-12	-3.11365e-12	-1.19909e-12	-2.96407e-12	7.70807e-12
22.14	0	-2.01929e-13	1.70665e-11	-4.53959e-12	-4.64678e-12	-1.74254e-12	-7.19453e-12	-9.88189e-12	3.73188e-12	7.8053e-12	-1.1248e-11	7.56099e-12	7.04745e-12	7.08235e-12
22.16	0	2.92667e-12	-1.07943e-12	-2.03671e-12	3.58979e-13	-1.74254e-12	8.44847e-12	-3.62469e-12	-1.50397e-11	2.96655e-13	-3.11365e-12	3.18095e-12	-6.09267e-12	-7.30921e-12
22.18	0	-5.83341e-12	2.04917e-12	6.09765e-12	-4.64678e-12	-1.74254e-12	-2.8145e-12	-4.87613e-12	6.03287e-13	-1.5805e-12	2.51783e-12	1.38182e-11	3.91885e-12	-1.05201e-12
22.2	0	2.30096e-12	1.42345e-12	-1.59548e-13	-1.34069e-11	-4.91104e-13	-1.2826e-11	7.63827e-12	2.48044e-12	2.17381e-12	-1.23648e-12	5.68383e-12	1.26789e-11	-6.05777e-12
22.22	0	-2.01929e-13	2.67489e-12	-1.59548e-13	-9.65254e-12	2.6375e-12	3.44271e-12	2.63251e-12	-3.15104e-12	2.17381e-12	1.2664e-12	8.18671e-12	-4.61186e-13	-1.29407e-11
22.24	0	-7.08485e-12	-2.95659e-12	7.3491e-12	-2.1439e-12	-4.91104e-13	3.14106e-13	-8.00473e-12	6.03287e-13	-1.5805e-12	1.2664e-12	-4.32769e-12	2.66742e-12	-4.80633e-12
22.26	0	-6.45912e-12	2.67489e-12	-2.03671e-12	-1.46583e-11	-3.61971e-12	-4.69165e-12	6.38683e-12	-1.8996e-12	1.5481e-12	-3.11365e-12	-5.73368e-13	1.41597e-12	2.70231e-12
22.28	0	-4.58197e-12	8.30637e-12	2.96905e-12	-7.14966e-12	-7.99974e-12	-1.56305e-12	1.01412e-11	-1.27388e-12	2.17381e-12	-2.48792e-12	1.92951e-12	-4.84123e-12	5.83092e-12
22.3	0	-5.20769e-12	6.42921e-12	9.22626e-12	-4.02106e-12	1.38605e-12	-7.19453e-12	1.45212e-11	5.60905e-12	-2.20622e-12	-3.73936e-12	2.55523e-12	-1.71263e-12	2.07659e-12
22.32	0	-1.08392e-11	1.08093e-11	4.66173e-13	-5.89822e-12	-4.87114e-12	-1.47032e-11	5.13539e-12	1.06148e-11	-4.08338e-12	-1.23648e-12	3.18095e-12	3.29313e-12	-6.05777e-12
22.34	0	-2.70481e-12	-3.58231e-12	-7.85263e-13	-7.77538e-12	-1.23798e-11	-7.82025e-12	1.38107e-12	-8.1568e-12	1.5481e-12	3.76928e-12	-4.95341e-12	-2.96407e-12	-4.18061e-12
22.36	0	-7.08485e-12	-2.95659e-12	1.04777e-11	-5.89822e-12	-9.25119e-12	2.81699e-12	-3.62469e-12	-2.24349e-14	1.34368e-11	-6.86796e-12	-1.82481e-12	-4.61186e-13	8.3338e-12
22.38	0	-6.45912e-12	1.1435e-11	-5.79103e-12	2.23614e-12	-1.11683e-12	-4.06593e-12	-1.30105e-11	5.60905e-12	3.42526e-12	-6.24224e-12	3.80667e-12	5.1703e-12	1.27138e-11
22.4	0	-1.08392e-11	6.42921e-12	-1.01711e-11	2.23614e-12	-2.36826e-12	-4.06593e-12	-2.37325e-12	4.98332e-12	5.30242e-12	1.49549e-14	6.30955e-12	2.04169e-12	9.58524e-12
22.42	0	-1.27163e-11	-9.83951e-12	7.3491e-12	-4.64678e-12	-2.99398e-12	-3.11615e-13	3.88395e-12	3.10617e-12	1.09339e-11	1.2664e-12	2.55523e-12	-3.58979e-12	-6.68349e-12
22.44	0	-5.20769e-12	-9.83951e-12	5.47193e-12	-8.92465e-13	7.01754e-12	-5.31738e-12	-4.96087e-13	5.60905e-12	8.43102e-12	1.2664e-12	5.05811e-12	4.54457e-12	-4.26287e-13
22.46	0	-2.07909e-12	-4.83375e-12	2.34333e-12	6.61617e-12	7.60339e-13	-5.31738e-12	1.38107e-12	-8.78252e-12	2.96655e-13	3.76928e-12	3.18095e-12	2.66742e-12	-1.10635e-11
22.48	0	-9.58773e-12	-2.95659e-12	-7.85263e-13	2.86186e-12	-4.87114e-12	-5.31738e-12	1.13926e-11	-6.48157e-13	-9.54781e-13	1.49549e-14	-6.83057e-12	-4.61186e-13	-4.80633e-12
22.5	0	-7.08485e-12	7.97728e-13	2.96905e-12	-1.51818e-12	-7.37402e-12	-8.44598e-12	-2.99897e-12	1.12405e-11	5.30242e-12	-5.61653e-12	5.23533e-14	1.39304e-11	8.25156e-13
22.52	0	-3.33052e-12	3.92633e-12	-7.85263e-13	9.847e-13	7.60339e-13	2.19126e-12	-2.99897e-12	1.229e-12	2.17381e-12	-2.48792e-12	4.43239e-12	8.29889e-12	-2.30345e-12
22.54	0	-8.27644e-13	7.05493e-12	1.71762e-12	7.86762e-12	1.38605e-12	4.06843e-12	-1.12181e-12	6.03287e-13	-9.54781e-13	6.40677e-13	1.92951e-12	3.91885e-12	-9.81209e-12
22.56	0	-1.08392e-11	2.67489e-12	-5.79103e-12	9.847e-13	5.7661e-12	-9.69741e-12	-8.00473e-12	4.3576e-12	2.96655e-13	-2.48792e-12	-3.70197e-12	5.79601e-12	-4.18061e-12
22.58	0	-2.01929e-13	-9.83951e-12	7.3491e-12	1.61042e-12	7.60339e-13	-1.56305e-12	4.50967e-12	8.11193e-12	1.03082e-11	-6.24224e-12	-3.70197e-12	1.01761e-11	-9.81209e-12
22.6	0	4.80384e-12	-1.04652e-11	-1.41098e-12	1.61042e-12	-3.61971e-12	4.06843e-12	8.264e-12	1.229e-12	8.43102e-12	1.49549e-14	9.43815e-12	5.1703e-12	-1.48179e-11
22.62	0	-7.08485e-12	2.04917e-12	-9.54535e-12	4.1133e-12	9.52041e-12	-4.69165e-12	-9.88189e-12	-3.15104e-12	8.43102e-12	4.395e-12	1.31925e-11	8.92461e-12	1.99434e-13
22.64	0	-1.52192e-11	9.55781e-12	-9.54535e-12	4.1133e-12	9.52041e-12	-7.19453e-12	-6.12757e-12	9.98909e-12	-5.33483e-12	6.27216e-12	-5.57913e-12	1.20532e-11	1.99434e-13
22.66	0	-4.58197e-12	3.30061e-12	-7.85263e-13	8.49334e-12	2.01178e-12	9.39828e-13	-1.12181e-12	7.4862e-12	-7.21198e-12	-8.74513e-12	-1.12106e-11	3.29313e-12	-2.92917e-12
22.68	0	1.04951e-12	-2.95659e-12	4.2205e-12	-8.92465e-13	2.6375e-12	-2.18877e-12	-1.74753e-12	4.98332e-12	7.17958e-12	-1.81309e-11	5.23533e-14	3.91885e-12	-2.30345e-12
22.7	0	-3.33052e-12	3.92633e-12	-1.59548e-13	2.86186e-12	-7.37402e-12	-2.18877e-12	7.01255e-12	6.03287e-13	7.8053e-12	-1.37509e-11	-1.82481e-12	3.91885e-12	7.70807e-12
22.72	0	2.92667e-12	8.30637e-12	-6.41674e-12	2.23614e-12	-2.99398e-12	-1.2826e-11	5.76111e-12	-3.15104e-12	2.79954e-12	-1.31252e-11	-5.57913e-12	-1.08691e-12	8.3338e-12
22.74	0	1.67524e-12	-8.58807e-12	-7.04247e-12	2.23614e-12	7.64326e-12	-9.0717e-12	5.13539e-12	4.98332e-12	7.17958e-12	-1.8622e-12	-3.07625e-12	-2.96407e-12	-3.55489e-12
22.76	0	-1.14649e-11	-1.07943e-12	3.59477e-12	7.86762e-12	8.89469e-12	-1.56305e-12	-2.99897e-12	1.12405e-11	-9.54781e-13	-2.48792e-12	-9.33345e-12	1.51818e-11	-2.30345e-12
22.78	0	-8.27644e-13	3.92633e-12	-1.59548e-13	3.58979e-13	5.14038e-12	-1.56305e-12	4.50967e-12	4.3576e-12	-7.21198e-12	-3.73936e-12	-1.43392e-11	9.55033e-12	7.08235e-12
22.8	0	-1.45337e-12	-1.70515e-12	-7.66819e-12	3.48758e-12	9.52041e-12	3.14106e-13	1.07669e-11	5.60905e-12	9.22377e-13	-5.61653e-12	5.23533e-14	-1.71263e-12	-2.92917e-12
22.82	0	-4.58197e-12	-4.53709e-13	4.84621e-12	-2.76962e-12	-1.74254e-12	-1.56305e-12	1.07669e-11	1.85472e-12	5.92814e-12	-3.73936e-12	-1.82481e-12	6.42173e-12	8.25156e-13
22.84	0	1.67524e-12	8.30637e-12	5.47193e-12	-2.76962e-12	7.60339e-13	-2.18877e-12	5.76111e-12	2.48044e-12	2.96655e-13	-2.48792e-12	-5.73368e-13	1.20532e-11	2.70231e-12
22.86	0	-8.27644e-13	-1.07943e-12	-6.41674e-12	-2.66743e-13	5.7661e-12	7.82275e-12	2.63251e-12	5.60905e-12	2.17381e-12	-6.86796e-12	6.30955e-12	1.01761e-11	-4.26287e-13
22.88	0	1.04951e-12	1.72013e-13	-1.59548e-13	4.1133e-12	7.01754e-12	6.5713e-12	-1.74753e-12	6.86048e-12	1.03082e-11	-9.99656e-12	-6.83057e-12	4.54457e-12	-1.05201e-12
22.9	0	1.67524e-12	5.80349e-12	4.84621e-12	-9.65254e-12	-1.74254e-12	-2.18877e-12	-2.99897e-12	-1.27388e-12	9.68245e-12	-1.23648e-12	-7.45629e-12	-7.34411e-12	7.08235e-12
22.92	0	-2.70481e-12	2.67489e-12	-7.04247e-12	-9.65254e-12	-4.91104e-13	-7.82025e-12	-8.00473e-12	-6.90536e-12	2.96655e-13	-1.8622e-12	-8.70773e-12	2.04169e-12	-5.43205e-12
22.94	0	3.55239e-12	3.30061e-12	4.66173e-13	9.847e-13	3.26322e-12	-4.69165e-12	2.63251e-12	7.4862e-12	2.17381e-12	-3.11365e-12	-4.32769e-12	1.08018e-11	-1.54436e-11
22.96	0	2.30096e-12	-4.53709e-13	1.71762e-12	-2.76962e-12	2.6375e-12	-1.56305e-12	1.13926e-11	7.4862e-12	-2.20622e-12	-6.86796e-12	-9.95917e-12	5.1703e-12	-5.43205e-12
22.98	0	-3.95625e-12	-3.58231e-12	-5.79103e-12	-5.89822e-12	1.01461e-11	-7.82025e-12	7.63827e-12	2.48044e-12	-7.21198e-12	-1.8622e-12	-7.45629e-12	1.41597e-12	8.25156e-13
23	0	-3.95625e-12	-4.20803e-12	-4.53959e-12	-4.02106e-12	7.60339e-13	3.14106e-13	4.50967e-12	-2.24349e-14	-7.21198e-12	-6.86796e-12	-4.32769e-12	7.04745e-12	2.70231e-12
23.02	0	-7.71057e-12	7.68065e-12	-6.41674e-12	-3.39534e-12	3.26322e-12	7.19702e-12	3.25823e-12	-6.48157e-13	2.17381e-12	-6.24224e-12	1.92951e-12	1.26789e-11	4.57947e-12
23.04	0	-5.20769e-12	7.97728e-13	-1.01711e-11	-7.14966e-12	8.26899e-12	-1.03231e-11	2.00679e-12	-7.53108e-12	1.03082e-11	4.395e-12	-3.07625e-12	2.66742e-12	1.14624e-11
23.06	0	-8.962e-12	-1.1091e-11	-6.41674e-12	9.847e-13	7.64326e-12	-3.44022e-12	8.264e-12	3.10617e-12	9.05674e-12	-9.99656e-12	1.92951e-12	1.64529e-13	1.20881e-11
23.08	0	-6.45912e-12	2.04917e-12	8.60054e-12	-6.52395e-12	1.13976e-11	-9.37337e-13	7.01255e-12	2.48044e-12	6.55386e-12	-6.86796e-12	1.00639e-11	5.79601e-12	-4.80633e-12
23.1	0	-1.27163e-11	-8.58807e-12	-1.01711e-11	4.73902e-12	5.7661e-12	-5.31738e-12	1.38107e-12	-6.48157e-13	2.96655e-13	2.51783e-12	-4.32769e-12	4.54457e-12	2.07659e-12
23.12	0	-1.58449e-11	-8.58807e-12	-5.79103e-12	6.61617e-12	3.26322e-12	3.14106e-13	2.63251e-12	9.98909e-12	6.55386e-12	6.40677e-13	-9.33345e-12	1.41597e-12	-1.67773e-12
23.14	0	-5.20769e-12	7.68065e-12	5.47193e-12	-1.15297e-11	-1.74254e-12	-9.37337e-13	6.38683e-12	8.11193e-12	9.05674e-12	-8.11941e-12	-7.45629e-12	-4.61186e-13	-8.56065e-12
23.16	0	-5.20769e-12	7.68065e-12	-6.41674e-12	-5.89822e-12	-1.11683e-12	-6.56882e-12	8.264e-12	3.10617e-12	4.05098e-12	-1.43766e-11	-9.33345e-12	2.66742e-12	7.70807e-12
23.18	0	-1.39678e-11	-1.35938e-11	-2.03671e-12	2.86186e-12	8.89469e-12	-2.18877e-12	-4.87613e-12	1.12405e-11	-1.5805e-12	1.2664e-12	-4.32769e-12	6.42173e-12	8.3338e-12
23.2	0	-5.20769e-12	-6.08519e-12	1.54835e-11	-4.64678e-12	5.14038e-12	-1.22003e-11	3.25823e-12	1.12405e-11	7.8053e-12	2.51783e-12	5.68383e-12	5.79601e-12	1.99434e-13
23.22	0	-3.33052e-12	1.26864e-11	6.09765e-12	-5.2725e-12	-1.11683e-12	-9.0717e-12	1.2644e-11	6.03287e-13	7.17958e-12	3.76928e-12	-1.37135e-11	7.90251e-13	1.45087e-12
23.24	0	-1.3342e-11	7.97728e-13	-6.41674e-12	-5.2725e-12	2.01178e-12	-2.8145e-12	-1.74753e-12	4.3576e-12	9.22377e-13	-6.86796e-12	-8.08201e-12	5.79601e-12	-2.30345e-12
23.26	0	-6.45912e-12	-1.48453e-11	-7.85263e-13	-9.02683e-12	5.14038e-12	-2.8145e-12	7.63827e-12	7.4862e-12	7.17958e-12	-1.23648e-12	9.43815e-12	1.39304e-11	-4.80633e-12
23.28	0	2.92667e-12	-7.33663e-12	4.66173e-13	-4.64678e-12	1.13976e-11	-2.18877e-12	1.45212e-11	-4.40248e-12	6.55386e-12	-1.23648e-12	-1.82481e-12	-6.09267e-12	7.08235e-12
23.3	0	-8.962e-12	5.17777e-12	-9.54535e-12	-1.0904e-11	7.64326e-12	2.81699e-12	3.25823e-12	-1.8996e-12	1.03082e-11	-6.24224e-12	-6.20485e-12	-6.71839e-12	3.32804e-12
23.32	0	-1.39678e-11	-2.95659e-12	4.66173e-13	-7.77538e-12	-1.74254e-12	-6.56882e-12	7.55349e-13	5.60905e-12	1.09339e-11	-6.24224e-12	6.30955e-12	2.66742e-12	2.07659e-12
23.34	0	4.80384e-12	1.72013e-13	1.71762e-12	4.1133e-12	-1.05026e-11	-4.69165e-12	-3.62469e-12	-2.24349e-14	4.67669e-12	-6.1076e-13	1.92951e-12	-4.61186e-13	1.45087e-12
23.36	0	4.23793e-13	2.67489e-12	-1.51768e-11	8.49334e-12	-1.11683e-12	-5.9431e-12	-1.74753e-12	3.10617e-12	9.05674e-12	1.49549e-14	-6.20485e-12	-2.33835e-12	1.45087e-12
23.38	0	-9.58773e-12	1.42345e-12	-7.04247e-12	2.23614e-12	1.07719e-11	-1.78318e-11	3.25823e-12	5.60905e-12	1.03082e-11	-3.11365e-12	-1.82481e-12	1.08018e-11	-6.68349e-12
23.4	0	-2.70481e-12	9.55781e-12	-2.66243e-12	-7.77538e-12	-1.11683e-12	-7.19453e-12	6.38683e-12	-2.52531e-12	-2.20622e-12	-3.73936e-12	-3.70197e-12	3.91885e-12	-1.04378e-11
23.42	0	6.681e-12	5.80349e-12	-8.91963e-12	4.1133e-12	3.26322e-12	-1.56305e-12	-4.96087e-13	-6.48157e-13	-5.96055e-12	2.51783e-12	-2.45053e-12	-5.46695e-12	-2.92917e-12
23.44	0	-7.71057e-12	-1.17167e-11	-9.54535e-12	9.847e-13	2.01178e-12	-6.56882e-12	7.01255e-12	-4.40248e-12	1.5481e-12	1.2664e-12	-1.82481e-12	1.41597e-12	-2.92917e-12
23.46	0	-3.33052e-12	1.42345e-12	7.97482e-12	-4.64678e-12	7.01754e-12	-6.56882e-12	8.264e-12	-8.1568e-12	4.05098e-12	1.2664e-12	9.43815e-12	7.67318e-12	3.32804e-12
23.48	0	3.55239e-12	5.80349e-12	4.2205e-12	6.61617e-12	-1.74254e-12	3.14106e-13	4.50967e-12	2.48044e-12	6.55386e-12	-3.11365e-12	3.80667e-12	-2.33835e-12	-3.55489e-12
23.5	0	1.04951e-12	-8.58807e-12	-4.53959e-12	6.61617e-12	-2.99398e-12	7.82275e-12	6.38683e-12	3.10617e-12	9.22377e-13	-8.11941e-12	1.30379e-12	-4.61186e-13	-8.56065e-12
23.52	0	-6.45912e-12	1.42345e-12	-2.03671e-12	9.847e-13	-1.11683e-12	-1.15746e-11	-4.96087e-13	1.85472e-12	-3.45767e-12	-8.11941e-12	-2.45053e-12	-4.84123e-12	-1.67773e-12
23.54	0	-3.33052e-12	3.92633e-12	-7.04247e-12	-6.52395e-12	2.01178e-12	-1.72061e-11	-4.96087e-13	-6.48157e-13	1.5481e-12	-6.86796e-12	-1.82481e-12	-9.22127e-12	3.32804e-12
23.56	0	-1.14649e-11	-1.07943e-12	4.66173e-13	-4.02106e-12	1.01461e-11	-9.69741e-12	7.55349e-13	3.73188e-12	5.92814e-12	-4.9908e-12	-2.45053e-12	-1.08691e-12	1.99434e-13
23.58	0	-9.58773e-12	7.97728e-13	-5.79103e-12	-1.27811e-11	8.26899e-12	-9.37337e-13	-8.63045e-12	-2.52531e-12	-2.20622e-12	-6.1076e-13	3.18095e-12	-2.96407e-12	3.32804e-12
23.6	0	4.23793e-13	1.26864e-11	-5.79103e-12	-9.02683e-12	3.88893e-12	-4.06593e-12	4.50967e-12	1.229e-12	2.17381e-12	4.395e-12	-1.82481e-12	2.66742e-12	4.57947e-12
23.62	0	1.04951e-12	-1.70515e-12	-9.54535e-12	1.03705e-11	1.38605e-12	-1.09489e-11	5.13539e-12	-3.15104e-12	-3.29066e-13	1.2664e-12	-3.07625e-12	3.91885e-12	-4.26287e-13
23.64	0	-8.962e-12	1.72013e-13	-1.39254e-11	5.36475e-12	7.60339e-13	-1.59546e-11	3.88395e-12	-1.25368e-11	-4.08338e-12	-1.8622e-12	1.92951e-12	-6.71839e-12	8.25156e-13
23.66	0	-3.95625e-12	3.92633e-12	-4.53959e-12	-7.14966e-12	-1.11683e-12	-5.31738e-12	-4.96087e-13	-9.40824e-12	5.92814e-12	-3.11365e-12	-2.45053e-12	-1.71263e-12	-2.30345e-12
23.68	0	7.93243e-12	-3.58231e-12	5.47193e-12	5.36475e-12	-9.25119e-12	-4.06593e-12	-1.74753e-12	1.229e-12	3.42526e-12	-2.48792e-12	-3.70197e-12	5.79601e-12	-7.30921e-12
23.7	0	-2.01929e-13	1.42345e-12	2.34333e-12	8.49334e-12	5.14038e-12	2.81699e-12	1.29634e-13	9.98909e-12	5.92814e-12	-1.23648e-12	-3.70197e-12	9.55033e-12	9.58524e-12
23.72	0	-6.45912e-12	5.80349e-12	-2.66243e-12	6.61617e-12	7.01754e-12	6.5713e-12	-1.12181e-12	4.98332e-12	-2.83195e-12	2.51783e-12	3.80667e-12	-4.21551e-12	5.20519e-12
23.74	0	-7.71057e-12	2.67489e-12	-1.59548e-13	-2.66743e-13	-2.36826e-12	-1.34517e-11	7.55349e-13	-2.52531e-12	-2.20622e-12	-6.24224e-12	-1.82481e-12	-1.04727e-11	-1.04378e-11
23.76	0	-5.83341e-12	2.04917e-12	7.97482e-12	-3.39534e-12	-2.99398e-12	-5.9431e-12	2.63251e-12	1.85472e-12	2.79954e-12	-6.24224e-12	1.92951e-12	-3.58979e-12	-4.18061e-12
23.78	0	-2.01929e-13	1.51893e-11	6.72338e-12	-9.65254e-12	7.01754e-12	-1.15746e-11	-6.12757e-12	9.98909e-12	6.55386e-12	-6.24224e-12	-1.82481e-12	-4.84123e-12	-4.26287e-13
23.8	0	-2.01929e-13	1.1435e-11	-3.91386e-12	-2.76962e-12	-1.74254e-12	-1.65803e-11	-1.11333e-11	3.10617e-12	2.96655e-13	-1.8622e-12	-6.20485e-12	-6.09267e-12	1.45087e-12
23.82	0	-8.33629e-12	-3.58231e-12	-5.16531e-12	2.23614e-12	-1.74254e-12	-4.69165e-12	-3.62469e-12	1.85472e-12	1.5481e-12	-8.74513e-12	-5.57913e-12	2.66742e-12	4.57947e-12
23.84	0	-8.962e-12	2.67489e-12	-1.64283e-11	-2.66743e-13	-1.74254e-12	2.81699e-12	-1.12181e-12	1.85472e-12	-4.08338e-12	-1.8622e-12	1.30379e-12	3.29313e-12	3.32804e-12
23.86	0	1.04951e-12	3.30061e-12	-1.45511e-11	4.1133e-12	-5.49686e-12	-5.9431e-12	3.88395e-12	-2.24349e-14	-3.45767e-12	6.27216e-12	2.55523e-12	-3.58979e-12	-7.30921e-12
23.88	0	2.30096e-12	1.72013e-13	3.59477e-12	2.86186e-12	-5.49686e-12	-1.2826e-11	1.38107e-12	6.03287e-13	2.96655e-13	7.5236e-12	-8.08201e-12	1.64529e-13	-3.55489e-12
23.9	0	-3.33052e-12	1.42345e-12	4.66173e-13	-5.89822e-12	1.01461e-11	-4.69165e-12	5.13539e-12	1.85472e-12	2.79954e-12	6.40677e-13	-8.08201e-12	-3.58979e-12	7.08235e-12
23.92	0	-1.20906e-11	1.42345e-12	-3.28815e-12	-7.77538e-12	-2.99398e-12	2.81699e-12	1.01412e-11	1.85472e-12	4.05098e-12	-2.48792e-12	5.23533e-14	-2.33835e-12	1.99434e-13
23.94	0	-1.3342e-11	1.42345e-12	-2.03671e-12	-1.02783e-11	-1.74254e-12	2.81699e-12	9.51544e-12	3.10617e-12	6.55386e-12	-3.11365e-12	5.23533e-14	-1.08691e-12	1.45087e-12
23.96	0	4.23793e-13	1.08093e-11	-4.53959e-12	-1.02783e-11	7.64326e-12	2.19126e-12	7.01255e-12	3.10617e-12	3.42526e-12	-1.23648e-12	-2.45053e-12	1.01761e-11	9.58524e-12
23.98	0	7.30672e-12	3.92633e-12	-1.01711e-11	-8.92465e-13	9.52041e-12	6.5713e-12	-2.37325e-12	-2.52531e-12	6.55386e-12	4.395e-12	-1.82481e-12	-2.33835e-12	1.08367e-11
24	0	-8.33629e-12	-2.95659e-12	-7.04247e-12	5.36475e-12	2.6375e-12	-1.09489e-11	-8.63045e-12	-3.15104e-12	7.8053e-12	1.89212e-12	-3.70197e-12	-9.22127e-12	3.95375e-12
24.02	0	-1.20906e-11	-3.58231e-12	-8.91963e-12	-2.76962e-12	5.7661e-12	-9.69741e-12	7.55349e-13	2.48044e-12	2.17381e-12	6.40677e-13	5.23533e-14	3.29313e-12	4.57947e-12
24.04	0	8.55815e-12	3.30061e-12	-1.14225e-11	-1.51818e-12	7.60339e-13	-3.44022e-12	1.20183e-11	-6.48157e-13	-2.83195e-12	5.64644e-12	1.92951e-12	1.08018e-11	-1.67773e-12
24.06	0	1.67524e-12	-4.83375e-12	-2.66243e-12	4.73902e-12	-4.24543e-12	-1.56305e-12	1.29634e-13	-6.90536e-12	5.30242e-12	5.64644e-12	-3.70197e-12	1.41597e-12	-1.04378e-11
24.08	0	-1.77221e-11	-4.53709e-13	4.66173e-13	2.23614e-12	5.14038e-12	-9.37337e-13	-6.75329e-12	8.11193e-12	8.43102e-12	-1.18737e-11	5.68383e-12	-4.61186e-13	-8.56065e-12
24.1	0	-2.70481e-12	3.30061e-12	-3.28815e-12	-9.02683e-12	1.38605e-12	-6.56882e-12	8.264e-12	9.98909e-12	-1.09663e-11	-6.86796e-12	5.68383e-12	-1.71263e-12	-1.67773e-12
24.12	0	4.23793e-13	-3.58231e-12	-9.54535e-12	-2.76962e-12	1.38605e-12	-9.37337e-13	1.2644e-11	2.48044e-12	-1.34692e-11	6.27216e-12	-4.32769e-12	1.64529e-13	8.25156e-13
24.14	0	-1.08392e-11	2.67489e-12	-6.41674e-12	-5.89822e-12	2.6375e-12	-3.44022e-12	8.88972e-12	8.11193e-12	-9.54781e-13	-9.37084e-12	-2.45053e-12	1.41597e-12	7.08235e-12
24.16	0	-2.01929e-13	5.17777e-12	-3.28815e-12	-2.1439e-12	2.6375e-12	-2.8145e-12	9.51544e-12	-3.77676e-12	-4.7091e-12	-3.11365e-12	-6.20485e-12	-4.21551e-12	5.20519e-12
24.18	0	-8.27644e-13	-1.70515e-12	-3.28815e-12	6.61617e-12	3.26322e-12	-4.06593e-12	7.01255e-12	-8.1568e-12	-3.45767e-12	6.40677e-13	-5.57913e-12	1.64529e-13	5.83092e-12
24.2	0	-1.08392e-11	-2.95659e-12	-2.03671e-12	5.99047e-12	8.26899e-12	-9.69741e-12	6.38683e-12	6.86048e-12	7.17958e-12	-1.23648e-12	1.30379e-12	-2.33835e-12	-1.05201e-12
24.22	0	1.67524e-12	2.67489e-12	-2.66243e-12	-9.65254e-12	1.38605e-12	-1.09489e-11	5.13539e-12	1.85472e-12	4.67669e-12	-4.36508e-12	6.30955e-12	5.79601e-12	1.99434e-13
24.24	0	3.55239e-12	-3.58231e-12	-7.04247e-12	-5.89822e-12	-3.61971e-12	-1.15746e-11	7.55349e-13	-1.25368e-11	-9.54781e-13	5.02071e-12	-4.32769e-12	3.91885e-12	3.32804e-12
24.26	0	-1.39678e-11	1.72013e-13	4.66173e-13	-9.65254e-12	6.39182e-12	4.06843e-12	8.88972e-12	-9.40824e-12	8.43102e-12	-4.36508e-12	-1.30878e-11	-4.84123e-12	8.25156e-13
24.28	0	-1.02134e-11	-1.70515e-12	-9.54535e-12	-1.90383e-11	1.57776e-11	3.44271e-12	5.13539e-12	-3.77676e-12	4.05098e-12	-6.1076e-13	-2.45053e-12	3.29313e-12	-4.26287e-13
24.3	0	2.92667e-12	-6.71091e-12	-1.58025e-11	-4.64678e-12	1.07719e-11	-2.18877e-12	5.13539e-12	-7.53108e-12	-5.33483e-12	-7.49368e-12	5.05811e-12	-1.71263e-12	1.45087e-12
24.32	0	1.04951e-12	-7.96235e-12	-7.66819e-12	4.1133e-12	1.01461e-11	3.14106e-13	-2.99897e-12	-2.52531e-12	4.05098e-12	-9.37084e-12	1.30379e-12	-4.61186e-13	1.99434e-13
24.34	0	-2.01929e-13	-2.33087e-12	-1.32997e-11	-7.77538e-12	1.01461e-11	4.06843e-12	-2.37325e-12	1.85472e-12	-3.45767e-12	-6.1076e-13	3.18095e-12	3.29313e-12	-1.05201e-12
24.36	0	5.42955e-12	-4.20803e-12	-6.41674e-12	-2.76962e-12	5.14038e-12	-6.56882e-12	2.63251e-12	-6.90536e-12	2.96655e-13	8.77504e-12	6.78068e-13	2.66742e-12	2.07659e-12
24.38	0	4.23793e-13	-1.04652e-11	1.29806e-11	2.23614e-12	-4.87114e-12	-6.56882e-12	6.38683e-12	-1.06597e-11	4.67669e-12	-4.36508e-12	3.80667e-12	-2.96407e-12	8.95952e-12
24.4	0	-5.20769e-12	1.26864e-11	6.72338e-12	-8.92465e-13	-6.12259e-12	2.19126e-12	1.38107e-12	-6.48157e-13	9.22377e-13	-6.86796e-12	1.92951e-12	-4.84123e-12	7.08235e-12
24.42	0	2.30096e-12	1.51893e-11	-9.54535e-12	-2.1439e-12	-5.49686e-12	-1.09489e-11	2.63251e-12	-6.48157e-13	9.22377e-13	1.00265e-11	-5.73368e-13	-4.61186e-13	1.45087e-12
24.44	0	-2.07909e-12	-3.58231e-12	-3.91386e-12	3.48758e-12	7.64326e-12	-1.78318e-11	-1.74753e-12	-1.8996e-12	4.05098e-12	-9.99656e-12	3.80667e-12	2.66742e-12	-5.43205e-12
24.46	0	-5.20769e-12	1.72013e-13	1.71762e-12	-7.14966e-12	-4.91104e-13	-1.03231e-11	4.50967e-12	1.12405e-11	-5.96055e-12	-9.99656e-12	7.56099e-12	-2.96407e-12	-5.43205e-12
24.48	0	-8.27644e-13	-4.53709e-13	1.0919e-12	-4.02106e-12	-8.62547e-12	-9.69741e-12	1.13926e-11	9.36337e-12	-3.45767e-12	1.25294e-11	7.56099e-12	5.1703e-12	2.07659e-12
24.5	0	3.55239e-12	-9.21379e-12	2.34333e-12	-4.64678e-12	1.38605e-12	-1.15746e-11	1.29634e-13	-3.77676e-12	7.8053e-12	-2.48792e-12	1.92951e-12	3.91885e-12	2.70231e-12
24.52	0	-2.07909e-12	2.04917e-12	2.34333e-12	-2.1439e-12	1.01461e-11	-4.69165e-12	6.38683e-12	1.85472e-12	7.8053e-12	-1.31252e-11	-2.45053e-12	1.41597e-12	-2.92917e-12
24.54	0	-5.20769e-12	1.39379e-11	-1.39254e-11	-5.2725e-12	6.39182e-12	5.94559e-12	-1.74753e-12	-2.52531e-12	-7.21198e-12	1.12779e-11	-1.19909e-12	1.64529e-13	2.70231e-12
24.56	0	2.30096e-12	8.9321e-12	-2.03671e-12	-2.1439e-12	-2.99398e-12	7.19702e-12	-2.99897e-12	-1.19111e-11	-2.20622e-12	4.395e-12	-6.83057e-12	5.1703e-12	3.95375e-12
24.58	0	-1.20906e-11	2.04917e-12	-3.91386e-12	-8.92465e-13	-4.87114e-12	-1.03231e-11	1.29634e-13	1.85472e-12	1.28111e-11	-1.50023e-11	-2.45053e-12	2.04169e-12	-6.05777e-12
24.6	0	-6.45912e-12	-2.95659e-12	-1.01711e-11	-2.1439e-12	-2.99398e-12	-3.11615e-13	-5.50185e-12	3.73188e-12	-4.7091e-12	3.76928e-12	3.80667e-12	9.55033e-12	2.70231e-12
24.62	0	8.55815e-12	-1.42196e-11	-1.59548e-13	-4.64678e-12	-2.36826e-12	-5.9431e-12	4.50967e-12	-6.27964e-12	-9.54781e-13	1.31551e-11	5.23533e-14	2.66742e-12	-1.67773e-12
24.64	0	-1.45337e-12	1.72013e-13	3.59477e-12	-5.89822e-12	5.7661e-12	-1.47032e-11	3.25823e-12	-9.40824e-12	6.55386e-12	-4.36508e-12	-4.95341e-12	3.91885e-12	-6.68349e-12
24.66	0	-1.20906e-11	1.76922e-11	-8.91963e-12	-6.52395e-12	1.34617e-13	-4.69165e-12	4.50967e-12	-2.24349e-14	-5.96055e-12	-1.50023e-11	-6.83057e-12	1.20532e-11	-2.92917e-12
24.68	0	1.04353e-11	1.72013e-13	-2.66243e-12	-1.71612e-11	-6.74831e-12	-5.9431e-12	4.50967e-12	-6.27964e-12	-9.54781e-13	-6.86796e-12	5.23533e-14	5.79601e-12	2.70231e-12
24.7	0	1.67524e-12	-4.20803e-12	-1.41098e-12	-1.5284e-11	-3.61971e-12	9.39828e-13	7.55349e-13	-1.06597e-11	4.67669e-12	-1.5628e-11	3.18095e-12	1.64529e-13	-2.30345e-12
24.72	0	-1.02134e-11	-9.83951e-12	-1.26739e-11	-6.52395e-12	5.7661e-12	7.82275e-12	2.00679e-12	7.4862e-12	-1.5805e-12	-6.86796e-12	5.23533e-14	1.41597e-12	-4.80633e-12
24.74	0	1.04951e-12	-1.70515e-12	-8.29391e-12	9.847e-13	-4.91104e-13	-9.0717e-12	1.13926e-11	7.4862e-12	-9.54781e-13	5.64644e-12	1.92951e-12	1.41597e-12	-7.93493e-12
24.76	0	6.05527e-12	3.30061e-12	3.59477e-12	-8.4011e-12	-4.87114e-12	-9.0717e-12	9.51544e-12	6.03287e-13	3.42526e-12	-9.99656e-12	-8.08201e-12	-4.61186e-13	-2.30345e-12
24.78	0	2.30096e-12	1.72013e-13	2.34333e-12	-1.21554e-11	-1.61341e-11	1.56554e-12	4.50967e-12	1.229e-12	-9.54781e-13	-1.87566e-11	-5.57913e-12	1.41597e-12	-6.68349e-12
24.8	0	-2.07909e-12	7.05493e-12	-1.41098e-12	2.86186e-12	-7.37402e-12	2.81699e-12	-3.62469e-12	-6.48157e-13	1.40625e-11	-8.11941e-12	7.56099e-12	1.41597e-12	-4.26287e-13
24.82	0	1.67524e-12	1.72013e-13	4.66173e-13	2.23614e-12	-3.61971e-12	5.31987e-12	5.13539e-12	-2.24349e-14	1.34368e-11	-1.8622e-12	4.43239e-12	3.91885e-12	8.95952e-12
24.84	0	-7.08485e-12	5.80349e-12	-6.41674e-12	-5.89822e-12	-2.99398e-12	1.56554e-12	3.88395e-12	9.36337e-12	3.42526e-12	-1.24994e-11	-3.70197e-12	1.01761e-11	1.45087e-12
24.86	0	-1.3342e-11	8.9321e-12	-1.01711e-11	4.73902e-12	-1.74254e-12	-1.09489e-11	6.38683e-12	-1.06597e-11	4.67669e-12	-3.73936e-12	-2.45053e-12	3.91885e-12	2.70231e-12
24.88	0	-2.70481e-12	2.67489e-12	-2.03671e-12	-2.66743e-13	1.34617e-13	-5.9431e-12	-2.37325e-12	-1.12854e-11	6.55386e-12	1.49549e-14	5.23533e-14	-2.33835e-12	-1.67773e-12
24.9	0	-2.70481e-12	1.01835e-11	-9.54535e-12	-1.40326e-11	7.64326e-12	-2.8145e-12	3.88395e-12	3.10617e-12	-1.1592e-11	-6.24224e-12	1.30379e-12	3.91885e-12	-1.67773e-12
24.92	0	-8.27644e-13	1.01835e-11	-1.26739e-11	-2.66743e-13	9.52041e-12	-7.19453e-12	-2.37325e-12	1.85472e-12	-1.47206e-11	-4.9908e-12	2.55523e-12	7.67318e-12	2.07659e-12
24.94	0	1.67524e-12	1.20607e-11	5.47193e-12	-1.51818e-12	3.26322e-12	-6.56882e-12	1.29634e-13	1.85472e-12	2.17381e-12	-3.73936e-12	4.43239e-12	4.54457e-12	2.70231e-12
24.96	0	-5.83341e-12	3.92633e-12	7.97482e-12	-9.02683e-12	-1.11683e-12	3.14106e-13	1.20183e-11	-5.02819e-12	5.30242e-12	1.19036e-11	-8.08201e-12	7.90251e-13	8.25156e-13
24.98	0	-7.08485e-12	3.92633e-12	1.0919e-12	9.847e-13	7.01754e-12	3.14106e-13	4.50967e-12	-3.15104e-12	-1.5805e-12	3.14356e-12	-7.45629e-12	-4.61186e-13	-1.05201e-12
25	0	-5.83341e-12	1.42345e-12	1.71762e-12	3.58979e-13	1.34617e-13	-1.09489e-11	-1.74753e-12	-5.02819e-12	7.17958e-12	-1.06223e-11	-4.32769e-12	1.41597e-12	-1.05201e-12
25.02	0	-5.20769e-12	-7.33663e-12	8.60054e-12	-5.2725e-12	-4.24543e-12	5.31987e-12	-4.96087e-13	4.98332e-12	1.09339e-11	-9.99656e-12	-8.08201e-12	6.42173e-12	8.3338e-12
25.04	0	-7.71057e-12	-8.58807e-12	-2.66243e-12	2.86186e-12	-2.36826e-12	1.72086e-11	5.13539e-12	4.98332e-12	-5.96055e-12	-6.1076e-13	8.18671e-12	1.64529e-13	1.20881e-11
25.06	0	-8.27644e-13	-3.58231e-12	-4.53959e-12	1.47505e-11	3.88893e-12	-2.18877e-12	1.01412e-11	-4.40248e-12	-7.21198e-12	1.2664e-12	5.05811e-12	-9.22127e-12	4.57947e-12
25.08	0	-2.70481e-12	-1.29681e-11	-5.79103e-12	-1.0904e-11	-6.74831e-12	-4.69165e-12	9.51544e-12	5.60905e-12	5.30242e-12	-3.11365e-12	-8.70773e-12	-6.71839e-12	1.99434e-13
25.1	0	-3.33052e-12	-3.58231e-12	-8.29391e-12	-1.65355e-11	4.51466e-12	4.06843e-12	3.25823e-12	1.2492e-11	2.79954e-12	-6.1076e-13	5.23533e-14	7.04745e-12	-4.80633e-12
25.12	0	4.23793e-13	-4.53709e-13	-7.85263e-13	-1.51818e-12	-1.74254e-12	-1.40775e-11	1.29634e-13	7.4862e-12	8.43102e-12	-3.11365e-12	1.25668e-11	9.55033e-12	7.08235e-12
25.14	0	-7.08485e-12	-1.70515e-12	3.59477e-12	-2.66743e-13	3.88893e-12	-9.0717e-12	-2.37325e-12	-6.90536e-12	2.79954e-12	-8.74513e-12	3.18095e-12	-2.96407e-12	-4.18061e-12
25.16	0	-9.58773e-12	2.04917e-12	-7.66819e-12	-4.02106e-12	5.7661e-12	-2.8145e-12	-4.87613e-12	-6.48157e-13	-6.58626e-12	6.40677e-13	-6.83057e-12	-4.21551e-12	-1.48179e-11
25.18	0	-7.71057e-12	-1.07943e-12	-1.26739e-11	2.86186e-12	5.7661e-12	-5.9431e-12	1.38107e-12	6.03287e-13	2.96655e-13	9.40077e-12	1.30379e-12	2.04169e-12	-8.56065e-12
25.2	0	-3.33052e-12	5.17777e-12	-1.41098e-12	-5.89822e-12	1.45262e-11	5.31987e-12	-2.99897e-12	-1.56654e-11	4.05098e-12	-6.1076e-13	-3.07625e-12	2.04169e-12	-4.26287e-13
25.22	0	2.30096e-12	6.42921e-12	4.2205e-12	-1.21554e-11	9.52041e-12	7.19702e-12	-7.37901e-12	6.86048e-12	9.05674e-12	-6.24224e-12	6.78068e-13	3.91885e-12	4.57947e-12
25.24	0	-1.45337e-12	-2.95659e-12	7.97482e-12	-1.34069e-11	2.6375e-12	-9.69741e-12	1.29634e-13	1.06148e-11	2.17381e-12	-5.61653e-12	3.80667e-12	5.79601e-12	2.07659e-12
25.26	0	-8.27644e-13	2.04917e-12	1.0919e-12	-6.52395e-12	-1.11683e-12	-7.19453e-12	2.00679e-12	6.86048e-12	2.79954e-12	-6.24224e-12	4.43239e-12	3.29313e-12	6.45663e-12
25.28	0	-4.58197e-12	3.30061e-12	-3.91386e-12	9.847e-13	5.14038e-12	4.69415e-12	3.88395e-12	4.3576e-12	9.68245e-12	8.14932e-12	3.18095e-12	-1.71263e-12	2.70231e-12
25.3	0	4.23793e-13	-4.20803e-12	-7.85263e-13	-2.76962e-12	-1.74254e-12	7.82275e-12	6.38683e-12	6.03287e-13	-9.54781e-13	1.31551e-11	-3.70197e-12	-4.21551e-12	1.45087e-12
25.32	0	1.04951e-12	-4.53709e-13	5.47193e-12	-1.51818e-12	-3.61971e-12	2.19126e-12	-2.37325e-12	-4.40248e-12	-9.54781e-13	-6.1076e-13	5.05811e-12	-4.61186e-13	8.25156e-13
25.34	0	2.30096e-12	9.55781e-12	-1.59548e-13	-9.65254e-12	-6.12259e-12	-1.03231e-11	7.63827e-12	-3.77676e-12	5.30242e-12	-8.74513e-12	1.92951e-12	1.64529e-13	1.45087e-12
25.36	0	-2.01929e-13	6.42921e-12	-6.41674e-12	-2.76962e-12	5.14038e-12	-9.69741e-12	6.38683e-12	1.85472e-12	5.30242e-12	-3.11365e-12	6.93527e-12	7.67318e-12	-2.30345e-12
25.38	0	-2.01929e-13	1.42345e-12	-4.53959e-12	3.58979e-13	1.38605e-12	-2.18877e-12	-4.96087e-13	-1.27388e-12	2.79954e-12	1.89212e-12	6.30955e-12	7.04745e-12	1.0211e-11
25.4	0	2.30096e-12	-5.45947e-12	-4.53959e-12	-2.76962e-12	3.26322e-12	-4.06593e-12	-2.99897e-12	6.86048e-12	-9.71486e-12	5.64644e-12	-5.73368e-13	-1.08691e-12	9.58524e-12
25.42	0	4.17812e-12	-3.58231e-12	-1.41098e-12	9.11906e-12	-5.49686e-12	-9.37337e-13	1.38107e-12	1.37434e-11	-4.08338e-12	2.51783e-12	-4.32769e-12	-2.33835e-12	-4.18061e-12
25.44	0	2.92667e-12	-3.58231e-12	4.2205e-12	-4.02106e-12	-7.37402e-12	2.81699e-12	4.50967e-12	-6.48157e-13	9.22377e-13	-5.61653e-12	2.55523e-12	2.66742e-12	-4.26287e-13
25.46	0	-3.33052e-12	-1.70515e-12	-5.79103e-12	-1.21554e-11	4.51466e-12	-2.8145e-12	-4.96087e-13	-1.27388e-12	-9.71486e-12	-2.48792e-12	1.30379e-12	-5.46695e-12	-2.30345e-12
25.48	0	-6.45912e-12	-8.58807e-12	-1.7054e-11	-1.02783e-11	9.52041e-12	9.39828e-13	2.63251e-12	-6.27964e-12	-1.40949e-11	6.40677e-13	5.68383e-12	-2.96407e-12	-2.92917e-12
25.5	0	4.17812e-12	-1.70515e-12	1.71762e-12	3.58979e-13	1.38605e-12	3.44271e-12	-1.74753e-12	-1.12854e-11	-2.83195e-12	-4.9908e-12	1.92951e-12	-5.46695e-12	-5.43205e-12
25.52	0	7.30672e-12	2.67489e-12	4.2205e-12	-1.40326e-11	7.60339e-13	-4.69165e-12	-3.62469e-12	-6.27964e-12	2.96655e-13	-6.24224e-12	5.68383e-12	-4.84123e-12	-1.05201e-12
25.54	0	-1.45337e-12	7.05493e-12	4.66173e-13	-7.14966e-12	3.26322e-12	1.09514e-11	-2.37325e-12	6.03287e-13	-1.5805e-12	1.31551e-11	6.78068e-13	-4.84123e-12	-2.92917e-12
25.56	0	-5.83341e-12	-4.20803e-12	-7.66819e-12	5.99047e-12	1.38605e-12	9.39828e-13	1.38955e-11	-9.40824e-12	2.79954e-12	6.89788e-12	-3.70197e-12	-2.33835e-12	-5.43205e-12
25.58	0	-5.20769e-12	-1.04652e-11	-5.16531e-12	-2.66743e-13	5.14038e-12	3.14106e-13	3.25823e-12	-1.8996e-12	1.5481e-12	-1.23648e-12	5.68383e-12	-4.21551e-12	-6.05777e-12
25.6	0	-7.08485e-12	-8.58807e-12	-1.41098e-12	4.73902e-12	1.38605e-12	-9.0717e-12	1.29634e-13	-6.48157e-13	-1.5805e-12	3.76928e-12	6.93527e-12	1.64529e-13	-2.92917e-12
25.62	0	1.67524e-12	-4.83375e-12	3.59477e-12	9.847e-13	-4.87114e-12	-1.53289e-11	8.88972e-12	-5.02819e-12	-9.54781e-13	4.395e-12	2.55523e-12	2.04169e-12	-1.6695e-11
25.64	0	1.67524e-12	-2.95659e-12	6.09765e-12	-1.15297e-11	7.64326e-12	-2.18877e-12	-2.37325e-12	3.73188e-12	2.17381e-12	-1.24994e-11	1.92951e-12	2.04169e-12	-1.29407e-11
25.66	0	-8.27644e-13	-9.83951e-12	-1.32997e-11	-1.34069e-11	1.07719e-11	2.81699e-12	-1.74753e-12	-4.40248e-12	2.96655e-13	-6.1076e-13	1.25668e-11	-5.46695e-12	1.99434e-13
25.68	0	-8.33629e-12	-4.83375e-12	-7.04247e-12	-1.27811e-11	-6.12259e-12	-9.37337e-13	-1.12181e-12	-1.06597e-11	4.05098e-12	7.5236e-12	2.55523e-12	-5.46695e-12	-4.18061e-12
25.7	0	-3.33052e-12	-1.07943e-12	3.59477e-12	-2.76962e-12	-4.24543e-12	-3.11615e-13	1.29634e-13	-6.90536e-12	-8.46343e-12	6.89788e-12	6.93527e-12	-1.08691e-12	8.3338e-12
25.72	0	1.67524e-12	-7.33663e-12	1.0919e-12	-2.1439e-12	7.64326e-12	7.19702e-12	-8.00473e-12	6.86048e-12	-9.71486e-12	1.49549e-14	3.18095e-12	-2.96407e-12	7.70807e-12
25.74	0	4.23793e-13	-4.20803e-12	-1.01711e-11	-4.02106e-12	1.34617e-13	4.06843e-12	7.55349e-13	-4.40248e-12	-3.45767e-12	-6.86796e-12	6.78068e-13	-3.58979e-12	2.07659e-12
25.76	0	2.92667e-12	-4.53709e-13	-1.59548e-13	7.2419e-12	3.26322e-12	-9.37337e-13	7.01255e-12	-8.78252e-12	-4.08338e-12	-7.49368e-12	-4.95341e-12	1.33046e-11	-6.68349e-12
25.78	0	4.80384e-12	5.17777e-12	2.34333e-12	-7.77538e-12	3.26322e-12	-7.19453e-12	1.29634e-13	-3.77676e-12	9.22377e-13	-3.11365e-12	-7.45629e-12	9.55033e-12	-2.30345e-12
25.8	0	-3.95625e-12	2.67489e-12	-7.85263e-13	-1.77869e-11	-7.99974e-12	-3.11615e-13	-5.50185e-12	-7.53108e-12	1.5481e-12	-1.23648e-12	6.78068e-13	-6.09267e-12	-5.43205e-12
25.82	0	1.67524e-12	-1.1091e-11	-2.03671e-12	-1.34069e-11	-2.36826e-12	-4.06593e-12	6.38683e-12	-1.81683e-11	9.22377e-13	1.2664e-12	6.30955e-12	-6.71839e-12	-7.93493e-12
25.84	0	2.30096e-12	-1.48453e-11	-1.41098e-12	-4.02106e-12	-2.99398e-12	-1.56305e-12	-2.37325e-12	-3.77676e-12	-3.45767e-12	5.64644e-12	2.55523e-12	5.1703e-12	2.70231e-12
25.86	0	-8.33629e-12	2.04917e-12	-1.07968e-11	-5.89822e-12	-2.36826e-12	1.34542e-11	-3.62469e-12	-6.48157e-13	-7.21198e-12	-5.61653e-12	-1.43392e-11	1.64529e-13	-4.80633e-12
25.88	0	-3.95625e-12	-4.20803e-12	2.96905e-12	2.23614e-12	-1.11683e-12	9.07419e-12	-4.96087e-13	-8.1568e-12	-3.29066e-13	-7.49368e-12	-6.83057e-12	-5.46695e-12	-2.30345e-12
25.9	0	2.30096e-12	-1.23424e-11	-3.28815e-12	5.36475e-12	1.20233e-11	-3.44022e-12	3.88395e-12	3.10617e-12	2.79954e-12	-1.8622e-12	-5.73368e-13	-2.33835e-12	2.07659e-12
25.92	0	4.23793e-13	5.80349e-12	-1.07968e-11	-5.2725e-12	-8.62547e-12	-2.8145e-12	-6.75329e-12	-3.77676e-12	5.30242e-12	4.395e-12	1.06896e-11	5.1703e-12	-2.30345e-12
25.94	0	-2.01929e-13	1.08093e-11	-3.28815e-12	-2.76962e-12	-6.74831e-12	5.31987e-12	3.25823e-12	-1.8794e-11	-1.5805e-12	-6.1076e-13	1.00639e-11	5.79601e-12	2.07659e-12
25.96	0	-5.20769e-12	-7.33663e-12	5.47193e-12	-2.1439e-12	8.89469e-12	-5.9431e-12	6.38683e-12	-5.02819e-12	-3.45767e-12	-2.48792e-12	-4.32769e-12	2.66742e-12	-1.05201e-12
25.98	0	-2.70481e-12	3.30061e-12	-7.85263e-13	3.48758e-12	2.6375e-12	-1.40775e-11	-2.99897e-12	4.3576e-12	-4.7091e-12	1.49549e-14	-6.20485e-12	-3.58979e-12	-4.26287e-13
26	0	4.17812e-12	4.55205e-12	-6.41674e-12	4.73902e-12	1.34617e-13	-4.06593e-12	-2.37325e-12	-3.15104e-12	-2.20622e-12	-3.11365e-12	2.55523e-12	4.54457e-12	-1.05201e-12
26.02	0	2.92667e-12	-4.53709e-13	6.72338e-12	2.23614e-12	7.60339e-13	4.06843e-12	2.00679e-12	6.03287e-13	-4.08338e-12	-8.74513e-12	4.43239e-12	9.55033e-12	-1.67773e-12
26.04	0	-8.27644e-13	5.17777e-12	-1.59548e-13	-9.65254e-12	-4.87114e-12	-3.44022e-12	-7.37901e-12	1.85472e-12	3.42526e-12	-1.06223e-11	6.78068e-13	3.29313e-12	2.70231e-12
26.06	0	-2.01929e-13	7.68065e-12	-8.29391e-12	-3.39534e-12	-4.24543e-12	-1.03231e-11	2.63251e-12	-9.40824e-12	2.96655e-13	-6.24224e-12	3.80667e-12	2.04169e-12	4.57947e-12
26.08	0	-2.70481e-12	1.42345e-12	-2.03671e-12	-4.02106e-12	3.26322e-12	-5.31738e-12	7.01255e-12	-8.78252e-12	-2.20622e-12	5.64644e-12	1.30379e-12	5.1703e-12	-4.26287e-13
26.1	0	-1.45337e-12	1.42345e-12	-3.28815e-12	-1.15297e-11	-4.91104e-13	-6.56882e-12	3.25823e-12	-6.90536e-12	5.92814e-12	6.89788e-12	2.55523e-12	6.42173e-12	5.83092e-12
26.12	0	-2.70481e-12	3.30061e-12	1.71762e-12	-2.1439e-12	-6.74831e-12	1.56554e-12	5.76111e-12	-1.27388e-12	7.8053e-12	-8.74513e-12	6.78068e-13	4.54457e-12	-5.43205e-12
26.14	0	-1.45337e-12	-4.83375e-12	2.34333e-12	1.03705e-11	3.26322e-12	4.69415e-12	7.55349e-13	-3.15104e-12	4.05098e-12	-4.9908e-12	3.18095e-12	5.79601e-12	-1.60693e-11
26.16	0	4.17812e-12	-1.29681e-11	-2.03671e-12	4.1133e-12	8.89469e-12	-5.9431e-12	-8.00473e-12	-6.48157e-13	-2.20622e-12	3.76928e-12	1.30379e-12	-4.21551e-12	3.95375e-12
26.18	0	2.30096e-12	1.72013e-13	-7.04247e-12	-1.15297e-11	1.38605e-12	-1.03231e-11	-2.37325e-12	-8.78252e-12	1.5481e-12	6.89788e-12	-5.73368e-13	-9.22127e-12	2.70231e-12
26.2	0	-2.01929e-13	-2.33087e-12	-5.79103e-12	-7.14966e-12	-7.37402e-12	4.06843e-12	3.88395e-12	4.98332e-12	9.22377e-13	6.40677e-13	-4.32769e-12	2.66742e-12	-6.68349e-12
26.22	0	-7.71057e-12	3.30061e-12	-7.85263e-13	-7.77538e-12	-4.24543e-12	2.81699e-12	-8.00473e-12	6.86048e-12	-4.08338e-12	1.2664e-12	7.56099e-12	-2.96407e-12	3.95375e-12
26.24	0	-8.33629e-12	1.1435e-11	-1.41098e-12	-1.02783e-11	-4.24543e-12	-9.0717e-12	-8.63045e-12	-7.53108e-12	7.17958e-12	6.27216e-12	5.68383e-12	-4.61186e-13	-1.05201e-12
26.26	0	-8.27644e-13	7.97728e-13	-3.28815e-12	2.23614e-12	7.60339e-13	-5.9431e-12	-3.62469e-12	1.85472e-12	1.03082e-11	6.40677e-13	-7.45629e-12	4.54457e-12	-1.2315e-11
26.28	0	4.80384e-12	-9.21379e-12	-1.14225e-11	3.48758e-12	6.39182e-12	-4.69165e-12	-6.12757e-12	-7.53108e-12	-4.7091e-12	-1.8622e-12	-1.82481e-12	-2.96407e-12	-1.10635e-11
26.3	0	2.92667e-12	7.68065e-12	-2.03671e-12	9.74478e-12	7.60339e-13	-1.53289e-11	-2.37325e-12	-7.53108e-12	2.96655e-13	6.89788e-12	1.92951e-12	-4.21551e-12	-1.41921e-11
26.32	0	-6.45912e-12	7.97728e-13	4.2205e-12	7.86762e-12	1.20233e-11	-5.9431e-12	5.13539e-12	-5.02819e-12	8.43102e-12	1.49549e-14	9.43815e-12	1.41597e-12	-3.55489e-12
26.34	0	3.55239e-12	-7.96235e-12	8.60054e-12	-9.02683e-12	-4.91104e-13	7.19702e-12	2.63251e-12	-2.52531e-12	3.42526e-12	1.2664e-12	-3.07625e-12	9.55033e-12	3.32804e-12
26.36	0	-7.71057e-12	1.08093e-11	2.96905e-12	-9.02683e-12	-1.17541e-11	-1.34517e-11	-9.88189e-12	1.85472e-12	1.03082e-11	5.64644e-12	-8.08201e-12	8.92461e-12	3.32804e-12
26.38	0	-2.4605e-11	8.30637e-12	-2.66243e-12	3.48758e-12	5.7661e-12	-1.56305e-12	-7.37901e-12	1.85472e-12	-9.54781e-13	1.49549e-14	4.43239e-12	6.42173e-12	4.57947e-12
26.4	0	-4.58197e-12	1.72013e-13	1.71762e-12	-9.02683e-12	6.39182e-12	3.44271e-12	-4.87613e-12	-1.27388e-12	1.5481e-12	3.76928e-12	5.68383e-12	2.04169e-12	1.20881e-11
26.42	0	-1.45337e-12	-1.70515e-12	4.66173e-13	-4.02106e-12	7.60339e-13	-1.03231e-11	-1.12181e-12	1.229e-12	5.30242e-12	6.40677e-13	3.80667e-12	7.90251e-13	5.83092e-12
26.44	0	-1.02134e-11	-1.07943e-12	7.3491e-12	2.86186e-12	-4.91104e-13	-5.9431e-12	-1.12181e-12	2.48044e-12	2.79954e-12	-6.1076e-13	-7.45629e-12	2.04169e-12	1.99434e-13
26.46	0	-1.3342e-11	-8.58807e-12	9.85197e-12	-1.51818e-12	-1.11683e-12	3.14106e-13	-2.99897e-12	-4.40248e-12	9.22377e-13	-6.1076e-13	-1.05849e-11	2.04169e-12	7.08235e-12
26.48	0	-3.33052e-12	-2.95659e-12	-3.91386e-12	-4.02106e-12	-6.74831e-12	-1.56305e-12	-5.50185e-12	-4.40248e-12	1.59397e-11	-1.8622e-12	7.56099e-12	-1.08691e-12	-1.67773e-12
26.5	0	-9.58773e-12	7.97728e-13	-1.41098e-12	3.48758e-12	-4.91104e-13	-7.82025e-12	3.25823e-12	-5.65392e-12	-3.29066e-13	-3.73936e-12	1.30379e-12	2.66742e-12	5.20519e-12
26.52	0	-2.70481e-12	-1.70515e-12	-7.85263e-13	2.86186e-12	5.7661e-12	-3.11615e-13	-5.50185e-12	-5.02819e-12	-9.08915e-12	-1.1248e-11	3.18095e-12	3.91885e-12	1.70939e-11
26.54	0	3.55239e-12	2.67489e-12	-9.54535e-12	-2.76962e-12	-1.05026e-11	-2.8145e-12	-1.42619e-11	6.86048e-12	5.92814e-12	1.49549e-14	-1.82481e-12	-4.21551e-12	5.20519e-12
26.56	0	1.67524e-12	1.72013e-13	-5.16531e-12	-2.1439e-12	-1.11283e-11	-5.31738e-12	-1.74753e-12	1.06148e-11	9.22377e-13	1.2664e-12	-1.24621e-11	-2.96407e-12	-1.16893e-11
26.58	0	1.04951e-12	-1.04652e-11	2.96905e-12	-1.51818e-12	3.88893e-12	-2.8145e-12	2.63251e-12	-1.8996e-12	-9.71486e-12	-4.36508e-12	1.92951e-12	-7.34411e-12	-2.30345e-12
26.6	0	-2.70481e-12	1.42345e-12	4.2205e-12	-1.02783e-11	-2.36826e-12	-2.8145e-12	-1.12181e-12	-5.65392e-12	2.96655e-13	3.14356e-12	1.00639e-11	-2.96407e-12	1.45087e-12
26.62	0	-5.20769e-12	7.05493e-12	4.66173e-13	-1.02783e-11	-4.24543e-12	-4.06593e-12	-7.37901e-12	-7.53108e-12	-3.29066e-13	6.89788e-12	-6.83057e-12	-2.96407e-12	-2.92917e-12
26.64	0	-1.14649e-11	-9.21379e-12	7.3491e-12	-1.02783e-11	7.60339e-13	5.94559e-12	-1.36362e-11	3.73188e-12	-4.7091e-12	6.40677e-13	-1.82481e-12	5.1703e-12	2.70231e-12
26.66	0	-7.71057e-12	-1.04652e-11	-4.53959e-12	-6.52395e-12	-1.42569e-11	3.14106e-13	-1.23848e-11	4.98332e-12	7.8053e-12	4.395e-12	-2.45053e-12	9.55033e-12	1.99434e-13
26.68	0	-6.45912e-12	1.72013e-13	-1.26739e-11	-4.64678e-12	-7.37402e-12	-7.19453e-12	-1.74753e-12	-6.90536e-12	-4.08338e-12	-9.99656e-12	-9.33345e-12	1.26789e-11	6.45663e-12
26.7	0	-4.58197e-12	7.97728e-13	2.96905e-12	-5.2725e-12	1.01461e-11	5.94559e-12	2.00679e-12	-4.40248e-12	-1.09663e-11	-7.49368e-12	1.30379e-12	-2.96407e-12	1.99434e-13
26.72	0	-8.27644e-13	2.04917e-12	-7.85263e-13	-2.66743e-13	1.34617e-13	7.19702e-12	-9.88189e-12	-5.02819e-12	-9.54781e-13	6.27216e-12	1.30379e-12	-3.58979e-12	-2.92917e-12
26.74	0	-1.08392e-11	-2.95659e-12	-1.07968e-11	9.74478e-12	-3.61971e-12	2.81699e-12	-3.62469e-12	6.86048e-12	1.5481e-12	-3.73936e-12	-1.37135e-11	-5.46695e-12	1.45087e-12
26.76	0	-8.27644e-13	-1.70515e-12	-1.01711e-11	1.61042e-12	-1.11683e-12	-3.44022e-12	7.55349e-13	6.03287e-13	-3.45767e-12	-1.43766e-11	-5.73368e-13	1.41597e-12	5.83092e-12
26.78	0	9.18388e-12	-4.20803e-12	-1.07968e-11	2.23614e-12	-7.99974e-12	-1.09489e-11	-4.96087e-13	-1.8996e-12	-3.29066e-13	1.49549e-14	5.23533e-14	3.29313e-12	4.57947e-12
26.8	0	8.55815e-12	-2.95659e-12	-7.66819e-12	6.61617e-12	1.38605e-12	-1.2826e-11	2.00679e-12	1.85472e-12	-5.96055e-12	3.14356e-12	5.23533e-14	6.42173e-12	-7.30921e-12
26.82	0	-5.83341e-12	-2.95659e-12	-1.01711e-11	7.2419e-12	9.52041e-12	1.03256e-11	-6.75329e-12	-4.40248e-12	-1.22177e-11	-1.62538e-11	3.18095e-12	-1.71263e-12	7.70807e-12
26.84	0	-8.962e-12	-4.53709e-13	-1.14225e-11	-2.1439e-12	-4.91104e-13	1.28285e-11	-8.00473e-12	-3.15104e-12	-3.45767e-12	-1.23648e-12	-1.19909e-12	-4.84123e-12	9.58524e-12
26.86	0	3.55239e-12	-4.53709e-13	-6.41674e-12	-8.4011e-12	-1.17541e-11	-1.09489e-11	3.25823e-12	-2.24349e-14	2.96655e-13	1.89212e-12	-3.07625e-12	7.90251e-13	-4.18061e-12
26.88	0	3.55239e-12	-4.83375e-12	5.47193e-12	-5.89822e-12	-4.24543e-12	-4.69165e-12	3.88395e-12	-1.56654e-11	-4.7091e-12	-9.37084e-12	-3.07625e-12	5.1703e-12	2.07659e-12
26.9	0	-4.58197e-12	-8.58807e-12	-2.66243e-12	-8.4011e-12	-4.91104e-13	-3.11615e-13	-5.50185e-12	-6.48157e-13	-3.29066e-13	-6.1076e-13	-1.82481e-12	-4.21551e-12	1.64682e-11
26.92	0	8.55815e-12	1.72013e-13	-1.14225e-11	2.86186e-12	-1.11283e-11	-7.19453e-12	-8.63045e-12	9.98909e-12	-3.45767e-12	8.77504e-12	-1.19909e-12	2.66742e-12	-1.05201e-12
26.94	0	-2.01929e-13	-3.58231e-12	-2.66243e-12	2.23614e-12	-1.11283e-11	-2.8145e-12	-8.63045e-12	1.85472e-12	-3.45767e-12	-1.8622e-12	-3.70197e-12	3.91885e-12	-2.92917e-12
26.96	0	-3.95625e-12	-9.83951e-12	-2.66243e-12	3.48758e-12	9.52041e-12	-3.44022e-12	-9.25617e-12	-6.48157e-13	9.68245e-12	-3.73936e-12	-5.73368e-13	3.29313e-12	1.08367e-11
26.98	0	5.42955e-12	1.72013e-13	-1.26739e-11	3.48758e-12	-1.11683e-12	-2.8145e-12	3.25823e-12	3.73188e-12	1.5481e-12	1.5658e-11	2.55523e-12	8.92461e-12	7.08235e-12
27	0	-8.27644e-13	8.30637e-12	-1.59548e-13	9.11906e-12	-4.24543e-12	5.31987e-12	1.29634e-13	1.06148e-11	-7.83771e-12	5.64644e-12	-4.95341e-12	-2.96407e-12	2.07659e-12
27.02	0	-3.95625e-12	1.72013e-13	-7.85263e-13	9.847e-13	9.52041e-12	9.39828e-13	-6.75329e-12	-6.90536e-12	-2.20622e-12	-3.73936e-12	-2.45053e-12	-8.59555e-12	8.3338e-12
27.04	0	4.17812e-12	-7.96235e-12	-8.91963e-12	2.23614e-12	-1.74254e-12	-2.18877e-12	-6.75329e-12	6.03287e-13	-6.58626e-12	2.51783e-12	6.78068e-13	6.42173e-12	9.58524e-12
27.06	0	1.04951e-12	1.42345e-12	2.96905e-12	5.36475e-12	-2.99398e-12	-3.44022e-12	-1.74753e-12	-1.8996e-12	3.42526e-12	-9.99656e-12	-5.73368e-13	6.42173e-12	9.58524e-12
27.08	0	-2.70481e-12	1.72013e-13	2.34333e-12	-4.64678e-12	5.14038e-12	-1.56305e-12	-5.50185e-12	-1.12854e-11	6.55386e-12	-6.24224e-12	-1.19909e-12	4.54457e-12	-1.05201e-12
27.1	0	1.04353e-11	-4.20803e-12	-1.7054e-11	3.48758e-12	-4.91104e-13	-7.82025e-12	-4.96087e-13	-5.65392e-12	6.55386e-12	1.00265e-11	-6.83057e-12	7.67318e-12	2.70231e-12
27.12	0	7.93243e-12	8.9321e-12	-1.7054e-11	-8.92465e-13	-1.05026e-11	-5.9431e-12	7.01255e-12	7.4862e-12	-1.5805e-12	8.14932e-12	-3.70197e-12	3.29313e-12	7.70807e-12
27.14	0	-4.58197e-12	8.9321e-12	-1.01711e-11	7.2419e-12	-1.74254e-12	5.31987e-12	-1.12181e-12	3.73188e-12	-4.7091e-12	7.5236e-12	-3.07625e-12	-1.10984e-11	3.32804e-12
27.16	0	-3.95625e-12	-9.21379e-12	-5.79103e-12	3.58979e-13	1.34617e-13	2.81699e-12	-6.75329e-12	6.03287e-13	-3.29066e-13	5.64644e-12	3.80667e-12	7.90251e-13	-4.18061e-12
27.18	0	-7.08485e-12	-1.07943e-12	-5.79103e-12	2.86186e-12	-4.24543e-12	-2.8145e-12	-8.00473e-12	-3.15104e-12	1.5481e-12	-6.86796e-12	5.05811e-12	9.55033e-12	-4.80633e-12
27.2	0	-8.962e-12	-4.20803e-12	-5.79103e-12	3.48758e-12	2.6375e-12	-9.0717e-12	3.25823e-12	-1.25368e-11	2.79954e-12	-1.23648e-12	-1.37135e-11	-2.33835e-12	-4.18061e-12
27.22	0	5.42955e-12	-1.70515e-12	-2.66243e-12	2.23614e-12	7.60339e-13	2.81699e-12	1.29634e-13	-6.90536e-12	1.5481e-12	4.395e-12	-1.82481e-12	-6.09267e-12	3.32804e-12
27.24	0	5.42955e-12	-4.53709e-13	2.96905e-12	-3.39534e-12	-4.24543e-12	-3.44022e-12	1.38107e-12	4.98332e-12	7.17958e-12	1.2664e-12	-4.95341e-12	3.29313e-12	5.83092e-12
27.26	0	-9.58773e-12	-9.83951e-12	4.66173e-13	4.73902e-12	1.38605e-12	-7.82025e-12	5.13539e-12	4.3576e-12	-2.20622e-12	-1.23648e-12	-5.57913e-12	1.64529e-13	-4.26287e-13
27.28	0	-5.83341e-12	-2.95659e-12	-2.66243e-12	2.23614e-12	4.51466e-12	-3.44022e-12	3.25823e-12	3.73188e-12	2.96655e-13	-3.73936e-12	-4.95341e-12	-1.10984e-11	-6.68349e-12
27.3	0	-3.33052e-12	1.42345e-12	-1.41098e-12	3.58979e-13	-4.24543e-12	2.19126e-12	2.00679e-12	-5.02819e-12	2.96655e-13	5.64644e-12	-3.07625e-12	3.29313e-12	-2.30345e-12
27.32	0	-1.89735e-11	1.42345e-12	-7.66819e-12	-4.64678e-12	-4.91104e-13	4.06843e-12	-2.37325e-12	-3.77676e-12	-3.29066e-13	2.51783e-12	-3.70197e-12	-4.21551e-12	-2.92917e-12
27.34	0	-7.08485e-12	2.67489e-12	-1.45511e-11	-2.66743e-13	1.2649e-11	-9.37337e-13	5.13539e-12	3.10617e-12	3.42526e-12	-4.36508e-12	-1.30878e-11	2.66742e-12	-4.26287e-13
27.36	0	4.17812e-12	1.26864e-11	-4.53959e-12	-2.76962e-12	4.51466e-12	-3.11615e-13	2.63251e-12	8.73765e-12	4.67669e-12	4.395e-12	4.43239e-12	1.01761e-11	1.0211e-11
27.38	0	-2.70481e-12	1.08093e-11	-2.03671e-12	-1.71612e-11	1.38605e-12	2.19126e-12	5.13539e-12	9.36337e-12	2.96655e-13	1.2664e-12	6.30955e-12	1.08018e-11	-4.26287e-13
27.4	0	-1.08392e-11	-1.48453e-11	-2.66243e-12	-5.89822e-12	7.01754e-12	7.82275e-12	1.32698e-11	8.73765e-12	9.22377e-13	-9.37084e-12	-5.57913e-12	-7.34411e-12	-1.29407e-11
27.42	0	-2.70481e-12	-9.83951e-12	2.34333e-12	9.847e-13	7.60339e-13	4.06843e-12	8.88972e-12	-2.24349e-14	-3.29066e-13	-2.48792e-12	-1.12106e-11	1.41597e-12	8.25156e-13
27.44	0	-2.70481e-12	-2.95659e-12	-3.91386e-12	-2.66743e-13	-1.11683e-12	6.5713e-12	-4.96087e-13	-1.8996e-12	5.30242e-12	-9.99656e-12	-6.20485e-12	4.54457e-12	5.20519e-12
27.46	0	-1.45935e-11	-6.08519e-12	-3.91386e-12	-5.2725e-12	6.39182e-12	4.06843e-12	3.25823e-12	-6.48157e-13	8.43102e-12	-2.48792e-12	-6.20485e-12	-6.09267e-12	-1.67773e-12
27.48	0	4.17812e-12	1.72013e-13	-1.14225e-11	-2.76962e-12	-4.91104e-13	3.14106e-13	-4.96087e-13	1.85472e-12	-1.28435e-11	1.89212e-12	-2.45053e-12	-1.4227e-11	4.57947e-12
27.5	0	1.48154e-11	1.01835e-11	-7.66819e-12	-4.64678e-12	-6.74831e-12	-3.11615e-13	-1.74753e-12	1.229e-12	-7.21198e-12	-1.23648e-12	1.06896e-11	-1.08691e-12	4.57947e-12
27.52	0	-1.45935e-11	1.42345e-12	2.96905e-12	9.847e-13	2.6375e-12	2.81699e-12	-1.74753e-12	3.73188e-12	4.67669e-12	3.76928e-12	-6.83057e-12	7.90251e-13	-6.68349e-12
27.54	0	-2.01929e-13	-2.33087e-12	3.59477e-12	1.09962e-11	-4.24543e-12	4.06843e-12	-4.96087e-13	-1.27388e-12	-1.5805e-12	3.14356e-12	-4.95341e-12	-1.71263e-12	2.07659e-12
27.56	0	1.60668e-11	-4.83375e-12	-8.29391e-12	6.61617e-12	-9.87691e-12	-2.18877e-12	-1.12181e-12	-5.65392e-12	-1.5805e-12	1.2664e-12	1.00639e-11	7.90251e-13	1.20881e-11
27.58	0	-5.20769e-12	-1.29681e-11	-7.85263e-13	-2.1439e-12	2.01178e-12	3.44271e-12	-3.62469e-12	-3.15104e-12	2.96655e-13	2.51783e-12	2.55523e-12	-8.59555e-12	-9.18637e-12
27.6	0	-3.95625e-12	-2.95659e-12	-1.41098e-12	-8.92465e-13	2.6375e-12	2.19126e-12	7.01255e-12	6.03287e-13	-5.96055e-12	-4.9908e-12	-1.18363e-11	5.1703e-12	-1.2315e-11
27.62	0	9.8096e-12	8.30637e-12	4.2205e-12	3.48758e-12	-4.87114e-12	-8.44598e-12	2.63251e-12	-1.8996e-12	-2.83195e-12	-3.73936e-12	-5.73368e-13	2.66742e-12	7.08235e-12
27.64	0	6.05527e-12	3.92633e-12	-1.59548e-13	9.847e-13	7.64326e-12	-2.8145e-12	2.00679e-12	6.03287e-13	5.92814e-12	6.89788e-12	4.43239e-12	-9.84699e-12	-2.30345e-12
27.66	0	-4.58197e-12	-8.58807e-12	-6.41674e-12	1.03705e-11	-1.74254e-12	9.39828e-13	-5.50185e-12	-2.24349e-14	2.96655e-13	6.40677e-13	-5.57913e-12	3.91885e-12	-4.80633e-12
27.68	0	6.681e-12	1.72013e-13	-1.39254e-11	8.49334e-12	-1.05026e-11	-1.09489e-11	1.38107e-12	6.03287e-13	-3.45767e-12	1.49549e-14	6.78068e-13	2.66742e-12	8.95952e-12
27.7	0	-2.01929e-13	-1.07943e-12	-8.91963e-12	1.61042e-12	-4.24543e-12	-2.8145e-12	5.13539e-12	3.10617e-12	4.05098e-12	3.76928e-12	2.55523e-12	-9.22127e-12	7.08235e-12
27.72	0	-1.83478e-11	-1.04652e-11	2.96905e-12	5.36475e-12	8.26899e-12	7.19702e-12	-1.17591e-11	2.48044e-12	-2.83195e-12	1.89212e-12	-3.70197e-12	7.04745e-12	-1.67773e-12
27.74	0	-2.01929e-13	-1.70515e-12	-4.53959e-12	3.48758e-12	-1.74254e-12	-9.37337e-13	1.38107e-12	1.56206e-11	-8.46343e-12	-3.73936e-12	2.55523e-12	2.04169e-12	3.95375e-12
27.76	0	1.35639e-11	7.97728e-13	-1.32997e-11	4.1133e-12	-1.11683e-12	2.19126e-12	3.88395e-12	-1.8996e-12	9.22377e-13	-3.73936e-12	6.78068e-13	-6.71839e-12	1.08367e-11
27.78	0	-3.95625e-12	-2.33087e-12	-1.01711e-11	-3.39534e-12	5.14038e-12	4.06843e-12	1.38107e-12	-6.27964e-12	4.67669e-12	-1.8622e-12	2.55523e-12	7.04745e-12	-7.30921e-12
27.8	0	4.23793e-13	6.42921e-12	-8.29391e-12	-5.2725e-12	-8.62547e-12	-4.06593e-12	1.38107e-12	4.98332e-12	6.55386e-12	-4.36508e-12	3.18095e-12	7.90251e-13	-7.93493e-12
27.82	0	6.681e-12	3.92633e-12	-1.76797e-11	2.23614e-12	-1.11283e-11	-1.2826e-11	-1.12181e-12	1.229e-12	7.8053e-12	1.89212e-12	5.23533e-14	1.41597e-12	-1.67773e-12
27.84	0	-1.02134e-11	-7.33663e-12	-1.59548e-13	7.2419e-12	-2.99398e-12	9.39828e-13	-5.50185e-12	-2.52531e-12	-4.08338e-12	7.5236e-12	-1.43392e-11	3.29313e-12	-6.05777e-12
27.86	0	2.30096e-12	-8.58807e-12	9.85197e-12	-7.77538e-12	2.6375e-12	-9.37337e-13	1.38107e-12	-8.78252e-12	-2.83195e-12	2.51783e-12	-5.57913e-12	-7.96983e-12	4.57947e-12
27.88	0	7.30672e-12	-1.17167e-11	-8.91963e-12	-7.77538e-12	-1.74254e-12	-6.56882e-12	8.264e-12	-2.52531e-12	6.55386e-12	-9.37084e-12	-5.73368e-13	-6.09267e-12	1.20881e-11
27.9	0	-5.20769e-12	-6.71091e-12	-5.79103e-12	4.73902e-12	1.01461e-11	3.14106e-13	1.29634e-13	-5.02819e-12	-2.83195e-12	-3.73936e-12	6.78068e-13	-1.04727e-11	-5.43205e-12
27.92	0	-3.95625e-12	-6.08519e-12	1.71762e-12	6.61617e-12	6.39182e-12	-1.56305e-12	-5.50185e-12	-1.27388e-12	-2.83195e-12	3.14356e-12	-4.95341e-12	-6.71839e-12	-9.81209e-12
27.94	0	-8.27644e-13	-7.96235e-12	3.59477e-12	1.61042e-12	-2.99398e-12	-9.0717e-12	-4.25041e-12	1.229e-12	-5.96055e-12	5.64644e-12	-4.95341e-12	7.90251e-13	7.08235e-12
27.96	0	-2.01929e-13	-1.29681e-11	2.34333e-12	7.2419e-12	7.01754e-12	-4.06593e-12	-4.96087e-13	-1.37883e-11	3.42526e-12	2.51783e-12	-6.20485e-12	4.54457e-12	4.57947e-12
27.98	0	-3.95625e-12	-1.07943e-12	5.47193e-12	1.28734e-11	1.07719e-11	2.19126e-12	3.88395e-12	-1.06597e-11	4.05098e-12	-4.36508e-12	-1.82481e-12	-3.58979e-12	9.58524e-12
28	0	-2.01929e-13	5.17777e-12	-9.54535e-12	-8.92465e-13	-6.74831e-12	-1.2826e-11	-2.37325e-12	2.48044e-12	-2.83195e-12	-3.73936e-12	3.18095e-12	-6.09267e-12	1.52167e-11
28.02	0	-8.27644e-13	7.97728e-13	-7.66819e-12	-9.65254e-12	-1.23798e-11	-9.0717e-12	-2.99897e-12	-4.40248e-12	-8.46343e-12	-6.1076e-13	-6.83057e-12	7.90251e-13	3.95375e-12
28.04	0	1.67524e-12	6.42921e-12	2.34333e-12	-3.39534e-12	1.38605e-12	-3.44022e-12	1.38107e-12	-1.8996e-12	-9.54781e-13	6.27216e-12	-1.43392e-11	1.14275e-11	1.99434e-13
28.06	0	3.55239e-12	4.55205e-12	1.71762e-12	5.99047e-12	-1.36312e-11	-1.15746e-11	-1.42619e-11	7.4862e-12	7.17958e-12	1.89212e-12	-5.73368e-13	-4.61186e-13	4.57947e-12
28.08	0	3.55239e-12	-1.04652e-11	2.96905e-12	8.49334e-12	-6.74831e-12	-4.69165e-12	-1.74753e-12	-1.27388e-12	2.79954e-12	-7.49368e-12	4.43239e-12	-2.96407e-12	7.08235e-12
28.1	0	-7.71057e-12	-1.04652e-11	3.59477e-12	-2.66743e-13	1.38605e-12	5.31987e-12	6.38683e-12	-4.40248e-12	9.22377e-13	-8.74513e-12	1.92951e-12	-2.96407e-12	2.70231e-12
28.12	0	3.55239e-12	3.30061e-12	-2.03671e-12	-4.64678e-12	-3.61971e-12	-1.56305e-12	-1.17591e-11	1.85472e-12	1.03082e-11	1.2664e-12	5.05811e-12	-4.21551e-12	1.39653e-11
28.14	0	5.42955e-12	1.72013e-13	-9.54535e-12	-6.52395e-12	4.51466e-12	-4.69165e-12	-9.88189e-12	-2.24349e-14	8.43102e-12	1.89212e-12	3.18095e-12	-6.71839e-12	1.0211e-11
28.16	0	2.92667e-12	-8.58807e-12	-2.03671e-12	1.03705e-11	8.89469e-12	1.22028e-11	-7.37901e-12	-2.52531e-12	2.96655e-13	-6.24224e-12	-3.07625e-12	-1.04727e-11	8.25156e-13
28.18	0	4.17812e-12	-4.53709e-13	4.2205e-12	5.36475e-12	-4.24543e-12	5.31987e-12	-1.05076e-11	4.3576e-12	6.55386e-12	-1.8622e-12	5.05811e-12	-6.09267e-12	2.70231e-12
28.2	0	1.67524e-12	2.67489e-12	-6.41674e-12	-3.39534e-12	-6.12259e-12	-9.0717e-12	-6.75329e-12	1.229e-12	3.42526e-12	-6.1076e-13	5.23533e-14	-4.84123e-12	-2.30345e-12
28.22	0	-4.58197e-12	-4.53709e-13	-7.04247e-12	-1.27811e-11	4.51466e-12	3.44271e-12	-4.96087e-13	-2.52531e-12	3.42526e-12	6.40677e-13	6.93527e-12	1.14275e-11	-4.26287e-13
28.24	0	-5.20769e-12	1.42345e-12	-1.26739e-11	-1.51818e-12	2.01178e-12	1.09514e-11	-8.63045e-12	-6.48157e-13	-1.5805e-12	1.2664e-12	9.43815e-12	7.90251e-13	3.32804e-12
28.26	0	6.681e-12	7.97728e-13	-8.29391e-12	-2.1439e-12	1.38605e-12	-7.82025e-12	-7.37901e-12	-3.77676e-12	-2.83195e-12	5.64644e-12	4.43239e-12	-6.71839e-12	3.95375e-12
28.28	0	-8.33629e-12	-2.95659e-12	-5.16531e-12	-6.52395e-12	7.60339e-13	-4.69165e-12	-3.62469e-12	-1.8996e-12	2.17381e-12	1.89212e-12	-5.73368e-13	-4.84123e-12	-1.05201e-12
28.3	0	-6.45912e-12	1.42345e-12	2.34333e-12	5.36475e-12	-1.11283e-11	9.39828e-13	-6.12757e-12	6.03287e-13	7.17958e-12	-6.1076e-13	5.23533e-14	-1.4227e-11	8.25156e-13
28.32	0	1.1061e-11	-6.71091e-12	7.3491e-12	1.16219e-11	-7.37402e-12	-5.31738e-12	-2.37325e-12	1.85472e-12	-6.58626e-12	-3.73936e-12	3.80667e-12	-1.48528e-11	8.3338e-12
28.34	0	6.05527e-12	-1.04652e-11	1.29806e-11	5.36475e-12	1.2649e-11	2.81699e-12	1.38107e-12	-5.02819e-12	-1.40949e-11	2.51783e-12	6.78068e-13	5.1703e-12	5.83092e-12
28.36	0	-3.33052e-12	-7.33663e-12	8.60054e-12	7.86762e-12	7.01754e-12	9.69991e-12	-1.74753e-12	2.48044e-12	-2.20622e-12	6.40677e-13	6.93527e-12	5.1703e-12	-4.26287e-13
28.38	0	2.30096e-12	-4.20803e-12	-1.41098e-12	-2.1439e-12	-2.99398e-12	-5.31738e-12	-1.36362e-11	3.10617e-12	9.05674e-12	-1.1248e-11	1.13153e-11	1.41597e-12	-4.26287e-13
28.4	0	4.17812e-12	-1.70515e-12	-3.28815e-12	-1.0904e-11	6.39182e-12	-7.82025e-12	-5.50185e-12	-1.8996e-12	4.05098e-12	-9.37084e-12	6.93527e-12	3.29313e-12	5.20519e-12
28.42	0	-1.3342e-11	2.04917e-12	-7.85263e-13	4.1133e-12	9.52041e-12	2.81699e-12	1.29634e-13	-2.24349e-14	-4.7091e-12	1.89212e-12	6.30955e-12	-1.54785e-11	7.70807e-12
28.44	0	-7.71057e-12	-1.07943e-12	-1.41098e-12	-8.92465e-13	-4.91104e-13	9.39828e-13	-9.25617e-12	-1.27388e-12	-2.20622e-12	-3.11365e-12	-2.45053e-12	-1.10984e-11	-1.05201e-12
28.46	0	-8.27644e-13	-4.20803e-12	5.47193e-12	2.23614e-12	-7.37402e-12	7.19702e-12	-4.87613e-12	1.229e-12	-3.29066e-13	1.00265e-11	-6.20485e-12	3.91885e-12	3.32804e-12
28.48	0	5.42955e-12	-7.33663e-12	4.66173e-13	2.23614e-12	2.01178e-12	1.03256e-11	-5.50185e-12	8.73765e-12	7.8053e-12	1.37808e-11	-4.95341e-12	1.41597e-12	3.32804e-12
28.5	0	-8.27644e-13	-7.96235e-12	-3.91386e-12	9.847e-13	4.51466e-12	3.44271e-12	-2.99897e-12	-6.90536e-12	5.92814e-12	6.27216e-12	1.92951e-12	-8.59555e-12	-9.18637e-12
28.52	0	-2.01929e-13	-4.83375e-12	-1.59548e-13	-5.2725e-12	8.26899e-12	-2.18877e-12	7.55349e-13	-1.27388e-12	-2.20622e-12	-1.23648e-12	-9.95917e-12	4.54457e-12	-6.68349e-12
28.54	0	7.93243e-12	3.30061e-12	1.29806e-11	5.99047e-12	8.89469e-12	3.14106e-13	-2.37325e-12	3.73188e-12	1.09339e-11	6.40677e-13	-3.07625e-12	3.29313e-12	7.70807e-12
28.56	0	-8.27644e-13	8.30637e-12	1.23549e-11	3.58979e-13	-2.99398e-12	2.81699e-12	-1.12181e-12	-3.15104e-12	1.84425e-11	6.27216e-12	1.92951e-12	-4.21551e-12	3.32804e-12
28.58	0	-7.08485e-12	1.20607e-11	-2.03671e-12	2.23614e-12	4.51466e-12	-5.9431e-12	6.38683e-12	-2.24349e-14	-2.20622e-12	-6.86796e-12	-3.07625e-12	-2.96407e-12	-1.67773e-12
28.6	0	-1.45337e-12	8.9321e-12	-1.7054e-11	7.2419e-12	6.39182e-12	4.69415e-12	7.55349e-13	6.03287e-13	-1.03406e-11	-1.31252e-11	-5.57913e-12	-7.96983e-12	1.45087e-12
28.62	0	1.1061e-11	8.30637e-12	-3.28815e-12	3.48758e-12	-2.36826e-12	5.31987e-12	-2.37325e-12	3.73188e-12	7.17958e-12	1.89212e-12	6.78068e-13	-8.59555e-12	-4.26287e-13
28.64	0	-3.95625e-12	-1.29681e-11	1.0919e-12	-4.64678e-12	-2.36826e-12	-5.31738e-12	-4.96087e-13	-2.52531e-12	2.79954e-12	-2.48792e-12	-5.57913e-12	-6.09267e-12	1.99434e-13
28.66	0	-1.45337e-12	-1.48453e-11	-9.54535e-12	3.48758e-12	9.52041e-12	-1.53289e-11	-1.74753e-12	1.85472e-12	4.05098e-12	-3.11365e-12	-1.37135e-11	-2.33835e-12	-4.18061e-12
28.68	0	2.92667e-12	-1.42196e-11	1.71762e-12	1.6002e-11	5.14038e-12	-5.31738e-12	-6.12757e-12	1.06148e-11	2.17381e-12	6.40677e-13	-8.70773e-12	-4.61186e-13	-1.05201e-12
28.7	0	4.23793e-13	-4.53709e-13	6.09765e-12	5.36475e-12	-1.11683e-12	-5.31738e-12	3.25823e-12	1.12405e-11	-3.29066e-13	5.64644e-12	-6.83057e-12	-2.33835e-12	-1.67773e-12
28.72	0	-3.33052e-12	-1.07943e-12	4.66173e-13	9.847e-13	-1.74254e-12	-1.03231e-11	-1.74753e-12	5.60905e-12	-1.5805e-12	-1.8622e-12	-1.82481e-12	3.29313e-12	5.83092e-12
28.74	0	4.23793e-13	-2.95659e-12	7.3491e-12	2.23614e-12	-6.12259e-12	-4.69165e-12	-3.62469e-12	1.06148e-11	6.55386e-12	6.40677e-13	-5.57913e-12	-4.84123e-12	5.20519e-12
28.76	0	5.42955e-12	5.80349e-12	9.22626e-12	-5.2725e-12	-1.11683e-12	-6.56882e-12	-1.74753e-12	9.36337e-12	9.05674e-12	6.89788e-12	-1.37135e-11	-1.08691e-12	1.45087e-12
28.78	0	6.681e-12	-4.53709e-13	2.34333e-12	-6.52395e-12	-4.91104e-13	-5.9431e-12	7.01255e-12	-3.15104e-12	-2.83195e-12	-2.48792e-12	-1.18363e-11	3.91885e-12	-1.05201e-12
28.8	0	5.42955e-12	-1.17167e-11	9.85197e-12	4.73902e-12	-3.61971e-12	9.39828e-13	1.38107e-12	-5.02819e-12	9.22377e-13	-8.11941e-12	5.05811e-12	-9.22127e-12	-4.18061e-12
28.82	0	3.55239e-12	-1.04652e-11	2.34333e-12	-6.52395e-12	-9.87691e-12	1.56554e-12	2.00679e-12	-6.27964e-12	8.43102e-12	-5.61653e-12	3.80667e-12	-8.59555e-12	-6.05777e-12
28.84	0	4.80384e-12	-7.96235e-12	-1.41098e-12	-1.77869e-11	-2.36826e-12	-4.69165e-12	6.38683e-12	1.229e-12	-4.7091e-12	1.2664e-12	-1.19909e-12	2.04169e-12	2.70231e-12
28.86	0	5.42955e-12	-2.33087e-12	1.71762e-12	2.23614e-12	-4.87114e-12	-3.11615e-13	-3.62469e-12	1.229e-12	-2.20622e-12	-6.1076e-13	1.92951e-12	1.64529e-13	2.07659e-12
28.88	0	1.04353e-11	7.97728e-13	-7.04247e-12	2.86186e-12	-4.87114e-12	3.14106e-13	2.63251e-12	1.85472e-12	7.17958e-12	-9.37084e-12	8.18671e-12	-1.10984e-11	-2.92917e-12
28.9	0	3.55239e-12	-6.08519e-12	-6.41674e-12	-7.14966e-12	-4.91104e-13	-4.69165e-12	3.25823e-12	5.60905e-12	-8.46343e-12	1.2664e-12	3.80667e-12	2.04169e-12	-6.68349e-12
28.92	0	1.48154e-11	-1.70515e-12	-8.91963e-12	-6.52395e-12	-2.99398e-12	2.19126e-12	1.29634e-13	-2.52531e-12	-2.20622e-12	1.49549e-14	-5.73368e-13	-6.09267e-12	-4.26287e-13
28.94	0	1.1061e-11	7.68065e-12	-3.28815e-12	-2.76962e-12	-1.11683e-12	-3.11615e-13	6.38683e-12	-6.27964e-12	4.05098e-12	-6.86796e-12	-8.70773e-12	-1.79814e-11	1.99434e-13
28.96	0	2.92667e-12	2.67489e-12	-2.03671e-12	-4.02106e-12	-6.12259e-12	-4.06593e-12	7.55349e-13	-1.8996e-12	-9.54781e-13	1.06522e-11	-9.33345e-12	7.67318e-12	-5.43205e-12
28.98	0	2.92667e-12	-7.96235e-12	-5.79103e-12	2.86186e-12	-7.37402e-12	-4.06593e-12	-3.62469e-12	1.18662e-11	8.43102e-12	8.77504e-12	3.18095e-12	1.39304e-11	-4.80633e-12
29	0	6.05527e-12	-4.20803e-12	1.0919e-12	3.48758e-12	-6.74831e-12	5.31987e-12	-2.37325e-12	-8.78252e-12	1.03082e-11	6.40677e-13	2.55523e-12	3.29313e-12	-5.43205e-12
29.02	0	1.04951e-12	7.05493e-12	-5.79103e-12	-1.02783e-11	1.38605e-12	-4.69165e-12	-1.74753e-12	-9.40824e-12	6.55386e-12	3.76928e-12	6.78068e-13	1.64529e-13	-1.67773e-12
29.04	0	-4.58197e-12	5.17777e-12	-1.59548e-13	-4.64678e-12	2.6375e-12	-1.03231e-11	-9.25617e-12	1.12405e-11	6.55386e-12	-9.99656e-12	-3.07625e-12	-5.46695e-12	-1.67773e-12
29.06	0	-1.02134e-11	1.42345e-12	1.0919e-12	7.2419e-12	-4.24543e-12	-9.69741e-12	-4.87613e-12	1.2492e-11	1.5481e-12	-1.31252e-11	-3.07625e-12	-1.10984e-11	-1.05201e-12
29.08	0	-7.08485e-12	-9.21379e-12	-3.28815e-12	4.73902e-12	2.6375e-12	-1.22003e-11	6.38683e-12	-1.27388e-12	-3.45767e-12	-6.24224e-12	-4.95341e-12	3.29313e-12	-2.92917e-12
29.1	0	3.55239e-12	-1.23424e-11	-1.64283e-11	-4.02106e-12	4.51466e-12	-7.19453e-12	-1.74753e-12	-3.15104e-12	-3.45767e-12	8.14932e-12	-3.70197e-12	7.90251e-13	-6.05777e-12
29.12	0	1.04951e-12	-2.95659e-12	-7.66819e-12	2.23614e-12	-2.99398e-12	3.14106e-13	-6.12757e-12	-1.27388e-12	-2.20622e-12	1.2664e-12	1.06896e-11	-1.36013e-11	7.08235e-12
29.14	0	2.30096e-12	2.67489e-12	-2.66243e-12	-9.65254e-12	-3.61971e-12	-2.8145e-12	-1.74753e-12	-6.90536e-12	-1.5805e-12	-1.23648e-12	-8.08201e-12	1.64529e-13	-1.67773e-12
29.16	0	-4.58197e-12	-8.58807e-12	-1.32997e-11	-2.76962e-12	-1.11683e-12	-3.44022e-12	-7.37901e-12	-3.77676e-12	5.30242e-12	5.64644e-12	-7.45629e-12	7.04745e-12	1.99434e-13
29.18	0	4.23793e-13	7.68065e-12	-2.03671e-12	1.22477e-11	-6.74831e-12	3.44271e-12	-7.37901e-12	-1.27388e-12	-1.5805e-12	-2.48792e-12	7.56099e-12	2.04169e-12	8.95952e-12
29.2	0	-4.58197e-12	3.92633e-12	1.0919e-12	8.49334e-12	-1.74254e-12	9.39828e-13	7.55349e-13	-2.24349e-14	-3.29066e-13	8.77504e-12	1.30379e-12	9.55033e-12	9.58524e-12
29.22	0	7.30672e-12	1.72013e-13	-1.41098e-12	-3.39534e-12	-4.91104e-13	5.94559e-12	-4.96087e-13	8.73765e-12	-5.33483e-12	1.81608e-11	3.18095e-12	5.1703e-12	-2.92917e-12
29.24	0	8.55815e-12	-4.83375e-12	-7.85263e-13	3.48758e-12	-4.24543e-12	2.19126e-12	-9.25617e-12	1.85472e-12	-1.5805e-12	4.395e-12	7.56099e-12	-7.96983e-12	2.70231e-12
29.26	0	1.67524e-12	-4.53709e-13	-7.04247e-12	-1.02783e-11	-2.99398e-12	-5.9431e-12	2.63251e-12	-6.90536e-12	-7.21198e-12	-6.24224e-12	5.68383e-12	-2.33835e-12	-4.18061e-12
29.28	0	2.30096e-12	-1.70515e-12	-2.66243e-12	-7.77538e-12	3.26322e-12	-3.44022e-12	-2.99897e-12	-1.0034e-11	-8.46343e-12	6.27216e-12	5.23533e-14	1.33046e-11	-5.43205e-12
29.3	0	1.04951e-12	-6.08519e-12	-1.41098e-12	7.2419e-12	4.51466e-12	1.03256e-11	-1.23848e-11	-1.19111e-11	-1.5805e-12	-5.61653e-12	1.1941e-11	-5.46695e-12	1.14624e-11
29.32	0	-3.33052e-12	-3.58231e-12	-2.66243e-12	-5.2725e-12	-7.99974e-12	1.09514e-11	7.55349e-13	-8.1568e-12	3.42526e-12	-1.37509e-11	3.18095e-12	-2.23614e-11	-1.10635e-11
29.34	0	-2.70481e-12	-4.83375e-12	-2.66243e-12	-7.14966e-12	5.14038e-12	-1.56305e-12	8.264e-12	-8.1568e-12	9.22377e-13	5.64644e-12	-8.70773e-12	-4.84123e-12	-7.93493e-12
29.36	0	1.04951e-12	-1.70515e-12	1.0919e-12	1.28734e-11	8.26899e-12	5.31987e-12	-9.88189e-12	-2.24349e-14	-3.45767e-12	1.12779e-11	6.30955e-12	7.90251e-13	-2.30345e-12
29.38	0	-1.45337e-12	2.04917e-12	5.47193e-12	-2.66743e-13	-2.99398e-12	3.14106e-13	-8.00473e-12	2.48044e-12	3.42526e-12	-6.24224e-12	3.18095e-12	-4.21551e-12	3.32804e-12
29.4	0	-8.27644e-13	-1.04652e-11	-2.66243e-12	-4.02106e-12	2.6375e-12	-2.18877e-12	7.55349e-13	-1.12854e-11	7.8053e-12	1.89212e-12	-3.07625e-12	7.67318e-12	8.3338e-12
29.42	0	1.67524e-12	-9.83951e-12	-3.28815e-12	-7.14966e-12	5.14038e-12	4.06843e-12	-2.37325e-12	-2.52531e-12	-2.20622e-12	3.76928e-12	-2.45053e-12	7.04745e-12	1.14624e-11
29.44	0	1.04951e-12	-4.20803e-12	-7.66819e-12	-1.02783e-11	-2.99398e-12	6.5713e-12	-4.96087e-13	-6.48157e-13	-3.29066e-13	-6.24224e-12	5.68383e-12	-4.21551e-12	-1.67773e-12
29.46	0	9.18388e-12	-9.21379e-12	-4.53959e-12	-2.76962e-12	-7.99974e-12	-4.06593e-12	9.51544e-12	-2.24349e-14	5.30242e-12	1.00265e-11	-3.07625e-12	3.91885e-12	-8.56065e-12
29.48	0	1.16868e-11	-4.20803e-12	-2.66243e-12	4.1133e-12	-6.74831e-12	-1.15746e-11	-5.50185e-12	4.3576e-12	-4.08338e-12	1.44065e-11	-5.57913e-12	1.41597e-12	3.32804e-12
29.5	0	9.18388e-12	-8.58807e-12	2.34333e-12	2.23614e-12	-4.91104e-13	-1.56305e-12	5.76111e-12	-6.48157e-13	-4.08338e-12	-1.23648e-12	9.43815e-12	-6.71839e-12	1.45087e-12
29.52	0	-1.08392e-11	-1.60967e-11	-2.03671e-12	-6.52395e-12	7.64326e-12	-9.37337e-13	5.76111e-12	-3.77676e-12	5.30242e-12	-2.48792e-12	5.05811e-12	2.04169e-12	-2.30345e-12
29.54	0	-1.14649e-11	-1.35938e-11	-2.03671e-12	-2.1439e-12	-1.74254e-12	-4.69165e-12	-3.62469e-12	6.03287e-13	-3.45767e-12	6.40677e-13	-7.45629e-12	1.64529e-13	-1.05201e-12
29.56	0	-5.83341e-12	7.05493e-12	2.96905e-12	-5.2725e-12	-7.99974e-12	5.31987e-12	-4.25041e-12	-1.8996e-12	2.17381e-12	-9.37084e-12	5.05811e-12	-1.4227e-11	-1.05201e-12
29.58	0	4.17812e-12	-1.70515e-12	3.59477e-12	-9.65254e-12	-4.87114e-12	1.15771e-11	-1.12181e-12	-7.53108e-12	9.68245e-12	-8.74513e-12	9.43815e-12	-7.34411e-12	-8.56065e-12
29.6	0	1.04353e-11	-6.08519e-12	4.66173e-13	-4.64678e-12	-4.87114e-12	-3.11615e-13	-1.11333e-11	1.85472e-12	-1.22177e-11	2.51783e-12	-4.95341e-12	1.26789e-11	-2.30345e-12
29.62	0	5.42955e-12	1.1435e-11	-2.66243e-12	-9.02683e-12	-1.05026e-11	7.82275e-12	-6.12757e-12	3.10617e-12	-2.83195e-12	2.51783e-12	-6.20485e-12	7.90251e-13	1.39653e-11
29.64	0	-8.27644e-13	-4.20803e-12	7.3491e-12	-3.39534e-12	7.60339e-13	3.14106e-13	-1.74753e-12	-5.65392e-12	3.42526e-12	-4.36508e-12	-3.07625e-12	1.64529e-13	1.99434e-13
29.66	0	-2.01929e-13	-7.96235e-12	9.85197e-12	-2.66743e-13	-4.91104e-13	-7.19453e-12	-5.50185e-12	6.03287e-13	-3.29066e-13	7.5236e-12	-6.20485e-12	1.64333e-11	-9.81209e-12
29.68	0	5.42955e-12	1.42345e-12	1.71762e-12	-3.39534e-12	-7.37402e-12	-4.06593e-12	5.13539e-12	-2.52531e-12	4.05098e-12	1.2664e-12	4.43239e-12	8.29889e-12	-3.55489e-12
29.7	0	4.17812e-12	-2.33087e-12	-2.03671e-12	4.73902e-12	-4.87114e-12	-3.44022e-12	7.01255e-12	-8.1568e-12	4.05098e-12	-1.62538e-11	5.23533e-14	3.29313e-12	7.08235e-12
29.72	0	1.35639e-11	5.17777e-12	-6.41674e-12	4.1133e-12	9.52041e-12	-1.15746e-11	-1.12181e-12	-5.65392e-12	-1.5805e-12	-8.11941e-12	3.80667e-12	1.08018e-11	9.58524e-12
29.74	0	1.23125e-11	5.80349e-12	-7.85263e-13	4.1133e-12	3.88893e-12	3.14106e-13	-7.37901e-12	4.3576e-12	-7.21198e-12	-1.8622e-12	6.93527e-12	3.29313e-12	8.3338e-12
29.76	0	1.04353e-11	-6.08519e-12	-1.41098e-12	-2.66743e-13	-1.11683e-12	1.09514e-11	-7.37901e-12	-6.48157e-13	-6.58626e-12	-9.37084e-12	-3.70197e-12	-7.34411e-12	7.70807e-12
29.78	0	4.80384e-12	-7.96235e-12	-3.91386e-12	-7.14966e-12	2.01178e-12	-3.44022e-12	-6.12757e-12	3.10617e-12	2.79954e-12	2.51783e-12	-4.32769e-12	-2.33835e-12	1.45087e-12
29.8	0	-1.45337e-12	-3.58231e-12	1.71762e-12	-2.76962e-12	7.60339e-13	-4.69165e-12	1.51469e-11	-8.1568e-12	-3.29066e-13	3.76928e-12	-4.95341e-12	3.29313e-12	1.45087e-12
29.82	0	-5.20769e-12	7.97728e-13	-2.66243e-12	7.2419e-12	1.38605e-12	-2.8145e-12	1.63983e-11	-6.90536e-12	2.79954e-12	-2.48792e-12	-2.45053e-12	-4.84123e-12	1.99434e-13
29.84	0	1.67524e-12	7.97728e-13	4.2205e-12	-8.92465e-13	-1.74254e-12	-9.69741e-12	9.51544e-12	6.03287e-13	1.15596e-11	6.27216e-12	-6.20485e-12	7.67318e-12	8.95952e-12
29.86	0	3.55239e-12	-2.95659e-12	-3.28815e-12	3.48758e-12	-9.25119e-12	-7.19453e-12	1.13926e-11	4.98332e-12	2.17381e-12	1.00265e-11	6.78068e-13	7.67318e-12	-1.05201e-12
29.88	0	1.67524e-12	-6.08519e-12	-6.41674e-12	3.48758e-12	3.88893e-12	-1.56305e-12	8.88972e-12	3.73188e-12	-3.29066e-13	-2.48792e-12	-2.45053e-12	-1.17241e-11	-2.30345e-12
29.9	0	1.67524e-12	-1.29681e-11	-8.91963e-12	-4.02106e-12	1.2649e-11	-1.03231e-11	6.38683e-12	-8.1568e-12	5.92814e-12	-3.73936e-12	-2.24736e-11	1.64529e-13	2.70231e-12
29.92	0	-8.27644e-13	-7.33663e-12	-5.16531e-12	-3.39534e-12	1.45262e-11	-9.69741e-12	2.63251e-12	-5.65392e-12	-6.58626e-12	3.76928e-12	5.23533e-14	2.66742e-12	1.45087e-12
29.94	0	2.30096e-12	-4.83375e-12	4.84621e-12	-5.2725e-12	8.89469e-12	5.94559e-12	8.264e-12	-1.8996e-12	-4.08338e-12	3.76928e-12	8.81243e-12	-4.61186e-13	-5.43205e-12
29.96	0	8.55815e-12	-4.83375e-12	-3.91386e-12	-9.65254e-12	3.26322e-12	9.07419e-12	-6.75329e-12	-3.15104e-12	9.05674e-12	-3.11365e-12	-5.57913e-12	3.29313e-12	2.07659e-12
29.98	0	-3.33052e-12	1.42345e-12	-2.66243e-12	-4.02106e-12	2.6375e-12	4.06843e-12	-1.73905e-11	-1.8996e-12	5.30242e-12	8.14932e-12	6.78068e-13	1.64529e-13	2.07659e-12
30	0	1.67524e-12	1.72013e-13	-2.66243e-12	3.58979e-13	2.01178e-12	2.19126e-12	6.38683e-12	-6.90536e-12	-4.08338e-12	3.14356e-12	-1.82481e-12	-2.96407e-12	-1.05201e-12
30.02	0	6.05527e-12	1.72013e-13	-2.03671e-12	-8.92465e-13	3.26322e-12	-9.37337e-13	9.51544e-12	7.4862e-12	-1.03406e-11	-9.37084e-12	-2.45053e-12	1.64529e-13	1.45087e-12
30.04	0	-4.58197e-12	-1.70515e-12	-7.66819e-12	-2.66743e-13	3.26322e-12	-7.82025e-12	-4.96087e-13	7.4862e-12	4.67669e-12	-6.24224e-12	2.55523e-12	-1.08691e-12	3.95375e-12
30.06	0	4.23793e-13	-4.53709e-13	4.66173e-13	2.86186e-12	-3.61971e-12	-1.56305e-12	7.55349e-13	-8.78252e-12	4.05098e-12	-3.11365e-12	1.00639e-11	-7.34411e-12	8.3338e-12
30.08	0	5.42955e-12	-8.58807e-12	-6.41674e-12	-3.39534e-12	-7.99974e-12	9.39828e-13	-2.99897e-12	-6.90536e-12	7.8053e-12	-1.24994e-11	8.81243e-12	3.91885e-12	5.83092e-12
30.1	0	-3.95625e-12	-6.71091e-12	4.2205e-12	-2.66743e-13	1.34617e-13	5.31987e-12	-7.37901e-12	3.73188e-12	5.92814e-12	-6.24224e-12	3.80667e-12	8.92461e-12	7.08235e-12
30.12	0	-3.95625e-12	1.42345e-12	2.96905e-12	-2.1439e-12	-1.11283e-11	1.53314e-11	8.264e-12	6.03287e-13	-7.21198e-12	1.37808e-11	6.93527e-12	-5.46695e-12	3.32804e-12
30.14	0	9.18388e-12	-2.33087e-12	4.66173e-13	-9.02683e-12	-8.62547e-12	5.94559e-12	5.13539e-12	1.85472e-12	-3.29066e-13	3.14356e-12	1.92951e-12	-1.4227e-11	-1.05201e-12
30.16	0	2.30096e-12	-6.08519e-12	1.71762e-12	7.2419e-12	8.26899e-12	-4.69165e-12	7.55349e-13	1.85472e-12	-5.96055e-12	1.12779e-11	-4.32769e-12	3.29313e-12	-1.05201e-12
30.18	0	4.17812e-12	-6.71091e-12	1.04777e-11	5.36475e-12	-1.11683e-12	-8.44598e-12	7.55349e-13	6.86048e-12	-3.29066e-13	1.06522e-11	-8.70773e-12	7.90251e-13	-2.92917e-12
30.2	0	8.55815e-12	-8.58807e-12	2.96905e-12	-1.21554e-11	-2.99398e-12	-9.37337e-13	-2.37325e-12	-5.65392e-12	2.79954e-12	-4.36508e-12	-5.73368e-13	1.64529e-13	-4.80633e-12
30.22	0	4.23793e-13	-1.29681e-11	-3.28815e-12	-8.92465e-13	2.6375e-12	-7.19453e-12	-3.62469e-12	1.85472e-12	3.42526e-12	-2.48792e-12	1.63211e-11	1.08018e-11	-1.67773e-12
30.24	0	3.55239e-12	-9.21379e-12	-1.41098e-12	3.58979e-13	7.60339e-13	-5.9431e-12	3.25823e-12	1.12405e-11	-2.83195e-12	6.27216e-12	1.00639e-11	3.29313e-12	1.45087e-12
30.26	0	1.04951e-12	-4.83375e-12	-1.41098e-12	-1.27811e-11	-2.99398e-12	4.06843e-12	8.264e-12	-1.8996e-12	-5.33483e-12	-6.1076e-13	3.80667e-12	-7.96983e-12	8.25156e-13
30.28	0	1.04353e-11	2.04917e-12	4.2205e-12	-7.77538e-12	-1.74254e-12	5.31987e-12	1.38107e-12	-8.1568e-12	9.22377e-13	-2.48792e-12	-1.19909e-12	7.04745e-12	-2.92917e-12
30.3	0	-3.95625e-12	3.92633e-12	-7.85263e-13	4.1133e-12	-1.74254e-12	-4.69165e-12	-4.96087e-13	6.86048e-12	4.05098e-12	9.40077e-12	-3.70197e-12	1.41597e-12	-7.93493e-12
30.32	0	-7.08485e-12	-1.70515e-12	-7.04247e-12	-2.76962e-12	-4.91104e-13	-7.82025e-12	-1.12181e-12	3.10617e-12	4.05098e-12	1.49549e-14	2.55523e-12	-7.34411e-12	8.25156e-13
30.34	0	4.23793e-13	2.67489e-12	-3.91386e-12	-7.14966e-12	1.38605e-12	-3.44022e-12	7.55349e-13	-3.15104e-12	-2.20622e-12	-1.18737e-11	5.23533e-14	3.29313e-12	5.20519e-12
30.36	0	2.30096e-12	5.80349e-12	1.04777e-11	9.11906e-12	1.38605e-12	5.94559e-12	3.88395e-12	-1.8996e-12	-1.5805e-12	-1.24994e-11	5.23533e-14	3.91885e-12	-1.16893e-11
30.38	0	8.55815e-12	3.30061e-12	1.71762e-12	8.49334e-12	2.6375e-12	4.06843e-12	-5.50185e-12	-8.78252e-12	2.79954e-12	-8.11941e-12	8.18671e-12	-1.23499e-11	-8.56065e-12
30.4	0	3.55239e-12	-4.20803e-12	-2.66243e-12	-2.76962e-12	5.7661e-12	3.14106e-13	-1.30105e-11	1.85472e-12	-3.29066e-13	-1.18737e-11	-1.82481e-12	-3.58979e-12	3.32804e-12
30.42	0	-2.01929e-13	-4.53709e-13	-5.79103e-12	-7.77538e-12	4.51466e-12	4.06843e-12	7.55349e-13	1.43691e-11	-6.58626e-12	1.89212e-12	-8.08201e-12	2.66742e-12	3.95375e-12
30.44	0	-3.33052e-12	-4.53709e-13	-9.54535e-12	3.58979e-13	4.51466e-12	-1.03231e-11	2.63251e-12	-6.48157e-13	2.79954e-12	1.62837e-11	4.43239e-12	-1.04727e-11	-5.43205e-12
30.46	0	4.17812e-12	-7.96235e-12	6.09765e-12	-4.64678e-12	8.26899e-12	-9.37337e-13	1.29634e-13	-1.12854e-11	-3.45767e-12	-4.36508e-12	-4.95341e-12	3.29313e-12	-6.05777e-12
30.48	0	-3.95625e-12	-4.53709e-13	5.47193e-12	-2.1439e-12	-3.61971e-12	6.5713e-12	1.29634e-13	4.98332e-12	-2.83195e-12	-8.11941e-12	-4.95341e-12	-7.34411e-12	-6.05777e-12
30.5	0	-8.962e-12	-4.53709e-13	-2.03671e-12	3.58979e-13	4.51466e-12	2.19126e-12	-5.50185e-12	6.86048e-12	9.22377e-13	-2.48792e-12	-6.83057e-12	-1.61042e-11	2.07659e-12
30.52	0	4.80384e-12	-1.60967e-11	-2.03671e-12	-2.66743e-13	7.60339e-13	-9.69741e-12	3.25823e-12	-2.24349e-14	-2.20622e-12	3.14356e-12	-4.95341e-12	-4.61186e-13	8.25156e-13
30.54	0	4.23793e-13	-3.58231e-12	-3.91386e-12	9.74478e-12	2.01178e-12	-2.8145e-12	3.25823e-12	1.85472e-12	-5.96055e-12	3.76928e-12	5.05811e-12	4.54457e-12	-7.30921e-12
30.56	0	1.23125e-11	8.9321e-12	-3.28815e-12	5.36475e-12	4.51466e-12	-4.69165e-12	1.38107e-12	6.03287e-13	3.42526e-12	5.64644e-12	5.68383e-12	2.66742e-12	-9.18637e-12
30.58	0	1.67524e-12	3.92633e-12	-1.59548e-13	-4.02106e-12	-2.99398e-12	2.19126e-12	8.264e-12	-6.90536e-12	4.05098e-12	-4.36508e-12	-5.57913e-12	3.29313e-12	2.70231e-12
30.6	0	-1.02134e-11	-4.83375e-12	-1.59548e-13	2.86186e-12	-4.24543e-12	7.82275e-12	4.50967e-12	-1.27388e-12	-2.83195e-12	-6.1076e-13	1.30379e-12	1.64529e-13	6.45663e-12
30.62	0	-2.70481e-12	-1.17167e-11	4.84621e-12	-2.1439e-12	-4.24543e-12	-9.69741e-12	-1.74753e-12	3.73188e-12	-2.20622e-12	-2.48792e-12	5.23533e-14	-2.33835e-12	8.25156e-13
30.64	0	6.681e-12	-4.83375e-12	9.22626e-12	-5.2725e-12	5.7661e-12	3.14106e-13	-1.36362e-11	-3.77676e-12	-3.45767e-12	-1.8622e-12	-3.07625e-12	-5.46695e-12	-2.92917e-12
30.66	0	-9.58773e-12	-1.70515e-12	9.22626e-12	2.86186e-12	-1.11683e-12	-3.11615e-13	-1.74753e-12	-5.65392e-12	2.17381e-12	6.40677e-13	3.80667e-12	-4.84123e-12	-6.68349e-12
30.68	0	-6.45912e-12	3.30061e-12	-1.59548e-13	1.03705e-11	-2.99398e-12	-1.65803e-11	1.38107e-12	2.48044e-12	4.05098e-12	3.14356e-12	2.55523e-12	-5.46695e-12	-5.43205e-12
30.7	0	7.30672e-12	-1.70515e-12	-4.53959e-12	-2.76962e-12	6.39182e-12	2.81699e-12	-1.74753e-12	1.85472e-12	4.05098e-12	-4.9908e-12	-8.70773e-12	-4.61186e-13	3.32804e-12
30.72	0	-5.83341e-12	1.42345e-12	-2.66243e-12	1.61042e-12	5.7661e-12	7.82275e-12	-1.74753e-12	-1.56654e-11	-7.21198e-12	-6.86796e-12	-6.83057e-12	-6.09267e-12	7.70807e-12
30.74	0	-1.14649e-11	-7.96235e-12	9.85197e-12	1.53763e-11	-7.99974e-12	-3.11615e-13	-6.12757e-12	-1.8996e-12	7.17958e-12	5.64644e-12	-4.95341e-12	-9.84699e-12	-9.18637e-12
30.76	0	2.30096e-12	-9.83951e-12	5.47193e-12	-1.51818e-12	-4.24543e-12	-2.18877e-12	-2.37325e-12	-3.15104e-12	9.22377e-13	7.5236e-12	6.30955e-12	7.90251e-13	-1.16893e-11
30.78	0	-1.45337e-12	-9.83951e-12	3.59477e-12	-3.39534e-12	5.14038e-12	9.07419e-12	3.88395e-12	-5.65392e-12	-7.21198e-12	-7.49368e-12	8.81243e-12	8.92461e-12	1.99434e-13
30.8	0	-8.33629e-12	-4.83375e-12	2.96905e-12	4.73902e-12	2.01178e-12	-2.8145e-12	-9.25617e-12	9.98909e-12	8.43102e-12	-5.61653e-12	-5.57913e-12	-7.34411e-12	-9.18637e-12
30.82	0	3.55239e-12	-7.33663e-12	4.66173e-13	4.1133e-12	-2.99398e-12	-4.69165e-12	-1.74753e-12	-1.8996e-12	3.42526e-12	1.49549e-14	5.23533e-14	-1.67299e-11	-2.30345e-12
30.84	0	4.23793e-13	-4.83375e-12	-1.59548e-13	3.58979e-13	-1.11683e-12	6.5713e-12	7.01255e-12	-1.4414e-11	-3.29066e-13	-6.1076e-13	3.80667e-12	-6.71839e-12	5.20519e-12
30.86	0	-5.83341e-12	-2.95659e-12	1.71762e-12	-8.92465e-13	1.38605e-12	3.14106e-13	-9.25617e-12	1.85472e-12	7.17958e-12	8.77504e-12	-7.45629e-12	1.41597e-12	-6.68349e-12
30.88	0	5.42955e-12	-1.1091e-11	2.34333e-12	-3.39534e-12	4.51466e-12	-5.31738e-12	-1.23848e-11	9.98909e-12	5.92814e-12	9.40077e-12	-8.08201e-12	7.04745e-12	-5.43205e-12
30.9	0	7.30672e-12	-8.58807e-12	4.2205e-12	-7.14966e-12	2.01178e-12	-2.8145e-12	-6.12757e-12	-1.0034e-11	2.96655e-13	2.51783e-12	-4.32769e-12	1.14275e-11	3.32804e-12
30.92	0	-7.71057e-12	-4.53709e-13	8.60054e-12	2.86186e-12	-1.05026e-11	-4.06593e-12	-1.12181e-12	6.03287e-13	1.5481e-12	-1.23648e-12	-5.57913e-12	-2.96407e-12	3.95375e-12
30.94	0	-8.962e-12	2.67489e-12	-1.59548e-13	1.22477e-11	-7.37402e-12	-1.53289e-11	-2.37325e-12	6.86048e-12	2.79954e-12	-3.11365e-12	-9.33345e-12	-9.84699e-12	-6.05777e-12
30.96	0	7.30672e-12	-4.53709e-13	-8.91963e-12	1.61042e-12	5.7661e-12	-5.31738e-12	-5.50185e-12	-6.90536e-12	-1.1592e-11	-9.37084e-12	-5.57913e-12	2.04169e-12	8.25156e-13
30.98	0	4.80384e-12	2.67489e-12	6.09765e-12	-1.51818e-12	3.26322e-12	5.31987e-12	-6.75329e-12	-9.40824e-12	-9.08915e-12	-1.23648e-12	-8.70773e-12	2.04169e-12	-6.05777e-12
31	0	3.55239e-12	1.42345e-12	-2.66243e-12	5.99047e-12	4.51466e-12	9.39828e-13	-1.17591e-11	-6.48157e-13	4.05098e-12	1.49549e-14	6.78068e-13	2.66742e-12	-6.05777e-12
31.02	0	1.67524e-12	-2.95659e-12	-1.64283e-11	6.61617e-12	5.7661e-12	2.19126e-12	-7.37901e-12	-2.52531e-12	-2.20622e-12	-1.8622e-12	-3.07625e-12	6.42173e-12	5.83092e-12
31.04	0	-7.08485e-12	-1.70515e-12	-7.85263e-13	9.847e-13	-7.37402e-12	1.40799e-11	-9.25617e-12	-6.90536e-12	-5.33483e-12	1.00265e-11	5.23533e-14	-7.34411e-12	-2.30345e-12
31.06	0	-9.58773e-12	1.42345e-12	2.34333e-12	-4.64678e-12	-4.24543e-12	2.19126e-12	1.29634e-13	-2.52531e-12	2.79954e-12	5.64644e-12	-1.82481e-12	-1.29756e-11	-1.2315e-11
31.08	0	-3.95625e-12	3.30061e-12	-2.03671e-12	2.86186e-12	4.51466e-12	-3.44022e-12	-2.37325e-12	-5.65392e-12	5.92814e-12	-9.37084e-12	6.30955e-12	1.64529e-13	1.99434e-13
31.1	0	-3.33052e-12	-1.07943e-12	-3.28815e-12	9.11906e-12	4.51466e-12	2.19126e-12	-2.99897e-12	-1.31626e-11	1.71911e-11	-3.73936e-12	-7.45629e-12	1.64529e-13	7.08235e-12
31.12	0	4.23793e-13	-1.1091e-11	-2.66243e-12	5.99047e-12	1.20233e-11	2.19126e-12	-6.12757e-12	-6.48157e-13	9.05674e-12	1.25294e-11	-1.74678e-11	-3.58979e-12	-7.93493e-12
31.14	0	6.681e-12	1.42345e-12	-6.41674e-12	7.86762e-12	7.64326e-12	-2.8145e-12	-1.67648e-11	4.98332e-12	-3.29066e-13	-1.23648e-12	-3.70197e-12	-4.21551e-12	-1.67773e-12
31.16	0	-1.02134e-11	2.04917e-12	-8.91963e-12	-5.2725e-12	-1.11683e-12	4.69415e-12	-1.17591e-11	-4.40248e-12	-3.45767e-12	-1.06223e-11	-4.32769e-12	-4.84123e-12	4.57947e-12
31.18	0	-8.33629e-12	-1.70515e-12	3.59477e-12	1.61042e-12	-4.91104e-13	-4.69165e-12	-4.96087e-13	-6.27964e-12	-8.46343e-12	6.89788e-12	-5.73368e-13	-4.84123e-12	-1.04378e-11
31.2	0	-2.70481e-12	-8.58807e-12	1.0919e-12	7.2419e-12	1.38605e-12	-9.37337e-13	-6.75329e-12	6.03287e-13	-2.20622e-12	6.40677e-13	-5.73368e-13	2.66742e-12	2.07659e-12
31.22	0	-2.01929e-13	3.92633e-12	2.34333e-12	3.48758e-12	9.52041e-12	4.06843e-12	1.38107e-12	-9.40824e-12	-2.20622e-12	-3.73936e-12	-3.07625e-12	-3.58979e-12	1.0211e-11
31.24	0	-2.01929e-13	1.72013e-13	8.60054e-12	-9.02683e-12	8.89469e-12	1.56554e-12	1.29634e-13	-1.0034e-11	2.79954e-12	-1.8622e-12	-3.07625e-12	3.29313e-12	-8.56065e-12
31.26	0	2.92667e-12	7.97728e-13	2.96905e-12	-3.39534e-12	4.51466e-12	9.39828e-13	-2.99897e-12	-2.24349e-14	2.17381e-12	3.76928e-12	-1.19909e-12	1.14275e-11	-1.16893e-11
31.28	0	2.30096e-12	3.30061e-12	-7.85263e-13	4.1133e-12	6.39182e-12	-2.18877e-12	-1.12181e-12	-6.90536e-12	5.92814e-12	-1.8622e-12	-7.45629e-12	1.41597e-12	1.0211e-11
31.3	0	-3.95625e-12	7.97728e-13	-4.53959e-12	3.48758e-12	5.14038e-12	-1.2826e-11	2.00679e-12	-1.8794e-11	-5.33483e-12	-5.61653e-12	-8.70773e-12	-9.22127e-12	-4.18061e-12
31.32	0	4.23793e-13	-7.96235e-12	-7.04247e-12	9.847e-13	-7.37402e-12	-1.34517e-11	2.00679e-12	1.229e-12	-9.54781e-13	-1.8622e-12	3.18095e-12	-2.33835e-12	-1.16893e-11
31.34	0	2.30096e-12	-1.07943e-12	6.09765e-12	-6.52395e-12	-1.11683e-12	2.81699e-12	-5.50185e-12	4.3576e-12	1.15596e-11	-2.48792e-12	-3.07625e-12	3.29313e-12	2.70231e-12
31.36	0	4.80384e-12	-2.33087e-12	2.34333e-12	-1.34069e-11	7.64326e-12	-3.11615e-13	2.00679e-12	-6.48157e-13	5.30242e-12	-6.1076e-13	-3.07625e-12	1.41597e-12	7.08235e-12
31.38	0	4.17812e-12	-2.33087e-12	-2.66243e-12	2.86186e-12	1.34617e-13	-5.31738e-12	3.88395e-12	5.60905e-12	-4.7091e-12	-1.23648e-12	1.30379e-12	5.1703e-12	8.25156e-13
31.4	0	7.30672e-12	-4.20803e-12	1.71762e-12	-3.39534e-12	1.34617e-13	5.31987e-12	-2.99897e-12	1.229e-12	6.55386e-12	-2.12595e-11	-4.32769e-12	7.67318e-12	1.39653e-11
31.42	0	-2.70481e-12	-9.21379e-12	2.96905e-12	-8.92465e-13	5.7661e-12	4.06843e-12	2.00679e-12	-1.75426e-11	5.92814e-12	-4.9908e-12	-8.08201e-12	1.64529e-13	8.3338e-12
31.44	0	-8.962e-12	7.68065e-12	-7.85263e-13	5.36475e-12	-4.24543e-12	-5.31738e-12	-2.99897e-12	-3.15104e-12	1.03082e-11	-3.11365e-12	2.55523e-12	-9.22127e-12	-3.55489e-12
31.46	0	-7.71057e-12	1.01835e-11	-1.59548e-13	-3.39534e-12	1.38605e-12	-9.37337e-13	-1.42619e-11	3.10617e-12	1.59397e-11	-2.06338e-11	-1.43392e-11	-7.96983e-12	1.99434e-13
31.48	0	-6.45912e-12	-5.45947e-12	3.59477e-12	4.1133e-12	1.39005e-11	2.19126e-12	2.00679e-12	-6.90536e-12	-3.45767e-12	-6.86796e-12	-7.45629e-12	6.42173e-12	2.70231e-12
31.5	0	3.55239e-12	-6.71091e-12	-1.41098e-12	-4.64678e-12	6.39182e-12	-4.06593e-12	4.50967e-12	3.10617e-12	-5.96055e-12	6.27216e-12	5.05811e-12	9.55033e-12	-6.05777e-12
31.52	0	1.04951e-12	3.30061e-12	1.17291e-11	-5.2725e-12	6.39182e-12	5.31987e-12	-8.63045e-12	1.12405e-11	2.17381e-12	-3.11365e-12	-3.70197e-12	-6.71839e-12	1.08367e-11
31.54	0	-8.33629e-12	2.04917e-12	6.09765e-12	3.58979e-13	4.51466e-12	-5.31738e-12	-6.12757e-12	-1.8996e-12	4.67669e-12	-7.49368e-12	-3.70197e-12	-1.29756e-11	1.14624e-11
31.56	0	-1.39678e-11	7.97728e-13	-7.04247e-12	-3.39534e-12	-2.99398e-12	-8.44598e-12	-2.37325e-12	-2.52531e-12	-1.34692e-11	1.37808e-11	-1.82481e-12	2.04169e-12	-4.26287e-13
31.58	0	-8.27644e-13	-1.07943e-12	6.09765e-12	-8.4011e-12	-4.24543e-12	4.06843e-12	-3.62469e-12	9.36337e-12	-1.03406e-11	7.5236e-12	-2.45053e-12	1.41597e-12	2.07659e-12
31.6	0	-5.20769e-12	1.42345e-12	1.71762e-12	-4.02106e-12	-4.24543e-12	4.69415e-12	7.55349e-13	6.03287e-13	-7.21198e-12	-6.24224e-12	-7.45629e-12	3.29313e-12	3.95375e-12
31.62	0	-3.95625e-12	1.08093e-11	-1.64283e-11	-2.66743e-13	-1.11683e-12	-2.18877e-12	-1.12181e-12	-1.19111e-11	-4.7091e-12	3.14356e-12	6.30955e-12	5.1703e-12	-4.26287e-13
31.64	0	-2.01929e-13	7.97728e-13	-2.66243e-12	-7.77538e-12	-3.61971e-12	-2.8145e-12	2.00679e-12	-1.8996e-12	-3.45767e-12	1.89212e-12	5.23533e-14	7.90251e-13	5.83092e-12
31.66	0	1.67524e-12	1.72013e-13	6.72338e-12	2.23614e-12	2.01178e-12	-5.31738e-12	7.01255e-12	-1.27388e-12	-3.29066e-13	-1.8622e-12	-7.45629e-12	-7.34411e-12	8.95952e-12
31.68	0	-3.95625e-12	7.97728e-13	-2.03671e-12	3.58979e-13	1.38605e-12	-6.56882e-12	-1.12181e-12	-8.1568e-12	3.42526e-12	1.49549e-14	-4.95341e-12	5.1703e-12	4.57947e-12
31.7	0	2.92667e-12	7.97728e-13	2.34333e-12	-3.39534e-12	-1.05026e-11	-3.44022e-12	-7.37901e-12	8.73765e-12	8.43102e-12	9.40077e-12	-2.45053e-12	7.90251e-13	1.0211e-11
31.72	0	3.55239e-12	-6.71091e-12	-2.66243e-12	4.73902e-12	-2.99398e-12	-1.03231e-11	3.88395e-12	4.3576e-12	7.17958e-12	-7.49368e-12	-3.70197e-12	-6.09267e-12	1.39653e-11
31.74	0	1.04951e-12	7.97728e-13	-8.91963e-12	1.16219e-11	5.14038e-12	-9.0717e-12	1.38107e-12	-3.77676e-12	-1.40949e-11	-6.86796e-12	5.23533e-14	-1.08691e-12	3.95375e-12
31.76	0	1.1061e-11	3.92633e-12	6.72338e-12	-2.76962e-12	6.39182e-12	2.19126e-12	-9.88189e-12	3.10617e-12	-1.72235e-11	8.14932e-12	5.23533e-14	-2.96407e-12	-2.30345e-12
31.78	0	1.04951e-12	1.72013e-13	-1.59548e-13	-2.66743e-13	5.7661e-12	5.31987e-12	2.63251e-12	6.03287e-13	-1.84749e-11	1.89212e-12	-3.70197e-12	-6.09267e-12	-4.26287e-13
31.8	0	7.30672e-12	1.72013e-13	-9.54535e-12	1.53763e-11	-1.74254e-12	-6.56882e-12	-2.37325e-12	-1.69169e-11	-1.28435e-11	2.51783e-12	-1.82481e-12	-7.96983e-12	-2.30345e-12
31.82	0	6.681e-12	1.72013e-13	-5.79103e-12	-3.39534e-12	-8.62547e-12	-1.22003e-11	-1.12181e-12	-6.90536e-12	-3.29066e-13	-3.73936e-12	-3.07625e-12	1.64529e-13	-1.67773e-12
31.84	0	1.04951e-12	1.72013e-13	-1.59548e-13	-1.21554e-11	-1.11683e-12	4.06843e-12	1.13926e-11	6.86048e-12	-4.08338e-12	-5.61653e-12	-3.07625e-12	2.66742e-12	2.70231e-12
31.86	0	-2.01929e-13	1.72013e-13	-1.41098e-12	-5.2725e-12	-3.61971e-12	2.19126e-12	7.55349e-13	-6.27964e-12	2.17381e-12	-1.23648e-12	3.18095e-12	6.42173e-12	7.08235e-12
31.88	0	-1.45337e-12	3.92633e-12	-6.41674e-12	-5.2725e-12	1.38605e-12	-2.8145e-12	-1.17591e-11	-2.52531e-12	1.5481e-12	6.89788e-12	-8.08201e-12	4.54457e-12	-6.68349e-12
31.9	0	-3.33052e-12	1.72013e-13	-2.66243e-12	-9.02683e-12	-1.74254e-12	2.19126e-12	-8.63045e-12	7.4862e-12	-5.33483e-12	1.2664e-12	-4.32769e-12	3.91885e-12	-2.30345e-12
31.92	0	3.55239e-12	-4.83375e-12	-7.04247e-12	3.58979e-13	-7.99974e-12	-1.34517e-11	4.50967e-12	1.229e-12	2.96655e-13	-4.36508e-12	8.18671e-12	2.66742e-12	-2.30345e-12
31.94	0	-8.27644e-13	-3.58231e-12	6.72338e-12	-2.66743e-13	-2.36826e-12	-1.03231e-11	4.50967e-12	1.18662e-11	9.05674e-12	8.14932e-12	1.06896e-11	-3.58979e-12	3.32804e-12
31.96	0	3.55239e-12	-7.96235e-12	8.60054e-12	-3.39534e-12	2.01178e-12	-1.56305e-12	1.38107e-12	1.2492e-11	-8.46343e-12	9.40077e-12	-2.45053e-12	-4.84123e-12	2.07659e-12
31.98	0	-3.95625e-12	-4.53709e-13	-3.28815e-12	4.73902e-12	2.6375e-12	-1.09489e-11	1.38107e-12	6.86048e-12	-4.7091e-12	-1.23648e-12	-3.70197e-12	-1.71263e-12	-4.18061e-12
32	0	-8.27644e-13	-7.96235e-12	-2.66243e-12	-3.39534e-12	2.01178e-12	-4.06593e-12	-3.62469e-12	-2.52531e-12	1.5481e-12	1.89212e-12	-4.32769e-12	1.08018e-11	5.83092e-12
32.02	0	-3.95625e-12	-9.83951e-12	-1.59548e-13	1.61042e-12	7.60339e-13	-2.18877e-12	-1.73905e-11	3.73188e-12	9.22377e-13	6.27216e-12	5.23533e-14	2.04169e-12	-3.55489e-12
32.04	0	-1.45935e-11	-4.20803e-12	-1.20482e-11	1.66277e-11	7.60339e-13	-1.2826e-11	-1.74753e-12	9.36337e-12	2.79954e-12	2.51783e-12	1.92951e-12	-1.10984e-11	-2.30345e-12
32.06	0	-1.08392e-11	-6.71091e-12	-1.01711e-11	1.09962e-11	-3.61971e-12	-2.18877e-12	6.38683e-12	-6.27964e-12	-4.08338e-12	-6.1076e-13	1.92951e-12	-2.96407e-12	6.45663e-12
32.08	0	-1.45337e-12	-1.07943e-12	6.72338e-12	-1.51818e-12	-2.99398e-12	2.81699e-12	-4.87613e-12	6.03287e-13	-5.96055e-12	1.2664e-12	-5.57913e-12	1.41597e-12	3.95375e-12
32.1	0	1.67524e-12	-2.95659e-12	4.84621e-12	1.28734e-11	-6.74831e-12	3.44271e-12	1.29634e-13	3.10617e-12	-1.5805e-12	2.51783e-12	-7.45629e-12	1.64529e-13	-2.92917e-12
32.12	0	4.23793e-13	-2.95659e-12	-9.54535e-12	1.41248e-11	-2.99398e-12	-7.82025e-12	-4.96087e-13	-5.65392e-12	6.55386e-12	5.64644e-12	-4.32769e-12	6.42173e-12	-6.05777e-12
32.14	0	2.92667e-12	-1.07943e-12	-4.53959e-12	-3.39534e-12	1.38605e-12	2.81699e-12	-1.23848e-11	1.85472e-12	-7.21198e-12	6.89788e-12	-6.83057e-12	3.91885e-12	-5.43205e-12
32.16	0	-5.83341e-12	-1.17167e-11	2.96905e-12	5.36475e-12	1.38605e-12	-3.11615e-13	7.63827e-12	9.36337e-12	-9.54781e-13	-6.86796e-12	5.23533e-14	-8.59555e-12	-4.26287e-13
32.18	0	-5.20769e-12	-2.33087e-12	-1.41098e-12	6.61617e-12	-7.99974e-12	-5.9431e-12	1.20183e-11	-1.19111e-11	7.17958e-12	-1.24994e-11	4.43239e-12	-8.59555e-12	3.32804e-12
32.2	0	1.1061e-11	7.68065e-12	2.34333e-12	-7.14966e-12	-4.24543e-12	-4.69165e-12	-1.74753e-12	1.85472e-12	9.22377e-13	6.27216e-12	1.30379e-12	5.1703e-12	-1.05201e-12
32.22	0	-3.95625e-12	-8.58807e-12	3.59477e-12	-2.1439e-12	-1.74254e-12	-2.8145e-12	8.264e-12	1.81234e-11	-2.16035e-11	3.14356e-12	-1.19909e-12	7.67318e-12	-1.10635e-11
32.24	0	1.67524e-12	-1.29681e-11	-3.28815e-12	6.61617e-12	4.51466e-12	-2.18877e-12	1.01412e-11	-7.53108e-12	-1.03406e-11	-1.5628e-11	2.55523e-12	-2.96407e-12	-1.67773e-12
32.26	0	5.42955e-12	-6.08519e-12	4.66173e-13	4.1133e-12	9.52041e-12	4.06843e-12	-9.25617e-12	-5.65392e-12	4.05098e-12	-3.73936e-12	3.80667e-12	1.41597e-12	7.70807e-12
32.28	0	2.30096e-12	1.72013e-13	1.0919e-12	-8.92465e-13	4.51466e-12	9.39828e-13	-2.99897e-12	3.73188e-12	-5.96055e-12	6.27216e-12	5.23533e-14	-2.33835e-12	-2.30345e-12
32.3	0	-2.07909e-12	1.72013e-13	-7.04247e-12	-2.76962e-12	2.6375e-12	-1.15746e-11	6.38683e-12	-4.40248e-12	-6.58626e-12	-1.68795e-11	4.43239e-12	3.29313e-12	1.99434e-13
32.32	0	-2.70481e-12	-2.95659e-12	-4.53959e-12	-1.51818e-12	-2.36826e-12	-3.11615e-13	-2.99897e-12	-1.4414e-11	2.17381e-12	3.76928e-12	2.55523e-12	-4.21551e-12	-1.67773e-12
32.34	0	2.92667e-12	-7.33663e-12	4.66173e-13	-1.51818e-12	2.01178e-12	-1.56305e-12	4.50967e-12	-6.48157e-13	9.22377e-13	9.40077e-12	5.23533e-14	-7.34411e-12	-6.68349e-12
32.36	0	1.04951e-12	-4.83375e-12	-4.53959e-12	-1.51818e-12	5.7661e-12	-7.82025e-12	6.38683e-12	1.229e-12	-1.28435e-11	-8.11941e-12	-6.20485e-12	5.79601e-12	-1.05201e-12
32.38	0	-1.45337e-12	-2.95659e-12	1.36063e-11	3.48758e-12	-7.37402e-12	-1.03231e-11	-8.00473e-12	5.60905e-12	-5.96055e-12	1.25294e-11	2.55523e-12	8.92461e-12	5.20519e-12
32.4	0	3.55239e-12	-7.33663e-12	6.72338e-12	6.61617e-12	-2.99398e-12	-1.22003e-11	-4.87613e-12	4.3576e-12	-2.83195e-12	1.06522e-11	-6.20485e-12	-1.08691e-12	-7.30921e-12
32.42	0	4.80384e-12	-7.33663e-12	4.66173e-13	3.58979e-13	-2.99398e-12	-4.69165e-12	8.264e-12	4.98332e-12	-5.96055e-12	-1.18737e-11	-3.70197e-12	-4.21551e-12	-1.04378e-11
32.44	0	-5.83341e-12	5.17777e-12	9.85197e-12	-4.64678e-12	2.6375e-12	-2.8145e-12	1.38107e-12	-1.8996e-12	-2.83195e-12	-1.1248e-11	7.56099e-12	3.29313e-12	2.07659e-12
32.46	0	-3.33052e-12	-4.53709e-13	9.85197e-12	7.2419e-12	-3.61971e-12	-9.37337e-13	-2.37325e-12	7.4862e-12	-7.83771e-12	1.2664e-12	6.78068e-13	-7.96983e-12	3.32804e-12
32.48	0	-7.71057e-12	-2.95659e-12	-5.79103e-12	6.61617e-12	3.26322e-12	-5.9431e-12	5.13539e-12	4.3576e-12	-1.5805e-12	-4.9908e-12	2.55523e-12	-1.08691e-12	-2.30345e-12
32.5	0	-3.95625e-12	8.9321e-12	-8.91963e-12	5.36475e-12	1.34617e-13	-6.56882e-12	7.55349e-13	-7.53108e-12	2.79954e-12	-4.36508e-12	8.81243e-12	5.79601e-12	3.32804e-12
32.52	0	1.16868e-11	1.42345e-12	-4.53959e-12	1.72534e-11	-3.61971e-12	-1.56305e-12	-1.74753e-12	2.48044e-12	9.22377e-13	8.14932e-12	-5.73368e-13	2.66742e-12	8.25156e-13
32.54	0	1.41896e-11	-1.35938e-11	-3.28815e-12	1.09962e-11	5.14038e-12	-4.69165e-12	7.55349e-13	9.36337e-12	-1.22177e-11	-6.1076e-13	6.78068e-13	-1.36013e-11	-6.05777e-12
32.56	0	1.04951e-12	-1.70515e-12	2.34333e-12	2.23614e-12	1.38605e-12	-5.31738e-12	-1.23848e-11	-1.0034e-11	-1.09663e-11	-9.37084e-12	4.43239e-12	-4.84123e-12	8.25156e-13
32.58	0	1.04353e-11	1.26864e-11	1.71762e-12	-7.14966e-12	-7.37402e-12	9.39828e-13	-1.55134e-11	-2.52531e-12	-9.08915e-12	-3.11365e-12	3.80667e-12	-4.61186e-13	1.45087e-12
32.6	0	1.41896e-11	2.67489e-12	-3.28815e-12	7.86762e-12	-2.99398e-12	9.39828e-13	-4.96087e-13	3.10617e-12	-7.83771e-12	-1.8622e-12	-6.83057e-12	-1.04727e-11	-4.80633e-12
32.62	0	-8.27644e-13	8.9321e-12	-1.41098e-12	5.36475e-12	-3.61971e-12	-9.69741e-12	7.63827e-12	-7.53108e-12	-5.96055e-12	6.27216e-12	-3.07625e-12	-4.61186e-13	3.32804e-12
32.64	0	-2.01929e-13	1.72013e-13	3.59477e-12	3.48758e-12	-6.74831e-12	-4.06593e-12	-3.62469e-12	-6.90536e-12	-1.72235e-11	1.25294e-11	7.56099e-12	5.1703e-12	1.14624e-11
32.66	0	4.80384e-12	-1.67224e-11	1.71762e-12	4.73902e-12	-6.74831e-12	-5.31738e-12	-4.96087e-13	7.4862e-12	-1.40949e-11	9.40077e-12	6.78068e-13	-8.59555e-12	3.95375e-12
32.68	0	2.30096e-12	-7.96235e-12	1.71762e-12	1.61042e-12	5.7661e-12	-9.37337e-13	9.51544e-12	-1.8996e-12	2.17381e-12	1.2664e-12	6.78068e-13	7.90251e-13	1.45087e-12
32.7	0	-5.20769e-12	-1.70515e-12	7.97482e-12	2.23614e-12	-3.61971e-12	5.31987e-12	-5.50185e-12	-5.65392e-12	2.17381e-12	-4.36508e-12	5.05811e-12	5.79601e-12	2.70231e-12
32.72	0	4.17812e-12	-6.71091e-12	7.97482e-12	6.61617e-12	-7.37402e-12	2.19126e-12	-3.62469e-12	1.229e-12	-9.71486e-12	1.49549e-14	-6.20485e-12	-4.84123e-12	-4.18061e-12
32.74	0	3.55239e-12	-2.95659e-12	9.22626e-12	2.86186e-12	-5.49686e-12	-2.8145e-12	3.88395e-12	5.60905e-12	-7.21198e-12	-9.37084e-12	-3.07625e-12	-6.71839e-12	-1.10635e-11
32.76	0	-5.20769e-12	1.72013e-13	-1.41098e-12	4.1133e-12	1.38605e-12	-5.31738e-12	5.13539e-12	-8.78252e-12	-8.46343e-12	-2.48792e-12	-3.07625e-12	-1.08691e-12	-3.55489e-12
32.78	0	-3.33052e-12	7.97728e-13	-7.85263e-13	4.73902e-12	1.34617e-13	-4.06593e-12	1.29634e-13	2.48044e-12	-8.46343e-12	1.62837e-11	-7.45629e-12	-9.22127e-12	-7.30921e-12
32.8	0	-5.83341e-12	-4.53709e-13	7.3491e-12	-2.66743e-13	-2.99398e-12	-9.37337e-13	8.264e-12	6.86048e-12	-1.34692e-11	1.25294e-11	-8.08201e-12	2.66742e-12	-5.43205e-12
32.82	0	-2.01929e-13	-2.95659e-12	7.97482e-12	7.86762e-12	-6.74831e-12	4.69415e-12	-1.74753e-12	-2.24349e-14	-3.45767e-12	-1.23648e-12	5.23533e-14	2.04169e-12	-3.55489e-12
32.84	0	4.80384e-12	-4.83375e-12	1.71762e-12	3.58979e-13	-9.25119e-12	-5.31738e-12	-1.48877e-11	1.229e-12	9.22377e-13	-3.73936e-12	-9.33345e-12	-4.61186e-13	-1.35664e-11
32.86	0	4.17812e-12	-7.96235e-12	-3.91386e-12	-3.39534e-12	-4.91104e-13	-6.56882e-12	-1.05076e-11	3.73188e-12	2.17381e-12	-6.24224e-12	-7.45629e-12	3.91885e-12	-1.05201e-12
32.88	0	2.30096e-12	-2.33087e-12	1.0919e-12	-2.66743e-13	2.6375e-12	3.44271e-12	-1.12181e-12	-1.27388e-12	-9.71486e-12	-8.11941e-12	-1.82481e-12	8.29889e-12	1.14624e-11
32.9	0	-2.70481e-12	-1.07943e-12	2.96905e-12	-2.1439e-12	-1.74254e-12	7.19702e-12	2.00679e-12	-6.27964e-12	-1.34692e-11	1.2664e-12	-4.95341e-12	-7.96983e-12	-1.54436e-11
32.92	0	-3.33052e-12	-7.33663e-12	-5.16531e-12	-8.4011e-12	-4.24543e-12	2.81699e-12	8.88972e-12	-1.27388e-12	-6.58626e-12	-2.48792e-12	-8.70773e-12	7.04745e-12	-4.26287e-13
32.94	0	-3.33052e-12	-1.23424e-11	-2.03671e-12	-8.92465e-13	-6.12259e-12	-2.8145e-12	1.38107e-12	-2.52531e-12	2.79954e-12	-9.99656e-12	2.55523e-12	6.42173e-12	3.32804e-12
32.96	0	4.80384e-12	-1.67224e-11	-2.03671e-12	5.36475e-12	-1.11283e-11	-1.56305e-12	-3.62469e-12	-4.40248e-12	-3.29066e-13	-7.49368e-12	-8.70773e-12	-3.58979e-12	-4.80633e-12
32.98	0	-3.95625e-12	1.42345e-12	-5.16531e-12	-1.51818e-12	-8.62547e-12	7.19702e-12	1.38107e-12	-2.52531e-12	-8.46343e-12	-4.36508e-12	-1.24621e-11	-7.34411e-12	-6.68349e-12
33	0	1.67524e-12	1.72013e-13	5.47193e-12	4.73902e-12	5.14038e-12	-3.11615e-13	2.00679e-12	-6.48157e-13	2.96655e-13	-7.49368e-12	-1.82481e-12	-2.33835e-12	-6.05777e-12
33.02	0	3.55239e-12	-5.45947e-12	2.11149e-11	1.09962e-11	7.60339e-13	-1.2826e-11	-5.50185e-12	3.73188e-12	2.96655e-13	-5.61653e-12	5.68383e-12	-4.61186e-13	8.25156e-13
33.04	0	-5.20769e-12	-6.08519e-12	6.09765e-12	-8.92465e-13	4.51466e-12	-9.69741e-12	1.29634e-13	1.18662e-11	-3.45767e-12	1.62837e-11	3.80667e-12	7.67318e-12	2.07659e-12
33.06	0	4.23793e-13	-4.53709e-13	-8.29391e-12	3.48758e-12	3.26322e-12	3.44271e-12	1.38107e-12	3.73188e-12	1.5481e-12	4.395e-12	5.23533e-14	8.29889e-12	-2.92917e-12
33.08	0	4.80384e-12	1.42345e-12	-1.41098e-12	1.34991e-11	-2.36826e-12	8.44847e-12	-6.12757e-12	-1.8996e-12	-8.46343e-12	-1.18737e-11	-1.82481e-12	2.04169e-12	-4.26287e-13
33.1	0	4.17812e-12	1.42345e-12	4.66173e-13	7.2419e-12	-7.37402e-12	-1.56305e-12	8.264e-12	1.229e-12	-3.45767e-12	-1.24994e-11	-9.95917e-12	5.1703e-12	-4.80633e-12
33.12	0	-3.95625e-12	-2.33087e-12	-2.66243e-12	5.36475e-12	5.14038e-12	-1.09489e-11	1.07669e-11	-6.90536e-12	6.55386e-12	-6.24224e-12	-1.24621e-11	3.91885e-12	-4.80633e-12
33.14	0	2.30096e-12	-3.58231e-12	3.59477e-12	1.78791e-11	6.39182e-12	-7.82025e-12	-4.87613e-12	-5.65392e-12	4.05098e-12	2.51783e-12	-2.45053e-12	6.42173e-12	-1.67773e-12
33.16	0	2.92667e-12	1.72013e-13	-2.03671e-12	2.86186e-12	-4.91104e-13	-5.31738e-12	-9.88189e-12	-6.90536e-12	-1.40949e-11	-1.23648e-12	3.18095e-12	2.04169e-12	-1.60693e-11
33.18	0	-1.02134e-11	1.72013e-13	-3.28815e-12	4.73902e-12	5.14038e-12	3.44271e-12	-8.63045e-12	-5.02819e-12	-4.7091e-12	-2.48792e-12	-5.57913e-12	7.90251e-13	-5.43205e-12
33.2	0	1.04951e-12	-2.95659e-12	4.66173e-13	2.86186e-12	-1.74254e-12	4.06843e-12	-6.75329e-12	-5.65392e-12	4.05098e-12	1.89212e-12	-1.05849e-11	3.29313e-12	3.32804e-12
33.22	0	3.55239e-12	3.30061e-12	3.59477e-12	4.73902e-12	-2.99398e-12	-2.18877e-12	-9.88189e-12	4.98332e-12	1.5481e-12	1.89212e-12	-1.19909e-12	-9.84699e-12	5.83092e-12
33.24	0	1.67524e-12	7.97728e-13	3.59477e-12	5.36475e-12	-1.74254e-12	9.39828e-13	1.01412e-11	1.12405e-11	9.22377e-13	-5.61653e-12	-7.45629e-12	-2.96407e-12	8.25156e-13
33.26	0	3.55239e-12	-2.95659e-12	4.2205e-12	-1.51818e-12	-2.99398e-12	1.56554e-12	7.01255e-12	-2.52531e-12	2.96655e-13	-1.23648e-12	-6.83057e-12	3.91885e-12	-5.43205e-12
33.28	0	7.30672e-12	-4.20803e-12	9.22626e-12	4.1133e-12	-2.36826e-12	-2.18877e-12	-8.63045e-12	3.10617e-12	-4.7091e-12	-1.8622e-12	3.18095e-12	-3.58979e-12	-4.26287e-13
33.3	0	2.30096e-12	-6.71091e-12	-1.14225e-11	6.61617e-12	2.01178e-12	-6.56882e-12	4.50967e-12	1.85472e-12	-2.20622e-12	4.395e-12	5.05811e-12	-4.84123e-12	-4.18061e-12
33.32	0	4.80384e-12	-6.71091e-12	-7.04247e-12	7.86762e-12	7.60339e-13	-1.56305e-12	2.63251e-12	-8.78252e-12	-4.08338e-12	3.14356e-12	-3.70197e-12	1.64529e-13	-4.26287e-13
33.34	0	9.18388e-12	-1.1091e-11	-1.41098e-12	4.1133e-12	2.01178e-12	-4.06593e-12	-9.25617e-12	-2.24349e-14	-4.7091e-12	-6.86796e-12	-4.32769e-12	-2.33835e-12	-4.18061e-12
33.36	0	2.30096e-12	-1.29681e-11	4.2205e-12	5.99047e-12	7.64326e-12	-1.15746e-11	3.88395e-12	5.60905e-12	9.05674e-12	-4.36508e-12	-5.57913e-12	5.79601e-12	-1.04378e-11
33.38	0	-8.27644e-13	2.67489e-12	4.2205e-12	-1.51818e-12	-4.91104e-13	-2.18877e-12	7.63827e-12	-1.25368e-11	1.21853e-11	-8.11941e-12	-8.70773e-12	7.90251e-13	1.99434e-13
33.4	0	9.18388e-12	-5.45947e-12	4.2205e-12	-4.02106e-12	-3.61971e-12	8.44847e-12	-7.37901e-12	-4.40248e-12	2.79954e-12	-1.23648e-12	-8.70773e-12	-4.84123e-12	8.95952e-12
33.42	0	2.30096e-12	-7.96235e-12	7.3491e-12	4.73902e-12	1.01461e-11	-7.19453e-12	2.00679e-12	-1.27388e-12	-4.7091e-12	-1.8622e-12	-6.20485e-12	8.29889e-12	-1.67773e-12
33.44	0	1.67524e-12	1.72013e-13	1.36063e-11	-2.1439e-12	7.64326e-12	-4.06593e-12	-8.63045e-12	-8.1568e-12	-3.45767e-12	1.2664e-12	-1.80935e-11	2.66742e-12	-1.2315e-11
33.46	0	9.18388e-12	-1.70515e-12	1.17291e-11	-4.02106e-12	-1.74254e-12	-5.31738e-12	-9.88189e-12	-2.52531e-12	-9.54781e-13	-6.1076e-13	-8.08201e-12	-4.84123e-12	1.99434e-13
33.48	0	4.23793e-13	7.97728e-13	2.34333e-12	-1.51818e-12	5.7661e-12	-1.03231e-11	5.13539e-12	4.98332e-12	-1.5805e-12	-6.24224e-12	5.05811e-12	-2.96407e-12	1.99434e-13
33.5	0	1.67524e-12	1.72013e-13	-7.04247e-12	3.48758e-12	7.60339e-13	2.19126e-12	1.29634e-13	-6.48157e-13	2.96655e-13	6.40677e-13	-4.95341e-12	4.54457e-12	2.07659e-12
33.52	0	2.92667e-12	-1.70515e-12	4.66173e-13	3.48758e-12	-9.87691e-12	9.39828e-13	-4.25041e-12	-2.52531e-12	-9.54781e-13	2.51783e-12	1.92951e-12	-6.09267e-12	1.99434e-13
33.54	0	2.30096e-12	-9.21379e-12	3.59477e-12	2.23614e-12	-9.87691e-12	-1.2826e-11	2.63251e-12	1.18662e-11	-6.58626e-12	-3.11365e-12	-6.83057e-12	-9.22127e-12	-7.30921e-12
33.56	0	4.17812e-12	-3.58231e-12	1.11034e-11	-8.92465e-13	-2.36826e-12	-9.69741e-12	-1.12181e-12	6.23476e-12	-7.83771e-12	4.395e-12	-4.95341e-12	2.66742e-12	-9.81209e-12
33.58	0	3.55239e-12	-3.58231e-12	5.47193e-12	4.73902e-12	1.34617e-13	5.31987e-12	-3.62469e-12	2.48044e-12	-4.08338e-12	-3.11365e-12	-1.18363e-11	-2.33835e-12	9.58524e-12
33.6	0	1.67524e-12	-1.60967e-11	-6.41674e-12	9.74478e-12	7.60339e-13	-2.18877e-12	3.25823e-12	-3.15104e-12	-7.21198e-12	-1.24994e-11	-4.32769e-12	-2.96407e-12	1.58424e-11
33.62	0	1.67524e-12	-1.1091e-11	1.0919e-12	9.74478e-12	-2.36826e-12	-2.8145e-12	1.38107e-12	-5.02819e-12	-9.54781e-13	-5.61653e-12	5.23533e-14	7.90251e-13	5.20519e-12
33.64	0	7.30672e-12	1.72013e-13	1.04777e-11	-8.92465e-13	-4.91104e-13	3.14106e-13	-1.36362e-11	-6.27964e-12	-9.54781e-13	-3.73936e-12	-1.82481e-12	1.41597e-12	-4.18061e-12
33.66	0	3.55239e-12	-1.70515e-12	1.0919e-12	-4.02106e-12	1.34617e-13	-4.06593e-12	5.13539e-12	3.10617e-12	-1.5805e-12	-1.23648e-12	-3.70197e-12	-4.61186e-13	-1.48179e-11
33.68	0	-1.02134e-11	-7.33663e-12	-1.59548e-13	-4.02106e-12	-3.61971e-12	-4.69165e-12	1.20183e-11	-2.24349e-14	8.43102e-12	-6.86796e-12	-3.07625e-12	4.54457e-12	-7.93493e-12
33.7	0	6.681e-12	-7.96235e-12	1.71762e-12	5.36475e-12	-4.91104e-13	-3.44022e-12	-4.87613e-12	-6.90536e-12	-7.21198e-12	-6.1076e-13	-6.83057e-12	-6.09267e-12	-5.43205e-12
33.72	0	2.10726e-11	-2.95659e-12	-8.29391e-12	-3.39534e-12	-3.61971e-12	-6.56882e-12	-4.87613e-12	-1.8996e-12	-4.08338e-12	1.49549e-14	-9.33345e-12	-2.33835e-12	5.20519e-12
33.74	0	7.30672e-12	-5.45947e-12	-5.16531e-12	-2.76962e-12	-4.87114e-12	2.19126e-12	2.00679e-12	5.60905e-12	-3.45767e-12	4.395e-12	-2.45053e-12	-4.21551e-12	-1.05201e-12
33.76	0	-2.70481e-12	-1.70515e-12	-7.66819e-12	4.1133e-12	-4.91104e-13	8.44847e-12	-1.12181e-12	1.12405e-11	1.5481e-12	1.2664e-12	-5.73368e-13	-4.21551e-12	3.95375e-12
33.78	0	4.80384e-12	-1.04652e-11	-1.41098e-12	1.61042e-12	2.01178e-12	-3.44022e-12	2.63251e-12	1.12405e-11	-4.7091e-12	-1.37509e-11	6.78068e-13	3.29313e-12	-5.43205e-12
33.8	0	5.42955e-12	-9.83951e-12	1.29806e-11	9.74478e-12	3.26322e-12	-1.09489e-11	8.88972e-12	3.73188e-12	-1.5805e-12	-6.86796e-12	6.78068e-13	1.08018e-11	-1.04378e-11
33.82	0	2.92667e-12	1.72013e-13	-3.91386e-12	-2.76962e-12	-4.91104e-13	-1.56305e-12	-6.75329e-12	3.10617e-12	-1.5805e-12	4.395e-12	-5.57913e-12	2.66742e-12	8.25156e-13
33.84	0	1.48154e-11	1.72013e-13	-4.53959e-12	-7.77538e-12	1.38605e-12	-7.19453e-12	-4.96087e-13	1.85472e-12	-9.54781e-13	5.64644e-12	-1.55907e-11	-4.21551e-12	-1.67773e-12
33.86	0	2.30096e-12	1.42345e-12	6.09765e-12	1.61042e-12	-2.99398e-12	-7.82025e-12	5.13539e-12	3.10617e-12	1.53139e-11	-8.11941e-12	-6.83057e-12	3.91885e-12	-5.43205e-12
33.88	0	-1.02134e-11	-6.71091e-12	1.0919e-12	1.47505e-11	-3.61971e-12	-4.06593e-12	-1.12181e-12	3.73188e-12	1.09339e-11	4.395e-12	-1.82481e-12	5.1703e-12	-4.80633e-12
33.9	0	9.8096e-12	-6.71091e-12	7.97482e-12	-2.76962e-12	3.26322e-12	9.39828e-13	-5.50185e-12	8.11193e-12	2.96655e-13	-1.8622e-12	-7.45629e-12	2.66742e-12	-4.26287e-13
33.92	0	1.67524e-12	-6.08519e-12	5.47193e-12	-1.51818e-12	4.51466e-12	7.19702e-12	8.88972e-12	4.98332e-12	1.5481e-12	5.02071e-12	1.31925e-11	7.90251e-13	-2.30345e-12
33.94	0	-1.58449e-11	-4.53709e-13	2.34333e-12	-1.51818e-12	-7.99974e-12	5.94559e-12	7.55349e-13	3.73188e-12	-3.45767e-12	1.2664e-12	6.30955e-12	-7.34411e-12	-4.26287e-13
33.96	0	1.67524e-12	1.42345e-12	-1.41098e-12	-3.39534e-12	-2.36826e-12	6.5713e-12	-4.87613e-12	3.73188e-12	-9.54781e-13	3.76928e-12	-9.33345e-12	-3.58979e-12	-6.68349e-12
33.98	0	1.60668e-11	1.72013e-13	-7.85263e-13	-2.1439e-12	6.39182e-12	-9.0717e-12	2.63251e-12	1.85472e-12	4.05098e-12	-7.49368e-12	-1.05849e-11	8.29889e-12	4.57947e-12
34	0	6.05527e-12	2.04917e-12	-3.28815e-12	-2.1439e-12	-1.42569e-11	-4.69165e-12	1.32698e-11	-1.8996e-12	-2.20622e-12	-1.24994e-11	-3.07625e-12	-2.33835e-12	8.3338e-12
34.02	0	4.80384e-12	2.04917e-12	-7.85263e-13	-2.1439e-12	-4.87114e-12	7.82275e-12	-5.50185e-12	-4.40248e-12	-3.29066e-13	-4.9908e-12	-6.83057e-12	1.64529e-13	-1.05201e-12
34.04	0	5.42955e-12	-2.33087e-12	4.66173e-13	-1.34069e-11	5.7661e-12	-3.44022e-12	-4.87613e-12	-4.40248e-12	-5.96055e-12	-2.48792e-12	-3.70197e-12	2.66742e-12	-5.43205e-12
34.06	0	-4.58197e-12	3.30061e-12	-1.41098e-12	3.58979e-13	4.51466e-12	-9.37337e-13	2.63251e-12	-3.15104e-12	-1.5805e-12	-9.99656e-12	7.56099e-12	-7.34411e-12	-1.10635e-11
34.08	0	-7.71057e-12	3.30061e-12	1.0919e-12	-1.51818e-12	-5.49686e-12	1.09514e-11	-2.99897e-12	1.229e-12	-5.33483e-12	-8.74513e-12	-2.45053e-12	-1.29756e-11	-5.43205e-12
34.1	0	-3.33052e-12	-2.95659e-12	7.97482e-12	-2.66743e-13	-8.62547e-12	-1.56305e-12	7.55349e-13	1.85472e-12	-7.21198e-12	-7.49368e-12	-2.3725e-11	-1.08691e-12	7.70807e-12
34.12	0	-5.20769e-12	3.92633e-12	2.34333e-12	6.61617e-12	-1.11283e-11	-9.0717e-12	7.01255e-12	1.229e-12	-8.46343e-12	-1.43766e-11	-5.37596e-11	2.66742e-12	4.57947e-12
34.14	0	1.1061e-11	7.97728e-13	-6.41674e-12	4.1133e-12	-9.25119e-12	-3.11615e-13	7.55349e-13	-9.40824e-12	-9.71486e-12	6.27216e-12	-1.08197e-10	-7.96983e-12	8.25156e-13
34.16	0	1.1061e-11	-6.71091e-12	-2.66243e-12	-2.76962e-12	-1.74254e-12	-4.06593e-12	-7.37901e-12	-3.77676e-12	-9.08915e-12	3.76928e-12	-1.42612e-10	-1.08691e-12	-4.80633e-12
34.18	0	-6.45912e-12	-7.96235e-12	-7.85263e-13	1.61042e-12	-4.87114e-12	6.5713e-12	3.25823e-12	4.98332e-12	-6.58626e-12	5.64644e-12	-1.48243e-10	-2.33835e-12	-7.30921e-12
34.2	0	1.04951e-12	-4.20803e-12	-7.85263e-13	6.61617e-12	-4.91104e-13	2.19126e-12	-4.87613e-12	-1.8996e-12	-1.5805e-12	8.14932e-12	-1.67015e-10	1.64529e-13	-7.93493e-12
34.22	0	1.1061e-11	1.42345e-12	1.04777e-11	3.58979e-13	3.88893e-12	-4.06593e-12	-1.12181e-12	-1.27388e-12	-2.20622e-12	1.49549e-14	-1.69518e-10	1.41597e-12	-1.67773e-12
34.24	0	1.04951e-12	2.04917e-12	6.72338e-12	-1.02783e-11	7.64326e-12	7.82275e-12	1.13926e-11	8.11193e-12	-2.20622e-12	-8.74513e-12	-1.4574e-10	7.67318e-12	4.57947e-12
34.26	0	1.04951e-12	-3.58231e-12	1.29806e-11	-9.65254e-12	-3.61971e-12	7.82275e-12	1.51469e-11	8.73765e-12	-4.08338e-12	2.51783e-12	-1.30723e-10	3.91885e-12	-6.68349e-12
34.28	0	1.29382e-11	1.72013e-13	1.11034e-11	-3.39534e-12	-1.05026e-11	8.44847e-12	7.63827e-12	1.85472e-12	5.30242e-12	-9.37084e-12	-1.30723e-10	8.92461e-12	2.07659e-12
34.3	0	2.92667e-12	-2.33087e-12	8.60054e-12	-8.92465e-13	7.60339e-13	7.19702e-12	3.88395e-12	-1.27388e-12	-3.29066e-13	-9.37084e-12	-1.1508e-10	2.04169e-12	5.20519e-12
34.32	0	4.23793e-13	-9.83951e-12	2.34333e-12	-2.1439e-12	3.26322e-12	5.31987e-12	4.50967e-12	-1.0034e-11	-7.83771e-12	3.76928e-12	-1.08197e-10	-1.08691e-12	-1.04378e-11
34.34	0	1.1061e-11	-1.70515e-12	6.72338e-12	-1.51818e-12	3.26322e-12	-6.56882e-12	-1.11333e-11	-6.48157e-13	-4.08338e-12	1.49549e-14	-1.23215e-10	-7.34411e-12	-5.43205e-12
34.36	0	4.17812e-12	-2.95659e-12	1.04777e-11	1.61042e-12	-4.87114e-12	-2.18877e-12	-1.05076e-11	3.10617e-12	-7.21198e-12	5.64644e-12	-8.31684e-11	5.79601e-12	-2.92917e-12
34.38	0	-7.08485e-12	1.72013e-13	1.71762e-12	-2.1439e-12	-7.37402e-12	1.03256e-11	-1.05076e-11	8.73765e-12	1.5481e-12	5.02071e-12	-6.56483e-11	3.91885e-12	-9.18637e-12
34.4	0	2.30096e-12	1.72013e-13	2.96905e-12	-9.65254e-12	6.39182e-12	4.69415e-12	-4.87613e-12	5.60905e-12	-9.71486e-12	6.40677e-13	-7.50341e-11	-6.71839e-12	-4.80633e-12
34.42	0	-1.45337e-12	1.42345e-12	1.04777e-11	9.74478e-12	2.6375e-12	-4.69165e-12	7.01255e-12	4.98332e-12	-9.54781e-13	-1.87566e-11	-6.75254e-11	-6.09267e-12	-2.92917e-12
34.44	0	-7.71057e-12	7.97728e-13	2.96905e-12	8.49334e-12	-4.24543e-12	-2.8145e-12	1.57726e-11	6.86048e-12	5.30242e-12	-1.23648e-12	-5.25081e-11	1.41597e-12	-4.18061e-12
34.46	0	1.16868e-11	7.05493e-12	9.22626e-12	3.58979e-13	5.7661e-12	-4.06593e-12	7.63827e-12	6.86048e-12	-7.21198e-12	1.49549e-14	-6.31454e-11	-6.09267e-12	-7.30921e-12
34.48	0	5.42955e-12	-4.20803e-12	2.11149e-11	4.73902e-12	7.64326e-12	-5.31738e-12	7.63827e-12	-6.48157e-13	-1.03406e-11	-6.24224e-12	-6.00168e-11	-7.96983e-12	1.45087e-12
34.5	0	-2.70481e-12	-4.83375e-12	1.17291e-11	6.61617e-12	1.38605e-12	9.39828e-13	-4.96087e-13	-3.15104e-12	-3.45767e-12	-1.23648e-12	-3.74909e-11	-7.34411e-12	-1.67773e-12
34.52	0	-7.71057e-12	-7.96235e-12	-7.04247e-12	-1.51818e-12	1.38605e-12	2.81699e-12	-4.87613e-12	6.03287e-13	7.8053e-12	3.76928e-12	-3.9368e-11	6.42173e-12	-1.67773e-12
34.54	0	1.04951e-12	-6.71091e-12	6.72338e-12	-3.39534e-12	5.7661e-12	-8.44598e-12	-5.50185e-12	7.4862e-12	7.8053e-12	1.49549e-14	-4.49995e-11	1.41597e-12	-2.92917e-12
34.56	0	-8.962e-12	1.72013e-13	7.97482e-12	9.74478e-12	7.01754e-12	-2.8145e-12	3.25823e-12	4.3576e-12	-4.7091e-12	-2.48792e-12	-2.49765e-11	-5.46695e-12	-1.67773e-12
34.58	0	-7.08485e-12	5.17777e-12	-2.03671e-12	3.48758e-12	3.26322e-12	9.39828e-13	5.13539e-12	1.43691e-11	-1.5805e-12	2.51783e-12	-2.87308e-11	-7.96983e-12	-2.30345e-12
34.6	0	7.30672e-12	-2.95659e-12	1.04777e-11	-4.02106e-12	1.34617e-13	-5.9431e-12	-2.99897e-12	1.6872e-11	4.05098e-12	-9.99656e-12	-3.56137e-11	-6.71839e-12	-4.26287e-13
34.62	0	1.04951e-12	-1.04652e-11	6.09765e-12	7.86762e-12	-1.11683e-12	2.19126e-12	-6.75329e-12	3.10617e-12	-6.58626e-12	-4.36508e-12	-2.18479e-11	1.41597e-12	-5.43205e-12
34.64	0	1.04951e-12	3.30061e-12	-3.91386e-12	-2.66743e-13	-4.24543e-12	9.39828e-13	-2.37325e-12	-3.15104e-12	1.5481e-12	4.395e-12	-1.55907e-11	7.04745e-12	-7.30921e-12
34.66	0	6.05527e-12	7.05493e-12	1.0919e-12	-1.02783e-11	7.60339e-13	-3.44022e-12	-2.37325e-12	3.10617e-12	-3.29066e-13	-1.23648e-12	-1.99707e-11	-7.96983e-12	-1.05201e-12
34.68	0	2.92667e-12	2.04917e-12	1.0919e-12	3.48758e-12	8.26899e-12	6.5713e-12	-2.37325e-12	4.3576e-12	-6.58626e-12	-1.8622e-12	-1.30878e-11	-1.08691e-12	-5.43205e-12
34.7	0	4.23793e-13	1.72013e-13	-7.85263e-13	7.2419e-12	1.34617e-13	9.07419e-12	-1.12181e-12	4.98332e-12	1.5481e-12	6.27216e-12	-1.18363e-11	5.1703e-12	-5.43205e-12
34.72	0	1.1061e-11	-2.95659e-12	4.2205e-12	9.847e-13	-4.91104e-13	-3.11615e-13	-7.37901e-12	-5.02819e-12	2.79954e-12	-1.37509e-11	-1.62164e-11	-4.61186e-13	1.45087e-12
34.74	0	-5.20769e-12	-3.58231e-12	4.2205e-12	-8.92465e-13	1.34617e-13	3.14106e-13	-2.37325e-12	1.229e-12	-9.08915e-12	-1.18737e-11	-1.74678e-11	-1.08691e-12	4.57947e-12
34.76	0	-1.14649e-11	-1.07943e-12	1.0919e-12	3.58979e-13	-1.74254e-12	3.44271e-12	1.29634e-13	3.10617e-12	-1.34692e-11	3.14356e-12	-1.19909e-12	-3.58979e-12	2.07659e-12
34.78	0	7.30672e-12	1.1435e-11	-7.85263e-13	-4.02106e-12	1.38605e-12	-9.37337e-13	-1.23848e-11	4.3576e-12	-9.54781e-13	-5.61653e-12	-8.70773e-12	-3.58979e-12	5.20519e-12
34.8	0	4.80384e-12	1.42345e-12	-1.41098e-12	-1.51818e-12	4.51466e-12	9.39828e-13	2.00679e-12	-2.24349e-14	2.17381e-12	-6.86796e-12	-1.62164e-11	-4.84123e-12	-7.30921e-12
34.82	0	-3.95625e-12	-1.48453e-11	1.71762e-12	3.58979e-13	2.6375e-12	-3.44022e-12	1.32698e-11	6.86048e-12	1.5481e-12	2.51783e-12	-1.24621e-11	-6.71839e-12	-2.92917e-12
34.84	0	4.80384e-12	-8.58807e-12	6.72338e-12	-2.66743e-13	7.01754e-12	-7.82025e-12	6.38683e-12	6.23476e-12	1.5481e-12	5.64644e-12	-7.45629e-12	-9.84699e-12	1.99434e-13
34.86	0	1.04951e-12	2.67489e-12	2.96905e-12	7.86762e-12	7.01754e-12	5.31987e-12	-9.88189e-12	4.98332e-12	9.22377e-13	-1.24994e-11	-4.95341e-12	-2.33835e-12	-9.18637e-12
34.88	0	-7.08485e-12	8.30637e-12	-1.59548e-13	1.03705e-11	1.38605e-12	4.06843e-12	1.29634e-13	2.48044e-12	2.96655e-13	6.40677e-13	-7.45629e-12	2.04169e-12	-2.23265e-11
34.9	0	2.92667e-12	7.97728e-13	4.2205e-12	-8.92465e-13	2.01178e-12	-1.59546e-11	1.38107e-12	3.73188e-12	-4.7091e-12	8.77504e-12	-5.73368e-13	4.54457e-12	-3.55489e-12
34.92	0	1.04951e-12	-3.58231e-12	5.47193e-12	-1.51818e-12	-5.49686e-12	-9.0717e-12	-4.87613e-12	-2.24349e-14	-6.58626e-12	-5.61653e-12	-6.20485e-12	-1.08691e-12	8.25156e-13
34.94	0	-1.70964e-11	3.30061e-12	-3.28815e-12	5.99047e-12	-7.99974e-12	4.69415e-12	3.25823e-12	-1.8996e-12	1.15596e-11	-1.8622e-12	-8.70773e-12	7.90251e-13	-7.30921e-12
34.96	0	1.04951e-12	1.33121e-11	3.59477e-12	2.86186e-12	2.6375e-12	-3.44022e-12	-6.12757e-12	-4.40248e-12	1.09339e-11	5.64644e-12	-1.49649e-11	1.64529e-13	-2.92917e-12
34.98	0	7.93243e-12	-1.07943e-12	7.3491e-12	-8.92465e-13	7.01754e-12	-7.19453e-12	1.29634e-13	9.36337e-12	2.96655e-13	1.49549e-14	-1.74678e-11	2.66742e-12	5.20519e-12
35	0	-3.95625e-12	-1.79739e-11	3.59477e-12	-4.02106e-12	2.6375e-12	-3.11615e-13	9.51544e-12	9.36337e-12	-2.83195e-12	3.14356e-12	-9.95917e-12	1.08018e-11	-2.92917e-12
35.02	0	4.80384e-12	-4.20803e-12	1.0919e-12	-9.65254e-12	-6.74831e-12	-3.44022e-12	8.264e-12	-6.48157e-13	-1.1592e-11	1.62837e-11	-1.12106e-11	6.42173e-12	-5.43205e-12
35.04	0	8.55815e-12	1.42345e-12	1.17291e-11	-8.92465e-13	7.60339e-13	-9.69741e-12	1.07669e-11	2.48044e-12	-2.83195e-12	-1.23648e-12	-1.24621e-11	1.64529e-13	-4.18061e-12
35.06	0	-4.58197e-12	-4.53709e-13	-7.04247e-12	1.85049e-11	1.34617e-13	-7.19453e-12	1.32698e-11	-4.40248e-12	1.03082e-11	-1.06223e-11	-7.45629e-12	-5.46695e-12	-7.30921e-12
35.08	0	-7.71057e-12	3.92633e-12	-7.85263e-13	1.22477e-11	-1.11683e-12	3.14106e-13	1.29634e-13	-6.27964e-12	-5.33483e-12	1.2664e-12	-4.95341e-12	-2.96407e-12	-6.05777e-12
35.1	0	4.80384e-12	-4.53709e-13	6.09765e-12	-8.4011e-12	-2.99398e-12	9.07419e-12	-9.88189e-12	3.73188e-12	-5.33483e-12	5.64644e-12	-3.70197e-12	-4.84123e-12	-6.68349e-12
35.12	0	7.30672e-12	-3.58231e-12	-3.91386e-12	2.86186e-12	1.38605e-12	3.44271e-12	-4.87613e-12	2.48044e-12	-2.20622e-12	-7.49368e-12	-3.07625e-12	8.92461e-12	-1.48179e-11
35.14	0	2.30096e-12	7.68065e-12	4.66173e-13	9.847e-13	-1.11683e-12	-1.40775e-11	1.29634e-13	-1.27388e-12	-9.54781e-13	5.64644e-12	-1.82481e-12	3.29313e-12	-2.92917e-12
35.16	0	-1.45337e-12	8.9321e-12	1.0919e-12	9.847e-13	7.01754e-12	-1.40775e-11	8.264e-12	-5.65392e-12	-3.45767e-12	5.64644e-12	1.92951e-12	-1.29756e-11	-4.26287e-13
35.18	0	-1.45337e-12	1.1435e-11	3.59477e-12	6.61617e-12	6.39182e-12	-5.31738e-12	7.63827e-12	6.03287e-13	-4.08338e-12	-6.86796e-12	-2.45053e-12	-4.61186e-13	-6.68349e-12
35.2	0	-2.07909e-12	5.17777e-12	8.60054e-12	4.1133e-12	-1.74254e-12	-7.19453e-12	-4.96087e-13	-1.8996e-12	2.96655e-13	1.89212e-12	-9.95917e-12	2.66742e-12	-1.16893e-11
35.22	0	1.04951e-12	7.05493e-12	1.92378e-11	1.28734e-11	8.26899e-12	-1.56305e-12	3.88395e-12	-8.1568e-12	-3.45767e-12	1.12779e-11	-1.18363e-11	-3.58979e-12	-2.30345e-12
35.24	0	3.55239e-12	-2.95659e-12	4.66173e-13	1.09962e-11	1.13976e-11	4.69415e-12	8.264e-12	-4.40248e-12	-1.5805e-12	1.49549e-14	-1.43392e-11	3.91885e-12	-2.30345e-12
35.26	0	-3.95625e-12	-1.48453e-11	-1.59548e-13	4.73902e-12	-4.24543e-12	-3.11615e-13	8.264e-12	4.98332e-12	9.05674e-12	-8.74513e-12	-1.62164e-11	5.79601e-12	-7.93493e-12
35.28	0	6.681e-12	-8.58807e-12	1.71762e-12	-8.92465e-13	-7.37402e-12	-2.18877e-12	1.38107e-12	1.85472e-12	2.79954e-12	1.49549e-14	-3.70197e-12	-2.33835e-12	-1.67773e-12
35.3	0	2.30096e-12	-1.35938e-11	4.2205e-12	5.36475e-12	5.7661e-12	-3.11615e-13	-3.62469e-12	4.98332e-12	-9.54781e-13	1.2664e-12	-5.57913e-12	1.64529e-13	-9.81209e-12
35.32	0	-1.27163e-11	-1.29681e-11	1.0919e-12	2.23614e-12	-1.11283e-11	6.5713e-12	2.00679e-12	-2.24349e-14	-7.21198e-12	-1.23648e-12	-3.07625e-12	-2.33835e-12	-9.18637e-12
35.34	0	1.04951e-12	1.42345e-12	1.0919e-12	-2.1439e-12	-1.42569e-11	1.34542e-11	-1.12181e-12	-3.77676e-12	-1.1592e-11	3.14356e-12	1.30379e-12	-1.04727e-11	3.32804e-12
35.36	0	-3.33052e-12	3.92633e-12	2.96905e-12	-8.92465e-13	6.39182e-12	-9.37337e-13	-2.99897e-12	1.229e-12	-2.20622e-12	-5.61653e-12	-5.73368e-13	-3.58979e-12	3.32804e-12
35.38	0	4.23793e-13	-4.20803e-12	2.34333e-12	4.73902e-12	1.20233e-11	-7.19453e-12	8.88972e-12	-2.52531e-12	9.05674e-12	-1.18737e-11	-9.95917e-12	1.26789e-11	-1.16893e-11
35.4	0	1.60668e-11	-7.96235e-12	-2.03671e-12	3.48758e-12	3.26322e-12	-1.03231e-11	-4.25041e-12	-5.65392e-12	2.79954e-12	8.14932e-12	-4.32769e-12	8.29889e-12	-4.18061e-12
35.42	0	1.04353e-11	-6.08519e-12	-4.53959e-12	7.2419e-12	5.14038e-12	-1.47032e-11	-4.96087e-13	8.11193e-12	-6.58626e-12	1.00265e-11	3.80667e-12	-3.58979e-12	-4.80633e-12
35.44	0	-1.02134e-11	-6.71091e-12	4.84621e-12	5.36475e-12	8.26899e-12	5.31987e-12	8.264e-12	8.73765e-12	-2.83195e-12	-7.49368e-12	7.56099e-12	-2.33835e-12	-1.85722e-11
35.46	0	-8.33629e-12	-7.96235e-12	-4.53959e-12	-4.02106e-12	-4.87114e-12	6.5713e-12	8.88972e-12	-1.0034e-11	2.17381e-12	-9.37084e-12	-1.37135e-11	-1.08691e-12	-4.80633e-12
35.48	0	6.681e-12	-1.04652e-11	-1.41098e-12	5.99047e-12	2.6375e-12	-9.37337e-13	1.01412e-11	-1.8996e-12	-4.7091e-12	-3.11365e-12	-6.20485e-12	3.91885e-12	-1.67773e-12
35.5	0	4.23793e-13	5.17777e-12	1.11034e-11	-4.02106e-12	1.38605e-12	-9.37337e-13	7.63827e-12	6.03287e-13	-1.47206e-11	7.5236e-12	-4.95341e-12	-2.33835e-12	-1.05201e-12
35.52	0	-4.58197e-12	3.92633e-12	7.97482e-12	-5.2725e-12	-9.87691e-12	9.69991e-12	-4.96087e-13	-3.77676e-12	-1.5805e-12	5.64644e-12	-9.33345e-12	1.41597e-12	-2.30345e-12
35.54	0	1.29382e-11	-8.58807e-12	1.0919e-12	-2.1439e-12	1.38605e-12	-5.9431e-12	1.29634e-13	6.03287e-13	2.79954e-12	1.89212e-12	-3.07625e-12	-2.33835e-12	5.20519e-12
35.56	0	5.42955e-12	1.42345e-12	3.59477e-12	2.86186e-12	3.26322e-12	3.14106e-13	8.264e-12	4.3576e-12	-9.54781e-13	3.76928e-12	-3.70197e-12	-4.84123e-12	-1.04378e-11
35.58	0	-8.27644e-13	-4.53709e-13	6.09765e-12	9.847e-13	7.60339e-13	1.40799e-11	7.63827e-12	-6.48157e-13	4.05098e-12	-6.1076e-13	1.92951e-12	5.1703e-12	-8.56065e-12
35.6	0	2.92667e-12	1.42345e-12	1.0919e-12	-8.92465e-13	1.38605e-12	9.07419e-12	-2.37325e-12	3.10617e-12	-4.7091e-12	2.51783e-12	3.80667e-12	-3.58979e-12	1.45087e-12
35.62	0	2.92667e-12	8.30637e-12	4.2205e-12	-6.52395e-12	6.39182e-12	-5.9431e-12	-1.05076e-11	9.36337e-12	-5.33483e-12	-6.24224e-12	-1.19909e-12	1.64529e-13	-6.05777e-12
35.64	0	1.04951e-12	2.67489e-12	-2.66243e-12	-4.02106e-12	5.14038e-12	-4.69165e-12	-1.74753e-12	1.85472e-12	5.30242e-12	-6.86796e-12	-2.45053e-12	7.67318e-12	-1.48179e-11
35.66	0	1.04951e-12	3.30061e-12	-5.79103e-12	-4.64678e-12	9.52041e-12	-1.2826e-11	-6.12757e-12	3.10617e-12	9.22377e-13	9.40077e-12	-1.19909e-12	-1.08691e-12	1.99434e-13
35.68	0	-1.45337e-12	5.80349e-12	-3.28815e-12	-8.4011e-12	5.14038e-12	-1.2826e-11	-1.74753e-12	4.3576e-12	2.79954e-12	6.27216e-12	2.55523e-12	-1.08691e-12	-4.80633e-12
35.7	0	-1.58449e-11	8.30637e-12	-2.66243e-12	-4.64678e-12	3.88893e-12	-2.18877e-12	2.63251e-12	-1.8996e-12	-1.5805e-12	-5.61653e-12	3.18095e-12	3.29313e-12	1.45087e-12
35.72	0	-2.07909e-12	7.97728e-13	-5.79103e-12	9.11906e-12	-4.91104e-13	-1.56305e-12	-8.63045e-12	-5.02819e-12	2.17381e-12	-6.24224e-12	-4.32769e-12	3.91885e-12	9.58524e-12
35.74	0	8.55815e-12	1.26864e-11	-1.41098e-12	1.78791e-11	9.52041e-12	-1.09489e-11	-4.96087e-13	1.87492e-11	-2.83195e-12	-1.8622e-12	-3.70197e-12	-6.09267e-12	-1.67773e-12
35.76	0	4.80384e-12	1.26864e-11	-7.85263e-13	9.847e-13	5.14038e-12	-9.37337e-13	2.63251e-12	1.81234e-11	-3.45767e-12	-2.48792e-12	-4.95341e-12	-6.71839e-12	-6.68349e-12
35.78	0	4.80384e-12	1.42345e-12	-3.91386e-12	-6.52395e-12	2.01178e-12	-4.06593e-12	2.63251e-12	2.48044e-12	5.30242e-12	1.89212e-12	2.55523e-12	-7.34411e-12	-4.26287e-13
35.8	0	6.681e-12	3.30061e-12	6.72338e-12	2.23614e-12	1.34617e-13	-8.44598e-12	-4.96087e-13	-2.24349e-14	-2.83195e-12	-1.8622e-12	6.78068e-13	-1.23499e-11	-8.56065e-12
35.82	0	-7.08485e-12	3.30061e-12	-7.85263e-13	3.48758e-12	5.14038e-12	-6.56882e-12	-1.74753e-12	1.85472e-12	-2.83195e-12	1.00265e-11	-4.32769e-12	3.91885e-12	-4.80633e-12
35.84	0	-5.83341e-12	6.42921e-12	-7.66819e-12	-2.1439e-12	2.6375e-12	5.31987e-12	3.25823e-12	-2.52531e-12	7.17958e-12	1.00265e-11	6.78068e-13	2.66742e-12	1.99434e-13
35.86	0	2.30096e-12	-1.07943e-12	2.96905e-12	-4.02106e-12	7.60339e-13	5.94559e-12	6.38683e-12	2.48044e-12	6.55386e-12	8.14932e-12	-3.07625e-12	1.41597e-12	-2.30345e-12
35.88	0	-8.27644e-13	1.72013e-13	6.09765e-12	-3.39534e-12	1.2649e-11	-5.31738e-12	-5.50185e-12	-2.24349e-14	-1.5805e-12	1.89212e-12	-4.95341e-12	6.42173e-12	-4.18061e-12
35.9	0	-5.83341e-12	7.97728e-13	-8.29391e-12	-9.02683e-12	5.7661e-12	-1.56305e-12	-6.75329e-12	-5.65392e-12	3.42526e-12	1.2664e-12	-3.70197e-12	5.1703e-12	2.07659e-12
35.92	0	2.92667e-12	-1.70515e-12	1.71762e-12	5.36475e-12	-4.24543e-12	-5.31738e-12	-4.87613e-12	-1.27388e-12	-9.54781e-13	-1.23648e-12	5.23533e-14	1.41597e-12	8.25156e-13
35.94	0	-8.33629e-12	-4.83375e-12	8.60054e-12	1.6002e-11	-6.12259e-12	-5.9431e-12	-5.50185e-12	2.48044e-12	-5.96055e-12	3.76928e-12	5.68383e-12	9.55033e-12	-7.30921e-12
35.96	0	-6.45912e-12	2.67489e-12	-1.59548e-13	-1.51818e-12	2.6375e-12	-7.19453e-12	3.25823e-12	8.73765e-12	-4.08338e-12	5.64644e-12	9.43815e-12	1.39304e-11	-4.18061e-12
35.98	0	2.92667e-12	1.42345e-12	2.96905e-12	-8.92465e-13	3.26322e-12	5.31987e-12	-1.12181e-12	6.86048e-12	9.22377e-13	6.40677e-13	3.80667e-12	-4.61186e-13	3.95375e-12
36	0	-4.58197e-12	2.67489e-12	2.96905e-12	-2.76962e-12	-4.24543e-12	4.06843e-12	-4.96087e-13	3.10617e-12	-4.7091e-12	-3.11365e-12	1.92951e-12	-1.08691e-12	-1.29407e-11
36.02	0	-8.33629e-12	2.04917e-12	-6.41674e-12	-9.02683e-12	1.34617e-13	2.19126e-12	3.25823e-12	-2.52531e-12	-2.83195e-12	-1.23648e-12	-6.83057e-12	7.90251e-13	-6.05777e-12
36.04	0	4.23793e-13	2.04917e-12	-5.79103e-12	-8.92465e-13	-3.61971e-12	3.14106e-13	1.38107e-12	-6.27964e-12	-6.58626e-12	1.2664e-12	1.30379e-12	-2.96407e-12	-1.67773e-12
36.06	0	-3.33052e-12	3.30061e-12	9.85197e-12	3.48758e-12	-1.17541e-11	-2.18877e-12	7.55349e-13	7.4862e-12	-2.83195e-12	-3.73936e-12	-7.45629e-12	-4.84123e-12	-1.29407e-11
36.08	0	-5.83341e-12	7.68065e-12	6.72338e-12	-9.02683e-12	-1.74254e-12	-3.44022e-12	9.51544e-12	-6.48157e-13	-1.03406e-11	6.40677e-13	-6.83057e-12	2.04169e-12	-1.48179e-11
36.1	0	3.55239e-12	-1.07943e-12	4.2205e-12	-5.89822e-12	1.32747e-11	-9.0717e-12	-1.12181e-12	-8.1568e-12	-5.96055e-12	6.40677e-13	7.56099e-12	7.90251e-13	5.20519e-12
36.12	0	6.05527e-12	-7.96235e-12	2.96905e-12	-1.51818e-12	-4.91104e-13	-4.69165e-12	-9.25617e-12	-5.02819e-12	2.79954e-12	-6.1076e-13	6.78068e-13	1.41597e-12	3.95375e-12
36.14	0	1.67524e-12	-6.08519e-12	-2.03671e-12	-8.92465e-13	-1.05026e-11	5.31987e-12	1.29634e-13	6.86048e-12	-2.83195e-12	-6.1076e-13	-4.95341e-12	7.90251e-13	-6.68349e-12
36.16	0	4.17812e-12	1.42345e-12	1.0919e-12	-2.1439e-12	-3.61971e-12	-5.31738e-12	8.264e-12	5.60905e-12	-1.1592e-11	-3.11365e-12	6.78068e-13	-6.09267e-12	1.45087e-12
36.18	0	2.92667e-12	-1.07943e-12	3.59477e-12	8.49334e-12	1.38605e-12	-4.06593e-12	7.01255e-12	8.73765e-12	-9.54781e-13	5.64644e-12	-5.73368e-13	1.64529e-13	1.99434e-13
36.2	0	-1.02134e-11	1.42345e-12	6.72338e-12	-2.76962e-12	1.38605e-12	5.31987e-12	4.50967e-12	6.03287e-13	-3.29066e-13	6.27216e-12	-9.95917e-12	7.04745e-12	-5.43205e-12
36.22	0	-1.45337e-12	7.97728e-13	-1.59548e-13	-1.15297e-11	7.64326e-12	-6.56882e-12	-4.96087e-13	3.10617e-12	-9.71486e-12	-6.1076e-13	-5.73368e-13	2.04169e-12	3.95375e-12
36.24	0	4.23793e-13	1.42345e-12	6.09765e-12	5.99047e-12	-2.99398e-12	-1.34517e-11	-6.12757e-12	9.98909e-12	-6.58626e-12	5.02071e-12	5.23533e-14	-1.10984e-11	-4.18061e-12
36.26	0	-8.27644e-13	1.26864e-11	5.47193e-12	1.34991e-11	-7.99974e-12	3.14106e-13	8.88972e-12	9.98909e-12	9.22377e-13	5.64644e-12	-3.07625e-12	-7.96983e-12	-1.10635e-11
36.28	0	2.92667e-12	2.04917e-12	-3.91386e-12	1.61042e-12	3.26322e-12	-4.06593e-12	5.76111e-12	3.10617e-12	6.55386e-12	2.51783e-12	1.92951e-12	-4.21551e-12	8.25156e-13
36.3	0	3.55239e-12	-1.48453e-11	-7.66819e-12	4.1133e-12	9.52041e-12	-1.72061e-11	4.50967e-12	-1.19111e-11	-1.22177e-11	6.40677e-13	6.78068e-13	2.66742e-12	7.70807e-12
36.32	0	-5.20769e-12	-1.70515e-12	2.34333e-12	3.58979e-13	7.01754e-12	-5.9431e-12	1.51469e-11	1.85472e-12	-8.46343e-12	1.2664e-12	-1.18363e-11	-3.58979e-12	-2.92917e-12
36.34	0	-4.58197e-12	5.80349e-12	1.0919e-12	-1.0904e-11	7.64326e-12	-3.11615e-13	2.63251e-12	1.18662e-11	-1.5805e-12	-3.73936e-12	-6.20485e-12	-1.67299e-11	-5.43205e-12
36.36	0	5.42955e-12	3.92633e-12	-3.91386e-12	1.61042e-12	1.34617e-13	-2.18877e-12	-1.12181e-12	1.18662e-11	-4.08338e-12	1.89212e-12	1.92951e-12	-1.23499e-11	-1.05201e-12
36.38	0	1.67524e-12	4.55205e-12	-7.04247e-12	2.23614e-12	-4.91104e-13	-2.8145e-12	7.63827e-12	1.06148e-11	-1.03406e-11	1.89212e-12	6.78068e-13	-6.09267e-12	-7.93493e-12
36.4	0	1.04951e-12	4.55205e-12	2.34333e-12	-4.02106e-12	1.38605e-12	-9.69741e-12	5.13539e-12	4.98332e-12	-6.58626e-12	-4.9908e-12	-2.45053e-12	-2.33835e-12	-4.26287e-13
36.42	0	-3.95625e-12	-2.95659e-12	2.34333e-12	1.22477e-11	-4.24543e-12	-3.44022e-12	7.63827e-12	3.10617e-12	1.5481e-12	-6.24224e-12	-3.07625e-12	1.08018e-11	3.95375e-12
36.44	0	-2.70481e-12	6.42921e-12	-4.53959e-12	7.86762e-12	-8.62547e-12	-5.31738e-12	8.88972e-12	-6.48157e-13	-7.21198e-12	-1.8622e-12	-5.57913e-12	2.66742e-12	8.25156e-13
36.46	0	-6.45912e-12	1.01835e-11	-1.59548e-13	5.36475e-12	7.60339e-13	-9.69741e-12	1.38107e-12	-2.52531e-12	-3.45767e-12	6.40677e-13	-6.20485e-12	-5.46695e-12	8.3338e-12
36.48	0	2.92667e-12	7.97728e-13	4.2205e-12	-2.1439e-12	-4.91104e-13	-5.31738e-12	-6.12757e-12	6.03287e-13	-9.54781e-13	3.76928e-12	-3.07625e-12	-7.96983e-12	7.08235e-12
36.5	0	5.42955e-12	5.80349e-12	-1.41098e-12	-2.76962e-12	2.6375e-12	-2.18877e-12	3.88395e-12	3.10617e-12	-2.20622e-12	6.40677e-13	-1.82481e-12	1.41597e-12	-4.18061e-12
36.52	0	-3.33052e-12	7.68065e-12	-4.53959e-12	-9.02683e-12	1.34617e-13	-1.72061e-11	9.51544e-12	1.229e-12	-9.54781e-13	-6.1076e-13	-4.32769e-12	8.92461e-12	-4.80633e-12
36.54	0	3.55239e-12	-2.95659e-12	-6.41674e-12	-3.39534e-12	-4.91104e-13	-9.69741e-12	7.63827e-12	-3.15104e-12	-9.54781e-13	-2.48792e-12	5.68383e-12	7.04745e-12	8.25156e-13
36.56	0	1.16868e-11	-1.04652e-11	4.2205e-12	5.99047e-12	-7.37402e-12	-4.69165e-12	7.01255e-12	-1.56654e-11	-2.20622e-12	-3.11365e-12	8.18671e-12	-5.46695e-12	-7.93493e-12
36.58	0	1.04951e-12	-2.33087e-12	4.66173e-13	-4.02106e-12	7.60339e-13	-1.09489e-11	3.25823e-12	-6.48157e-13	-5.96055e-12	1.2664e-12	2.55523e-12	-1.17241e-11	-3.55489e-12
36.6	0	8.55815e-12	-1.70515e-12	4.84621e-12	-5.89822e-12	4.51466e-12	-2.8145e-12	7.63827e-12	-2.24349e-14	8.43102e-12	1.89212e-12	6.78068e-13	-1.08691e-12	1.45087e-12
36.62	0	5.42955e-12	-2.95659e-12	8.60054e-12	1.09962e-11	5.14038e-12	9.39828e-13	3.25823e-12	-3.15104e-12	6.55386e-12	4.395e-12	3.80667e-12	-4.61186e-13	-5.43205e-12
36.64	0	-3.95625e-12	-2.33087e-12	4.66173e-13	7.2419e-12	1.13976e-11	-1.34517e-11	-2.37325e-12	-2.24349e-14	-2.20622e-12	-2.48792e-12	-3.70197e-12	-4.61186e-13	-2.92917e-12
36.66	0	6.05527e-12	7.97728e-13	9.22626e-12	2.23614e-12	3.26322e-12	-1.15746e-11	2.00679e-12	-2.24349e-14	-4.7091e-12	-8.74513e-12	-4.32769e-12	5.1703e-12	5.83092e-12
36.68	0	9.8096e-12	3.30061e-12	1.23549e-11	-1.51818e-12	5.14038e-12	-3.44022e-12	1.38107e-12	4.3576e-12	-1.5805e-12	-1.23648e-12	6.30955e-12	6.42173e-12	1.99434e-13
36.7	0	-2.70481e-12	2.67489e-12	-8.91963e-12	-4.02106e-12	3.88893e-12	-6.56882e-12	-2.37325e-12	6.23476e-12	9.22377e-13	-6.1076e-13	-3.70197e-12	4.54457e-12	-6.05777e-12
36.72	0	-6.45912e-12	2.04917e-12	-4.53959e-12	2.86186e-12	2.6375e-12	-5.9431e-12	5.13539e-12	4.3576e-12	-1.5805e-12	-6.1076e-13	-5.57913e-12	-3.58979e-12	2.07659e-12
36.74	0	2.92667e-12	-4.20803e-12	3.59477e-12	-2.66743e-13	1.34617e-13	-9.37337e-13	8.88972e-12	-6.48157e-13	-8.46343e-12	3.76928e-12	1.00639e-11	-1.08691e-12	1.45087e-12
36.76	0	-1.27163e-11	-2.33087e-12	5.47193e-12	-1.15297e-11	4.51466e-12	-3.11615e-13	3.25823e-12	-6.48157e-13	-1.22177e-11	-1.23648e-12	-7.45629e-12	-9.22127e-12	-6.05777e-12
36.78	0	-8.33629e-12	1.72013e-13	1.17291e-11	-4.64678e-12	1.20233e-11	-1.56305e-12	1.29634e-13	1.229e-12	9.22377e-13	-4.9908e-12	-2.18479e-11	-7.96983e-12	8.3338e-12
36.8	0	-8.962e-12	2.67489e-12	8.60054e-12	4.1133e-12	2.01178e-12	-3.44022e-12	1.29634e-13	-2.24349e-14	9.22377e-13	4.395e-12	-2.45053e-12	-1.71263e-12	9.58524e-12
36.82	0	-5.20769e-12	1.08093e-11	6.72338e-12	2.23614e-12	-3.61971e-12	-9.0717e-12	1.38107e-12	5.60905e-12	-3.45767e-12	-3.73936e-12	1.75725e-11	-4.61186e-13	-7.30921e-12
36.84	0	-2.70481e-12	2.67489e-12	1.0919e-12	-1.51818e-12	-6.74831e-12	-2.18877e-12	-5.50185e-12	1.18662e-11	-9.54781e-13	-1.8622e-12	6.30955e-12	3.29313e-12	-6.68349e-12
36.86	0	1.04353e-11	-4.20803e-12	8.60054e-12	5.99047e-12	-9.25119e-12	-6.56882e-12	6.38683e-12	-6.90536e-12	1.28111e-11	-2.48792e-12	6.93527e-12	-5.46695e-12	-6.05777e-12
36.88	0	-3.95625e-12	-3.58231e-12	-5.79103e-12	-9.02683e-12	-9.87691e-12	-1.56305e-12	7.01255e-12	-2.24349e-14	-4.7091e-12	-1.1248e-11	6.93527e-12	-8.59555e-12	-7.30921e-12
36.9	0	-3.33052e-12	-4.53709e-13	-7.04247e-12	-2.76962e-12	1.2649e-11	-1.09489e-11	1.38107e-12	1.31177e-11	-9.71486e-12	-6.86796e-12	-1.05849e-11	2.04169e-12	-7.30921e-12
36.92	0	9.8096e-12	5.80349e-12	9.22626e-12	3.48758e-12	1.20233e-11	-1.47032e-11	7.63827e-12	3.73188e-12	-1.5805e-12	-6.24224e-12	-8.70773e-12	7.90251e-13	1.99434e-13
36.94	0	1.04951e-12	7.05493e-12	3.59477e-12	-8.92465e-13	-6.74831e-12	-3.44022e-12	5.76111e-12	-6.48157e-13	4.67669e-12	-9.37084e-12	1.30379e-12	-8.59555e-12	-5.43205e-12
36.96	0	-5.20769e-12	-7.33663e-12	-2.66243e-12	2.86186e-12	-2.99398e-12	2.19126e-12	2.00679e-12	6.86048e-12	1.03082e-11	-6.1076e-13	-5.57913e-12	1.64529e-13	2.07659e-12
36.98	0	5.42955e-12	2.67489e-12	1.11034e-11	2.86186e-12	4.51466e-12	-1.56305e-12	5.13539e-12	-2.24349e-14	1.5481e-12	1.25294e-11	2.55523e-12	5.1703e-12	7.08235e-12
37	0	-8.27644e-13	1.1435e-11	8.60054e-12	2.86186e-12	-3.61971e-12	-7.82025e-12	-2.99897e-12	-1.27388e-12	-3.29066e-13	1.00265e-11	-7.45629e-12	-6.09267e-12	9.58524e-12
37.02	0	-5.20769e-12	5.17777e-12	-4.53959e-12	-4.02106e-12	2.01178e-12	-8.44598e-12	3.88395e-12	5.60905e-12	-9.71486e-12	-8.11941e-12	-1.30878e-11	-4.61186e-13	-1.05201e-12
37.04	0	3.55239e-12	-3.58231e-12	4.66173e-13	6.61617e-12	3.26322e-12	-8.44598e-12	2.63251e-12	-4.40248e-12	-9.54781e-13	-3.73936e-12	-5.73368e-13	2.66742e-12	-4.26287e-13
37.06	0	-5.83341e-12	1.42345e-12	8.60054e-12	-2.66743e-13	4.51466e-12	3.14106e-13	-2.37325e-12	-6.27964e-12	-6.58626e-12	1.49549e-14	-6.20485e-12	2.04169e-12	-4.18061e-12
37.08	0	-4.58197e-12	2.67489e-12	1.71762e-12	-8.4011e-12	1.01461e-11	-5.31738e-12	-2.99897e-12	1.85472e-12	-1.5805e-12	-8.11941e-12	-5.57913e-12	2.66742e-12	-9.18637e-12
37.1	0	1.23125e-11	-2.33087e-12	4.84621e-12	-4.64678e-12	3.26322e-12	2.81699e-12	-4.96087e-13	8.73765e-12	7.17958e-12	-5.61653e-12	1.30379e-12	4.54457e-12	-4.80633e-12
37.12	0	2.30096e-12	6.42921e-12	1.36063e-11	4.1133e-12	7.01754e-12	-4.06593e-12	-2.37325e-12	-1.8996e-12	5.92814e-12	-1.23648e-12	2.55523e-12	-6.09267e-12	-1.05201e-12
37.14	0	-1.08392e-11	7.97728e-13	-2.03671e-12	5.36475e-12	5.7661e-12	-5.9431e-12	2.63251e-12	1.229e-12	-1.5805e-12	1.49549e-14	-3.07625e-12	-5.46695e-12	-2.92917e-12
37.16	0	-4.58197e-12	1.42345e-12	7.97482e-12	-1.51818e-12	-1.74254e-12	-9.69741e-12	-5.50185e-12	7.4862e-12	-9.54781e-13	-2.48792e-12	-2.45053e-12	1.01761e-11	3.95375e-12
37.18	0	-4.58197e-12	1.39379e-11	6.72338e-12	-7.77538e-12	-2.36826e-12	-5.31738e-12	1.38107e-12	4.98332e-12	-1.09663e-11	-8.74513e-12	-3.07625e-12	1.64529e-13	-4.26287e-13
37.2	0	-7.71057e-12	5.80349e-12	-3.91386e-12	4.1133e-12	2.01178e-12	3.14106e-13	4.50967e-12	-6.48157e-13	-9.54781e-13	-7.49368e-12	-4.32769e-12	-7.96983e-12	-4.80633e-12
37.22	0	-8.27644e-13	-5.45947e-12	-1.14225e-11	7.86762e-12	1.07719e-11	-6.56882e-12	7.55349e-13	-1.8996e-12	7.17958e-12	2.51783e-12	-7.45629e-12	7.04745e-12	1.99434e-13
37.24	0	-2.01929e-13	5.17777e-12	-1.59548e-13	1.28734e-11	1.38605e-12	2.19126e-12	7.01255e-12	3.73188e-12	-3.29066e-13	6.40677e-13	-6.83057e-12	2.66742e-12	-6.68349e-12
37.26	0	-7.08485e-12	1.72013e-13	1.11034e-11	1.09962e-11	4.51466e-12	3.14106e-13	4.50967e-12	2.48044e-12	1.15596e-11	-8.74513e-12	-6.83057e-12	-9.22127e-12	-5.43205e-12
37.28	0	-5.83341e-12	-2.95659e-12	5.47193e-12	3.58979e-13	2.01178e-12	-5.31738e-12	6.38683e-12	-2.24349e-14	4.05098e-12	1.2664e-12	7.56099e-12	-4.61186e-13	-4.80633e-12
37.3	0	-4.58197e-12	7.97728e-13	1.23549e-11	5.36475e-12	-5.49686e-12	-4.69165e-12	-1.12181e-12	3.10617e-12	-3.29066e-13	3.14356e-12	1.92951e-12	3.29313e-12	-2.30345e-12
37.32	0	1.04951e-12	1.72013e-13	-1.41098e-12	9.11906e-12	-1.74254e-12	-3.44022e-12	-1.12181e-12	5.60905e-12	7.17958e-12	-5.61653e-12	1.92951e-12	-4.84123e-12	8.25156e-13
37.34	0	6.05527e-12	-1.70515e-12	-5.16531e-12	-1.51818e-12	7.01754e-12	2.19126e-12	1.38107e-12	-6.48157e-13	5.92814e-12	-6.24224e-12	-1.82481e-12	-4.21551e-12	8.25156e-13
37.36	0	4.80384e-12	-2.95659e-12	-3.28815e-12	-9.02683e-12	-2.99398e-12	-6.56882e-12	-4.96087e-13	4.3576e-12	-8.46343e-12	1.06522e-11	6.78068e-13	1.64529e-13	4.57947e-12
37.38	0	2.30096e-12	-7.33663e-12	9.85197e-12	-2.1439e-12	-3.61971e-12	-4.06593e-12	5.13539e-12	1.18662e-11	-7.83771e-12	1.89212e-12	-3.07625e-12	-7.34411e-12	-6.05777e-12
37.4	0	-4.58197e-12	-6.08519e-12	-1.41098e-12	2.86186e-12	-1.11683e-12	-7.82025e-12	1.29634e-13	5.60905e-12	7.17958e-12	1.49549e-14	-3.70197e-12	-9.84699e-12	-4.26287e-13
37.42	0	1.1061e-11	1.42345e-12	1.0919e-12	2.23614e-12	-1.74254e-12	-1.65803e-11	1.29634e-13	-1.8996e-12	9.22377e-13	1.49549e-14	-5.73368e-13	6.42173e-12	-1.05201e-12
37.44	0	1.73182e-11	4.55205e-12	1.71762e-12	2.23614e-12	-2.36826e-12	-5.31738e-12	-3.62469e-12	-2.24349e-14	-9.54781e-13	6.40677e-13	-8.08201e-12	-2.33835e-12	-2.92917e-12
37.46	0	-8.27644e-13	8.9321e-12	-7.85263e-13	2.86186e-12	6.39182e-12	-9.37337e-13	1.9527e-11	8.73765e-12	8.43102e-12	-1.23648e-12	-2.45053e-12	-9.22127e-12	-1.67773e-12
37.48	0	2.30096e-12	1.1435e-11	1.71762e-12	2.86186e-12	-1.11683e-12	-9.69741e-12	1.51469e-11	5.60905e-12	3.42526e-12	4.395e-12	-3.07625e-12	4.54457e-12	5.20519e-12
37.5	0	8.55815e-12	8.9321e-12	-1.59548e-13	-2.1439e-12	-1.74254e-12	-5.31738e-12	-3.62469e-12	-2.52531e-12	-6.58626e-12	-6.1076e-13	-7.45629e-12	-7.96983e-12	1.99434e-13
37.52	0	1.67524e-12	-1.07943e-12	2.34333e-12	2.86186e-12	8.26899e-12	3.44271e-12	-6.75329e-12	7.4862e-12	5.92814e-12	4.395e-12	-8.70773e-12	-1.10984e-11	-5.43205e-12
37.54	0	5.42955e-12	1.72013e-13	1.71762e-12	5.36475e-12	7.60339e-13	-7.82025e-12	2.63251e-12	-4.40248e-12	1.09339e-11	7.5236e-12	2.55523e-12	5.1703e-12	1.14624e-11
37.56	0	4.23793e-13	1.72013e-13	-2.66243e-12	-4.64678e-12	-2.99398e-12	-9.0717e-12	7.55349e-13	-1.19111e-11	2.96655e-13	-7.49368e-12	1.25668e-11	-5.46695e-12	1.08367e-11
37.58	0	-8.962e-12	-6.71091e-12	-1.59548e-13	-2.1439e-12	7.64326e-12	9.39828e-13	3.25823e-12	-2.24349e-14	-2.83195e-12	-8.11941e-12	4.43239e-12	1.41597e-12	-2.92917e-12
37.6	0	4.17812e-12	-1.29681e-11	-1.59548e-13	5.36475e-12	7.60339e-13	-7.82025e-12	1.32698e-11	-1.27388e-12	-9.54781e-13	1.2664e-12	-5.57913e-12	5.79601e-12	-3.55489e-12
37.62	0	1.16868e-11	8.9321e-12	-7.85263e-13	-2.1439e-12	-1.11283e-11	-4.69165e-12	6.38683e-12	3.10617e-12	2.79954e-12	-1.8622e-12	-8.70773e-12	-1.08691e-12	3.32804e-12
37.64	0	-8.27644e-13	2.04917e-12	4.2205e-12	3.48758e-12	1.34617e-13	6.5713e-12	2.00679e-12	1.18662e-11	9.22377e-13	1.49549e-14	5.23533e-14	-1.23499e-11	8.3338e-12
37.66	0	1.67524e-12	-6.08519e-12	-7.85263e-13	9.847e-13	8.26899e-12	2.19126e-12	8.264e-12	-3.77676e-12	1.09339e-11	2.51783e-12	8.18671e-12	3.91885e-12	5.20519e-12
37.68	0	1.67524e-12	7.97728e-13	4.66173e-13	-7.77538e-12	5.7661e-12	-1.03231e-11	1.38107e-12	-5.02819e-12	-7.83771e-12	-1.23648e-12	3.18095e-12	6.42173e-12	-4.80633e-12
37.7	0	-3.95625e-12	2.04917e-12	7.3491e-12	-4.02106e-12	6.39182e-12	-9.0717e-12	3.88395e-12	6.86048e-12	-4.08338e-12	3.76928e-12	-3.70197e-12	-1.71263e-12	-1.2315e-11
37.72	0	-7.71057e-12	-2.33087e-12	2.34333e-12	1.22477e-11	5.7661e-12	-1.2826e-11	6.38683e-12	1.06148e-11	3.42526e-12	-6.1076e-13	-3.70197e-12	8.92461e-12	-1.05201e-12
37.74	0	-1.27163e-11	-4.53709e-13	4.66173e-13	9.74478e-12	1.34617e-13	-1.03231e-11	6.38683e-12	-6.48157e-13	2.96655e-13	-3.73936e-12	-2.45053e-12	2.04169e-12	-2.30345e-12
37.76	0	-7.08485e-12	1.01835e-11	-2.66243e-12	8.49334e-12	-2.36826e-12	5.31987e-12	5.13539e-12	1.12405e-11	-2.20622e-12	-5.61653e-12	-4.95341e-12	-6.71839e-12	-8.56065e-12
37.78	0	-8.33629e-12	-2.95659e-12	1.0919e-12	9.74478e-12	1.45262e-11	2.19126e-12	1.38107e-12	8.11193e-12	-4.08338e-12	-1.06223e-11	-6.83057e-12	2.04169e-12	3.32804e-12
37.8	0	1.04951e-12	7.97728e-13	-2.03671e-12	4.1133e-12	1.13976e-11	-5.31738e-12	6.38683e-12	6.23476e-12	-1.09663e-11	2.51783e-12	3.80667e-12	5.79601e-12	8.95952e-12
37.82	0	4.23793e-13	2.67489e-12	-3.91386e-12	-3.39534e-12	-2.36826e-12	6.5713e-12	5.13539e-12	8.73765e-12	-5.33483e-12	1.2664e-12	2.55523e-12	-7.34411e-12	2.70231e-12
37.84	0	1.04951e-12	7.97728e-13	4.66173e-13	-4.64678e-12	1.34617e-13	9.07419e-12	6.38683e-12	3.73188e-12	1.53139e-11	2.51783e-12	-5.57913e-12	1.41597e-12	5.20519e-12
37.86	0	2.30096e-12	1.42345e-12	8.60054e-12	-7.14966e-12	-1.74254e-12	-2.18877e-12	1.01412e-11	-3.77676e-12	2.79954e-12	6.89788e-12	1.30379e-12	-4.61186e-13	8.95952e-12
37.88	0	-2.07909e-12	7.97728e-13	-7.04247e-12	3.58979e-13	-4.87114e-12	-9.0717e-12	7.55349e-13	-1.8996e-12	-4.7091e-12	-6.1076e-13	1.30379e-12	-1.73556e-11	-5.43205e-12
37.9	0	-2.70481e-12	2.04917e-12	-7.66819e-12	9.847e-13	-3.61971e-12	-8.44598e-12	2.00679e-12	9.36337e-12	4.05098e-12	-6.1076e-13	5.05811e-12	-4.84123e-12	-9.18637e-12
37.92	0	-3.33052e-12	2.67489e-12	4.66173e-13	-4.64678e-12	-4.91104e-13	-9.0717e-12	6.38683e-12	-3.15104e-12	-3.45767e-12	-3.73936e-12	6.78068e-13	6.42173e-12	-3.55489e-12
37.94	0	4.23793e-13	-4.20803e-12	-3.28815e-12	3.48758e-12	-4.87114e-12	-6.56882e-12	8.264e-12	-5.65392e-12	-7.21198e-12	-6.24224e-12	3.18095e-12	7.90251e-13	-4.80633e-12
37.96	0	-3.95625e-12	2.67489e-12	1.0919e-12	1.03705e-11	-2.36826e-12	-1.34517e-11	5.76111e-12	6.03287e-13	5.30242e-12	-1.18737e-11	5.68383e-12	-6.09267e-12	-9.18637e-12
37.98	0	-8.962e-12	-4.53709e-13	6.72338e-12	7.86762e-12	6.39182e-12	-2.8145e-12	4.50967e-12	-3.15104e-12	4.67669e-12	-8.74513e-12	3.18095e-12	-1.08691e-12	-1.05201e-12
38	0	-1.45337e-12	-3.58231e-12	7.97482e-12	3.58979e-13	5.7661e-12	2.81699e-12	3.25823e-12	1.12405e-11	-6.58626e-12	-6.86796e-12	2.55523e-12	2.66742e-12	4.57947e-12
38.02	0	-3.33052e-12	-4.20803e-12	1.71762e-12	7.2419e-12	-3.61971e-12	-9.37337e-13	6.38683e-12	1.37434e-11	3.42526e-12	-1.18737e-11	-6.83057e-12	-1.23499e-11	-7.93493e-12
38.04	0	4.80384e-12	-2.95659e-12	-5.79103e-12	1.09962e-11	-1.11683e-12	-7.19453e-12	-1.12181e-12	-2.24349e-14	2.96655e-13	-3.73936e-12	-4.32769e-12	-4.84123e-12	8.25156e-13
38.06	0	1.23125e-11	-7.96235e-12	-3.91386e-12	2.23614e-12	-4.87114e-12	-7.82025e-12	4.50967e-12	-9.40824e-12	-2.20622e-12	-6.86796e-12	4.43239e-12	-2.96407e-12	-1.05201e-12
38.08	0	6.681e-12	-2.95659e-12	1.71762e-12	7.86762e-12	-3.61971e-12	-2.18877e-12	5.13539e-12	1.85472e-12	-9.54781e-13	4.395e-12	5.23533e-14	-2.96407e-12	-2.92917e-12
38.1	0	1.04951e-12	2.04917e-12	-1.59548e-13	3.48758e-12	1.38605e-12	-9.37337e-13	3.88395e-12	4.98332e-12	2.79954e-12	8.14932e-12	4.43239e-12	1.51818e-11	9.58524e-12
38.12	0	1.04951e-12	-6.71091e-12	-1.59548e-13	-1.02783e-11	-1.11683e-12	-1.03231e-11	7.01255e-12	6.03287e-13	-3.45767e-12	-2.48792e-12	1.00639e-11	1.58075e-11	-1.05201e-12
38.14	0	1.04951e-12	7.97728e-13	9.85197e-12	4.73902e-12	-2.36826e-12	-1.56305e-12	8.264e-12	8.11193e-12	2.17381e-12	-7.49368e-12	-4.32769e-12	-1.71263e-12	-1.35664e-11
38.16	0	-1.08392e-11	-4.53709e-13	-1.59548e-13	7.2419e-12	8.26899e-12	4.69415e-12	3.25823e-12	5.60905e-12	2.17381e-12	-1.8622e-12	-1.82481e-12	1.08018e-11	5.20519e-12
38.18	0	-7.71057e-12	9.55781e-12	-6.41674e-12	5.99047e-12	1.13976e-11	9.39828e-13	-2.37325e-12	-4.40248e-12	2.17381e-12	-1.8622e-12	-1.05849e-11	1.33046e-11	1.33396e-11
38.2	0	2.92667e-12	1.1435e-11	-6.41674e-12	3.48758e-12	2.6375e-12	9.39828e-13	1.32698e-11	6.86048e-12	-3.45767e-12	-3.73936e-12	3.18095e-12	-5.46695e-12	-7.93493e-12
38.22	0	1.67524e-12	7.97728e-13	-4.53959e-12	5.99047e-12	8.26899e-12	-2.18877e-12	1.2644e-11	1.18662e-11	5.30242e-12	-5.61653e-12	6.93527e-12	1.41597e-12	-1.54436e-11
38.24	0	1.04951e-12	-4.53709e-13	-1.59548e-13	1.6002e-11	7.64326e-12	-1.03231e-11	6.38683e-12	-1.8996e-12	-3.29066e-13	-5.61653e-12	-1.05849e-11	1.14275e-11	-1.67773e-12
38.26	0	1.67524e-12	-7.96235e-12	2.96905e-12	1.91306e-11	-4.24543e-12	-5.31738e-12	-3.62469e-12	6.86048e-12	-5.96055e-12	-1.06223e-11	6.78068e-13	2.04169e-12	-4.18061e-12
38.28	0	-3.33052e-12	-4.83375e-12	-1.59548e-13	4.1133e-12	-4.87114e-12	2.81699e-12	-4.96087e-13	8.11193e-12	1.59397e-11	-8.74513e-12	3.18095e-12	-1.79814e-11	-4.80633e-12
38.3	0	-2.07909e-12	-1.70515e-12	-3.28815e-12	-5.89822e-12	7.64326e-12	-5.31738e-12	2.00679e-12	6.03287e-13	-4.08338e-12	-4.36508e-12	4.43239e-12	-2.33835e-12	1.45087e-12
38.32	0	2.92667e-12	3.92633e-12	-3.91386e-12	1.61042e-12	3.26322e-12	-5.31738e-12	3.25823e-12	-2.52531e-12	-1.28435e-11	1.49549e-14	-1.19909e-12	5.1703e-12	-4.26287e-13
38.34	0	-5.20769e-12	-1.70515e-12	-2.66243e-12	5.99047e-12	-6.12259e-12	-6.56882e-12	3.88395e-12	5.60905e-12	1.15596e-11	-1.8622e-12	5.68383e-12	-4.61186e-13	-7.93493e-12
38.36	0	-3.33052e-12	-5.45947e-12	1.11034e-11	-2.66743e-13	1.38605e-12	-9.69741e-12	1.29634e-13	1.229e-12	9.22377e-13	-4.9908e-12	-1.82481e-12	5.79601e-12	1.45087e-12
38.38	0	2.92667e-12	-4.83375e-12	1.23549e-11	-2.66743e-13	1.38605e-12	-3.11615e-13	1.76498e-11	-2.24349e-14	-7.21198e-12	-1.93824e-11	3.18095e-12	1.01761e-11	8.25156e-13
38.4	0	-2.01929e-13	-2.33087e-12	-3.91386e-12	-2.66743e-13	5.14038e-12	2.19126e-12	1.38107e-12	-1.27388e-12	5.92814e-12	-1.68795e-11	6.93527e-12	-5.46695e-12	-1.16893e-11
38.42	0	-1.02134e-11	-4.53709e-13	-1.01711e-11	-1.02783e-11	5.7661e-12	-3.44022e-12	-2.99897e-12	-5.02819e-12	5.92814e-12	-7.49368e-12	4.43239e-12	-2.33835e-12	-4.80633e-12
38.44	0	-2.70481e-12	-4.83375e-12	9.85197e-12	2.23614e-12	4.51466e-12	-3.11615e-13	1.13926e-11	4.3576e-12	-7.21198e-12	-4.36508e-12	2.55523e-12	9.55033e-12	-1.67773e-12
38.46	0	2.30096e-12	-7.96235e-12	-5.16531e-12	4.1133e-12	1.01461e-11	-2.8145e-12	2.63251e-12	-5.02819e-12	5.92814e-12	1.89212e-12	-1.82481e-12	1.41597e-12	-1.48179e-11
38.48	0	-1.20906e-11	-4.20803e-12	-1.01711e-11	-5.2725e-12	3.88893e-12	-1.09489e-11	-6.75329e-12	-1.0034e-11	9.22377e-13	1.49549e-14	-1.82481e-12	-6.09267e-12	-1.05201e-12
38.5	0	-1.14649e-11	2.67489e-12	-1.59548e-13	-3.39534e-12	1.38605e-12	-7.19453e-12	3.88395e-12	-2.52531e-12	-1.34692e-11	-1.43766e-11	5.68383e-12	-4.84123e-12	7.08235e-12
38.52	0	-2.01929e-13	1.72013e-13	1.0919e-12	7.86762e-12	-4.24543e-12	-9.37337e-13	1.57726e-11	8.11193e-12	-6.58626e-12	-1.43766e-11	5.68383e-12	-1.08691e-12	-3.55489e-12
38.54	0	-8.27644e-13	-2.95659e-12	-3.91386e-12	-2.76962e-12	1.13976e-11	2.19126e-12	2.63251e-12	6.03287e-13	-6.58626e-12	-4.36508e-12	1.30379e-12	-4.21551e-12	-1.10635e-11
38.56	0	-2.01929e-13	-2.95659e-12	-2.66243e-12	-8.92465e-13	5.14038e-12	4.06843e-12	8.88972e-12	5.60905e-12	-9.08915e-12	3.76928e-12	-1.82481e-12	8.29889e-12	-5.43205e-12
38.58	0	6.681e-12	-4.20803e-12	-1.41098e-12	1.22477e-11	-1.11683e-12	4.69415e-12	8.264e-12	6.03287e-13	5.30242e-12	1.89212e-12	-3.70197e-12	7.90251e-13	-7.93493e-12
38.6	0	-4.58197e-12	-9.83951e-12	1.0919e-12	1.34991e-11	8.89469e-12	-4.69165e-12	3.25823e-12	6.03287e-13	-3.29066e-13	6.40677e-13	-5.73368e-13	1.64529e-13	-2.92917e-12
38.62	0	-1.3342e-11	7.68065e-12	5.47193e-12	4.73902e-12	4.51466e-12	3.14106e-13	3.88395e-12	-3.15104e-12	-7.21198e-12	-2.48792e-12	3.80667e-12	5.1703e-12	2.70231e-12
38.64	0	-5.20769e-12	1.70665e-11	6.09765e-12	-5.2725e-12	-4.91104e-13	9.39828e-13	3.25823e-12	-6.90536e-12	7.17958e-12	-1.8622e-12	-8.70773e-12	5.1703e-12	-1.67773e-12
38.66	0	-4.58197e-12	2.67489e-12	-7.85263e-13	4.73902e-12	-1.74254e-12	-7.82025e-12	-3.62469e-12	-1.8996e-12	2.17381e-12	-3.11365e-12	-1.12106e-11	1.64529e-13	-1.16893e-11
38.68	0	-5.20769e-12	3.30061e-12	-7.85263e-13	1.16219e-11	5.14038e-12	-1.56305e-12	7.55349e-13	3.10617e-12	-1.09663e-11	1.2664e-12	4.43239e-12	1.41597e-12	-4.26287e-13
38.7	0	-2.70481e-12	1.08093e-11	8.60054e-12	1.22477e-11	-5.49686e-12	-3.11615e-13	1.38955e-11	3.10617e-12	5.30242e-12	-9.37084e-12	6.78068e-13	7.67318e-12	-4.26287e-13
38.72	0	-3.95625e-12	3.30061e-12	6.09765e-12	2.86186e-12	7.60339e-13	-9.69741e-12	-2.99897e-12	3.10617e-12	1.28111e-11	-9.99656e-12	5.23533e-14	-1.08691e-12	8.25156e-13
38.74	0	-7.08485e-12	1.5815e-11	-3.28815e-12	3.48758e-12	3.26322e-12	-5.9431e-12	-1.05076e-11	5.60905e-12	2.96655e-13	-6.1076e-13	2.55523e-12	-2.33835e-12	-4.80633e-12
38.76	0	-5.83341e-12	1.01835e-11	1.71762e-12	9.74478e-12	-1.42569e-11	-7.19453e-12	-1.12181e-12	2.48044e-12	-3.45767e-12	-3.11365e-12	-3.07625e-12	5.79601e-12	-1.67773e-12
38.78	0	-7.71057e-12	5.17777e-12	2.96905e-12	3.48758e-12	-4.24543e-12	-3.44022e-12	1.01412e-11	2.48044e-12	-3.29066e-13	-3.73936e-12	6.78068e-13	1.20532e-11	-2.92917e-12
38.8	0	-1.14649e-11	1.72013e-13	-7.85263e-13	-4.64678e-12	2.6375e-12	3.44271e-12	2.63251e-12	5.60905e-12	2.96655e-13	1.37808e-11	8.81243e-12	-4.84123e-12	4.57947e-12
38.82	0	1.04951e-12	3.92633e-12	-1.41098e-12	-2.66743e-13	-3.61971e-12	-1.56305e-12	-2.37325e-12	4.98332e-12	4.67669e-12	1.2664e-12	1.30379e-12	-4.21551e-12	-6.68349e-12
38.84	0	-8.27644e-13	5.80349e-12	2.34333e-12	4.1133e-12	-5.49686e-12	-1.40775e-11	6.38683e-12	-1.27388e-12	2.17381e-12	-4.36508e-12	-9.95917e-12	-2.96407e-12	-8.56065e-12
38.86	0	-8.27644e-13	4.55205e-12	7.97482e-12	-2.1439e-12	8.89469e-12	-2.8145e-12	7.55349e-13	-3.15104e-12	-3.29066e-13	-3.11365e-12	-3.07625e-12	-4.21551e-12	-4.18061e-12
38.88	0	-8.27644e-13	3.30061e-12	9.22626e-12	3.58979e-13	-9.87691e-12	-1.56305e-12	4.50967e-12	-2.24349e-14	-9.71486e-12	-1.75052e-11	-2.45053e-12	-1.71263e-12	-1.67773e-12
38.9	0	-5.83341e-12	1.20607e-11	-2.03671e-12	-3.39534e-12	-9.25119e-12	-1.09489e-11	2.63251e-12	-1.62912e-11	-9.71486e-12	-8.74513e-12	-8.70773e-12	-6.71839e-12	-1.67773e-12
38.92	0	-1.3342e-11	1.72013e-13	2.96905e-12	-1.51818e-12	3.26322e-12	-7.19453e-12	7.55349e-13	-2.24349e-14	1.5481e-12	3.76928e-12	5.23533e-14	3.29313e-12	1.99434e-13
38.94	0	-5.83341e-12	-3.58231e-12	8.60054e-12	2.86186e-12	1.01461e-11	-2.8145e-12	6.38683e-12	-6.48157e-13	-3.29066e-13	-3.11365e-12	-1.82481e-12	6.42173e-12	2.07659e-12
38.96	0	-7.71057e-12	-1.70515e-12	-7.04247e-12	-3.39534e-12	-5.49686e-12	9.39828e-13	9.51544e-12	-5.02819e-12	-2.83195e-12	-1.23648e-12	-1.43392e-11	8.92461e-12	-9.81209e-12
38.98	0	-1.77221e-11	-6.71091e-12	-1.32997e-11	-8.92465e-13	3.26322e-12	-4.06593e-12	5.13539e-12	1.18662e-11	2.79954e-12	-1.23648e-12	-3.07625e-12	-2.96407e-12	-4.18061e-12
39	0	-1.02134e-11	-3.58231e-12	-1.41098e-12	-1.51818e-12	3.26322e-12	6.5713e-12	1.01412e-11	1.37434e-11	-2.20622e-12	-1.24994e-11	6.30955e-12	-1.67299e-11	8.25156e-13
39.02	0	6.05527e-12	-6.08519e-12	4.66173e-13	4.73902e-12	-7.99974e-12	1.22028e-11	1.38107e-12	-5.65392e-12	-3.45767e-12	-1.1248e-11	-9.95917e-12	-1.08691e-12	-1.04378e-11
39.04	0	1.67524e-12	-2.33087e-12	-8.29391e-12	4.73902e-12	1.01461e-11	1.28285e-11	1.29634e-13	-6.90536e-12	-2.20622e-12	-1.8622e-12	-3.07625e-12	6.42173e-12	-6.68349e-12
39.06	0	-6.45912e-12	-6.71091e-12	6.09765e-12	-1.51818e-12	7.64326e-12	1.34542e-11	2.63251e-12	7.4862e-12	-5.33483e-12	1.06522e-11	2.55523e-12	-3.58979e-12	2.70231e-12
39.08	0	-8.33629e-12	-5.45947e-12	7.3491e-12	-1.51818e-12	-8.62547e-12	-5.9431e-12	-4.96087e-13	4.98332e-12	-9.71486e-12	6.27216e-12	4.43239e-12	-9.22127e-12	-4.18061e-12
39.1	0	-3.95625e-12	-1.70515e-12	-8.91963e-12	3.58979e-13	-1.05026e-11	-1.97089e-11	-3.62469e-12	-8.78252e-12	-4.08338e-12	-2.48792e-12	5.23533e-14	7.04745e-12	-1.67773e-12
39.12	0	1.04951e-12	-4.53709e-13	4.66173e-13	-1.51818e-12	5.7661e-12	-4.06593e-12	-2.99897e-12	1.229e-12	-2.20622e-12	-6.86796e-12	5.23533e-14	5.79601e-12	-1.05201e-12
39.14	0	-2.01929e-13	7.68065e-12	2.96905e-12	-4.02106e-12	2.01178e-12	-4.69165e-12	7.55349e-13	6.03287e-13	-1.09663e-11	-8.11941e-12	1.30379e-12	-1.10984e-11	-6.68349e-12
39.16	0	-2.01929e-13	6.42921e-12	-1.59548e-13	-8.92465e-13	-4.91104e-13	-8.44598e-12	2.63251e-12	-6.90536e-12	-9.08915e-12	-1.62538e-11	-6.83057e-12	1.64529e-13	-1.16893e-11
39.18	0	-7.08485e-12	-4.20803e-12	-6.41674e-12	5.99047e-12	3.88893e-12	-2.18877e-12	-2.99897e-12	4.3576e-12	2.79954e-12	-1.43766e-11	3.18095e-12	-2.33835e-12	1.45087e-12
39.2	0	4.80384e-12	-9.21379e-12	2.96905e-12	5.36475e-12	-5.49686e-12	-3.44022e-12	-6.12757e-12	-2.24349e-14	-6.58626e-12	-1.1248e-11	-1.30878e-11	-7.96983e-12	3.32804e-12
39.22	0	2.30096e-12	1.42345e-12	7.3491e-12	-8.92465e-13	-1.74254e-12	-5.9431e-12	-6.12757e-12	1.229e-12	-5.96055e-12	-4.36508e-12	-1.43392e-11	2.04169e-12	-8.56065e-12
39.24	0	-4.58197e-12	4.55205e-12	1.11034e-11	-2.1439e-12	7.64326e-12	6.5713e-12	1.38107e-12	9.36337e-12	-9.08915e-12	-1.43766e-11	5.23533e-14	-4.61186e-13	1.99434e-13
39.26	0	-3.33052e-12	1.42345e-12	-2.03671e-12	-4.64678e-12	3.26322e-12	9.69991e-12	1.20183e-11	-2.24349e-14	-1.40949e-11	-7.49368e-12	-3.70197e-12	-8.59555e-12	7.08235e-12
39.28	0	-1.08392e-11	1.42345e-12	-2.03671e-12	-2.76962e-12	-5.49686e-12	-1.15746e-11	7.63827e-12	-1.4414e-11	-1.40949e-11	2.51783e-12	-4.32769e-12	1.64529e-13	-7.93493e-12
39.3	0	-2.70481e-12	9.55781e-12	-8.29391e-12	9.11906e-12	9.52041e-12	-1.15746e-11	2.00679e-12	-1.8996e-12	-9.71486e-12	-9.99656e-12	3.80667e-12	-1.71263e-12	-6.05777e-12
39.32	0	2.30096e-12	3.30061e-12	6.72338e-12	5.36475e-12	8.89469e-12	2.19126e-12	8.264e-12	7.4862e-12	-5.96055e-12	-1.18737e-11	3.80667e-12	-1.08691e-12	1.14624e-11
39.34	0	-4.58197e-12	5.80349e-12	4.66173e-13	-7.77538e-12	7.60339e-13	-1.47032e-11	2.00679e-12	-6.48157e-13	-9.08915e-12	-6.1076e-13	-5.73368e-13	-3.58979e-12	3.32804e-12
39.36	0	-4.58197e-12	2.67489e-12	4.66173e-13	-1.51818e-12	-4.87114e-12	-4.06593e-12	-9.88189e-12	1.229e-12	-4.08338e-12	6.40677e-13	1.06896e-11	1.41597e-12	2.70231e-12
39.38	0	2.92667e-12	-4.20803e-12	-3.28815e-12	-3.39534e-12	-6.74831e-12	9.39828e-13	-4.96087e-13	1.229e-12	-1.59721e-11	-6.24224e-12	5.68383e-12	-9.22127e-12	7.08235e-12
39.4	0	-1.45337e-12	-4.83375e-12	-1.07968e-11	9.847e-13	-1.74254e-12	-3.44022e-12	1.07669e-11	-2.52531e-12	-1.09663e-11	6.40677e-13	3.80667e-12	2.66742e-12	-4.80633e-12
39.42	0	-9.58773e-12	-2.95659e-12	-5.16531e-12	9.11906e-12	2.6375e-12	-2.8145e-12	-4.25041e-12	-4.40248e-12	-8.46343e-12	-1.31252e-11	-1.82481e-12	9.55033e-12	-1.41921e-11
39.44	0	-8.962e-12	2.67489e-12	-3.91386e-12	-2.76962e-12	3.26322e-12	4.69415e-12	3.25823e-12	2.48044e-12	-1.1592e-11	-1.37509e-11	7.56099e-12	-7.96983e-12	-1.05201e-12
39.46	0	1.04951e-12	-2.95659e-12	-4.53959e-12	5.99047e-12	-5.49686e-12	7.19702e-12	-1.12181e-12	6.03287e-13	-5.33483e-12	3.14356e-12	1.13153e-11	-1.54785e-11	-7.93493e-12
39.48	0	1.67524e-12	-2.95659e-12	-3.28815e-12	1.22477e-11	-4.91104e-13	4.69415e-12	-9.25617e-12	-1.8996e-12	-3.45767e-12	-1.8622e-12	5.23533e-14	-1.71263e-12	-4.80633e-12
39.5	0	1.04951e-12	1.42345e-12	1.0919e-12	3.48758e-12	5.14038e-12	-9.37337e-13	1.38107e-12	3.73188e-12	-1.09663e-11	-1.06223e-11	5.05811e-12	-6.71839e-12	-8.56065e-12
39.52	0	4.23793e-13	1.01835e-11	-2.03671e-12	1.61042e-12	1.32747e-11	-4.69165e-12	3.25823e-12	-1.8996e-12	6.55386e-12	-6.1076e-13	-3.70197e-12	-3.58979e-12	-1.67773e-12
39.54	0	-2.01929e-13	1.20607e-11	-1.32997e-11	-2.66743e-13	4.51466e-12	2.81699e-12	-7.37901e-12	1.229e-12	1.40625e-11	5.64644e-12	-1.05849e-11	1.01761e-11	-1.67773e-12
39.56	0	-2.01929e-13	1.51893e-11	2.34333e-12	-2.1439e-12	-2.99398e-12	2.19126e-12	-4.25041e-12	7.4862e-12	-8.46343e-12	-8.11941e-12	5.05811e-12	2.66742e-12	3.95375e-12
39.58	0	-4.58197e-12	5.80349e-12	1.0919e-12	-5.89822e-12	7.60339e-13	-3.44022e-12	-2.37325e-12	-1.8996e-12	-1.09663e-11	-3.73936e-12	4.43239e-12	-1.29756e-11	-4.18061e-12
39.6	0	-1.77221e-11	8.30637e-12	-8.29391e-12	4.1133e-12	7.60339e-13	1.56554e-12	-1.05076e-11	-5.65392e-12	3.42526e-12	-3.11365e-12	-6.83057e-12	-6.09267e-12	-1.10635e-11
39.62	0	-6.45912e-12	3.30061e-12	-5.79103e-12	1.03705e-11	4.51466e-12	3.44271e-12	1.38107e-12	3.10617e-12	2.96655e-13	1.2664e-12	-1.19909e-12	6.42173e-12	3.95375e-12
39.64	0	-3.33052e-12	-1.07943e-12	5.47193e-12	-2.66743e-13	7.60339e-13	9.07419e-12	5.13539e-12	-3.15104e-12	-1.47206e-11	6.89788e-12	-3.07625e-12	1.41597e-12	1.99434e-13
39.66	0	4.17812e-12	3.30061e-12	-1.59548e-13	-2.1439e-12	-4.24543e-12	3.14106e-13	-1.74753e-12	-3.15104e-12	-1.03406e-11	5.64644e-12	4.43239e-12	1.08018e-11	8.25156e-13
39.68	0	3.55239e-12	3.30061e-12	-6.41674e-12	-8.4011e-12	1.38605e-12	-1.09489e-11	-8.00473e-12	1.43691e-11	-2.20622e-12	-6.86796e-12	3.80667e-12	6.42173e-12	2.07659e-12
39.7	0	7.30672e-12	-9.83951e-12	-1.59548e-13	-5.2725e-12	1.45262e-11	4.69415e-12	-1.12181e-12	7.4862e-12	-1.09663e-11	-8.11941e-12	-4.95341e-12	-1.17241e-11	1.99434e-13
39.72	0	-6.45912e-12	7.97728e-13	-1.59548e-13	1.09962e-11	5.14038e-12	2.81699e-12	1.38107e-12	-6.27964e-12	-6.58626e-12	8.14932e-12	-6.20485e-12	-6.09267e-12	-2.30345e-12
39.74	0	-9.58773e-12	3.92633e-12	1.71762e-12	-2.76962e-12	4.51466e-12	-1.56305e-12	1.38107e-12	-6.27964e-12	-2.20622e-12	6.40677e-13	5.05811e-12	4.54457e-12	-1.05201e-12
39.76	0	4.17812e-12	-6.08519e-12	-1.59548e-13	-4.64678e-12	7.60339e-13	-3.44022e-12	5.76111e-12	-4.40248e-12	-1.09663e-11	1.89212e-12	1.30379e-12	8.92461e-12	-1.05201e-12
39.78	0	6.681e-12	-1.07943e-12	-2.66243e-12	2.23614e-12	2.6375e-12	3.44271e-12	-2.99897e-12	-6.27964e-12	-1.34692e-11	3.14356e-12	-8.70773e-12	1.41597e-12	1.99434e-13
39.8	0	-2.70481e-12	7.68065e-12	4.2205e-12	3.58979e-13	1.01461e-11	2.19126e-12	-1.12181e-12	-1.27388e-12	-5.96055e-12	-9.37084e-12	-3.07625e-12	5.1703e-12	-1.05201e-12
39.82	0	4.23793e-13	-3.58231e-12	-1.59548e-13	-2.1439e-12	1.39005e-11	6.5713e-12	-2.99897e-12	-6.27964e-12	-1.1592e-11	-2.48792e-12	-4.95341e-12	-7.34411e-12	-4.18061e-12
39.84	0	-3.95625e-12	-4.83375e-12	-8.91963e-12	1.03705e-11	-2.99398e-12	1.09514e-11	-2.37325e-12	-4.40248e-12	-8.46343e-12	1.49549e-14	-3.07625e-12	-1.29756e-11	-1.60693e-11
39.86	0	-7.71057e-12	3.30061e-12	1.71762e-12	2.23614e-12	7.60339e-13	-2.8145e-12	5.13539e-12	3.10617e-12	-2.20622e-12	-1.43766e-11	-9.95917e-12	-6.09267e-12	-4.80633e-12
39.88	0	-8.27644e-13	-1.70515e-12	1.71762e-12	-2.66743e-13	1.13976e-11	-6.56882e-12	-2.99897e-12	8.11193e-12	-9.71486e-12	-4.9908e-12	3.80667e-12	2.04169e-12	5.83092e-12
39.9	0	-9.58773e-12	1.72013e-13	-5.16531e-12	7.2419e-12	-1.11683e-12	-2.8145e-12	-1.67648e-11	-6.48157e-13	-9.08915e-12	5.64644e-12	-4.32769e-12	-4.21551e-12	2.70231e-12
39.92	0	-7.08485e-12	1.26864e-11	4.66173e-13	4.1133e-12	-2.36826e-12	-4.69165e-12	-9.25617e-12	-4.40248e-12	-1.34692e-11	-1.23648e-12	5.23533e-14	7.90251e-13	3.95375e-12
39.94	0	-3.33052e-12	2.04917e-12	1.29806e-11	-6.52395e-12	1.07719e-11	-1.56305e-12	1.07669e-11	-6.48157e-13	-9.71486e-12	-6.86796e-12	1.38182e-11	9.55033e-12	-6.68349e-12
39.96	0	-7.08485e-12	-1.70515e-12	-5.79103e-12	-3.39534e-12	7.01754e-12	1.56554e-12	2.00679e-12	-3.15104e-12	-2.83195e-12	3.76928e-12	1.30379e-12	-9.22127e-12	-4.18061e-12
39.98	0	-6.45912e-12	1.42345e-12	-7.04247e-12	-3.39534e-12	1.34617e-13	-4.69165e-12	-6.12757e-12	-1.27388e-12	-7.21198e-12	-6.24224e-12	8.81243e-12	-7.34411e-12	-2.92917e-12
[truncated: 298,001+ more rows]

## Sheet: Fig5C2
ms	Light stimulation	50VC010Hz10ms_27_2_1_1_I-mon_bc'39.43mW/mm2	Light stimulation	50VC010Hz10ms_28_10_1_1_I-mon_b'7.24mW/mm2	Light stimulation	50VC010Hz10ms_28_2_1_1_I-mon_bc'4.78mW/mm2	Light stimulation	50VC010Hz10ms_28_6_1_1_I-mon_bc'2.49mW/mm2
0.02	0	-6.08519e-12	0	9.74478e-12	0	-5.43205e-12	0	4.3576e-12
0.04	0	3.30061e-12	0	9.11906e-12	0	-1.6695e-11	0	1.06148e-11
0.06	0	3.92633e-12	0	-4.64678e-12	0	-4.80633e-12	0	3.73188e-12
0.08	0	2.04917e-12	0	-5.89822e-12	0	-4.18061e-12	0	3.10617e-12
0.1	0	5.80349e-12	0	2.86186e-12	0	-8.56065e-12	0	5.60905e-12
0.12	0	1.26864e-11	0	-4.02106e-12	0	-5.43205e-12	0	-1.27388e-12
0.14	0	1.42345e-12	0	-5.2725e-12	0	-9.81209e-12	0	4.3576e-12
0.16	0	-7.96235e-12	0	9.847e-13	0	-2.30345e-12	0	1.229e-12
0.18	0	3.92633e-12	0	6.61617e-12	0	-6.05777e-12	0	-1.27388e-12
0.2	0	5.80349e-12	0	-4.64678e-12	0	3.95375e-12	0	-8.1568e-12
0.22	0	-4.53709e-13	0	2.86186e-12	0	-1.04378e-11	0	8.73765e-12
0.24	0	3.30061e-12	0	-1.51818e-12	0	-1.67773e-12	0	-1.27388e-12
0.26	0	1.42345e-12	0	-4.02106e-12	0	-1.05201e-12	0	-5.02819e-12
0.28	0	3.30061e-12	0	-8.92465e-13	0	-7.30921e-12	0	-6.48157e-13
0.3	0	5.17777e-12	0	2.23614e-12	0	-6.05777e-12	0	-3.77676e-12
0.32	0	-4.53709e-13	0	5.36475e-12	0	-6.05777e-12	0	-1.27388e-12
0.34	0	1.42345e-12	0	6.61617e-12	0	-9.18637e-12	0	-7.53108e-12
0.36	0	8.9321e-12	0	4.73902e-12	0	-6.68349e-12	0	6.23476e-12
0.38	0	7.68065e-12	0	3.58979e-13	0	-1.2315e-11	0	8.73765e-12
0.4	0	1.72013e-13	0	7.2419e-12	0	-1.16893e-11	0	6.23476e-12
0.42	0	3.92633e-12	0	1.16219e-11	0	-4.18061e-12	0	6.03287e-13
0.44	0	8.30637e-12	0	9.847e-13	0	-1.05201e-12	0	-5.65392e-12
0.46	0	1.26864e-11	0	5.36475e-12	0	-4.18061e-12	0	-3.77676e-12
0.48	0	3.92633e-12	0	4.73902e-12	0	-1.35664e-11	0	-5.65392e-12
0.5	0	1.42345e-12	0	-4.64678e-12	0	-4.26287e-13	0	-8.78252e-12
0.52	0	7.97728e-13	0	-6.52395e-12	0	2.70231e-12	0	1.85472e-12
0.54	0	-4.20803e-12	0	-2.66743e-13	0	-9.18637e-12	0	3.10617e-12
0.56	0	7.97728e-13	0	-5.89822e-12	0	-1.48179e-11	0	-1.0034e-11
0.58	0	7.97728e-13	0	3.58979e-13	0	-1.05201e-12	0	8.11193e-12
0.6	0	4.55205e-12	0	1.16219e-11	0	-4.80633e-12	0	1.85472e-12
0.62	0	-1.70515e-12	0	6.61617e-12	0	-8.56065e-12	0	-6.27964e-12
0.64	0	8.30637e-12	0	4.1133e-12	0	-4.26287e-13	0	-1.27388e-12
0.66	0	8.9321e-12	0	4.73902e-12	0	-6.05777e-12	0	-2.24349e-14
0.68	0	-1.70515e-12	0	5.99047e-12	0	-8.56065e-12	0	6.86048e-12
0.7	0	2.67489e-12	0	-2.76962e-12	0	-2.92917e-12	0	4.3576e-12
0.72	0	1.01835e-11	0	3.48758e-12	0	-7.93493e-12	0	3.73188e-12
0.74	0	-4.20803e-12	0	-8.92465e-13	0	-4.18061e-12	0	-2.24349e-14
0.76	0	-4.83375e-12	0	-1.02783e-11	0	5.20519e-12	0	-1.27388e-12
0.78	0	-4.53709e-13	0	-4.02106e-12	0	-1.05201e-12	0	-5.65392e-12
0.8	0	1.42345e-12	0	-2.1439e-12	0	-4.18061e-12	0	-6.48157e-13
0.82	0	5.80349e-12	0	-1.27811e-11	0	-4.80633e-12	0	1.229e-12
0.84	0	1.1435e-11	0	-7.14966e-12	0	-1.35664e-11	0	7.4862e-12
0.86	0	2.04917e-12	0	4.73902e-12	0	-1.04378e-11	0	-9.40824e-12
0.88	0	4.55205e-12	0	-1.15297e-11	0	-2.92917e-12	0	-1.06597e-11
0.9	0	1.1435e-11	0	-6.52395e-12	0	-1.05201e-12	0	-9.40824e-12
0.92	0	3.92633e-12	0	-4.64678e-12	0	-2.30345e-12	0	-1.19111e-11
0.94	0	2.67489e-12	0	-2.1439e-12	0	1.99434e-13	0	-1.27388e-12
0.96	0	7.97728e-13	0	-2.76962e-12	0	-7.93493e-12	0	6.03287e-13
0.98	0	4.55205e-12	0	-2.66743e-13	0	-2.30345e-12	0	1.85472e-12
1	0	3.30061e-12	0	-1.51818e-12	0	-7.93493e-12	0	3.10617e-12
1.02	0	1.01835e-11	0	-4.64678e-12	0	-1.67773e-12	0	3.73188e-12
1.04	0	5.80349e-12	0	4.73902e-12	0	-1.67773e-12	0	4.3576e-12
1.06	0	2.67489e-12	0	-8.92465e-13	0	-1.16893e-11	0	-3.77676e-12
1.08	0	7.05493e-12	0	-4.64678e-12	0	-1.67773e-12	0	-4.40248e-12
1.1	0	6.42921e-12	0	9.74478e-12	0	-6.05777e-12	0	-1.27388e-12
1.12	0	2.67489e-12	0	1.16219e-11	0	-1.73207e-11	0	4.3576e-12
1.14	0	-2.95659e-12	0	-5.2725e-12	0	-9.18637e-12	0	-4.40248e-12
1.16	0	-2.33087e-12	0	9.847e-13	0	-9.18637e-12	0	-2.24349e-14
1.18	0	3.30061e-12	0	8.49334e-12	0	-6.05777e-12	0	9.98909e-12
1.2	0	5.17777e-12	0	-2.1439e-12	0	-8.56065e-12	0	5.60905e-12
1.22	0	5.17777e-12	0	2.23614e-12	0	-8.56065e-12	0	-2.52531e-12
1.24	0	-3.58231e-12	0	9.847e-13	0	-2.30345e-12	0	-6.48157e-13
1.26	0	1.42345e-12	0	-9.02683e-12	0	-2.92917e-12	0	7.4862e-12
1.28	0	1.08093e-11	0	-1.02783e-11	0	-9.81209e-12	0	1.229e-12
1.3	0	7.05493e-12	0	2.23614e-12	0	1.45087e-12	0	1.85472e-12
1.32	0	3.30061e-12	0	2.86186e-12	0	-1.05201e-12	0	-1.27388e-12
1.34	0	5.80349e-12	0	2.86186e-12	0	2.70231e-12	0	-5.02819e-12
1.36	0	3.30061e-12	0	-2.1439e-12	0	1.99434e-13	0	-6.48157e-13
1.38	0	2.67489e-12	0	-5.89822e-12	0	-6.05777e-12	0	3.73188e-12
1.4	0	8.30637e-12	0	-2.76962e-12	0	-4.80633e-12	0	3.73188e-12
1.42	0	3.92633e-12	0	-7.77538e-12	0	-8.56065e-12	0	6.86048e-12
1.44	0	-4.20803e-12	0	-9.02683e-12	0	-1.60693e-11	0	1.06148e-11
1.46	0	2.04917e-12	0	-3.39534e-12	0	-4.26287e-13	0	-6.90536e-12
1.48	0	2.04917e-12	0	9.11906e-12	0	2.70231e-12	0	-1.12854e-11
1.5	0	-4.83375e-12	0	5.99047e-12	0	-1.48179e-11	0	6.03287e-13
1.52	0	1.72013e-13	0	4.1133e-12	0	1.99434e-13	0	3.10617e-12
1.54	0	3.30061e-12	0	2.23614e-12	0	5.20519e-12	0	-6.27964e-12
1.56	0	5.17777e-12	0	-9.65254e-12	0	-3.55489e-12	0	1.85472e-12
1.58	0	-1.07943e-12	0	3.58979e-13	0	-7.93493e-12	0	3.73188e-12
1.6	0	-1.70515e-12	0	1.03705e-11	0	-4.80633e-12	0	8.73765e-12
1.62	0	-1.70515e-12	0	-5.89822e-12	0	-6.05777e-12	0	1.18662e-11
1.64	0	-1.29681e-11	0	-7.14966e-12	0	-7.93493e-12	0	5.60905e-12
1.66	0	-1.70515e-12	0	7.86762e-12	0	-7.30921e-12	0	4.3576e-12
1.68	0	-8.58807e-12	0	-3.39534e-12	0	-9.81209e-12	0	1.31177e-11
1.7	0	-4.20803e-12	0	3.58979e-13	0	-1.60693e-11	0	1.12405e-11
1.72	0	-2.33087e-12	0	5.36475e-12	0	-1.35664e-11	0	-6.48157e-13
1.74	0	-7.33663e-12	0	-2.76962e-12	0	-4.18061e-12	0	2.48044e-12
1.76	0	-4.83375e-12	0	-1.34069e-11	0	-8.56065e-12	0	4.98332e-12
1.78	0	-1.07943e-12	0	-4.64678e-12	0	-1.05201e-12	0	-4.40248e-12
1.8	0	-6.08519e-12	0	5.99047e-12	0	-4.18061e-12	0	-1.8996e-12
1.82	0	-1.35938e-11	0	-2.1439e-12	0	-8.56065e-12	0	-1.31626e-11
1.84	0	-4.83375e-12	0	9.847e-13	0	-1.67773e-12	0	-4.00685e-11
1.86	0	2.04917e-12	0	5.99047e-12	0	3.32804e-12	0	-4.82029e-11
1.88	0	-4.83375e-12	0	-8.92465e-13	0	-6.68349e-12	0	-6.69745e-11
1.9	0	-1.07943e-12	0	-2.1439e-12	0	-1.2315e-11	0	-9.07519e-11
1.92	0	2.67489e-12	0	1.22477e-11	0	-7.93493e-12	0	-8.44947e-11
1.94	0	7.97728e-13	0	6.61617e-12	0	-1.6695e-11	0	-8.13661e-11
1.96	0	1.72013e-13	0	-2.76962e-12	0	-8.56065e-12	0	-8.69975e-11
1.98	0	-6.08519e-12	0	-2.1439e-12	0	-8.56065e-12	0	-7.76117e-11
2	0	-9.83951e-12	0	-1.71612e-11	0	-4.80633e-12	0	-6.63488e-11
2.02	0	-1.07943e-12	0	-1.46583e-11	0	-2.92917e-12	0	-6.38459e-11
2.04	0	-6.08519e-12	0	-5.2725e-12	0	1.99434e-13	0	-5.82144e-11
2.06	0	9.55781e-12	0	-9.02683e-12	0	2.70231e-12	0	-5.75887e-11
2.08	0	1.26864e-11	0	-6.52395e-12	0	1.99434e-13	0	-5.88401e-11
2.1	0	8.30637e-12	0	5.36475e-12	0	-1.04378e-11	0	-5.008e-11
2.12	0	6.42921e-12	0	-2.66743e-13	0	-5.43205e-12	0	-3.69399e-11
2.14	0	2.14465e-11	0	9.847e-13	0	1.45087e-12	0	-3.69399e-11
2.16	0	6.42921e-12	0	-2.76962e-12	0	-1.67773e-12	0	-3.4437e-11
2.18	0	-1.07943e-12	0	-5.89822e-12	0	-1.35664e-11	0	-2.69284e-11
2.2	0	1.72013e-13	0	-4.02106e-12	0	-1.10635e-11	0	-3.4437e-11
2.22	0	-1.07943e-12	0	4.1133e-12	0	-8.56065e-12	0	-3.06827e-11
2.24	0	-3.58231e-12	0	-2.1439e-12	0	-2.30345e-12	0	-1.94198e-11
2.26	0	2.67489e-12	0	-1.21554e-11	0	-1.10635e-11	0	-1.25368e-11
2.28	0	7.97728e-13	0	-3.39534e-12	0	1.45087e-12	0	-1.56654e-11
2.3	0	-2.33087e-12	0	-5.89822e-12	0	7.08235e-12	0	-1.12854e-11
2.32	0	9.55781e-12	0	-3.39534e-12	0	4.57947e-12	0	-7.53108e-12
2.34	0	2.04917e-12	0	-2.66743e-13	0	4.57947e-12	0	-2.12969e-11
2.36	0	-6.71091e-12	0	2.23614e-12	0	6.45663e-12	0	-1.56654e-11
2.38	0	1.72013e-13	0	9.847e-13	0	-2.92917e-12	0	-1.12854e-11
2.4	0	-1.70515e-12	0	9.847e-13	0	-4.18061e-12	0	-1.25368e-11
2.42	0	-4.83375e-12	0	-1.51818e-12	0	-4.26287e-13	0	-8.1568e-12
2.44	0	5.80349e-12	0	1.61042e-12	0	7.70807e-12	0	-4.40248e-12
2.46	0	-4.53709e-13	0	-2.66743e-13	0	4.57947e-12	0	-1.25368e-11
2.48	0	-4.53709e-13	0	-4.02106e-12	0	-8.56065e-12	0	-1.50397e-11
2.5	0	7.05493e-12	0	-2.1439e-12	0	-9.81209e-12	0	-5.65392e-12
2.52	0	5.17777e-12	0	-2.1439e-12	0	-1.67773e-12	0	-2.52531e-12
2.54	0	5.80349e-12	0	-8.92465e-13	0	-2.30345e-12	0	-8.78252e-12
2.56	0	3.30061e-12	0	-6.52395e-12	0	-3.55489e-12	0	-2.52531e-12
2.58	0	-2.95659e-12	0	4.73902e-12	0	2.07659e-12	0	-6.48157e-13
2.6	0	-2.33087e-12	0	4.73902e-12	0	1.20881e-11	0	-6.90536e-12
2.62	0	3.92633e-12	0	9.847e-13	0	-1.67773e-12	0	1.229e-12
2.64	0	6.42921e-12	0	2.86186e-12	0	-7.93493e-12	0	-1.8996e-12
2.66	0	2.67489e-12	0	3.48758e-12	0	-5.43205e-12	0	-4.40248e-12
2.68	0	1.08093e-11	0	1.61042e-12	0	-3.55489e-12	0	-9.40824e-12
2.7	0	7.05493e-12	0	1.61042e-12	0	-2.30345e-12	0	-6.27964e-12
2.72	0	-7.96235e-12	0	-6.52395e-12	0	8.3338e-12	0	-1.12854e-11
2.74	0	2.04917e-12	0	-6.52395e-12	0	-6.05777e-12	0	-2.52531e-12
2.76	0	3.30061e-12	0	1.61042e-12	0	-6.68349e-12	0	-2.24349e-14
2.78	0	1.72013e-13	0	-1.51818e-12	0	-2.92917e-12	0	-7.53108e-12
2.8	0	-1.70515e-12	0	-1.02783e-11	0	-4.18061e-12	0	-5.65392e-12
2.82	0	1.01835e-11	0	3.48758e-12	0	-5.43205e-12	0	-8.1568e-12
2.84	0	7.97728e-13	0	5.36475e-12	0	4.57947e-12	0	-6.27964e-12
2.86	0	2.67489e-12	0	-2.76962e-12	0	8.25156e-13	0	-1.06597e-11
2.88	0	1.1435e-11	0	-2.76962e-12	0	-4.26287e-13	0	1.85472e-12
2.9	0	1.72013e-13	0	2.23614e-12	0	6.45663e-12	0	1.229e-12
2.92	0	5.80349e-12	0	-5.2725e-12	0	3.32804e-12	0	-5.02819e-12
2.94	0	1.08093e-11	0	1.09962e-11	0	-9.18637e-12	0	-9.40824e-12
2.96	0	-1.70515e-12	0	6.61617e-12	0	-1.67773e-12	0	-8.78252e-12
2.98	0	-4.20803e-12	0	-1.27811e-11	0	4.57947e-12	0	-1.27388e-12
3	0	6.42921e-12	0	9.847e-13	0	-2.30345e-12	0	3.10617e-12
3.02	0	-4.53709e-13	0	1.22477e-11	0	2.07659e-12	0	2.48044e-12
3.04	0	-4.53709e-13	0	6.61617e-12	0	5.83092e-12	0	-3.15104e-12
3.06	0	9.55781e-12	0	-1.51818e-12	0	2.70231e-12	0	-3.15104e-12
3.08	0	7.68065e-12	0	4.73902e-12	0	5.20519e-12	0	2.48044e-12
3.1	0	1.72013e-13	0	-8.92465e-13	0	4.57947e-12	0	-3.77676e-12
3.12	0	-1.23424e-11	0	8.49334e-12	0	3.95375e-12	0	-3.15104e-12
3.14	0	-9.21379e-12	0	5.99047e-12	0	-1.05201e-12	0	1.06148e-11
3.16	0	-1.07943e-12	0	-8.92465e-13	0	-4.26287e-13	0	7.4862e-12
3.18	0	8.30637e-12	0	-8.4011e-12	0	1.45087e-12	0	1.85472e-12
3.2	0	5.17777e-12	0	3.58979e-13	0	2.70231e-12	0	5.60905e-12
3.22	0	-4.20803e-12	0	3.48758e-12	0	5.83092e-12	0	-1.27388e-12
3.24	0	-1.70515e-12	0	2.23614e-12	0	-1.67773e-12	0	-5.02819e-12
3.26	0	6.42921e-12	0	2.86186e-12	0	-1.10635e-11	0	1.85472e-12
3.28	0	7.97728e-13	0	-2.1439e-12	0	8.95952e-12	0	6.03287e-13
3.3	0	-6.71091e-12	0	-7.77538e-12	0	1.39653e-11	0	-8.78252e-12
3.32	0	1.72013e-13	0	-4.02106e-12	0	-9.18637e-12	0	-5.02819e-12
3.34	0	-1.07943e-12	0	-5.2725e-12	0	-4.80633e-12	0	-5.02819e-12
3.36	0	-1.70515e-12	0	-9.65254e-12	0	-4.26287e-13	0	-1.8996e-12
3.38	0	8.30637e-12	0	-4.02106e-12	0	-1.05201e-12	0	3.10617e-12
3.4	0	-1.07943e-12	0	-2.66743e-13	0	-4.26287e-13	0	-5.65392e-12
3.42	0	-4.20803e-12	0	-2.1439e-12	0	1.99434e-13	0	-1.27388e-12
3.44	0	-4.20803e-12	0	-8.92465e-13	0	-7.30921e-12	0	1.229e-12
3.46	0	-1.70515e-12	0	-2.66743e-13	0	-1.67773e-12	0	3.73188e-12
3.48	0	4.55205e-12	0	-2.1439e-12	0	1.8971e-11	0	1.85472e-12
3.5	0	5.17777e-12	0	-4.02106e-12	0	9.58524e-12	0	-1.27388e-12
3.52	0	3.92633e-12	0	-6.52395e-12	0	-5.43205e-12	0	-1.06597e-11
3.54	0	-1.70515e-12	0	-8.4011e-12	0	8.25156e-13	0	-2.52531e-12
3.56	0	5.17777e-12	0	9.847e-13	0	-1.67773e-12	0	5.60905e-12
3.58	0	1.1435e-11	0	1.61042e-12	0	-6.05777e-12	0	-6.48157e-13
3.6	0	2.67489e-12	0	-2.66743e-13	0	-2.30345e-12	0	-6.90536e-12
3.62	0	-1.1091e-11	0	-1.21554e-11	0	3.95375e-12	0	4.98332e-12
3.64	0	-4.20803e-12	0	-1.02783e-11	0	-1.05201e-12	0	1.06148e-11
3.66	0	-4.20803e-12	0	4.1133e-12	0	-4.26287e-13	0	-1.8996e-12
3.68	0	-1.07943e-12	0	9.11906e-12	0	2.70231e-12	0	5.60905e-12
3.7	0	7.97728e-13	0	-2.1439e-12	0	-2.30345e-12	0	3.73188e-12
3.72	0	5.17777e-12	0	-2.76962e-12	0	3.32804e-12	0	6.03287e-13
3.74	0	-6.71091e-12	0	2.23614e-12	0	1.70939e-11	0	-8.78252e-12
3.76	0	-1.70515e-12	0	-2.76962e-12	0	-2.92917e-12	0	-6.90536e-12
3.78	0	2.67489e-12	0	3.48758e-12	0	-3.55489e-12	0	6.86048e-12
3.8	0	1.72013e-13	0	1.61042e-12	0	5.83092e-12	0	1.229e-12
3.82	0	7.97728e-13	0	-2.76962e-12	0	-4.80633e-12	0	6.03287e-13
3.84	0	1.01835e-11	0	3.48758e-12	0	6.45663e-12	0	-7.53108e-12
3.86	0	-2.95659e-12	0	-4.02106e-12	0	8.95952e-12	0	-6.90536e-12
3.88	0	-7.96235e-12	0	-1.46583e-11	0	1.99434e-13	0	-1.27388e-12
3.9	0	-3.58231e-12	0	-7.77538e-12	0	-3.55489e-12	0	-6.48157e-13
3.92	0	-1.70515e-12	0	5.99047e-12	0	9.58524e-12	0	3.10617e-12
3.94	0	-4.53709e-13	0	-5.2725e-12	0	5.83092e-12	0	-2.24349e-14
3.96	0	7.68065e-12	0	-5.89822e-12	0	-6.05777e-12	0	-3.77676e-12
3.98	0	-4.53709e-13	0	-3.39534e-12	0	1.45087e-12	0	2.48044e-12
4	0	-7.33663e-12	0	-7.14966e-12	0	5.83092e-12	0	1.85472e-12
4.02	0	6.42921e-12	0	9.847e-13	0	1.99434e-13	0	6.23476e-12
4.04	0	8.30637e-12	0	-2.76962e-12	0	7.08235e-12	0	8.73765e-12
4.06	0	-2.95659e-12	0	-5.89822e-12	0	1.45087e-12	0	-9.40824e-12
4.08	0	-8.58807e-12	0	3.48758e-12	0	-1.05201e-12	0	-3.15104e-12
4.1	0	-3.58231e-12	0	2.86186e-12	0	2.70231e-12	0	-2.24349e-14
4.12	0	-7.33663e-12	0	-2.76962e-12	0	7.08235e-12	0	-2.52531e-12
4.14	0	-7.33663e-12	0	-4.02106e-12	0	7.08235e-12	0	-4.40248e-12
4.16	0	-3.58231e-12	0	3.48758e-12	0	2.07659e-12	0	4.98332e-12
4.18	0	-2.33087e-12	0	2.23614e-12	0	5.20519e-12	0	-5.02819e-12
4.2	0	3.30061e-12	0	-9.65254e-12	0	-2.30345e-12	0	2.48044e-12
4.22	0	-1.70515e-12	0	-4.02106e-12	0	2.70231e-12	0	4.3576e-12
4.24	0	-9.83951e-12	0	-1.21554e-11	0	8.95952e-12	0	-1.62912e-11
4.26	0	-4.53709e-13	0	-1.02783e-11	0	-1.05201e-12	0	-9.40824e-12
4.28	0	5.17777e-12	0	-1.51818e-12	0	-7.93493e-12	0	1.2492e-11
4.3	0	-1.70515e-12	0	-2.1439e-12	0	8.25156e-13	0	9.98909e-12
4.32	0	-6.71091e-12	0	-1.0904e-11	0	-1.05201e-12	0	-1.8996e-12
4.34	0	5.80349e-12	0	-6.52395e-12	0	-3.55489e-12	0	-6.90536e-12
4.36	0	7.05493e-12	0	-4.02106e-12	0	1.08367e-11	0	-1.27388e-12
4.38	0	-7.96235e-12	0	-9.02683e-12	0	1.14624e-11	0	4.3576e-12
4.4	0	1.42345e-12	0	2.23614e-12	0	1.99434e-13	0	8.11193e-12
4.42	0	-4.53709e-13	0	5.99047e-12	0	-5.43205e-12	0	6.86048e-12
4.44	0	-2.33087e-12	0	4.1133e-12	0	-1.05201e-12	0	2.48044e-12
4.46	0	8.9321e-12	0	2.23614e-12	0	2.07659e-12	0	6.86048e-12
4.48	0	8.9321e-12	0	3.48758e-12	0	7.70807e-12	0	4.3576e-12
4.5	0	2.04917e-12	0	-1.51818e-12	0	3.32804e-12	0	-1.19111e-11
4.52	0	-6.08519e-12	0	-1.21554e-11	0	3.32804e-12	0	-4.40248e-12
4.54	0	-7.96235e-12	0	-4.02106e-12	0	7.08235e-12	0	8.73765e-12
4.56	0	5.80349e-12	0	-2.1439e-12	0	4.57947e-12	0	-1.27388e-12
4.58	0	8.30637e-12	0	-5.89822e-12	0	-3.55489e-12	0	-8.1568e-12
4.6	0	5.17777e-12	0	-3.39534e-12	0	3.95375e-12	0	2.48044e-12
4.62	0	3.30061e-12	0	-1.51818e-12	0	3.95375e-12	0	-2.24349e-14
4.64	0	-1.70515e-12	0	-7.77538e-12	0	-3.55489e-12	0	-2.52531e-12
4.66	0	-6.71091e-12	0	-6.52395e-12	0	-2.92917e-12	0	1.2492e-11
4.68	0	-1.48453e-11	0	4.1133e-12	0	-6.05777e-12	0	1.229e-12
4.7	0	1.72013e-13	0	9.11906e-12	0	-7.30921e-12	0	-5.65392e-12
4.72	0	1.72013e-13	0	3.48758e-12	0	-2.92917e-12	0	3.10617e-12
4.74	0	-3.58231e-12	0	-6.52395e-12	0	1.45087e-12	0	1.85472e-12
4.76	0	8.30637e-12	0	-6.52395e-12	0	2.70231e-12	0	-3.15104e-12
4.78	0	1.01835e-11	0	-2.76962e-12	0	-1.67773e-12	0	7.4862e-12
4.8	0	-2.33087e-12	0	-4.64678e-12	0	-7.30921e-12	0	-2.24349e-14
4.82	0	7.97728e-13	0	-4.64678e-12	0	-1.2315e-11	0	-5.02819e-12
4.84	0	3.30061e-12	0	-1.21554e-11	0	5.20519e-12	0	7.4862e-12
4.86	0	-6.71091e-12	0	-4.02106e-12	0	1.0211e-11	0	3.10617e-12
4.88	0	7.97728e-13	0	-2.76962e-12	0	1.99434e-13	0	-6.27964e-12
4.9	0	9.55781e-12	0	-1.15297e-11	0	-1.2315e-11	0	-3.15104e-12
4.92	0	2.67489e-12	0	-7.77538e-12	0	-9.18637e-12	0	-2.24349e-14
4.94	0	-1.35938e-11	0	-3.39534e-12	0	-7.93493e-12	0	-1.0034e-11
4.96	0	3.30061e-12	0	-1.02783e-11	0	2.70231e-12	0	1.85472e-12
4.98	0	-9.83951e-12	0	-1.02783e-11	0	5.83092e-12	0	1.229e-12
5	0	-9.83951e-12	0	-2.66743e-13	0	2.70231e-12	0	-5.65392e-12
5.02	0	7.68065e-12	0	-1.21554e-11	0	-1.67773e-12	0	4.3576e-12
5.04	0	9.55781e-12	0	3.58979e-13	0	8.95952e-12	0	4.98332e-12
5.06	0	-1.07943e-12	0	-2.1439e-12	0	4.57947e-12	0	-2.52531e-12
5.08	0	1.01835e-11	0	-9.02683e-12	0	-4.26287e-13	0	3.10617e-12
5.1	0	6.42921e-12	0	-9.02683e-12	0	-4.26287e-13	0	7.4862e-12
5.12	0	-9.21379e-12	0	-2.76962e-12	0	-1.29407e-11	0	2.48044e-12
5.14	0	4.55205e-12	0	-8.92465e-13	0	-6.68349e-12	0	5.60905e-12
5.16	0	8.9321e-12	0	-2.76962e-12	0	5.83092e-12	0	5.60905e-12
5.18	0	-6.71091e-12	0	-1.21554e-11	0	3.95375e-12	0	-6.90536e-12
5.2	0	2.67489e-12	0	-1.02783e-11	0	-4.26287e-13	0	-1.8996e-12
5.22	0	7.97728e-13	0	-2.76962e-12	0	8.25156e-13	0	7.4862e-12
5.24	0	-9.83951e-12	0	-1.51818e-12	0	-2.92917e-12	0	1.229e-12
5.26	0	2.67489e-12	0	-9.02683e-12	0	-5.43205e-12	0	-1.27388e-12
5.28	0	1.64407e-11	0	-1.0904e-11	0	-5.43205e-12	0	2.48044e-12
5.3	0	-1.70515e-12	0	-5.2725e-12	0	-4.18061e-12	0	-5.65392e-12
5.32	0	-1.35938e-11	0	-6.52395e-12	0	-1.05201e-12	0	-2.52531e-12
5.34	0	2.04917e-12	0	-8.4011e-12	0	3.32804e-12	0	3.10617e-12
5.36	0	2.04917e-12	0	-1.51818e-12	0	1.45087e-12	0	1.85472e-12
5.38	0	2.67489e-12	0	-2.66743e-13	0	2.07659e-12	0	-2.24349e-14
5.4	0	1.01835e-11	0	6.61617e-12	0	-6.05777e-12	0	1.18662e-11
5.42	0	2.67489e-12	0	-2.76962e-12	0	1.99434e-13	0	4.3576e-12
5.44	0	7.97728e-13	0	-9.65254e-12	0	2.07659e-12	0	2.48044e-12
5.46	0	6.42921e-12	0	-3.39534e-12	0	-1.67773e-12	0	-2.24349e-14
5.48	0	5.80349e-12	0	-2.66743e-13	0	-1.67773e-12	0	-1.27388e-12
5.5	0	-2.33087e-12	0	-2.1439e-12	0	-1.2315e-11	0	-2.52531e-12
5.52	0	3.30061e-12	0	-4.64678e-12	0	-1.29407e-11	0	8.73765e-12
5.54	0	3.92633e-12	0	-2.1439e-12	0	-7.30921e-12	0	4.98332e-12
5.56	0	-6.71091e-12	0	4.1133e-12	0	-4.26287e-13	0	-2.24349e-14
5.58	0	-1.1091e-11	0	5.36475e-12	0	-4.18061e-12	0	4.98332e-12
5.6	0	-1.70515e-12	0	-9.65254e-12	0	-1.16893e-11	0	-4.40248e-12
5.62	0	-4.20803e-12	0	2.86186e-12	0	-1.05201e-12	0	-1.0034e-11
5.64	0	-3.58231e-12	0	3.48758e-12	0	2.70231e-12	0	-1.27388e-12
5.66	0	-4.20803e-12	0	-8.92465e-13	0	-1.67773e-12	0	1.229e-12
5.68	0	-1.07943e-12	0	-4.02106e-12	0	-4.26287e-13	0	-1.37883e-11
5.7	0	4.55205e-12	0	-5.2725e-12	0	1.99434e-13	0	-1.06597e-11
5.72	0	1.01835e-11	0	-2.1439e-12	0	7.70807e-12	0	8.73765e-12
5.74	0	2.04917e-12	0	-2.1439e-12	0	6.45663e-12	0	-2.24349e-14
5.76	0	-1.23424e-11	0	5.36475e-12	0	-1.67773e-12	0	-1.27388e-12
5.78	0	-1.70515e-12	0	4.1133e-12	0	2.07659e-12	0	1.229e-12
5.8	0	3.92633e-12	0	2.86186e-12	0	8.25156e-13	0	-5.65392e-12
5.82	0	-3.58231e-12	0	5.36475e-12	0	1.45087e-12	0	1.85472e-12
5.84	0	-1.07943e-12	0	2.23614e-12	0	1.99434e-13	0	1.229e-12
5.86	0	2.04917e-12	0	-4.64678e-12	0	7.08235e-12	0	-9.40824e-12
5.88	0	-3.58231e-12	0	7.86762e-12	0	1.0211e-11	0	6.03287e-13
5.9	0	-2.33087e-12	0	9.11906e-12	0	2.07659e-12	0	1.2492e-11
5.92	0	-3.58231e-12	0	-8.92465e-13	0	8.25156e-13	0	-3.15104e-12
5.94	0	-6.71091e-12	0	3.48758e-12	0	-5.43205e-12	0	-6.90536e-12
5.96	0	-5.45947e-12	0	-2.66743e-13	0	-3.55489e-12	0	-2.52531e-12
5.98	0	-1.07943e-12	0	9.847e-13	0	-4.18061e-12	0	-4.40248e-12
6	0	-3.58231e-12	0	3.48758e-12	0	2.07659e-12	0	-5.02819e-12
6.02	0	5.80349e-12	0	3.58979e-13	0	8.3338e-12	0	4.98332e-12
6.04	0	1.42345e-12	0	-1.34069e-11	0	8.3338e-12	0	-4.40248e-12
6.06	0	-1.70515e-12	0	7.86762e-12	0	-1.67773e-12	0	-2.24349e-14
6.08	0	-7.96235e-12	0	1.03705e-11	0	6.45663e-12	0	3.10617e-12
6.1	0	-8.58807e-12	0	3.48758e-12	0	5.20519e-12	0	-8.78252e-12
6.12	0	1.42345e-12	0	5.99047e-12	0	3.95375e-12	0	-8.1568e-12
6.14	0	1.42345e-12	0	6.61617e-12	0	1.14624e-11	0	-5.65392e-12
6.16	0	-3.58231e-12	0	-4.02106e-12	0	1.33396e-11	0	-6.48157e-13
6.18	0	-4.83375e-12	0	-5.2725e-12	0	1.99434e-13	0	-1.27388e-12
6.2	0	-2.33087e-12	0	1.61042e-12	0	5.20519e-12	0	-2.24349e-14
6.22	0	5.17777e-12	0	6.61617e-12	0	1.39653e-11	0	-6.27964e-12
6.24	0	-5.45947e-12	0	4.1133e-12	0	8.25156e-13	0	-2.52531e-12
6.26	0	5.80349e-12	0	-2.1439e-12	0	7.08235e-12	0	6.23476e-12
6.28	0	-7.33663e-12	0	2.86186e-12	0	7.08235e-12	0	6.03287e-13
6.3	0	-1.17167e-11	0	4.1133e-12	0	-4.26287e-13	0	-6.90536e-12
6.32	0	-2.33087e-12	0	7.86762e-12	0	-1.04378e-11	0	1.229e-12
6.34	0	1.72013e-13	0	-2.66743e-13	0	-1.04378e-11	0	-3.15104e-12
6.36	0	2.67489e-12	0	-9.02683e-12	0	-2.30345e-12	0	-6.27964e-12
6.38	0	-4.83375e-12	0	3.48758e-12	0	3.95375e-12	0	8.73765e-12
6.4	0	5.17777e-12	0	7.2419e-12	0	-4.26287e-13	0	9.98909e-12
6.42	0	7.68065e-12	0	3.58979e-13	0	2.70231e-12	0	-1.27388e-12
6.44	0	-2.33087e-12	0	2.86186e-12	0	-6.68349e-12	0	-6.48157e-13
6.46	0	2.67489e-12	0	-2.66743e-13	0	-3.55489e-12	0	7.4862e-12
6.48	0	1.72013e-13	0	-9.02683e-12	0	3.32804e-12	0	-6.48157e-13
6.5	0	-7.33663e-12	0	-2.76962e-12	0	-6.68349e-12	0	4.98332e-12
6.52	0	-2.33087e-12	0	1.16219e-11	0	8.3338e-12	0	1.18662e-11
6.54	0	2.67489e-12	0	3.48758e-12	0	3.32804e-12	0	-5.65392e-12
6.56	0	1.72013e-13	0	-8.4011e-12	0	3.32804e-12	0	-6.48157e-13
6.58	0	1.42345e-12	0	-4.02106e-12	0	8.95952e-12	0	1.229e-12
6.6	0	1.72013e-13	0	2.86186e-12	0	7.70807e-12	0	1.06148e-11
6.62	0	-4.20803e-12	0	3.48758e-12	0	-7.93493e-12	0	1.49949e-11
6.64	0	-7.33663e-12	0	9.847e-13	0	-6.05777e-12	0	-2.52531e-12
6.66	0	-7.96235e-12	0	6.61617e-12	0	3.32804e-12	0	-1.25368e-11
6.68	0	5.17777e-12	0	2.86186e-12	0	-7.30921e-12	0	3.10617e-12
6.7	0	1.1435e-11	0	-1.51818e-12	0	-2.30345e-12	0	8.73765e-12
6.72	0	-6.71091e-12	0	-8.92465e-13	0	2.70231e-12	0	4.98332e-12
6.74	0	-6.08519e-12	0	-2.1439e-12	0	-1.29407e-11	0	5.60905e-12
6.76	0	2.04917e-12	0	2.23614e-12	0	-1.48179e-11	0	8.73765e-12
6.78	0	7.97728e-13	0	9.847e-13	0	4.57947e-12	0	-3.15104e-12
6.8	0	2.04917e-12	0	-5.89822e-12	0	1.45087e-12	0	-4.40248e-12
6.82	0	3.30061e-12	0	4.73902e-12	0	-1.29407e-11	0	-6.48157e-13
6.84	0	1.72013e-13	0	-8.92465e-13	0	-1.67773e-12	0	8.11193e-12
6.86	0	-7.96235e-12	0	-8.92465e-13	0	9.58524e-12	0	3.10617e-12
6.88	0	-2.95659e-12	0	9.847e-13	0	2.70231e-12	0	1.06148e-11
6.9	0	1.08093e-11	0	4.73902e-12	0	5.83092e-12	0	3.10617e-12
6.92	0	2.67489e-12	0	2.23614e-12	0	5.83092e-12	0	-1.50397e-11
6.94	0	-4.20803e-12	0	2.86186e-12	0	-7.93493e-12	0	-5.02819e-12
6.96	0	5.17777e-12	0	6.61617e-12	0	-4.18061e-12	0	-1.27388e-12
6.98	0	8.30637e-12	0	-4.02106e-12	0	-1.67773e-12	0	3.10617e-12
7	0	1.1435e-11	0	9.847e-13	0	-7.30921e-12	0	-1.27388e-12
7.02	0	8.30637e-12	0	1.28734e-11	0	-1.67773e-12	0	1.229e-12
7.04	0	-1.07943e-12	0	5.36475e-12	0	-4.18061e-12	0	-1.8996e-12
7.06	0	-4.20803e-12	0	-2.1439e-12	0	-1.10635e-11	0	-3.15104e-12
7.08	0	8.9321e-12	0	5.99047e-12	0	-6.68349e-12	0	4.98332e-12
7.1	0	2.04917e-12	0	-2.1439e-12	0	-1.67773e-12	0	-4.40248e-12
7.12	0	-1.70515e-12	0	-1.0904e-11	0	-4.26287e-13	0	5.60905e-12
7.14	0	2.67489e-12	0	4.1133e-12	0	7.70807e-12	0	3.73188e-12
7.16	0	-1.07943e-12	0	9.847e-13	0	1.99434e-13	0	-2.24349e-14
7.18	0	2.04917e-12	0	-3.39534e-12	0	-7.30921e-12	0	1.74977e-11
7.2	0	-4.53709e-13	0	2.23614e-12	0	8.25156e-13	0	1.06148e-11
7.22	0	1.72013e-13	0	1.03705e-11	0	-7.93493e-12	0	6.23476e-12
7.24	0	4.55205e-12	0	-2.76962e-12	0	-1.54436e-11	0	-1.27388e-12
7.26	0	5.17777e-12	0	-7.77538e-12	0	5.83092e-12	0	1.85472e-12
7.28	0	8.9321e-12	0	7.2419e-12	0	8.3338e-12	0	1.229e-12
7.3	0	-1.17167e-11	0	9.847e-13	0	-1.54436e-11	0	-5.65392e-12
7.32	0	1.72013e-13	0	-1.27811e-11	0	-5.43205e-12	0	6.03287e-13
7.34	0	9.55781e-12	0	2.23614e-12	0	-2.30345e-12	0	5.60905e-12
7.36	0	8.30637e-12	0	9.847e-13	0	-1.29407e-11	0	9.98909e-12
7.38	0	7.05493e-12	0	-4.02106e-12	0	-1.16893e-11	0	1.85472e-12
7.4	0	-2.95659e-12	0	1.91306e-11	0	-2.92917e-12	0	-6.27964e-12
7.42	0	-4.53709e-13	0	9.11906e-12	0	1.99434e-13	0	2.48044e-12
7.44	0	7.05493e-12	0	3.48758e-12	0	2.70231e-12	0	1.12405e-11
7.46	0	3.30061e-12	0	1.16219e-11	0	2.70231e-12	0	-2.52531e-12
7.48	0	-1.07943e-12	0	1.34991e-11	0	-5.43205e-12	0	-2.52531e-12
7.5	0	-2.33087e-12	0	-1.51818e-12	0	-1.10635e-11	0	6.23476e-12
7.52	0	-6.08519e-12	0	5.99047e-12	0	-3.55489e-12	0	8.11193e-12
7.54	0	5.80349e-12	0	9.11906e-12	0	5.83092e-12	0	5.60905e-12
7.56	0	1.20607e-11	0	-3.39534e-12	0	2.07659e-12	0	-3.15104e-12
7.58	0	1.76922e-11	0	1.03705e-11	0	1.99434e-13	0	-3.15104e-12
7.6	0	8.30637e-12	0	1.03705e-11	0	2.70231e-12	0	2.48044e-12
7.62	0	3.30061e-12	0	-8.4011e-12	0	3.95375e-12	0	-5.02819e-12
7.64	0	-4.83375e-12	0	-7.77538e-12	0	2.70231e-12	0	-1.27388e-12
7.66	0	2.04917e-12	0	2.86186e-12	0	-2.92917e-12	0	-7.53108e-12
7.68	0	1.33121e-11	0	-3.39534e-12	0	-1.16893e-11	0	-1.25368e-11
7.7	0	2.67489e-12	0	-1.02783e-11	0	-1.29407e-11	0	-9.40824e-12
7.72	0	3.92633e-12	0	7.2419e-12	0	2.07659e-12	0	-1.0034e-11
7.74	0	-1.70515e-12	0	6.61617e-12	0	2.07659e-12	0	-2.52531e-12
7.76	0	6.42921e-12	0	-1.40326e-11	0	-2.30345e-12	0	-1.8996e-12
7.78	0	2.01951e-11	0	3.58979e-13	0	1.99434e-13	0	-8.1568e-12
7.8	0	1.51893e-11	0	1.41248e-11	0	4.57947e-12	0	-4.40248e-12
7.82	0	2.67489e-12	0	4.73902e-12	0	2.07659e-12	0	-1.27388e-12
7.84	0	7.05493e-12	0	4.73902e-12	0	-5.43205e-12	0	-2.52531e-12
7.86	0	7.68065e-12	0	-2.66743e-13	0	2.07659e-12	0	-6.27964e-12
7.88	0	1.72013e-13	0	-5.2725e-12	0	-2.92917e-12	0	-1.06597e-11
7.9	0	4.55205e-12	0	5.36475e-12	0	-7.30921e-12	0	-5.02819e-12
7.92	0	1.01835e-11	0	7.2419e-12	0	-1.05201e-12	0	1.229e-12
7.94	0	4.55205e-12	0	3.48758e-12	0	-4.80633e-12	0	-3.15104e-12
7.96	0	6.42921e-12	0	-2.66743e-13	0	-4.18061e-12	0	4.3576e-12
7.98	0	5.80349e-12	0	-2.66743e-13	0	4.57947e-12	0	4.98332e-12
8	0	-1.70515e-12	0	-8.92465e-13	0	-4.80633e-12	0	9.36337e-12
8.02	0	-4.83375e-12	0	-6.52395e-12	0	-1.67773e-12	0	6.03287e-13
8.04	0	5.80349e-12	0	-2.76962e-12	0	3.32804e-12	0	1.229e-12
8.06	0	2.04917e-12	0	5.99047e-12	0	1.99434e-13	0	1.229e-12
8.08	0	3.30061e-12	0	3.48758e-12	0	-6.05777e-12	0	-8.78252e-12
8.1	0	3.92633e-12	0	1.28734e-11	0	-2.92917e-12	0	-6.48157e-13
8.12	0	2.04917e-12	0	4.1133e-12	0	-7.30921e-12	0	1.12405e-11
8.14	0	-1.70515e-12	0	-1.0904e-11	0	-1.16893e-11	0	-6.48157e-13
8.16	0	1.42345e-12	0	-8.92465e-13	0	-1.05201e-12	0	-3.15104e-12
8.18	0	3.30061e-12	0	4.73902e-12	0	5.20519e-12	0	-6.90536e-12
8.2	0	6.42921e-12	0	-2.76962e-12	0	5.83092e-12	0	4.98332e-12
8.22	0	-4.83375e-12	0	9.11906e-12	0	1.20881e-11	0	2.48044e-12
8.24	0	-8.58807e-12	0	1.03705e-11	0	8.25156e-13	0	8.11193e-12
8.26	0	7.05493e-12	0	-4.02106e-12	0	-6.68349e-12	0	9.36337e-12
8.28	0	4.55205e-12	0	-2.1439e-12	0	5.20519e-12	0	1.85472e-12
8.3	0	-9.21379e-12	0	2.23614e-12	0	-1.05201e-12	0	-1.27388e-12
8.32	0	1.72013e-13	0	4.1133e-12	0	-1.16893e-11	0	1.85472e-12
8.34	0	7.97728e-13	0	-5.2725e-12	0	5.20519e-12	0	-6.27964e-12
8.36	0	-9.83951e-12	0	2.86186e-12	0	3.95375e-12	0	-6.48157e-13
8.38	0	2.04917e-12	0	-2.76962e-12	0	-1.10635e-11	0	6.86048e-12
8.4	0	3.92633e-12	0	-5.89822e-12	0	-2.92917e-12	0	1.12405e-11
8.42	0	-1.70515e-12	0	4.1133e-12	0	3.95375e-12	0	8.11193e-12
8.44	0	-3.58231e-12	0	-9.65254e-12	0	-6.68349e-12	0	1.2492e-11
8.46	0	-6.71091e-12	0	-1.5284e-11	0	-4.26287e-13	0	6.03287e-13
8.48	0	-8.58807e-12	0	-2.1439e-12	0	2.70231e-12	0	3.10617e-12
8.5	0	-1.07943e-12	0	-1.51818e-12	0	8.25156e-13	0	3.10617e-12
8.52	0	-1.70515e-12	0	-6.52395e-12	0	-7.93493e-12	0	-7.53108e-12
8.54	0	-2.95659e-12	0	4.73902e-12	0	5.20519e-12	0	1.229e-12
8.56	0	5.17777e-12	0	2.86186e-12	0	-1.67773e-12	0	7.4862e-12
8.58	0	3.92633e-12	0	-5.2725e-12	0	-9.81209e-12	0	6.03287e-13
8.6	0	1.72013e-13	0	4.73902e-12	0	3.32804e-12	0	6.86048e-12
8.62	0	4.55205e-12	0	5.36475e-12	0	1.33396e-11	0	-6.48157e-13
8.64	0	-7.96235e-12	0	-7.77538e-12	0	2.07659e-12	0	-2.52531e-12
8.66	0	-1.85996e-11	0	-6.52395e-12	0	2.70231e-12	0	5.60905e-12
8.68	0	-1.42196e-11	0	4.1133e-12	0	5.83092e-12	0	3.73188e-12
8.7	0	-4.53709e-13	0	-8.4011e-12	0	1.45087e-12	0	-6.48157e-13
8.72	0	-5.45947e-12	0	-5.89822e-12	0	1.27138e-11	0	-4.40248e-12
8.74	0	-8.58807e-12	0	6.61617e-12	0	1.4591e-11	0	-5.02819e-12
8.76	0	-4.20803e-12	0	-5.89822e-12	0	-1.05201e-12	0	-5.02819e-12
8.78	0	-5.45947e-12	0	-1.34069e-11	0	7.08235e-12	0	6.03287e-13
8.8	0	-1.23424e-11	0	5.99047e-12	0	4.57947e-12	0	8.11193e-12
8.82	0	-8.58807e-12	0	1.61042e-12	0	-1.16893e-11	0	-2.52531e-12
8.84	0	-7.33663e-12	0	-2.1439e-12	0	-7.30921e-12	0	-1.8996e-12
8.86	0	-8.58807e-12	0	5.36475e-12	0	8.95952e-12	0	5.60905e-12
8.88	0	-6.71091e-12	0	4.1133e-12	0	2.07659e-12	0	1.229e-12
8.9	0	1.72013e-13	0	-2.1439e-12	0	-5.43205e-12	0	-6.48157e-13
8.92	0	-6.08519e-12	0	4.73902e-12	0	1.58424e-11	0	-4.40248e-12
8.94	0	8.9321e-12	0	-1.51818e-12	0	5.20519e-12	0	-1.06597e-11
8.96	0	7.68065e-12	0	-2.1439e-12	0	-2.92917e-12	0	-2.24349e-14
8.98	0	-2.33087e-12	0	1.61042e-12	0	8.3338e-12	0	2.48044e-12
9	0	-4.20803e-12	0	-5.89822e-12	0	7.70807e-12	0	-5.02819e-12
9.02	0	1.72013e-13	0	-5.2725e-12	0	-5.43205e-12	0	-3.15104e-12
9.04	0	-6.71091e-12	0	7.86762e-12	0	7.08235e-12	0	5.60905e-12
9.06	0	-4.53709e-13	0	1.72534e-11	0	1.27138e-11	0	9.36337e-12
9.08	0	2.04917e-12	0	-1.51818e-12	0	-1.29407e-11	0	-1.27388e-12
9.1	0	5.80349e-12	0	-1.27811e-11	0	-6.05777e-12	0	-1.27388e-12
9.12	0	6.42921e-12	0	3.58979e-13	0	5.83092e-12	0	-6.27964e-12
9.14	0	1.42345e-12	0	1.22477e-11	0	1.99434e-13	0	-8.1568e-12
9.16	0	1.42345e-12	0	1.03705e-11	0	-7.93493e-12	0	1.229e-12
9.18	0	1.20607e-11	0	5.99047e-12	0	1.20881e-11	0	-6.48157e-13
9.2	0	7.97728e-13	0	5.36475e-12	0	4.57947e-12	0	-5.65392e-12
9.22	0	-7.96235e-12	0	4.1133e-12	0	-1.29407e-11	0	-1.8996e-12
9.24	0	3.30061e-12	0	2.86186e-12	0	-7.93493e-12	0	-3.15104e-12
9.26	0	5.80349e-12	0	-3.39534e-12	0	-4.26287e-13	0	-4.40248e-12
9.28	0	-8.58807e-12	0	-7.14966e-12	0	4.57947e-12	0	-2.24349e-14
9.3	0	-1.60967e-11	0	2.23614e-12	0	1.08367e-11	0	-5.02819e-12
9.32	0	2.04917e-12	0	-2.66743e-13	0	1.33396e-11	0	-1.06597e-11
9.34	0	8.9321e-12	0	-4.64678e-12	0	9.58524e-12	0	6.03287e-13
9.36	0	-7.96235e-12	0	-2.1439e-12	0	5.83092e-12	0	6.86048e-12
9.38	0	-6.71091e-12	0	9.847e-13	0	2.07659e-12	0	-7.53108e-12
9.4	0	-4.83375e-12	0	-5.89822e-12	0	7.08235e-12	0	-5.65392e-12
9.42	0	-7.33663e-12	0	4.73902e-12	0	5.20519e-12	0	7.4862e-12
9.44	0	-2.95659e-12	0	-3.39534e-12	0	1.99434e-13	0	5.60905e-12
9.46	0	-2.95659e-12	0	-4.64678e-12	0	-1.48179e-11	0	3.10617e-12
9.48	0	-7.96235e-12	0	4.73902e-12	0	-1.29407e-11	0	-2.24349e-14
9.5	0	-1.1091e-11	0	6.61617e-12	0	6.45663e-12	0	-9.40824e-12
9.52	0	-7.33663e-12	0	-6.52395e-12	0	5.20519e-12	0	-1.25368e-11
9.54	0	3.30061e-12	0	-1.34069e-11	0	-1.67773e-12	0	-1.31626e-11
9.56	0	2.04917e-12	0	-5.2725e-12	0	2.07659e-12	0	3.73188e-12
9.58	0	-4.53709e-13	0	-2.1439e-12	0	2.70231e-12	0	3.73188e-12
9.6	0	-1.07943e-12	0	5.99047e-12	0	-9.18637e-12	0	-1.27388e-12
9.62	0	-2.33087e-12	0	3.48758e-12	0	-5.43205e-12	0	-1.27388e-12
9.64	0	-9.21379e-12	0	-5.2725e-12	0	8.25156e-13	0	-6.48157e-13
9.66	0	-1.1091e-11	0	-8.92465e-13	0	1.99434e-13	0	-1.27388e-12
9.68	0	3.30061e-12	0	2.86186e-12	0	1.45087e-12	0	-1.27388e-12
9.7	0	1.01835e-11	0	-2.1439e-12	0	8.25156e-13	0	-1.25368e-11
9.72	0	6.42921e-12	0	2.23614e-12	0	-1.67773e-12	0	-4.40248e-12
9.74	0	-4.53709e-13	0	5.36475e-12	0	1.99434e-13	0	-6.48157e-13
9.76	0	-2.33087e-12	0	-3.39534e-12	0	2.70231e-12	0	1.06148e-11
9.78	0	-6.08519e-12	0	-7.77538e-12	0	1.99434e-13	0	9.36337e-12
9.8	0	-2.33087e-12	0	-1.02783e-11	0	4.57947e-12	0	2.48044e-12
9.82	0	7.97728e-13	0	2.86186e-12	0	3.32804e-12	0	-2.52531e-12
9.84	0	-4.83375e-12	0	5.36475e-12	0	1.99434e-13	0	-2.24349e-14
9.86	0	-6.08519e-12	0	-4.02106e-12	0	1.14624e-11	0	6.03287e-13
9.88	0	1.33121e-11	0	-1.02783e-11	0	8.95952e-12	0	-1.31626e-11
9.9	0	5.17777e-12	0	-9.65254e-12	0	1.45087e-12	0	-1.25368e-11
9.92	0	-1.79739e-11	0	-8.92465e-13	0	4.57947e-12	0	6.03287e-13
9.94	0	-1.29681e-11	0	-8.92465e-13	0	5.20519e-12	0	-2.52531e-12
9.96	0	-4.20803e-12	0	3.58979e-13	0	2.07659e-12	0	-9.40824e-12
9.98	0	-6.08519e-12	0	-9.65254e-12	0	-1.67773e-12	0	-2.24349e-14
10	0	-2.33087e-12	0	-9.02683e-12	0	8.3338e-12	0	-3.15104e-12
10.02	0	8.30637e-12	0	2.86186e-12	0	8.25156e-13	0	-6.27964e-12
10.04	0	-4.83375e-12	0	-8.92465e-13	0	-9.81209e-12	0	-6.48157e-13
10.06	0	-6.71091e-12	0	-4.02106e-12	0	3.32804e-12	0	3.73188e-12
10.08	0	3.92633e-12	0	9.11906e-12	0	1.20881e-11	0	5.60905e-12
10.1	0	-8.58807e-12	0	9.11906e-12	0	3.95375e-12	0	-5.65392e-12
10.12	0	-1.17167e-11	0	5.99047e-12	0	-4.26287e-13	0	-5.65392e-12
10.14	0	5.17777e-12	0	-4.02106e-12	0	-7.30921e-12	0	-7.53108e-12
10.16	0	-1.07943e-12	0	-5.2725e-12	0	5.83092e-12	0	-1.12854e-11
10.18	0	-1.35938e-11	0	6.61617e-12	0	-4.18061e-12	0	-5.65392e-12
10.2	0	-6.08519e-12	0	-2.1439e-12	0	-1.04378e-11	0	-6.90536e-12
10.22	0	-7.96235e-12	0	-6.52395e-12	0	4.57947e-12	0	-1.27388e-12
10.24	0	-4.83375e-12	0	5.99047e-12	0	4.57947e-12	0	1.229e-12
10.26	0	-7.33663e-12	0	5.36475e-12	0	1.99434e-13	0	6.03287e-13
10.28	0	5.17777e-12	0	4.1133e-12	0	5.83092e-12	0	-8.78252e-12
10.3	0	1.42345e-12	0	-1.51818e-12	0	9.58524e-12	0	-1.27388e-12
10.32	0	2.67489e-12	0	-8.92465e-13	0	2.70231e-12	0	-3.77676e-12
10.34	0	3.92633e-12	0	-4.02106e-12	0	1.99434e-13	0	-4.40248e-12
10.36	0	-4.53709e-13	0	-4.02106e-12	0	-4.18061e-12	0	-2.52531e-12
10.38	0	1.42345e-12	0	9.11906e-12	0	-4.18061e-12	0	-1.0034e-11
10.4	0	1.08093e-11	0	-1.51818e-12	0	-5.43205e-12	0	-1.8996e-12
10.42	0	1.42345e-12	0	-8.4011e-12	0	7.70807e-12	0	6.03287e-13
10.44	0	-1.17167e-11	0	6.61617e-12	0	1.0211e-11	0	-8.1568e-12
10.46	0	2.67489e-12	0	-4.64678e-12	0	7.08235e-12	0	-1.8996e-12
10.48	0	3.30061e-12	0	-1.21554e-11	0	8.25156e-13	0	-8.1568e-12
10.5	0	-2.95659e-12	0	-2.1439e-12	0	4.57947e-12	0	-1.31626e-11
10.52	0	1.72013e-13	0	3.58979e-13	0	5.20519e-12	0	-4.40248e-12
10.54	0	6.42921e-12	0	-8.92465e-13	0	7.08235e-12	0	-8.1568e-12
10.56	0	1.72013e-13	0	3.58979e-13	0	8.3338e-12	0	-7.53108e-12
10.58	0	2.04917e-12	0	-5.89822e-12	0	4.57947e-12	0	-5.65392e-12
10.6	0	2.67489e-12	0	-1.02783e-11	0	8.25156e-13	0	1.229e-12
10.62	0	1.72013e-13	0	5.99047e-12	0	2.07659e-12	0	1.43691e-11
10.64	0	2.67489e-12	0	-6.52395e-12	0	2.07659e-12	0	3.73188e-12
10.66	0	-6.71091e-12	0	-6.52395e-12	0	1.0211e-11	0	-4.40248e-12
10.68	0	-1.17167e-11	0	-3.39534e-12	0	2.70231e-12	0	1.85472e-12
10.7	0	-3.58231e-12	0	-6.52395e-12	0	-6.05777e-12	0	5.60905e-12
10.72	0	1.42345e-12	0	-7.14966e-12	0	7.08235e-12	0	6.23476e-12
10.74	0	-9.83951e-12	0	2.86186e-12	0	2.70231e-12	0	1.85472e-12
10.76	0	-6.08519e-12	0	2.23614e-12	0	-4.80633e-12	0	-6.27964e-12
10.78	0	-4.20803e-12	0	9.847e-13	0	3.95375e-12	0	-8.78252e-12
10.8	0	-9.21379e-12	0	-2.76962e-12	0	2.70231e-12	0	-5.65392e-12
10.82	0	3.30061e-12	0	-8.92465e-13	0	6.45663e-12	0	-2.24349e-14
10.84	0	8.9321e-12	0	1.61042e-12	0	4.57947e-12	0	-5.65392e-12
10.86	0	-6.08519e-12	0	9.847e-13	0	8.95952e-12	0	1.85472e-12
10.88	0	-7.96235e-12	0	-6.52395e-12	0	7.70807e-12	0	3.10617e-12
10.9	0	-7.33663e-12	0	-8.4011e-12	0	1.45087e-12	0	-6.27964e-12
10.92	0	-1.29681e-11	0	-5.2725e-12	0	3.95375e-12	0	1.85472e-12
10.94	0	1.72013e-13	0	-8.92465e-13	0	1.20881e-11	0	-5.65392e-12
10.96	0	1.39379e-11	0	2.86186e-12	0	1.27138e-11	0	-6.27964e-12
10.98	0	-6.71091e-12	0	5.36475e-12	0	-6.05777e-12	0	-2.24349e-14
11	0	-6.71091e-12	0	2.86186e-12	0	2.70231e-12	0	4.3576e-12
11.02	0	-1.70515e-12	0	2.86186e-12	0	2.07659e-12	0	-3.15104e-12
11.04	0	-1.35938e-11	0	5.99047e-12	0	5.20519e-12	0	-1.27388e-12
11.06	0	-1.29681e-11	0	4.1133e-12	0	7.08235e-12	0	2.48044e-12
11.08	0	2.67489e-12	0	-2.76962e-12	0	-4.18061e-12	0	1.229e-12
11.1	0	5.17777e-12	0	-9.02683e-12	0	-5.43205e-12	0	4.98332e-12
11.12	0	-9.83951e-12	0	-1.40326e-11	0	-4.18061e-12	0	8.11193e-12
11.14	0	-1.48453e-11	0	-3.39534e-12	0	-2.30345e-12	0	-6.48157e-13
11.16	0	-7.33663e-12	0	4.73902e-12	0	-4.80633e-12	0	-1.27388e-12
11.18	0	-7.33663e-12	0	-9.65254e-12	0	8.25156e-13	0	-6.48157e-13
11.2	0	-1.1091e-11	0	-1.51818e-12	0	-4.26287e-13	0	-8.1568e-12
11.22	0	-9.83951e-12	0	-1.51818e-12	0	5.20519e-12	0	-8.1568e-12
11.24	0	-2.95659e-12	0	-9.02683e-12	0	8.95952e-12	0	-2.24349e-14
11.26	0	-4.20803e-12	0	-6.52395e-12	0	1.08367e-11	0	8.73765e-12
11.28	0	-2.33087e-12	0	-3.39534e-12	0	1.45087e-12	0	-1.27388e-12
11.3	0	7.97728e-13	0	5.99047e-12	0	-1.05201e-12	0	1.229e-12
11.32	0	-2.33087e-12	0	7.2419e-12	0	5.20519e-12	0	1.85472e-12
11.34	0	7.97728e-13	0	-8.92465e-13	0	1.99434e-13	0	-8.1568e-12
11.36	0	-4.20803e-12	0	-9.02683e-12	0	-6.68349e-12	0	8.11193e-12
11.38	0	7.97728e-13	0	-1.27811e-11	0	-4.26287e-13	0	-2.24349e-14
11.4	0	1.42345e-12	0	-8.92465e-13	0	5.83092e-12	0	-6.90536e-12
11.42	0	-6.71091e-12	0	9.74478e-12	0	-3.55489e-12	0	4.98332e-12
11.44	0	-6.08519e-12	0	3.58979e-13	0	-7.93493e-12	0	1.87492e-11
11.46	0	-4.83375e-12	0	-9.65254e-12	0	3.32804e-12	0	-5.02819e-12
11.48	0	-7.33663e-12	0	-4.64678e-12	0	1.33396e-11	0	-6.48157e-13
11.5	0	-6.71091e-12	0	3.58979e-13	0	9.58524e-12	0	4.98332e-12
11.52	0	-2.95659e-12	0	-4.02106e-12	0	1.08367e-11	0	-7.53108e-12
11.54	0	-4.83375e-12	0	-7.77538e-12	0	2.07659e-12	0	2.48044e-12
11.56	0	-4.83375e-12	0	4.1133e-12	0	2.70231e-12	0	-2.52531e-12
11.58	0	-6.71091e-12	0	-2.66743e-13	0	8.3338e-12	0	-9.40824e-12
11.6	0	-8.58807e-12	0	3.48758e-12	0	1.33396e-11	0	-2.52531e-12
11.62	0	-1.70515e-12	0	-8.92465e-13	0	4.57947e-12	0	9.36337e-12
11.64	0	-1.07943e-12	0	-1.21554e-11	0	-4.80633e-12	0	-8.78252e-12
11.66	0	-8.58807e-12	0	-5.89822e-12	0	-1.05201e-12	0	-1.75426e-11
11.68	0	-8.58807e-12	0	-9.65254e-12	0	1.14624e-11	0	-1.06597e-11
11.7	0	-4.53709e-13	0	-6.52395e-12	0	1.20881e-11	0	-2.52531e-12
11.72	0	-2.33087e-12	0	-4.02106e-12	0	4.57947e-12	0	-5.65392e-12
11.74	0	-1.73482e-11	0	9.11906e-12	0	9.58524e-12	0	-6.27964e-12
11.76	0	-1.73482e-11	0	3.58979e-13	0	4.57947e-12	0	-6.48157e-13
11.78	0	-1.04652e-11	0	-1.15297e-11	0	2.07659e-12	0	-1.27388e-12
11.8	0	-1.1091e-11	0	-7.14966e-12	0	1.20881e-11	0	8.73765e-12
11.82	0	-4.20803e-12	0	-2.66743e-13	0	8.25156e-13	0	-5.65392e-12
11.84	0	2.67489e-12	0	2.23614e-12	0	3.95375e-12	0	-1.12854e-11
11.86	0	-4.83375e-12	0	-2.66743e-13	0	7.08235e-12	0	-3.15104e-12
11.88	0	-1.07943e-12	0	-2.76962e-12	0	1.45087e-12	0	1.85472e-12
11.9	0	1.42345e-12	0	3.58979e-13	0	-6.68349e-12	0	5.60905e-12
11.92	0	-6.71091e-12	0	4.1133e-12	0	-2.92917e-12	0	-3.77676e-12
11.94	0	-6.08519e-12	0	-1.51818e-12	0	-7.93493e-12	0	-6.48157e-13
11.96	0	-9.21379e-12	0	-2.1439e-12	0	-6.05777e-12	0	-5.65392e-12
11.98	0	-4.83375e-12	0	1.61042e-12	0	8.3338e-12	0	1.85472e-12
12	0	1.72013e-13	0	3.48758e-12	0	5.83092e-12	0	6.03287e-13
12.02	0	-8.58807e-12	0	2.23614e-12	0	-8.56065e-12	0	-6.48157e-13
12.04	0	-7.96235e-12	0	2.23614e-12	0	2.07659e-12	0	4.98332e-12
12.06	0	1.72013e-13	0	9.847e-13	0	2.70231e-12	0	3.10617e-12
12.08	0	-1.07943e-12	0	3.58979e-13	0	-5.43205e-12	0	-7.53108e-12
12.1	0	-1.07943e-12	0	1.03705e-11	0	1.27138e-11	0	-9.40824e-12
12.12	0	-1.70515e-12	0	-1.51818e-12	0	7.08235e-12	0	-7.53108e-12
12.14	0	2.67489e-12	0	-6.52395e-12	0	3.32804e-12	0	-6.90536e-12
12.16	0	-5.45947e-12	0	5.36475e-12	0	-2.30345e-12	0	-4.40248e-12
12.18	0	-9.83951e-12	0	-2.76962e-12	0	3.32804e-12	0	-9.40824e-12
12.2	0	-1.48453e-11	0	-4.64678e-12	0	-2.30345e-12	0	-6.90536e-12
12.22	0	-1.85996e-11	0	-2.66743e-13	0	-6.68349e-12	0	1.18662e-11
12.24	0	-1.48453e-11	0	5.36475e-12	0	9.58524e-12	0	1.229e-12
12.26	0	-4.20803e-12	0	-6.52395e-12	0	3.32804e-12	0	-5.65392e-12
12.28	0	-9.21379e-12	0	9.847e-13	0	-7.30921e-12	0	-5.02819e-12
12.3	0	-8.58807e-12	0	5.36475e-12	0	3.32804e-12	0	9.98909e-12
12.32	0	-6.71091e-12	0	5.36475e-12	0	2.07659e-12	0	-1.27388e-12
12.34	0	-6.71091e-12	0	2.86186e-12	0	2.07659e-12	0	-6.90536e-12
12.36	0	-7.96235e-12	0	4.73902e-12	0	1.08367e-11	0	-3.15104e-12
12.38	0	-4.83375e-12	0	7.2419e-12	0	1.14624e-11	0	-5.02819e-12
12.4	0	1.72013e-13	0	-2.66743e-13	0	4.57947e-12	0	-1.8996e-12
12.42	0	-2.33087e-12	0	4.73902e-12	0	-2.30345e-12	0	-6.48157e-13
12.44	0	1.42345e-12	0	8.49334e-12	0	-2.92917e-12	0	-5.65392e-12
12.46	0	5.80349e-12	0	-4.02106e-12	0	-1.67773e-12	0	-6.48157e-13
12.48	0	-1.07943e-12	0	-3.39534e-12	0	2.70231e-12	0	-3.15104e-12
12.5	0	-9.21379e-12	0	7.2419e-12	0	-1.67773e-12	0	-1.62912e-11
12.52	0	-3.58231e-12	0	6.61617e-12	0	-6.05777e-12	0	-3.77676e-12
12.54	0	-2.95659e-12	0	3.58979e-13	0	7.08235e-12	0	9.98909e-12
12.56	0	-1.07943e-12	0	4.73902e-12	0	5.20519e-12	0	9.98909e-12
12.58	0	8.9321e-12	0	2.86186e-12	0	-6.05777e-12	0	-7.53108e-12
12.6	0	-2.95659e-12	0	-2.76962e-12	0	-9.18637e-12	0	2.48044e-12
12.62	0	-1.1091e-11	0	3.58979e-13	0	5.20519e-12	0	3.10617e-12
12.64	0	-2.95659e-12	0	-4.64678e-12	0	1.45087e-12	0	-9.40824e-12
12.66	0	-2.95659e-12	0	-8.92465e-13	0	-6.68349e-12	0	6.03287e-13
12.68	0	-1.29681e-11	0	1.61042e-12	0	3.32804e-12	0	-2.52531e-12
12.7	0	-9.21379e-12	0	-8.92465e-13	0	2.07659e-12	0	-1.12854e-11
12.72	0	-5.45947e-12	0	9.847e-13	0	2.07659e-12	0	-3.15104e-12
12.74	0	-7.96235e-12	0	2.86186e-12	0	-1.05201e-12	0	4.3576e-12
12.76	0	-3.58231e-12	0	7.2419e-12	0	-3.55489e-12	0	-2.52531e-12
12.78	0	-3.58231e-12	0	1.09962e-11	0	-1.05201e-12	0	-3.15104e-12
12.8	0	-4.53709e-13	0	1.28734e-11	0	8.25156e-13	0	-1.27388e-12
12.82	0	-1.07943e-12	0	7.2419e-12	0	-1.05201e-12	0	-6.27964e-12
12.84	0	-2.95659e-12	0	5.99047e-12	0	-8.56065e-12	0	-2.52531e-12
12.86	0	1.72013e-13	0	4.1133e-12	0	-4.26287e-13	0	1.12405e-11
12.88	0	-1.70515e-12	0	2.23614e-12	0	5.83092e-12	0	-3.15104e-12
12.9	0	5.80349e-12	0	9.847e-13	0	5.83092e-12	0	-1.31626e-11
12.92	0	9.55781e-12	0	-4.02106e-12	0	5.83092e-12	0	-3.15104e-12
12.94	0	5.80349e-12	0	-1.51818e-12	0	-4.80633e-12	0	-9.40824e-12
12.96	0	-4.83375e-12	0	-2.76962e-12	0	1.99434e-13	0	-5.02819e-12
12.98	0	-2.33087e-12	0	4.1133e-12	0	7.08235e-12	0	4.3576e-12
13	0	-6.71091e-12	0	7.86762e-12	0	-3.55489e-12	0	5.60905e-12
13.02	0	-1.17167e-11	0	4.73902e-12	0	4.57947e-12	0	3.10617e-12
13.04	0	-7.33663e-12	0	1.09962e-11	0	1.99434e-13	0	1.229e-12
13.06	0	-1.70515e-12	0	1.09962e-11	0	-1.04378e-11	0	-1.19111e-11
13.08	0	-4.53709e-13	0	4.1133e-12	0	-3.55489e-12	0	-8.78252e-12
13.1	0	-4.53709e-13	0	-3.39534e-12	0	-4.26287e-13	0	8.11193e-12
13.12	0	-4.20803e-12	0	4.1133e-12	0	-6.68349e-12	0	3.73188e-12
13.14	0	-5.45947e-12	0	1.03705e-11	0	-8.56065e-12	0	-4.40248e-12
13.16	0	-1.1091e-11	0	2.23614e-12	0	2.07659e-12	0	-2.52531e-12
13.18	0	-1.73482e-11	0	-8.92465e-13	0	-7.30921e-12	0	-1.8996e-12
13.2	0	-4.53709e-13	0	9.847e-13	0	-5.43205e-12	0	-1.8996e-12
13.22	0	1.42345e-12	0	3.58979e-13	0	-4.26287e-13	0	8.73765e-12
13.24	0	-7.33663e-12	0	-9.02683e-12	0	8.25156e-13	0	-5.02819e-12
13.26	0	-1.70515e-12	0	-6.52395e-12	0	-6.05777e-12	0	-1.75426e-11
13.28	0	-3.58231e-12	0	3.48758e-12	0	1.99434e-13	0	-1.12854e-11
13.3	0	-2.95659e-12	0	3.48758e-12	0	3.32804e-12	0	-3.15104e-12
13.32	0	-4.53709e-13	0	4.1133e-12	0	-5.43205e-12	0	-3.77676e-12
13.34	0	7.68065e-12	0	7.86762e-12	0	5.83092e-12	0	-1.8996e-12
13.36	0	-4.53709e-13	0	-1.51818e-12	0	6.45663e-12	0	2.48044e-12
13.38	0	3.30061e-12	0	3.58979e-13	0	-1.10635e-11	0	2.48044e-12
13.4	0	2.04917e-12	0	2.86186e-12	0	8.25156e-13	0	-6.27964e-12
13.42	0	-3.58231e-12	0	9.847e-13	0	3.95375e-12	0	-1.12854e-11
13.44	0	-1.70515e-12	0	1.09962e-11	0	-2.30345e-12	0	-5.65392e-12
13.46	0	1.72013e-13	0	7.86762e-12	0	-5.43205e-12	0	-1.12854e-11
13.48	0	6.42921e-12	0	-5.2725e-12	0	1.52167e-11	0	-1.27388e-12
13.5	0	-4.53709e-13	0	-1.02783e-11	0	1.14624e-11	0	-1.27388e-12
13.52	0	-9.83951e-12	0	2.23614e-12	0	-4.18061e-12	0	-1.8996e-12
13.54	0	-6.08519e-12	0	-2.1439e-12	0	-4.18061e-12	0	-6.48157e-13
13.56	0	-9.83951e-12	0	2.86186e-12	0	2.70231e-12	0	1.85472e-12
13.58	0	6.42921e-12	0	9.847e-13	0	-4.26287e-13	0	2.48044e-12
13.6	0	1.01835e-11	0	-2.76962e-12	0	-2.92917e-12	0	-2.52531e-12
13.62	0	-8.58807e-12	0	2.86186e-12	0	-1.2315e-11	0	2.48044e-12
13.64	0	6.42921e-12	0	-2.1439e-12	0	-6.05777e-12	0	4.3576e-12
13.66	0	2.67489e-12	0	2.86186e-12	0	9.58524e-12	0	-6.48157e-13
13.68	0	-1.17167e-11	0	9.11906e-12	0	2.07659e-12	0	6.03287e-13
13.7	0	-1.70515e-12	0	2.23614e-12	0	-9.81209e-12	0	3.10617e-12
13.72	0	7.68065e-12	0	-4.02106e-12	0	-4.26287e-13	0	3.10617e-12
13.74	0	-4.83375e-12	0	-4.02106e-12	0	7.70807e-12	0	2.48044e-12
13.76	0	-6.71091e-12	0	-5.89822e-12	0	-4.18061e-12	0	-7.53108e-12
13.78	0	3.92633e-12	0	-2.66743e-13	0	1.08367e-11	0	-1.25368e-11
13.8	0	-2.95659e-12	0	9.74478e-12	0	1.33396e-11	0	-6.90536e-12
13.82	0	-7.33663e-12	0	5.36475e-12	0	2.70231e-12	0	-1.25368e-11
13.84	0	-7.96235e-12	0	8.49334e-12	0	8.25156e-13	0	-3.15104e-12
13.86	0	-1.70515e-12	0	4.73902e-12	0	4.57947e-12	0	3.73188e-12
13.88	0	5.17777e-12	0	-1.51818e-12	0	-1.67773e-12	0	6.03287e-13
13.9	0	1.20607e-11	0	-3.39534e-12	0	-8.56065e-12	0	4.98332e-12
13.92	0	1.72013e-13	0	-2.66743e-13	0	-6.68349e-12	0	8.11193e-12
13.94	0	-1.42196e-11	0	-1.51818e-12	0	-4.80633e-12	0	2.48044e-12
13.96	0	-3.58231e-12	0	7.2419e-12	0	1.99434e-13	0	-3.15104e-12
13.98	0	1.72013e-13	0	5.99047e-12	0	1.45087e-12	0	-9.40824e-12
14	0	-4.53709e-13	0	-4.64678e-12	0	-7.93493e-12	0	-3.77676e-12
14.02	0	2.67489e-12	0	7.86762e-12	0	-9.18637e-12	0	5.60905e-12
14.04	0	1.72013e-13	0	1.34991e-11	0	-1.67773e-12	0	1.229e-12
14.06	0	-1.23424e-11	0	-8.92465e-13	0	-2.92917e-12	0	-1.27388e-12
14.08	0	-6.08519e-12	0	-2.66743e-13	0	-2.92917e-12	0	-4.40248e-12
14.1	0	2.67489e-12	0	8.49334e-12	0	8.25156e-13	0	3.73188e-12
14.12	0	-1.07943e-12	0	3.48758e-12	0	8.25156e-13	0	8.73765e-12
14.14	0	5.80349e-12	0	-1.51818e-12	0	-7.30921e-12	0	3.10617e-12
14.16	0	3.92633e-12	0	3.58979e-13	0	-4.26287e-13	0	6.03287e-13
14.18	0	-7.33663e-12	0	-7.77538e-12	0	-4.26287e-13	0	3.10617e-12
14.2	0	5.17777e-12	0	6.61617e-12	0	-6.68349e-12	0	-3.15104e-12
14.22	0	1.26864e-11	0	1.47505e-11	0	-6.05777e-12	0	6.03287e-13
14.24	0	2.04917e-12	0	4.1133e-12	0	-2.30345e-12	0	1.229e-12
14.26	0	3.92633e-12	0	-4.02106e-12	0	-1.10635e-11	0	-4.40248e-12
14.28	0	1.42345e-12	0	1.03705e-11	0	3.95375e-12	0	-5.02819e-12
14.3	0	-2.95659e-12	0	4.1133e-12	0	1.45087e-12	0	-8.78252e-12
14.32	0	-8.58807e-12	0	-4.02106e-12	0	-5.43205e-12	0	3.10617e-12
14.34	0	3.30061e-12	0	-5.2725e-12	0	-2.92917e-12	0	1.229e-12
14.36	0	-6.71091e-12	0	-9.02683e-12	0	1.14624e-11	0	-8.1568e-12
14.38	0	-1.1091e-11	0	-2.76962e-12	0	4.57947e-12	0	-8.78252e-12
14.4	0	-4.53709e-13	0	1.09962e-11	0	-1.16893e-11	0	3.10617e-12
14.42	0	7.97728e-13	0	5.36475e-12	0	-1.67773e-12	0	1.37434e-11
14.44	0	-2.95659e-12	0	-3.39534e-12	0	2.07659e-12	0	-1.8996e-12
14.46	0	-4.53709e-13	0	9.74478e-12	0	1.45087e-12	0	-4.40248e-12
14.48	0	1.51893e-11	0	6.61617e-12	0	8.25156e-13	0	3.73188e-12
14.5	0	1.20607e-11	0	-7.14966e-12	0	3.32804e-12	0	6.86048e-12
14.52	0	9.55781e-12	0	-2.76962e-12	0	-2.92917e-12	0	1.85472e-12
14.54	0	7.97728e-13	0	1.22477e-11	0	1.45087e-12	0	-5.02819e-12
14.56	0	-7.96235e-12	0	2.86186e-12	0	7.08235e-12	0	-5.65392e-12
14.58	0	-1.42196e-11	0	-1.51818e-12	0	-5.43205e-12	0	2.48044e-12
14.6	0	-4.83375e-12	0	9.11906e-12	0	-6.68349e-12	0	6.03287e-13
14.62	0	7.68065e-12	0	2.86186e-12	0	3.32804e-12	0	1.229e-12
14.64	0	1.72013e-13	0	-5.2725e-12	0	-5.43205e-12	0	1.37434e-11
14.66	0	1.72013e-13	0	5.99047e-12	0	1.45087e-12	0	5.60905e-12
14.68	0	-4.20803e-12	0	-8.92465e-13	0	3.32804e-12	0	5.60905e-12
14.7	0	-1.17167e-11	0	-4.02106e-12	0	-6.05777e-12	0	5.60905e-12
14.72	0	5.80349e-12	0	2.23614e-12	0	-4.80633e-12	0	-2.24349e-14
14.74	0	9.55781e-12	0	7.2419e-12	0	-4.18061e-12	0	-7.53108e-12
14.76	0	2.04917e-12	0	3.58979e-13	0	-1.04378e-11	0	1.85472e-12
14.78	0	-1.07943e-12	0	4.1133e-12	0	-4.80633e-12	0	-2.24349e-14
14.8	0	1.42345e-12	0	2.86186e-12	0	5.83092e-12	0	-6.48157e-13
14.82	0	-4.20803e-12	0	-9.02683e-12	0	-4.80633e-12	0	3.73188e-12
14.84	0	3.30061e-12	0	9.847e-13	0	1.99434e-13	0	-2.52531e-12
14.86	0	2.67489e-12	0	1.34991e-11	0	8.3338e-12	0	-1.8996e-12
14.88	0	7.97728e-13	0	2.23614e-12	0	1.0211e-11	0	6.03287e-13
14.9	0	-7.33663e-12	0	-4.64678e-12	0	2.70231e-12	0	1.06148e-11
14.92	0	7.05493e-12	0	7.2419e-12	0	-2.30345e-12	0	8.11193e-12
14.94	0	1.72013e-13	0	5.36475e-12	0	-4.26287e-13	0	6.03287e-13
14.96	0	-2.95659e-12	0	-2.76962e-12	0	3.32804e-12	0	-5.65392e-12
14.98	0	-2.33087e-12	0	1.22477e-11	0	8.25156e-13	0	-1.19111e-11
15	0	-8.58807e-12	0	2.23614e-12	0	-1.67773e-12	0	-2.52531e-12
15.02	0	2.04917e-12	0	-1.21554e-11	0	-1.67773e-12	0	-6.48157e-13
15.04	0	-4.53709e-13	0	-1.51818e-12	0	2.07659e-12	0	3.10617e-12
15.06	0	-1.07943e-12	0	2.23614e-12	0	-4.26287e-13	0	4.3576e-12
15.08	0	-5.45947e-12	0	7.2419e-12	0	-4.26287e-13	0	1.85472e-12
15.1	0	1.42345e-12	0	7.86762e-12	0	8.3338e-12	0	-3.15104e-12
15.12	0	-1.07943e-12	0	-8.92465e-13	0	3.95375e-12	0	5.60905e-12
15.14	0	-9.83951e-12	0	3.58979e-13	0	-2.30345e-12	0	1.06148e-11
15.16	0	-4.83375e-12	0	9.847e-13	0	8.3338e-12	0	-7.53108e-12
15.18	0	-1.07943e-12	0	7.2419e-12	0	1.33396e-11	0	5.60905e-12
15.2	0	2.04917e-12	0	3.48758e-12	0	5.83092e-12	0	1.6872e-11
15.22	0	-2.33087e-12	0	-2.66743e-13	0	3.32804e-12	0	-2.24349e-14
15.24	0	-2.95659e-12	0	1.34991e-11	0	1.99434e-13	0	-5.02819e-12
15.26	0	-7.96235e-12	0	-4.64678e-12	0	6.45663e-12	0	7.4862e-12
15.28	0	1.72013e-13	0	-5.2725e-12	0	7.70807e-12	0	-2.52531e-12
15.3	0	-4.20803e-12	0	4.1133e-12	0	-4.26287e-13	0	1.229e-12
15.32	0	-7.96235e-12	0	-1.51818e-12	0	-4.26287e-13	0	1.229e-12
15.34	0	-4.53709e-13	0	2.23614e-12	0	8.95952e-12	0	-2.24349e-14
15.36	0	3.92633e-12	0	5.99047e-12	0	-1.05201e-12	0	2.48044e-12
15.38	0	-7.33663e-12	0	3.58979e-13	0	-9.18637e-12	0	3.73188e-12
15.4	0	-4.83375e-12	0	-3.39534e-12	0	5.20519e-12	0	-1.27388e-12
15.42	0	3.30061e-12	0	4.73902e-12	0	-3.55489e-12	0	-2.24349e-14
15.44	0	-4.83375e-12	0	4.1133e-12	0	-6.05777e-12	0	6.03287e-13
15.46	0	1.72013e-13	0	-3.39534e-12	0	8.25156e-13	0	-9.40824e-12
15.48	0	3.92633e-12	0	-5.89822e-12	0	8.3338e-12	0	-6.27964e-12
15.5	0	9.55781e-12	0	-8.92465e-13	0	-2.92917e-12	0	3.73188e-12
15.52	0	5.80349e-12	0	2.86186e-12	0	-4.18061e-12	0	-3.15104e-12
15.54	0	-1.23424e-11	0	9.11906e-12	0	-5.43205e-12	0	-1.4414e-11
15.56	0	-2.11025e-11	0	1.72534e-11	0	-1.05201e-12	0	-2.52531e-12
15.58	0	-6.08519e-12	0	8.49334e-12	0	-1.67773e-12	0	1.06148e-11
15.6	0	8.9321e-12	0	5.99047e-12	0	2.70231e-12	0	-6.27964e-12
15.62	0	-1.07943e-12	0	4.73902e-12	0	1.99434e-13	0	-2.52531e-12
15.64	0	-4.53709e-13	0	-5.2725e-12	0	-1.05201e-12	0	3.73188e-12
15.66	0	7.97728e-13	0	-7.77538e-12	0	-9.81209e-12	0	-4.40248e-12
15.68	0	4.55205e-12	0	-2.76962e-12	0	-1.67773e-12	0	6.23476e-12
15.7	0	2.04917e-12	0	-1.51818e-12	0	1.99434e-13	0	1.37434e-11
15.72	0	-3.58231e-12	0	3.58979e-13	0	-3.55489e-12	0	-1.8996e-12
15.74	0	-1.07943e-12	0	9.74478e-12	0	2.07659e-12	0	-3.15104e-12
15.76	0	-2.33087e-12	0	9.74478e-12	0	2.70231e-12	0	-2.24349e-14
15.78	0	6.42921e-12	0	2.23614e-12	0	-2.30345e-12	0	-3.15104e-12
15.8	0	1.72013e-13	0	8.49334e-12	0	-7.30921e-12	0	-6.90536e-12
15.82	0	-4.53709e-13	0	6.61617e-12	0	-5.43205e-12	0	1.229e-12
15.84	0	1.08093e-11	0	-7.14966e-12	0	-1.67773e-12	0	6.03287e-13
15.86	0	7.05493e-12	0	-2.66743e-13	0	-1.05201e-12	0	-9.40824e-12
15.88	0	2.67489e-12	0	7.86762e-12	0	5.20519e-12	0	9.36337e-12
15.9	0	3.30061e-12	0	3.58979e-13	0	1.99434e-13	0	-2.24349e-14
15.92	0	7.97728e-13	0	6.61617e-12	0	-6.68349e-12	0	-1.19111e-11
15.94	0	6.42921e-12	0	3.48758e-12	0	-6.05777e-12	0	3.73188e-12
15.96	0	-6.71091e-12	0	-1.02783e-11	0	8.25156e-13	0	-2.24349e-14
15.98	0	3.30061e-12	0	-2.66743e-13	0	-1.05201e-12	0	-2.52531e-12
16	0	8.9321e-12	0	9.11906e-12	0	-1.04378e-11	0	-1.8996e-12
16.02	0	1.42345e-12	0	-4.02106e-12	0	-9.18637e-12	0	6.03287e-13
16.04	0	1.1435e-11	0	-4.02106e-12	0	-5.43205e-12	0	-5.02819e-12
16.06	0	7.97728e-13	0	4.1133e-12	0	-4.18061e-12	0	-1.27388e-12
16.08	0	7.05493e-12	0	3.58979e-13	0	-7.30921e-12	0	1.229e-12
16.1	0	7.68065e-12	0	-2.76962e-12	0	-1.05201e-12	0	-1.25368e-11
16.12	0	-6.08519e-12	0	6.61617e-12	0	8.25156e-13	0	-4.40248e-12
16.14	0	-1.1091e-11	0	5.99047e-12	0	6.45663e-12	0	5.60905e-12
16.16	0	5.17777e-12	0	-1.51818e-12	0	7.70807e-12	0	-9.40824e-12
16.18	0	5.17777e-12	0	5.99047e-12	0	5.20519e-12	0	-1.12854e-11
16.2	0	-1.17167e-11	0	9.11906e-12	0	2.70231e-12	0	2.48044e-12
16.22	0	-4.53709e-13	0	5.36475e-12	0	-4.26287e-13	0	-3.77676e-12
16.24	0	2.67489e-12	0	-8.92465e-13	0	-2.92917e-12	0	-6.90536e-12
16.26	0	-3.58231e-12	0	-9.02683e-12	0	-7.93493e-12	0	-3.15104e-12
16.28	0	6.42921e-12	0	-2.1439e-12	0	-6.68349e-12	0	-2.24349e-14
16.3	0	1.01835e-11	0	-1.51818e-12	0	-6.05777e-12	0	-7.53108e-12
16.32	0	-4.53709e-13	0	-2.76962e-12	0	-9.81209e-12	0	6.03287e-13
16.34	0	2.67489e-12	0	-7.14966e-12	0	-7.30921e-12	0	2.48044e-12
16.36	0	1.1435e-11	0	-1.51818e-12	0	-2.30345e-12	0	-4.40248e-12
16.38	0	-4.83375e-12	0	6.61617e-12	0	-4.18061e-12	0	7.4862e-12
16.4	0	-5.45947e-12	0	9.11906e-12	0	-4.18061e-12	0	9.36337e-12
16.42	0	-2.33087e-12	0	4.1133e-12	0	3.32804e-12	0	-1.27388e-12
16.44	0	-1.23424e-11	0	-1.51818e-12	0	1.45087e-12	0	1.229e-12
16.46	0	-6.08519e-12	0	4.73902e-12	0	-1.16893e-11	0	6.03287e-13
16.48	0	1.01835e-11	0	2.23614e-12	0	-7.30921e-12	0	-6.27964e-12
16.5	0	-1.07943e-12	0	-2.76962e-12	0	8.25156e-13	0	2.48044e-12
16.52	0	-9.21379e-12	0	1.61042e-12	0	8.3338e-12	0	3.10617e-12
16.54	0	-8.58807e-12	0	7.2419e-12	0	-3.55489e-12	0	-8.78252e-12
16.56	0	-5.45947e-12	0	6.61617e-12	0	1.99434e-13	0	-4.40248e-12
16.58	0	-6.08519e-12	0	9.847e-13	0	7.70807e-12	0	1.229e-12
16.6	0	-5.45947e-12	0	-2.76962e-12	0	-3.55489e-12	0	-6.90536e-12
16.62	0	-2.33087e-12	0	9.847e-13	0	-2.92917e-12	0	-2.24349e-14
16.64	0	2.04917e-12	0	6.61617e-12	0	-4.18061e-12	0	1.12405e-11
16.66	0	1.01835e-11	0	-2.1439e-12	0	-9.81209e-12	0	-2.52531e-12
16.68	0	-2.33087e-12	0	-9.65254e-12	0	-2.30345e-12	0	-6.90536e-12
16.7	0	-5.45947e-12	0	-8.92465e-13	0	-1.05201e-12	0	4.98332e-12
16.72	0	-4.20803e-12	0	7.86762e-12	0	-4.26287e-13	0	6.03287e-13
16.74	0	-7.96235e-12	0	-8.92465e-13	0	1.99434e-13	0	-3.77676e-12
16.76	0	-9.21379e-12	0	-3.39534e-12	0	2.07659e-12	0	8.73765e-12
16.78	0	7.68065e-12	0	-8.92465e-13	0	-4.26287e-13	0	3.73188e-12
16.8	0	3.92633e-12	0	6.61617e-12	0	-1.10635e-11	0	-8.1568e-12
16.82	0	-4.20803e-12	0	-8.92465e-13	0	-3.55489e-12	0	-6.48157e-13
16.84	0	9.55781e-12	0	3.58979e-13	0	-1.67773e-12	0	1.18662e-11
16.86	0	2.04917e-12	0	7.2419e-12	0	-4.26287e-13	0	-2.24349e-14
16.88	0	2.04917e-12	0	4.73902e-12	0	-7.30921e-12	0	-2.52531e-12
16.9	0	8.30637e-12	0	-3.39534e-12	0	-1.2315e-11	0	-1.27388e-12
16.92	0	7.68065e-12	0	-8.92465e-13	0	-7.93493e-12	0	-1.19111e-11
16.94	0	-7.33663e-12	0	1.22477e-11	0	-4.80633e-12	0	-1.8996e-12
16.96	0	-1.23424e-11	0	7.86762e-12	0	3.95375e-12	0	-1.8996e-12
16.98	0	-2.95659e-12	0	-4.64678e-12	0	9.58524e-12	0	-8.78252e-12
17	0	3.92633e-12	0	-2.76962e-12	0	1.45087e-12	0	-4.40248e-12
17.02	0	7.05493e-12	0	3.58979e-13	0	-2.92917e-12	0	1.85472e-12
17.04	0	1.42345e-12	0	6.61617e-12	0	-1.2315e-11	0	-6.48157e-13
17.06	0	-9.83951e-12	0	1.53763e-11	0	-4.80633e-12	0	6.03287e-13
17.08	0	3.92633e-12	0	-2.66743e-13	0	-7.93493e-12	0	2.48044e-12
17.1	0	1.39379e-11	0	-9.02683e-12	0	-1.10635e-11	0	-2.52531e-12
17.12	0	2.04917e-12	0	-2.66743e-13	0	-4.80633e-12	0	-1.12854e-11
17.14	0	6.42921e-12	0	4.1133e-12	0	-5.43205e-12	0	3.73188e-12
17.16	0	8.9321e-12	0	4.73902e-12	0	-1.10635e-11	0	3.73188e-12
17.18	0	6.42921e-12	0	5.36475e-12	0	-4.18061e-12	0	6.03287e-13
17.2	0	1.01835e-11	0	5.99047e-12	0	3.95375e-12	0	2.48044e-12
17.22	0	4.55205e-12	0	2.23614e-12	0	-1.05201e-12	0	6.86048e-12
17.24	0	-3.58231e-12	0	-1.51818e-12	0	-9.81209e-12	0	7.4862e-12
17.26	0	5.80349e-12	0	9.847e-13	0	-1.05201e-12	0	6.03287e-13
17.28	0	8.30637e-12	0	4.73902e-12	0	2.07659e-12	0	1.2492e-11
17.3	0	7.97728e-13	0	-2.76962e-12	0	-4.80633e-12	0	6.03287e-13
17.32	0	-4.53709e-13	0	4.73902e-12	0	2.07659e-12	0	6.23476e-12
17.34	0	6.42921e-12	0	1.28734e-11	0	2.07659e-12	0	1.06148e-11
17.36	0	7.05493e-12	0	1.22477e-11	0	1.99434e-13	0	3.10617e-12
17.38	0	1.72013e-13	0	7.2419e-12	0	1.99434e-13	0	5.60905e-12
17.4	0	7.68065e-12	0	5.36475e-12	0	-2.92917e-12	0	8.73765e-12
17.42	0	2.04917e-12	0	7.86762e-12	0	8.25156e-13	0	-3.15104e-12
17.44	0	-5.45947e-12	0	3.58979e-13	0	-5.43205e-12	0	-5.65392e-12
17.46	0	3.30061e-12	0	5.99047e-12	0	-4.18061e-12	0	-1.8996e-12
17.48	0	1.72013e-13	0	3.48758e-12	0	-1.67773e-12	0	6.03287e-13
17.5	0	-4.53709e-13	0	2.23614e-12	0	2.07659e-12	0	-2.24349e-14
17.52	0	1.72013e-13	0	-2.76962e-12	0	-1.67773e-12	0	1.229e-12
17.54	0	-6.08519e-12	0	2.23614e-12	0	-9.81209e-12	0	2.48044e-12
17.56	0	-4.53709e-13	0	2.23614e-12	0	-1.05201e-12	0	-1.0034e-11
17.58	0	5.17777e-12	0	9.11906e-12	0	-7.30921e-12	0	6.03287e-13
17.6	0	-2.33087e-12	0	1.22477e-11	0	2.07659e-12	0	4.98332e-12
17.62	0	-7.33663e-12	0	-4.02106e-12	0	7.70807e-12	0	-1.62912e-11
17.64	0	-5.45947e-12	0	2.23614e-12	0	-1.10635e-11	0	-3.15104e-12
17.66	0	-4.20803e-12	0	1.09962e-11	0	-6.05777e-12	0	1.12405e-11
17.68	0	-4.83375e-12	0	1.03705e-11	0	-4.18061e-12	0	4.98332e-12
17.7	0	-6.71091e-12	0	-8.92465e-13	0	-2.92917e-12	0	-1.27388e-12
17.72	0	2.04917e-12	0	-2.1439e-12	0	-2.30345e-12	0	6.03287e-13
17.74	0	-2.33087e-12	0	-8.92465e-13	0	-4.18061e-12	0	3.73188e-12
17.76	0	-7.33663e-12	0	4.73902e-12	0	-5.43205e-12	0	1.85472e-12
17.78	0	-2.33087e-12	0	1.47505e-11	0	8.25156e-13	0	4.98332e-12
17.8	0	5.17777e-12	0	2.23614e-12	0	-2.92917e-12	0	6.23476e-12
17.82	0	-6.08519e-12	0	-2.66743e-13	0	-6.05777e-12	0	8.73765e-12
17.84	0	-2.95659e-12	0	2.23614e-12	0	1.99434e-13	0	1.18662e-11
17.86	0	7.97728e-13	0	-2.1439e-12	0	-4.26287e-13	0	-1.27388e-12
17.88	0	2.04917e-12	0	-6.52395e-12	0	-5.43205e-12	0	1.06148e-11
17.9	0	7.05493e-12	0	2.23614e-12	0	-2.30345e-12	0	1.2492e-11
17.92	0	9.55781e-12	0	4.73902e-12	0	-1.67773e-12	0	-3.77676e-12
17.94	0	-2.95659e-12	0	2.23614e-12	0	-1.16893e-11	0	-2.24349e-14
17.96	0	2.04917e-12	0	5.99047e-12	0	-2.30345e-12	0	1.229e-12
17.98	0	1.1435e-11	0	6.61617e-12	0	6.45663e-12	0	-4.40248e-12
18	0	7.68065e-12	0	9.847e-13	0	-1.67773e-12	0	-2.52531e-12
18.02	0	-6.71091e-12	0	-2.76962e-12	0	-9.81209e-12	0	6.86048e-12
18.04	0	-4.20803e-12	0	2.86186e-12	0	8.25156e-13	0	1.74977e-11
18.06	0	1.72013e-13	0	-8.92465e-13	0	-4.18061e-12	0	1.12405e-11
18.08	0	3.30061e-12	0	2.23614e-12	0	-1.04378e-11	0	6.03287e-13
18.1	0	4.55205e-12	0	9.11906e-12	0	2.07659e-12	0	6.03287e-13
18.12	0	9.55781e-12	0	-2.66743e-13	0	-4.18061e-12	0	3.73188e-12
18.14	0	-4.83375e-12	0	-3.39534e-12	0	-7.93493e-12	0	6.86048e-12
18.16	0	5.17777e-12	0	1.09962e-11	0	-1.05201e-12	0	6.23476e-12
18.18	0	5.80349e-12	0	4.73902e-12	0	-4.26287e-13	0	9.36337e-12
18.2	0	-1.04652e-11	0	-2.1439e-12	0	-1.41921e-11	0	9.36337e-12
18.22	0	7.97728e-13	0	5.36475e-12	0	-9.81209e-12	0	1.229e-12
18.24	0	1.01835e-11	0	9.74478e-12	0	-1.16893e-11	0	6.03287e-13
18.26	0	-6.08519e-12	0	3.58979e-13	0	-2.92917e-12	0	1.85472e-12
18.28	0	-2.33087e-12	0	9.847e-13	0	-7.93493e-12	0	-1.69169e-11
[truncated: 299,086+ more rows]
