# Supplementary material for: Channelrhodopsin variants for high-rate optogenetic neurostimulation at low light intensities
Source: EMBO Mol Med. 2025 Dec 9;18(2):462–91. doi: 10.1038/s44321-025-00350-z (PMC12905302; doi:10.1038/s44321-025-00350-z)
Supplement: Supplementary file 10 — Source data Fig. 5 [file 44321_2025_350_MOESM10_ESM.zip › Figure 5/Figure5D/Figure 5D.xlsx]

## Sheet: Fig5D1
ms	Light stimulation 5Hz	Purple_5hz	ms	Light stimulation_50Hz	Purple_50Hz	ms	Light stimulation_125Hz	Purple_125Hz	ms	Light stimulation_200Hz	Purple_200Hz
0.025	0	5.86496e-12	0.025	0	-4.38782e-11	0.025	0	8.94064e-12	0.02	0	-3.53494e-12
0.05	0	-5.398e-12	0.05	0	-3.44924e-11	0.05	0	7.6892e-12	0.04	0	5.85086e-12
0.075	0	7.1164e-12	0.075	0	-3.3241e-11	0.075	0	1.432e-12	0.06	0	1.02309e-11
0.1	0	-7.90088e-12	0.1	0	-2.82352e-11	0.1	0	2.05772e-12	0.08	0	3.97369e-12
0.125	0	-5.398e-12	0.125	0	-2.51066e-11	0.125	0	2.68343e-12	0.1	0	2.19375e-13
0.15	0	8.99356e-12	0.15	0	-3.13638e-11	0.15	0	-1.6966e-12	0.12	0	3.34798e-12
0.175	0	5.23924e-12	0.175	0	-3.38667e-11	0.175	0	-4.45161e-13	0.14	0	3.97369e-12
0.2	0	-2.89512e-12	0.2	0	-3.07381e-11	0.2	0	1.39464e-11	0.16	0	-3.53494e-12
0.225	0	-2.89512e-12	0.225	0	-2.8861e-11	0.225	0	6.43776e-12	0.18	0	-7.28926e-12
0.25	0	1.08707e-11	0.25	0	-2.26038e-11	0.25	0	6.43776e-12	0.2	0	8.45097e-13
0.275	0	-3.92244e-13	0.275	0	-2.07266e-11	0.275	0	1.64493e-11	0.22	0	-5.41211e-12
0.3	0	-7.27517e-12	0.3	0	-1.7598e-11	0.3	0	8.31491e-12	0.24	0	1.47081e-12
0.325	0	-3.52084e-12	0.325	0	-1.7598e-11	0.325	0	1.20692e-11	0.26	0	7.72802e-12
0.35	0	8.59199e-13	0.35	0	-3.07381e-11	0.35	0	7.6892e-12	0.28	0	6.47657e-12
0.375	0	-6.64944e-12	0.375	0	-1.88494e-11	0.375	0	-4.45161e-13	0.3	0	4.59942e-12
0.4	0	-3.52084e-12	0.4	0	-2.51066e-11	0.4	0	1.7075e-11	0.32	0	-5.41211e-12
0.425	0	8.59199e-13	0.425	0	-2.32295e-11	0.425	0	9.56636e-12	0.34	0	-8.54071e-12
0.45	0	-5.398e-12	0.45	0	-1.44694e-11	0.45	0	1.2695e-11	0.36	0	1.21081e-11
0.475	0	-1.16552e-11	0.475	0	-1.19665e-11	0.475	0	7.06348e-12	0.38	0	9.60518e-12
0.5	0	-5.398e-12	0.5	0	-1.07151e-11	0.5	0	1.432e-12	0.4	0	-5.41211e-12
0.525	0	9.61928e-12	0.525	0	-1.38437e-11	0.525	0	1.432e-12	0.42	0	8.45097e-13
0.55	0	-1.29066e-11	0.55	0	-1.19665e-11	0.55	0	-2.32233e-12	0.44	0	8.97946e-12
0.575	0	-6.02373e-12	0.575	0	-2.07266e-11	0.575	0	5.18632e-12	0.46	0	2.19375e-13
0.6	0	2.33478e-13	0.6	0	-2.51066e-11	0.6	0	7.06348e-12	0.48	0	-1.65778e-12
0.625	0	-1.64368e-12	0.625	0	-1.19665e-11	0.625	0	3.93488e-12	0.5	0	2.09654e-12
0.65	0	-4.14656e-12	0.65	0	-1.57208e-11	0.65	0	1.08178e-11	0.52	0	8.45097e-13
0.675	0	-4.14656e-12	0.675	0	-5.70931e-12	0.675	0	1.39464e-11	0.54	0	3.34798e-12
0.7	0	-6.02373e-12	0.7	0	-2.13523e-11	0.7	0	-2.32233e-12	0.56	0	5.85086e-12
0.725	0	-1.64368e-12	0.725	0	-1.00894e-11	0.725	0	-6.70237e-12	0.58	0	1.47081e-12
0.75	0	-1.64368e-12	0.75	0	-1.07151e-11	0.75	0	1.33207e-11	0.6	0	-5.41211e-12
0.775	0	-4.77229e-12	0.775	0	-1.7598e-11	0.775	0	1.2695e-11	0.62	0	8.45097e-13
0.8	0	5.23924e-12	0.8	0	-2.58071e-12	0.8	0	1.2695e-11	0.64	0	5.85086e-12
0.825	0	1.48492e-12	0.825	0	-1.00894e-11	0.825	0	1.51978e-11	0.66	0	2.09654e-12
0.85	0	-1.35324e-11	0.85	0	-1.00894e-11	0.85	0	-4.45161e-13	0.68	0	-1.65778e-12
0.875	0	-3.52084e-12	0.875	0	-7.58647e-12	0.875	0	1.432e-12	0.7	0	7.72802e-12
0.9	0	7.1164e-12	0.9	0	-1.07151e-11	0.9	0	6.43776e-12	0.72	0	5.85086e-12
0.925	0	8.36784e-12	0.925	0	-1.44694e-11	0.925	0	9.56636e-12	0.74	0	5.85086e-12
0.95	0	4.61352e-12	0.95	0	-6.33503e-12	0.95	0	1.08178e-11	0.76	0	1.46109e-11
0.975	0	-5.398e-12	0.975	0	-6.33503e-12	0.975	0	8.31491e-12	0.78	0	8.45097e-13
1	0	-1.64368e-12	1	0	-1.07151e-11	1	0	8.31491e-12	0.8	0	-1.65778e-12
1.025	0	1.52508e-11	1.025	0	-2.58071e-12	1.025	0	2.05772e-12	0.82	0	8.35374e-12
1.05	0	-1.64368e-12	1.05	0	-1.69723e-11	1.05	0	7.6892e-12	0.84	0	8.45097e-13
1.075	0	-7.90088e-12	1.075	0	-1.13408e-11	1.075	0	1.14435e-11	0.86	0	-1.10436e-11
1.1	0	5.86496e-12	1.1	0	-1.82237e-11	1.1	0	-4.19948e-12	0.88	0	-7.28926e-12
1.125	0	-4.14656e-12	1.125	0	-1.69723e-11	1.125	0	7.06348e-12	0.9	0	2.19375e-13
1.15	0	2.33478e-13	1.15	0	-1.44694e-11	1.15	0	1.432e-12	0.92	0	-6.66355e-12
1.175	0	2.11064e-12	1.175	0	-1.82237e-11	1.175	0	8.94064e-12	0.94	0	1.64881e-11
1.2	0	4.61352e-12	1.2	0	-6.33503e-12	1.2	0	4.5606e-12	0.96	0	1.33595e-11
1.225	0	8.59199e-13	1.225	0	-3.20643e-12	1.225	0	5.18632e-12	0.98	0	-3.53494e-12
1.25	0	-6.02373e-12	1.25	0	-1.13408e-11	1.25	0	8.94064e-12	1	0	-1.65778e-12
1.275	0	-2.2694e-12	1.275	0	-1.63465e-11	1.275	0	-3.57377e-12	1.02	0	1.47081e-12
1.3	0	-6.64944e-12	1.3	0	-1.25922e-11	1.3	0	1.14435e-11	1.04	0	-2.90923e-12
1.325	0	2.11064e-12	1.325	0	-4.45787e-12	1.325	0	7.6892e-12	1.06	0	-4.06343e-13
1.35	0	1.48492e-12	1.35	0	-6.33503e-12	1.35	0	7.06348e-12	1.08	0	6.47657e-12
1.375	0	-2.89512e-12	1.375	0	-1.94752e-11	1.375	0	1.14435e-11	1.1	0	-4.06343e-13
1.4	0	8.99356e-12	1.4	0	-2.13523e-11	1.4	0	-5.45092e-12	1.12	0	-2.90923e-12
1.425	0	7.1164e-12	1.425	0	-1.19665e-11	1.425	0	3.30916e-12	1.14	0	1.02309e-11
1.45	0	-1.01796e-12	1.45	0	-2.58071e-12	1.45	0	1.08178e-11	1.16	0	-1.03206e-12
1.475	0	1.48492e-12	1.475	0	-6.33503e-12	1.475	0	4.5606e-12	1.18	0	-1.03206e-12
1.5	0	-7.27517e-12	1.5	0	-7.58647e-12	1.5	0	4.5606e-12	1.2	0	1.39852e-11
1.525	0	1.48492e-12	1.525	0	-5.70931e-12	1.525	0	-2.32233e-12	1.22	0	1.47081e-12
1.55	0	8.59199e-13	1.55	0	-3.83215e-12	1.55	0	7.06348e-12	1.24	0	-5.41211e-12
1.575	0	-1.01796e-12	1.575	0	-7.78272e-14	1.575	0	1.14435e-11	1.26	0	1.58624e-11
1.6	0	-1.64368e-12	1.6	0	3.6765e-12	1.6	0	-4.45161e-13	1.28	0	2.09654e-12
1.625	0	-1.85381e-11	1.625	0	2.42505e-12	1.625	0	1.39464e-11	1.3	0	-3.53494e-12
1.65	0	2.73636e-12	1.65	0	-5.08359e-12	1.65	0	7.6892e-12	1.32	0	1.02309e-11
1.675	0	4.61352e-12	1.675	0	-3.83215e-12	1.675	0	6.43776e-12	1.34	0	8.97946e-12
1.7	0	-4.77229e-12	1.7	0	5.55365e-12	1.7	0	1.01921e-11	1.36	0	1.47081e-12
1.725	0	-5.398e-12	1.725	0	4.92793e-12	1.725	0	1.08178e-11	1.38	0	1.08566e-11
1.75	0	-7.27517e-12	1.75	0	2.42505e-12	1.75	0	3.93488e-12	1.4	0	7.72802e-12
1.775	0	8.99356e-12	1.775	0	3.6765e-12	1.775	0	8.06275e-13	1.42	0	8.45097e-13
1.8	0	-2.89512e-12	1.8	0	1.17362e-12	1.8	0	6.43776e-12	1.44	0	-1.03206e-12
1.825	0	-1.10295e-11	1.825	0	-7.78272e-14	1.825	0	-2.32233e-12	1.46	0	-5.41211e-12
1.85	0	-4.77229e-12	1.85	0	-3.83215e-12	1.85	0	-2.32233e-12	1.48	0	-2.2835e-12
1.875	0	3.9878e-12	1.875	0	-3.83215e-12	1.875	0	-1.6966e-12	1.5	0	-6.03782e-12
1.9	0	1.08707e-11	1.9	0	-1.44694e-11	1.9	0	-6.70237e-12	1.52	0	7.1023e-12
1.925	0	-7.27517e-12	1.925	0	-1.13408e-11	1.925	0	6.43776e-12	1.54	0	2.72226e-12
1.95	0	1.48492e-12	1.95	0	-1.25922e-11	1.95	0	2.68343e-12	1.56	0	-2.2835e-12
1.975	0	-1.22809e-11	1.975	0	-6.33503e-12	1.975	0	8.31491e-12	1.58	0	-2.90923e-12
2	0	-5.398e-12	2	0	6.17938e-12	2	0	-1.07088e-12	1.6	0	-9.16643e-12
2.025	0	2.11064e-12	2.025	0	8.05653e-12	2.025	0	-1.29596e-11	1.62	0	-9.16643e-12
2.05	0	-5.398e-12	2.05	0	1.17362e-12	2.05	0	-4.45161e-13	1.64	0	-3.53494e-12
2.075	0	-1.01796e-12	2.075	0	3.05077e-12	2.075	0	-1.07088e-12	1.66	0	7.72802e-12
2.1	0	-6.02373e-12	2.1	0	4.92793e-12	2.1	0	-4.19948e-12	1.68	0	5.22514e-12
2.125	0	-1.35324e-11	2.125	0	1.17362e-12	2.125	0	-2.32233e-12	1.7	0	1.33595e-11
2.15	0	-3.92244e-13	2.15	0	7.43082e-12	2.15	0	2.68343e-12	1.72	0	1.02309e-11
2.175	0	-1.01796e-12	2.175	0	-4.45787e-12	2.175	0	1.51978e-11	1.74	0	-5.41211e-12
2.2	0	8.99356e-12	2.2	0	-7.03545e-13	2.2	0	5.81203e-12	1.76	0	5.85086e-12
2.225	0	-1.64368e-12	2.225	0	-7.03545e-13	2.225	0	1.45721e-11	1.78	0	8.45097e-13
2.25	0	2.33478e-13	2.25	0	-6.33503e-12	2.25	0	5.18632e-12	1.8	0	-7.91499e-12
2.275	0	7.1164e-12	2.275	0	-3.20643e-12	2.275	0	-2.32233e-12	1.82	0	-2.2835e-12
2.3	0	3.9878e-12	2.3	0	-6.33503e-12	2.3	0	8.94064e-12	1.84	0	8.45097e-13
2.325	0	8.59199e-13	2.325	0	-7.03545e-13	2.325	0	2.05772e-12	1.86	0	-1.35465e-11
2.35	0	5.86496e-12	2.35	0	1.43137e-11	2.35	0	8.31491e-12	1.88	0	-2.90923e-12
2.375	0	3.36208e-12	2.375	0	1.49395e-11	2.375	0	8.31491e-12	1.9	0	7.72802e-12
2.4	0	2.33478e-13	2.4	0	3.05077e-12	2.4	0	-6.70237e-12	1.92	0	-4.06343e-13
2.425	0	-2.89512e-12	2.425	0	-1.50951e-11	2.425	0	-4.45161e-13	1.94	0	-1.35465e-11
2.45	0	8.59199e-13	2.45	0	-4.45787e-12	2.45	0	2.68343e-12	1.96	0	2.19375e-13
2.475	0	2.11064e-12	2.475	0	9.30798e-12	2.475	0	-1.07088e-12	1.98	0	7.1023e-12
2.5	0	-1.64368e-12	2.5	0	-3.83215e-12	2.5	0	1.33207e-11	2	0	-4.78638e-12
2.525	0	-1.64368e-12	2.525	0	3.05077e-12	2.525	0	1.33207e-11	2.02	0	-2.2835e-12
2.55	0	3.36208e-12	2.55	0	5.47894e-13	2.55	0	8.06275e-13	2.04	0	8.45097e-13
2.575	0	7.1164e-12	2.575	0	4.30222e-12	2.575	0	6.43776e-12	2.06	0	-6.66355e-12
2.6	0	-1.01796e-12	2.6	0	4.30222e-12	2.6	0	1.80554e-13	2.08	0	-4.16067e-12
2.625	0	-6.64944e-12	2.625	0	-2.58071e-12	2.625	0	-2.32233e-12	2.1	0	-1.03206e-12
2.65	0	2.73636e-12	2.65	0	-5.70931e-12	2.65	0	5.18632e-12	2.12	0	-7.91499e-12
2.675	0	-2.2694e-12	2.675	0	1.17362e-12	2.675	0	5.18632e-12	2.14	0	1.02309e-11
2.7	0	-1.01796e-12	2.7	0	-4.45787e-12	2.7	0	1.08178e-11	2.16	0	5.22514e-12
2.725	0	-1.16552e-11	2.725	0	5.47894e-13	2.725	0	1.14435e-11	2.18	0	-5.41211e-12
2.75	0	-1.64368e-12	2.75	0	1.11851e-11	2.75	0	4.5606e-12	2.2	0	1.47081e-12
2.775	0	8.36784e-12	2.775	0	8.68226e-12	2.775	0	7.06348e-12	2.22	0	1.58624e-11
2.8	0	3.36208e-12	2.8	0	-3.20643e-12	2.8	0	3.93488e-12	2.24	0	3.97369e-12
2.825	0	2.11064e-12	2.825	0	-3.83215e-12	2.825	0	3.30916e-12	2.26	0	2.72226e-12
2.85	0	8.59199e-13	2.85	0	-8.21219e-12	2.85	0	6.43776e-12	2.28	0	7.1023e-12
2.875	0	3.36208e-12	2.875	0	8.68226e-12	2.875	0	7.06348e-12	2.3	0	-7.91499e-12
2.9	0	-1.29066e-11	2.9	0	8.68226e-12	2.9	0	4.5606e-12	2.32	0	-9.16643e-12
2.925	0	-3.92244e-13	2.925	0	-3.20643e-12	2.925	0	-4.82521e-12	2.34	0	1.08566e-11
2.95	0	8.99356e-12	2.95	0	5.47894e-13	2.95	0	-2.94804e-12	2.36	0	8.45097e-13
2.975	0	8.59199e-13	2.975	0	-5.08359e-12	2.975	0	-2.32233e-12	2.38	0	-4.16067e-12
3	0	-3.52084e-12	3	0	4.30222e-12	3	0	8.06275e-13	2.4	0	8.97946e-12
3.025	0	-3.52084e-12	3.025	0	3.05077e-12	3.025	0	1.08178e-11	2.42	0	1.52367e-11
3.05	0	-1.01796e-12	3.05	0	-5.08359e-12	3.05	0	-1.29596e-11	2.44	0	-4.16067e-12
3.075	0	2.11064e-12	3.075	0	-1.32927e-12	3.075	0	6.43776e-12	2.46	0	-1.2295e-11
3.1	0	-6.64944e-12	3.1	0	3.05077e-12	3.1	0	-4.82521e-12	2.48	0	-3.53494e-12
3.125	0	-9.77805e-12	3.125	0	5.55365e-12	3.125	0	-3.57377e-12	2.5	0	-1.16693e-11
3.15	0	-1.16552e-11	3.15	0	1.68166e-11	3.15	0	-4.19948e-12	2.52	0	-1.2295e-11
3.175	0	2.73636e-12	3.175	0	8.68226e-12	3.175	0	3.93488e-12	2.54	0	2.19375e-13
3.2	0	-3.52084e-12	3.2	0	-3.83215e-12	3.2	0	8.94064e-12	2.56	0	1.47081e-12
3.225	0	3.9878e-12	3.225	0	7.43082e-12	3.225	0	2.68343e-12	2.58	0	3.34798e-12
3.25	0	4.61352e-12	3.25	0	1.79934e-12	3.25	0	1.14435e-11	2.6	0	8.97946e-12
3.275	0	8.59199e-13	3.275	0	5.47894e-13	3.275	0	6.43776e-12	2.62	0	-6.03782e-12
3.3	0	-1.54095e-11	3.3	0	2.42505e-12	3.3	0	-1.17081e-11	2.64	0	-4.78638e-12
3.325	0	-1.29066e-11	3.325	0	7.43082e-12	3.325	0	6.43776e-12	2.66	0	1.47081e-12
3.35	0	3.9878e-12	3.35	0	3.6765e-12	3.35	0	-2.32233e-12	2.68	0	3.97369e-12
3.375	0	5.86496e-12	3.375	0	-8.83791e-12	3.375	0	1.45721e-11	2.7	0	-5.41211e-12
3.4	0	1.48492e-12	3.4	0	-5.08359e-12	3.4	0	3.93488e-12	2.72	0	-7.28926e-12
3.425	0	2.11064e-12	3.425	0	-2.58071e-12	3.425	0	7.06348e-12	2.74	0	5.85086e-12
3.45	0	1.08707e-11	3.45	0	-4.45787e-12	3.45	0	8.06275e-13	2.76	0	6.47657e-12
3.475	0	5.86496e-12	3.475	0	-1.95499e-12	3.475	0	1.80554e-13	2.78	0	1.52367e-11
3.5	0	8.59199e-13	3.5	0	1.17362e-12	3.5	0	2.05772e-12	2.8	0	-3.53494e-12
3.525	0	-5.398e-12	3.525	0	-1.44694e-11	3.525	0	3.93488e-12	2.82	0	-4.78638e-12
3.55	0	-3.52084e-12	3.55	0	-3.20643e-12	3.55	0	-5.45092e-12	2.84	0	1.47081e-12
3.575	0	4.61352e-12	3.575	0	-7.03545e-13	3.575	0	5.81203e-12	2.86	0	-6.03782e-12
3.6	0	-1.64368e-12	3.6	0	-7.58647e-12	3.6	0	-2.32233e-12	2.88	0	-6.03782e-12
3.625	0	-1.64368e-12	3.625	0	-6.33503e-12	3.625	0	-7.95381e-12	2.9	0	8.97946e-12
3.65	0	-7.27517e-12	3.65	0	-9.46363e-12	3.65	0	4.5606e-12	2.92	0	3.97369e-12
3.675	0	-4.77229e-12	3.675	0	1.17362e-12	3.675	0	-6.07665e-12	2.94	0	-1.03206e-12
3.7	0	-1.64368e-12	3.7	0	-6.33503e-12	3.7	0	3.93488e-12	2.96	0	-3.53494e-12
3.725	0	2.33478e-13	3.725	0	-1.95499e-12	3.725	0	-4.19948e-12	2.98	0	2.72226e-12
3.75	0	3.36208e-12	3.75	0	5.47894e-13	3.75	0	7.06348e-12	3	0	5.85086e-12
3.775	0	7.1164e-12	3.775	0	5.47894e-13	3.775	0	1.45721e-11	3.02	0	2.72226e-12
3.8	0	-4.77229e-12	3.8	0	6.8051e-12	3.8	0	-5.45092e-12	3.04	0	8.45097e-13
3.825	0	-3.52084e-12	3.825	0	-1.63465e-11	3.825	0	4.5606e-12	3.06	0	-6.03782e-12
3.85	0	2.11064e-12	3.85	0	1.17362e-12	3.85	0	-2.32233e-12	3.08	0	6.47657e-12
3.875	0	-6.02373e-12	3.875	0	4.92793e-12	3.875	0	-6.07665e-12	3.1	0	7.72802e-12
3.9	0	3.9878e-12	3.9	0	6.17938e-12	3.9	0	-3.57377e-12	3.12	0	8.45097e-13
3.925	0	-9.15232e-12	3.925	0	2.42505e-12	3.925	0	-4.45161e-13	3.14	0	8.45097e-13
3.95	0	-4.77229e-12	3.95	0	-2.58071e-12	3.95	0	4.5606e-12	3.16	0	2.72226e-12
3.975	0	-3.92244e-13	3.975	0	-4.45787e-12	3.975	0	2.05772e-12	3.18	0	-6.03782e-12
4	0	8.59199e-13	4	0	-2.58071e-12	4	0	6.43776e-12	3.2	0	-4.16067e-12
4.025	0	6.49068e-12	4.025	0	5.47894e-13	4.025	0	5.18632e-12	3.22	0	3.97369e-12
4.05	0	2.11064e-12	4.05	0	-2.58071e-12	4.05	0	-4.82521e-12	3.24	0	-6.03782e-12
4.075	0	8.36784e-12	4.075	0	5.47894e-13	4.075	0	9.56636e-12	3.26	0	-4.78638e-12
4.1	0	1.21222e-11	4.1	0	3.05077e-12	4.1	0	3.93488e-12	3.28	0	2.19375e-13
4.125	0	-3.52084e-12	4.125	0	2.42505e-12	4.125	0	8.06275e-13	3.3	0	-8.54071e-12
4.15	0	-6.64944e-12	4.15	0	9.30798e-12	4.15	0	-2.94804e-12	3.32	0	-9.79215e-12
4.175	0	-4.14656e-12	4.175	0	-7.78272e-14	4.175	0	-5.45092e-12	3.34	0	1.33595e-11
4.2	0	1.27479e-11	4.2	0	4.30222e-12	4.2	0	1.80554e-13	3.36	0	5.22514e-12
4.225	0	1.90051e-11	4.225	0	1.79934e-12	4.225	0	-2.94804e-12	3.38	0	-7.91499e-12
4.25	0	-3.92244e-13	4.25	0	-3.83215e-12	4.25	0	-4.19948e-12	3.4	0	-4.78638e-12
4.275	0	-4.14656e-12	4.275	0	-2.58071e-12	4.275	0	1.80554e-13	3.42	0	-4.06343e-13
4.3	0	5.86496e-12	4.3	0	-4.45787e-12	4.3	0	9.56636e-12	3.44	0	-2.90923e-12
4.325	0	1.48492e-12	4.325	0	-5.08359e-12	4.325	0	1.432e-12	3.46	0	3.34798e-12
4.35	0	-6.64944e-12	4.35	0	-4.45787e-12	4.35	0	1.80554e-13	3.48	0	3.34798e-12
4.375	0	-2.2694e-12	4.375	0	1.18109e-11	4.375	0	7.06348e-12	3.5	0	-3.53494e-12
4.4	0	-9.77805e-12	4.4	0	5.55365e-12	4.4	0	8.94064e-12	3.52	0	3.34798e-12
4.425	0	4.61352e-12	4.425	0	-3.83215e-12	4.425	0	-1.29596e-11	3.54	0	2.19375e-13
4.45	0	-4.77229e-12	4.45	0	-8.83791e-12	4.45	0	1.80554e-13	3.56	0	-2.2835e-12
4.475	0	5.86496e-12	4.475	0	-1.95499e-12	4.475	0	5.18632e-12	3.58	0	-2.90923e-12
4.5	0	5.86496e-12	4.5	0	-3.20643e-12	4.5	0	9.56636e-12	3.6	0	5.22514e-12
4.525	0	1.21222e-11	4.525	0	-5.08359e-12	4.525	0	1.01921e-11	3.62	0	-5.41211e-12
4.55	0	9.61928e-12	4.55	0	-3.83215e-12	4.55	0	1.432e-12	3.64	0	-4.06343e-13
4.575	0	-7.27517e-12	4.575	0	-6.96075e-12	4.575	0	6.43776e-12	3.66	0	1.58624e-11
4.6	0	-4.14656e-12	4.6	0	-7.03545e-13	4.6	0	-1.73396e-11	3.68	0	1.47081e-12
4.625	0	2.33478e-13	4.625	0	-7.03545e-13	4.625	0	-3.57377e-12	3.7	0	-3.53494e-12
4.65	0	2.73636e-12	4.65	0	-7.58647e-12	4.65	0	1.20692e-11	3.72	0	7.1023e-12
4.675	0	2.73636e-12	4.675	0	-7.78272e-14	4.675	0	-3.57377e-12	3.74	0	1.02309e-11
4.7	0	-9.15232e-12	4.7	0	-5.08359e-12	4.7	0	3.30916e-12	3.76	0	-1.65778e-12
4.725	0	4.61352e-12	4.725	0	-1.32927e-12	4.725	0	-4.82521e-12	3.78	0	2.72226e-12
4.75	0	8.59199e-13	4.75	0	-7.03545e-13	4.75	0	-1.6966e-12	3.8	0	-2.2835e-12
4.775	0	8.59199e-13	4.775	0	6.17938e-12	4.775	0	4.5606e-12	3.82	0	8.45097e-13
4.8	0	-2.2694e-12	4.8	0	5.55365e-12	4.8	0	-8.57953e-12	3.84	0	1.02309e-11
4.825	0	-1.47838e-11	4.825	0	-3.83215e-12	4.825	0	2.68343e-12	3.86	0	-4.16067e-12
4.85	0	8.59199e-13	4.85	0	1.74423e-11	4.85	0	-7.32809e-12	3.88	0	-5.41211e-12
4.875	0	1.48492e-12	4.875	0	5.55365e-12	4.875	0	6.43776e-12	3.9	0	-4.06343e-13
4.9	0	4.61352e-12	4.9	0	2.42505e-12	4.9	0	4.5606e-12	3.92	0	1.14823e-11
4.925	0	5.23924e-12	4.925	0	-5.70931e-12	4.925	0	-1.07088e-12	3.94	0	1.08566e-11
4.95	0	-6.02373e-12	4.95	0	1.79934e-12	4.95	0	-2.32233e-12	3.96	0	4.59942e-12
4.975	0	1.0245e-11	4.975	0	-6.33503e-12	4.975	0	7.06348e-12	3.98	0	7.1023e-12
5	0	7.1164e-12	5	0	-4.45787e-12	5	0	9.56636e-12	4	0	-3.53494e-12
5.025	0	1.48492e-12	5.025	0	9.9337e-12	5.025	0	1.14435e-11	4.02	0	-2.2835e-12
5.05	0	-1.01796e-12	5.05	0	6.8051e-12	5.05	0	8.06275e-13	4.04	0	-3.53494e-12
5.075	0	-7.27517e-12	5.075	0	5.47894e-13	5.075	0	1.14435e-11	4.06	0	-8.54071e-12
5.1	0	-9.15232e-12	5.1	0	-5.08359e-12	5.1	0	8.94064e-12	4.08	0	-6.03782e-12
5.125	0	-7.90088e-12	5.125	0	5.55365e-12	5.125	0	8.06275e-13	4.1	0	7.1023e-12
5.15	0	-3.92244e-13	5.15	0	-5.70931e-12	5.15	0	-4.19948e-12	4.12	0	1.47081e-12
5.175	0	5.23924e-12	5.175	0	-1.00894e-11	5.175	0	2.68343e-12	4.14	0	3.97369e-12
5.2	0	-7.27517e-12	5.2	0	-7.03545e-13	5.2	0	8.06275e-13	4.16	0	3.97369e-12
5.225	0	4.61352e-12	5.225	0	-5.08359e-12	5.225	0	1.51978e-11	4.18	0	8.45097e-13
5.25	0	-5.398e-12	5.25	0	-7.78272e-14	5.25	0	2.68343e-12	4.2	0	-2.2835e-12
5.275	0	1.48492e-12	5.275	0	-4.45787e-12	5.275	0	9.56636e-12	4.22	0	5.85086e-12
5.3	0	-5.398e-12	5.3	0	1.17362e-12	5.3	0	8.06275e-13	4.24	0	-5.41211e-12
5.325	0	-7.27517e-12	5.325	0	1.17362e-12	5.325	0	-7.32809e-12	4.26	0	4.59942e-12
5.35	0	7.1164e-12	5.35	0	-6.33503e-12	5.35	0	1.14435e-11	4.28	0	5.22514e-12
5.375	0	2.33478e-13	5.375	0	3.6765e-12	5.375	0	1.08178e-11	4.3	0	-1.47979e-11
5.4	0	5.23924e-12	5.4	0	-2.58071e-12	5.4	0	-1.6966e-12	4.32	0	-8.54071e-12
5.425	0	-4.77229e-12	5.425	0	-2.58071e-12	5.425	0	8.06275e-13	4.34	0	1.58624e-11
5.45	0	-7.90088e-12	5.45	0	6.17938e-12	5.45	0	2.05772e-12	4.36	0	1.58624e-11
5.475	0	1.27479e-11	5.475	0	-2.58071e-12	5.475	0	-1.07088e-12	4.38	0	-1.65778e-12
5.5	0	-3.52084e-12	5.5	0	1.17362e-12	5.5	0	2.05772e-12	4.4	0	2.72226e-12
5.525	0	8.36784e-12	5.525	0	-1.32927e-12	5.525	0	2.68343e-12	4.42	0	1.58624e-11
5.55	0	9.61928e-12	5.55	0	-7.78272e-14	5.55	0	7.06348e-12	4.44	0	8.35374e-12
5.575	0	-7.90088e-12	5.575	0	-8.21219e-12	5.575	0	1.80554e-13	4.46	0	3.34798e-12
5.6	0	8.59199e-13	5.6	0	-5.08359e-12	5.6	0	5.18632e-12	4.48	0	-5.41211e-12
5.625	0	-3.52084e-12	5.625	0	-7.03545e-13	5.625	0	5.18632e-12	4.5	0	-6.03782e-12
5.65	0	8.59199e-13	5.65	0	-4.45787e-12	5.65	0	7.6892e-12	4.52	0	2.72226e-12
5.675	0	-6.02373e-12	5.675	0	-7.78272e-14	5.675	0	-1.07088e-12	4.54	0	6.47657e-12
5.7	0	9.61928e-12	5.7	0	-1.00894e-11	5.7	0	-2.94804e-12	4.56	0	2.72226e-12
5.725	0	7.1164e-12	5.725	0	-6.96075e-12	5.725	0	2.05772e-12	4.58	0	-9.16643e-12
5.75	0	-9.15232e-12	5.75	0	-3.83215e-12	5.75	0	-4.82521e-12	4.6	0	-7.91499e-12
5.775	0	-1.64368e-12	5.775	0	-3.20643e-12	5.775	0	7.06348e-12	4.62	0	2.72226e-12
5.8	0	-5.398e-12	5.8	0	4.92793e-12	5.8	0	8.06275e-13	4.64	0	3.97369e-12
5.825	0	-3.52084e-12	5.825	0	2.42505e-12	5.825	0	-1.07088e-12	4.66	0	3.97369e-12
5.85	0	2.73636e-12	5.85	0	-3.83215e-12	5.85	0	1.08178e-11	4.68	0	-5.41211e-12
5.875	0	2.11064e-12	5.875	0	8.68226e-12	5.875	0	-1.6966e-12	4.7	0	-2.2835e-12
5.9	0	-2.89512e-12	5.9	0	5.47894e-13	5.9	0	-6.70237e-12	4.72	0	-4.78638e-12
5.925	0	1.48492e-12	5.925	0	1.79934e-12	5.925	0	1.01921e-11	4.74	0	-6.03782e-12
5.95	0	1.14964e-11	5.95	0	3.6765e-12	5.95	0	7.06348e-12	4.76	0	-9.16643e-12
5.975	0	4.61352e-12	5.975	0	-3.20643e-12	5.975	0	2.05772e-12	4.78	0	-4.16067e-12
6	0	-1.47838e-11	6	0	1.17362e-12	6	0	-5.45092e-12	4.8	0	3.34798e-12
6.025	0	-6.02373e-12	6.025	0	-6.96075e-12	6.025	0	3.93488e-12	4.82	0	5.22514e-12
6.05	0	-3.92244e-13	6.05	0	6.17938e-12	6.05	0	1.14435e-11	4.84	0	2.19375e-13
6.075	0	1.21222e-11	6.075	0	2.42505e-12	6.075	0	-1.23338e-11	4.86	0	9.60518e-12
6.1	0	1.48492e-12	6.1	0	1.79934e-12	6.1	0	-4.45161e-13	4.88	0	1.02309e-11
6.125	0	-1.64368e-12	6.125	0	7.43082e-12	6.125	0	-2.32233e-12	4.9	0	1.27338e-11
6.15	0	7.1164e-12	6.15	0	-4.45787e-12	6.15	0	-5.45092e-12	4.92	0	1.33595e-11
6.175	0	-3.92244e-13	6.175	0	-3.20643e-12	6.175	0	7.6892e-12	4.94	0	1.46109e-11
6.2	0	1.48492e-12	6.2	0	-6.33503e-12	6.2	0	-1.07088e-12	4.96	0	5.85086e-12
6.225	0	8.99356e-12	6.225	0	-7.78272e-14	6.225	0	1.01921e-11	4.98	0	8.35374e-12
6.25	0	8.59199e-13	6.25	0	-2.58071e-12	6.25	0	9.56636e-12	5	0	7.1023e-12
6.275	0	1.0245e-11	6.275	0	4.92793e-12	6.275	0	-3.57377e-12	5.02	0	1.47081e-12
6.3	0	3.9878e-12	6.3	0	-7.78272e-14	6.3	0	4.5606e-12	5.04	0	3.34798e-12
6.325	0	2.33478e-13	6.325	0	1.17362e-12	6.325	0	-9.20525e-12	5.06	0	3.34798e-12
6.35	0	-5.398e-12	6.35	0	-2.58071e-12	6.35	0	-1.10824e-11	5.08	0	1.47081e-12
6.375	0	-7.90088e-12	6.375	0	2.42505e-12	6.375	0	8.06275e-13	5.1	0	3.97369e-12
6.4	0	-4.14656e-12	6.4	0	-7.03545e-13	6.4	0	3.93488e-12	5.12	0	2.72226e-12
6.425	0	-3.92244e-13	6.425	0	4.92793e-12	6.425	0	8.31491e-12	5.14	0	-6.03782e-12
6.45	0	3.36208e-12	6.45	0	4.92793e-12	6.45	0	1.432e-12	5.16	0	8.45097e-13
6.475	0	2.11064e-12	6.475	0	3.05077e-12	6.475	0	-1.6966e-12	5.18	0	-2.2835e-12
6.5	0	-5.398e-12	6.5	0	-1.95499e-12	6.5	0	-7.95381e-12	5.2	0	-2.2835e-12
6.525	0	3.36208e-12	6.525	0	4.30222e-12	6.525	0	-8.57953e-12	5.22	0	1.08566e-11
6.55	0	3.9878e-12	6.55	0	-9.46363e-12	6.55	0	4.5606e-12	5.24	0	1.21081e-11
6.575	0	-3.92244e-13	6.575	0	1.17362e-12	6.575	0	-4.82521e-12	5.26	0	-2.2835e-12
6.6	0	1.14964e-11	6.6	0	4.92793e-12	6.6	0	-7.32809e-12	5.28	0	-2.90923e-12
6.625	0	3.36208e-12	6.625	0	6.8051e-12	6.625	0	-9.83097e-12	5.3	0	2.09654e-12
6.65	0	-4.14656e-12	6.65	0	9.9337e-12	6.65	0	2.68343e-12	5.32	0	-6.03782e-12
6.675	0	5.86496e-12	6.675	0	-1.00894e-11	6.675	0	2.68343e-12	5.34	0	1.47081e-12
6.7	0	1.48492e-12	6.7	0	-1.00894e-11	6.7	0	-8.57953e-12	5.36	0	1.58624e-11
6.725	0	3.36208e-12	6.725	0	-1.25922e-11	6.725	0	-2.94804e-12	5.38	0	-4.78638e-12
6.75	0	-1.01796e-12	6.75	0	5.47894e-13	6.75	0	-8.57953e-12	5.4	0	-7.91499e-12
6.775	0	1.48492e-12	6.775	0	-7.03545e-13	6.775	0	-8.57953e-12	5.42	0	1.14823e-11
6.8	0	3.36208e-12	6.8	0	-5.08359e-12	6.8	0	-6.07665e-12	5.44	0	2.09654e-12
6.825	0	-3.92244e-13	6.825	0	2.42505e-12	6.825	0	5.81203e-12	5.46	0	7.72802e-12
6.85	0	8.36784e-12	6.85	0	-1.32927e-12	6.85	0	1.432e-12	5.48	0	1.64881e-11
6.875	0	3.9878e-12	6.875	0	2.42505e-12	6.875	0	3.93488e-12	5.5	0	2.09654e-12
6.9	0	-6.02373e-12	6.9	0	1.79934e-12	6.9	0	1.2695e-11	5.52	0	-6.03782e-12
6.925	0	1.48492e-12	6.925	0	-5.08359e-12	6.925	0	5.81203e-12	5.54	0	3.97369e-12
6.95	0	-4.77229e-12	6.95	0	4.92793e-12	6.95	0	2.05772e-12	5.56	0	5.85086e-12
6.975	0	1.14964e-11	6.975	0	-7.78272e-14	6.975	0	1.432e-12	5.58	0	-5.41211e-12
7	0	8.59199e-13	7	0	6.17938e-12	7	0	8.06275e-13	5.6	0	3.97369e-12
7.025	0	-1.10295e-11	7.025	0	3.6765e-12	7.025	0	7.6892e-12	5.62	0	4.59942e-12
7.05	0	5.23924e-12	7.05	0	3.05077e-12	7.05	0	-2.94804e-12	5.64	0	6.47657e-12
7.075	0	-2.2694e-12	7.075	0	1.24366e-11	7.075	0	-1.6966e-12	5.66	0	8.35374e-12
7.1	0	-7.27517e-12	7.1	0	-6.96075e-12	7.1	0	1.08178e-11	5.68	0	3.97369e-12
7.125	0	7.1164e-12	7.125	0	-8.21219e-12	7.125	0	5.18632e-12	5.7	0	-7.28926e-12
7.15	0	8.59199e-13	7.15	0	6.8051e-12	7.15	0	-4.45161e-13	5.72	0	-7.28926e-12
7.175	0	-7.90088e-12	7.175	0	-1.69723e-11	7.175	0	-2.32233e-12	5.74	0	6.47657e-12
7.2	0	-8.52661e-12	7.2	0	3.05077e-12	7.2	0	-1.6966e-12	5.76	0	3.34798e-12
7.225	0	2.11064e-12	7.225	0	-6.33503e-12	7.225	0	9.56636e-12	5.78	0	2.09654e-12
7.25	0	5.86496e-12	7.25	0	5.47894e-13	7.25	0	2.05772e-12	5.8	0	3.34798e-12
7.275	0	-8.52661e-12	7.275	0	1.79934e-12	7.275	0	-5.45092e-12	5.82	0	2.19375e-13
7.3	0	1.0245e-11	7.3	0	-1.25922e-11	7.3	0	-5.45092e-12	5.84	0	-2.90923e-12
7.325	0	-1.64368e-12	7.325	0	-1.50951e-11	7.325	0	5.18632e-12	5.86	0	1.47081e-12
7.35	0	2.11064e-12	7.35	0	-1.82237e-11	7.35	0	9.56636e-12	5.88	0	-4.06343e-13
7.375	0	2.11064e-12	7.375	0	-6.96075e-12	7.375	0	3.30916e-12	5.9	0	-1.03206e-12
7.4	0	-2.89512e-12	7.4	0	1.30623e-11	7.4	0	-7.32809e-12	5.92	0	2.09654e-12
7.425	0	6.49068e-12	7.425	0	-1.00894e-11	7.425	0	-4.82521e-12	5.94	0	-8.54071e-12
7.45	0	-1.64368e-12	7.45	0	3.05077e-12	7.45	0	-4.45161e-13	5.96	0	3.34798e-12
7.475	0	6.49068e-12	7.475	0	8.68226e-12	7.475	0	-4.45161e-13	5.98	0	1.46109e-11
7.5	0	3.36208e-12	7.5	0	-7.58647e-12	7.5	0	-2.32233e-12	6	0	5.85086e-12
7.525	0	-4.14656e-12	7.525	0	-4.45787e-12	7.525	0	1.14435e-11	6.02	0	-2.2835e-12
7.55	0	-3.92244e-13	7.55	0	1.24366e-11	7.55	0	-2.32233e-12	6.04	0	-4.16067e-12
7.575	0	-2.89512e-12	7.575	0	-7.03545e-13	7.575	0	4.5606e-12	6.06	0	-5.41211e-12
7.6	0	-3.92244e-13	7.6	0	-4.45787e-12	7.6	0	-7.32809e-12	6.08	0	6.47657e-12
7.625	0	3.36208e-12	7.625	0	8.05653e-12	7.625	0	-5.45092e-12	6.1	0	1.08566e-11
7.65	0	-6.64944e-12	7.65	0	3.05077e-12	7.65	0	-2.32233e-12	6.12	0	-7.91499e-12
7.675	0	-1.01796e-12	7.675	0	-5.08359e-12	7.675	0	-6.70237e-12	6.14	0	-3.53494e-12
7.7	0	-4.14656e-12	7.7	0	3.05077e-12	7.7	0	2.05772e-12	6.16	0	-4.78638e-12
7.725	0	2.11064e-12	7.725	0	1.79934e-12	7.725	0	-1.07088e-12	6.18	0	-7.91499e-12
7.75	0	3.36208e-12	7.75	0	-1.32927e-12	7.75	0	2.05772e-12	6.2	0	-9.16643e-12
7.775	0	-6.02373e-12	7.775	0	-4.45787e-12	7.775	0	7.6892e-12	6.22	0	2.19375e-13
7.8	0	5.86496e-12	7.8	0	-8.21219e-12	7.8	0	7.06348e-12	6.24	0	4.59942e-12
7.825	0	-1.54095e-11	7.825	0	4.92793e-12	7.825	0	6.43776e-12	6.26	0	5.22514e-12
7.85	0	-7.27517e-12	7.85	0	6.17938e-12	7.85	0	-1.6966e-12	6.28	0	1.27338e-11
7.875	0	-3.92244e-13	7.875	0	6.8051e-12	7.875	0	1.08178e-11	6.3	0	3.34798e-12
7.9	0	-6.02373e-12	7.9	0	-1.32927e-12	7.9	0	-6.07665e-12	6.32	0	-7.91499e-12
7.925	0	1.21222e-11	7.925	0	4.30222e-12	7.925	0	-2.94804e-12	6.34	0	1.47081e-12
7.95	0	2.11064e-12	7.95	0	2.05709e-11	7.95	0	-6.07665e-12	6.36	0	1.58624e-11
7.975	0	7.1164e-12	7.975	0	7.43082e-12	7.975	0	-6.70237e-12	6.38	0	2.09654e-12
8	0	-6.64944e-12	8	0	-7.78272e-14	8	0	-1.17081e-11	6.4	0	-7.28926e-12
8.025	0	-6.64944e-12	8.025	0	-7.03545e-13	8.025	0	-2.32233e-12	6.42	0	-1.65778e-12
8.05	0	2.11064e-12	8.05	0	1.05594e-11	8.05	0	1.51978e-11	6.44	0	-1.54236e-11
8.075	0	-1.01796e-12	8.075	0	1.3688e-11	8.075	0	-1.10824e-11	6.46	0	-8.54071e-12
8.1	0	5.23924e-12	8.1	0	5.47894e-13	8.1	0	-1.73396e-11	6.48	0	1.02309e-11
8.125	0	-3.52084e-12	8.125	0	-7.03545e-13	8.125	0	1.432e-12	6.5	0	3.34798e-12
8.15	0	-7.90088e-12	8.15	0	-1.95499e-12	8.15	0	-4.82521e-12	6.52	0	-4.78638e-12
8.175	0	2.11064e-12	8.175	0	-1.25922e-11	8.175	0	-2.32233e-12	6.54	0	-1.03206e-12
8.2	0	-3.92244e-13	8.2	0	9.30798e-12	8.2	0	-5.45092e-12	6.56	0	4.59942e-12
8.225	0	2.11064e-12	8.225	0	-2.58071e-12	8.225	0	4.5606e-12	6.58	0	-1.03206e-12
8.25	0	1.33736e-11	8.25	0	4.30222e-12	8.25	0	-5.45092e-12	6.6	0	7.72802e-12
8.275	0	7.74212e-12	8.275	0	4.30222e-12	8.275	0	-9.83097e-12	6.62	0	1.27338e-11
8.3	0	3.9878e-12	8.3	0	5.47894e-13	8.3	0	2.68343e-12	6.64	0	7.72802e-12
8.325	0	-7.90088e-12	8.325	0	-7.03545e-13	8.325	0	3.93488e-12	6.66	0	-7.91499e-12
8.35	0	3.9878e-12	8.35	0	-5.08359e-12	8.35	0	-5.45092e-12	6.68	0	-1.41722e-11
8.375	0	3.36208e-12	8.375	0	-7.03545e-13	8.375	0	1.89522e-11	6.7	0	-2.2835e-12
8.4	0	-5.398e-12	8.4	0	5.47894e-13	8.4	0	-5.45092e-12	6.72	0	2.19375e-13
8.425	0	4.61352e-12	8.425	0	-6.96075e-12	8.425	0	8.06275e-13	6.74	0	-7.91499e-12
8.45	0	-4.77229e-12	8.45	0	3.6765e-12	8.45	0	2.68343e-12	6.76	0	-1.03206e-12
8.475	0	-2.2694e-12	8.475	0	9.30798e-12	8.475	0	4.5606e-12	6.78	0	8.97946e-12
8.5	0	1.48492e-12	8.5	0	-4.45787e-12	8.5	0	5.81203e-12	6.8	0	2.72226e-12
8.525	0	6.49068e-12	8.525	0	-7.78272e-14	8.525	0	-9.83097e-12	6.82	0	-7.28926e-12
8.55	0	8.59199e-13	8.55	0	5.55365e-12	8.55	0	-8.57953e-12	6.84	0	-4.16067e-12
8.575	0	-1.01796e-12	8.575	0	6.17938e-12	8.575	0	-5.45092e-12	6.86	0	-1.65778e-12
8.6	0	-3.92244e-13	8.6	0	6.8051e-12	8.6	0	-1.07088e-12	6.88	0	2.09654e-12
8.625	0	-6.64944e-12	8.625	0	-7.78272e-14	8.625	0	-2.94804e-12	6.9	0	-4.06343e-13
8.65	0	-7.27517e-12	8.65	0	6.17938e-12	8.65	0	-1.67139e-11	6.92	0	-8.54071e-12
8.675	0	2.73636e-12	8.675	0	3.05077e-12	8.675	0	-7.32809e-12	6.94	0	-1.65778e-12
8.7	0	-7.27517e-12	8.7	0	2.42505e-12	8.7	0	8.31491e-12	6.96	0	-1.03206e-12
8.725	0	2.73636e-12	8.725	0	-7.78272e-14	8.725	0	-6.07665e-12	6.98	0	4.59942e-12
8.75	0	8.36784e-12	8.75	0	-7.58647e-12	8.75	0	-4.82521e-12	7	0	8.45097e-13
8.775	0	-1.41581e-11	8.775	0	3.6765e-12	8.775	0	2.68343e-12	7.02	0	2.19375e-13
8.8	0	-6.02373e-12	8.8	0	-7.58647e-12	8.8	0	-7.95381e-12	7.04	0	-1.65778e-12
8.825	0	8.59199e-13	8.825	0	-1.50951e-11	8.825	0	3.93488e-12	7.06	0	4.59942e-12
8.85	0	5.23924e-12	8.85	0	-3.20643e-12	8.85	0	6.43776e-12	7.08	0	2.19375e-13
8.875	0	1.33736e-11	8.875	0	-3.83215e-12	8.875	0	-4.82521e-12	7.1	0	7.72802e-12
8.9	0	-6.64944e-12	8.9	0	-3.83215e-12	8.9	0	-1.23338e-11	7.12	0	1.64881e-11
8.925	0	1.21222e-11	8.925	0	-5.08359e-12	8.925	0	-1.04567e-11	7.14	0	3.97369e-12
8.95	0	1.48492e-12	8.95	0	-7.03545e-13	8.95	0	8.06275e-13	7.16	0	-2.2835e-12
8.975	0	-7.27517e-12	8.975	0	-1.07151e-11	8.975	0	-1.17081e-11	7.18	0	2.72226e-12
9	0	1.08707e-11	9	0	-4.45787e-12	9	0	-6.07665e-12	7.2	0	4.59942e-12
9.025	0	-4.77229e-12	9.025	0	5.55365e-12	9.025	0	2.68343e-12	7.22	0	-6.66355e-12
9.05	0	8.99356e-12	9.05	0	3.6765e-12	9.05	0	-6.70237e-12	7.24	0	8.35374e-12
9.075	0	1.48492e-12	9.075	0	3.6765e-12	9.075	0	-2.32233e-12	7.26	0	7.1023e-12
9.1	0	-3.52084e-12	9.1	0	-1.32927e-12	9.1	0	-4.45161e-13	7.28	0	2.19375e-13
9.125	0	5.86496e-12	9.125	0	5.47894e-13	9.125	0	2.05772e-12	7.3	0	1.08566e-11
9.15	0	1.48492e-12	9.15	0	-1.13408e-11	9.15	0	-1.6966e-12	7.32	0	6.47657e-12
9.175	0	-3.92244e-13	9.175	0	-1.00894e-11	9.175	0	3.93488e-12	7.34	0	-5.41211e-12
9.2	0	8.59199e-13	9.2	0	5.47894e-13	9.2	0	-1.07088e-12	7.36	0	2.19375e-13
9.225	0	-3.52084e-12	9.225	0	2.42505e-12	9.225	0	-6.07665e-12	7.38	0	1.27338e-11
9.25	0	-5.398e-12	9.25	0	6.8051e-12	9.25	0	4.5606e-12	7.4	0	2.72226e-12
9.275	0	8.59199e-13	9.275	0	-8.83791e-12	9.275	0	1.432e-12	7.42	0	-1.65778e-12
9.3	0	6.49068e-12	9.3	0	5.47894e-13	9.3	0	2.68343e-12	7.44	0	2.09654e-12
9.325	0	5.23924e-12	9.325	0	1.68166e-11	9.325	0	5.18632e-12	7.46	0	2.72226e-12
9.35	0	-7.90088e-12	9.35	0	1.05594e-11	9.35	0	-8.57953e-12	7.48	0	2.19375e-13
9.375	0	8.59199e-13	9.375	0	-7.78272e-14	9.375	0	2.68343e-12	7.5	0	-5.41211e-12
9.4	0	-1.79124e-11	9.4	0	-5.08359e-12	9.4	0	-4.82521e-12	7.52	0	2.19375e-13
9.425	0	8.59199e-13	9.425	0	-5.08359e-12	9.425	0	-9.83097e-12	7.54	0	-6.66355e-12
9.45	0	-1.64368e-12	9.45	0	1.30623e-11	9.45	0	2.68343e-12	7.56	0	-3.53494e-12
9.475	0	-1.04038e-11	9.475	0	7.43082e-12	9.475	0	-8.57953e-12	7.58	0	-1.65778e-12
9.5	0	6.49068e-12	9.5	0	1.30623e-11	9.5	0	1.432e-12	7.6	0	1.47081e-12
9.525	0	-6.64944e-12	9.525	0	5.47894e-13	9.525	0	-2.32233e-12	7.62	0	6.47657e-12
9.55	0	-6.02373e-12	9.55	0	-8.21219e-12	9.55	0	9.56636e-12	7.64	0	5.85086e-12
9.575	0	5.86496e-12	9.575	0	2.42505e-12	9.575	0	1.80554e-13	7.66	0	2.09654e-12
9.6	0	-7.90088e-12	9.6	0	-6.96075e-12	9.6	0	-2.94804e-12	7.68	0	8.45097e-13
9.625	0	5.23924e-12	9.625	0	-7.58647e-12	9.625	0	-5.45092e-12	7.7	0	2.09654e-12
9.65	0	2.73636e-12	9.65	0	-2.58071e-12	9.65	0	2.05772e-12	7.72	0	-3.53494e-12
9.675	0	-5.398e-12	9.675	0	1.79934e-12	9.675	0	-2.32233e-12	7.74	0	7.72802e-12
9.7	0	1.08707e-11	9.7	0	5.47894e-13	9.7	0	-6.07665e-12	7.76	0	8.45097e-13
9.725	0	-1.04038e-11	9.725	0	1.79934e-12	9.725	0	2.68343e-12	7.78	0	-4.06343e-13
9.75	0	-4.14656e-12	9.75	0	1.05594e-11	9.75	0	9.56636e-12	7.8	0	3.97369e-12
9.775	0	-7.90088e-12	9.775	0	4.30222e-12	9.775	0	-1.6966e-12	7.82	0	1.47081e-12
9.8	0	-4.14656e-12	9.8	0	-3.20643e-12	9.8	0	1.80554e-13	7.84	0	-6.03782e-12
9.825	0	1.0245e-11	9.825	0	3.6765e-12	9.825	0	6.43776e-12	7.86	0	-5.41211e-12
9.85	0	-3.92244e-13	9.85	0	-3.20643e-12	9.85	0	-2.94804e-12	7.88	0	6.47657e-12
9.875	0	3.9878e-12	9.875	0	8.05653e-12	9.875	0	-5.45092e-12	7.9	0	-1.35465e-11
9.9	0	1.0245e-11	9.9	0	9.9337e-12	9.9	0	-5.45092e-12	7.92	0	-9.79215e-12
9.925	0	-3.92244e-13	9.925	0	-4.45787e-12	9.925	0	1.01921e-11	7.94	0	-1.2295e-11
9.95	0	8.36784e-12	9.95	0	-5.70931e-12	9.95	0	7.6892e-12	7.96	0	-1.16693e-11
9.975	0	-1.04038e-11	9.975	0	-4.45787e-12	9.975	0	-1.10824e-11	7.98	0	1.02309e-11
10	0	-9.15232e-12	10	0	1.17362e-12	10	0	5.18632e-12	8	0	-1.65778e-12
10.025	0	-4.77229e-12	10.025	0	6.8051e-12	10.025	0	-1.6966e-12	8.02	0	-6.66355e-12
10.05	0	-8.52661e-12	10.05	0	8.68226e-12	10.05	0	1.14435e-11	8.04	0	-4.16067e-12
10.075	0	3.9878e-12	10.075	0	4.30222e-12	10.075	0	1.432e-12	8.06	0	-6.03782e-12
10.1	0	-1.01796e-12	10.1	0	2.42505e-12	10.1	0	7.06348e-12	8.08	0	-1.03206e-12
10.125	0	-1.54095e-11	10.125	0	4.30222e-12	10.125	0	-4.45161e-13	8.1	0	-4.16067e-12
10.15	0	3.36208e-12	10.15	0	6.17938e-12	10.15	0	-3.57377e-12	8.12	0	-6.03782e-12
10.175	0	-1.64368e-12	10.175	0	-3.83215e-12	10.175	0	-4.19948e-12	8.14	0	-5.41211e-12
10.2	0	-5.398e-12	10.2	0	1.79934e-12	10.2	0	-2.32233e-12	8.16	0	-7.28926e-12
10.225	0	-7.90088e-12	10.225	0	1.43137e-11	10.225	0	2.05772e-12	8.18	0	5.22514e-12
10.25	0	-6.64944e-12	10.25	0	-1.00894e-11	10.25	0	2.05772e-12	8.2	0	5.22514e-12
10.275	0	-3.92244e-13	10.275	0	3.6765e-12	10.275	0	1.08178e-11	8.22	0	-6.03782e-12
10.3	0	-1.16552e-11	10.3	0	-5.70931e-12	10.3	0	1.80554e-13	8.24	0	-2.2835e-12
10.325	0	2.33478e-13	10.325	0	-5.08359e-12	10.325	0	-4.45161e-13	8.26	0	-4.06343e-13
10.35	0	-7.90088e-12	10.35	0	-3.83215e-12	10.35	0	8.06275e-13	8.28	0	1.47081e-12
10.375	0	-1.35324e-11	10.375	0	-1.25922e-11	10.375	0	6.43776e-12	8.3	0	-2.2835e-12
10.4	0	4.61352e-12	10.4	0	1.17362e-12	10.4	0	8.06275e-13	8.32	0	-1.16693e-11
10.425	0	-4.77229e-12	10.425	0	-6.96075e-12	10.425	0	1.432e-12	8.34	0	-1.98037e-11
10.45	0	2.33478e-13	10.45	0	7.43082e-12	10.45	0	1.20692e-11	8.36	0	-1.47979e-11
10.475	0	2.33478e-13	10.475	0	5.55365e-12	10.475	0	4.5606e-12	8.38	0	2.72226e-12
10.5	0	-4.77229e-12	10.5	0	-1.82237e-11	10.5	0	-4.82521e-12	8.4	0	-3.53494e-12
10.525	0	-3.92244e-13	10.525	0	-7.03545e-13	10.525	0	-1.92168e-11	8.42	0	-9.16643e-12
10.55	0	-5.398e-12	10.55	0	-9.46363e-12	10.55	0	-1.6966e-12	8.44	0	-6.03782e-12
10.575	0	-6.64944e-12	10.575	0	4.92793e-12	10.575	0	8.31491e-12	8.46	0	-1.2295e-11
10.6	0	-6.64944e-12	10.6	0	9.9337e-12	10.6	0	-7.32809e-12	8.48	0	-1.73008e-11
10.625	0	-1.04038e-11	10.625	0	-1.00894e-11	10.625	0	7.06348e-12	8.5	0	2.19375e-13
10.65	0	2.73636e-12	10.65	0	-3.83215e-12	10.65	0	5.18632e-12	8.52	0	-4.16067e-12
10.675	0	3.9878e-12	10.675	0	6.8051e-12	10.675	0	3.93488e-12	8.54	0	-5.41211e-12
10.7	0	1.14964e-11	10.7	0	-7.78272e-14	10.7	0	1.432e-12	8.56	0	2.19375e-13
10.725	0	-4.77229e-12	10.725	0	-7.03545e-13	10.725	0	-7.95381e-12	8.58	0	-4.06343e-13
10.75	0	-6.02373e-12	10.75	0	-8.21219e-12	10.75	0	2.05772e-12	8.6	0	-4.78638e-12
10.775	0	3.9878e-12	10.775	0	-7.78272e-14	10.775	0	-7.32809e-12	8.62	0	-2.2835e-12
10.8	0	8.59199e-13	10.8	0	-3.20643e-12	10.8	0	-1.04567e-11	8.64	0	-4.78638e-12
10.825	0	8.59199e-13	10.825	0	2.42505e-12	10.825	0	-2.10939e-11	8.66	0	-4.16067e-12
10.85	0	-1.64368e-12	10.85	0	6.8051e-12	10.85	0	-4.29941e-11	8.68	0	-4.16067e-12
10.875	0	-9.77805e-12	10.875	0	-1.32927e-12	10.875	0	-4.1117e-11	8.7	0	-6.03782e-12
10.9	0	-2.89512e-12	10.9	0	-5.08359e-12	10.9	0	-4.23684e-11	8.72	0	-4.16067e-12
10.925	0	-1.16552e-11	10.925	0	-1.07151e-11	10.925	0	-5.05028e-11	8.74	0	-4.16067e-12
10.95	0	-4.14656e-12	10.95	0	-5.70931e-12	10.95	0	-3.61112e-11	8.76	0	8.45097e-13
10.975	0	8.59199e-13	10.975	0	-2.58071e-12	10.975	0	-5.61343e-11	8.78	0	3.34798e-12
11	0	9.61928e-12	11	0	-2.58071e-12	11	0	-5.17542e-11	8.8	0	-8.54071e-12
11.025	0	8.36784e-12	11.025	0	-7.03545e-13	11.025	0	-4.23684e-11	8.82	0	-1.65778e-12
11.05	0	-1.64368e-12	11.05	0	-1.00894e-11	11.05	0	-4.42456e-11	8.84	0	-5.41211e-12
11.075	0	-1.47838e-11	11.075	0	-3.83215e-12	11.075	0	-4.04913e-11	8.86	0	-7.91499e-12
11.1	0	-7.27517e-12	11.1	0	6.17938e-12	11.1	0	-4.04913e-11	8.88	0	-6.03782e-12
11.125	0	-6.64944e-12	11.125	0	-6.96075e-12	11.125	0	-3.42341e-11	8.9	0	3.34798e-12
11.15	0	-4.14656e-12	11.15	0	-3.20643e-12	11.15	0	-3.42341e-11	8.92	0	2.09654e-12
11.175	0	3.9878e-12	11.175	0	-3.20643e-12	11.175	0	-2.92283e-11	8.94	0	-7.91499e-12
11.2	0	-4.77229e-12	11.2	0	-7.78272e-14	11.2	0	-2.92283e-11	8.96	0	-4.16067e-12
11.225	0	2.33478e-13	11.225	0	8.68226e-12	11.225	0	-3.61112e-11	8.98	0	3.34798e-12
11.25	0	8.99356e-12	11.25	0	4.92793e-12	11.25	0	-3.61112e-11	9	0	-2.2835e-12
11.275	0	-1.01796e-12	11.275	0	4.30222e-12	11.275	0	-2.67254e-11	9.02	0	2.19375e-13
11.3	0	-6.02373e-12	11.3	0	-2.58071e-12	11.3	0	-1.17081e-11	9.04	0	9.60518e-12
11.325	0	-1.41581e-11	11.325	0	-7.03545e-13	11.325	0	-1.04567e-11	9.06	0	7.72802e-12
11.35	0	8.59199e-13	11.35	0	5.47894e-13	11.35	0	-2.29711e-11	9.08	0	6.47657e-12
11.375	0	-3.92244e-13	11.375	0	-6.33503e-12	11.375	0	-1.92168e-11	9.1	0	-4.06343e-13
11.4	0	3.9878e-12	11.4	0	-6.96075e-12	11.4	0	-2.23454e-11	9.12	0	5.85086e-12
11.425	0	-7.90088e-12	11.425	0	-3.83215e-12	11.425	0	-1.73396e-11	9.14	0	1.21081e-11
11.45	0	-1.47838e-11	11.45	0	5.47894e-13	11.45	0	8.06275e-13	9.16	0	6.47657e-12
11.475	0	3.36208e-12	11.475	0	4.30222e-12	11.475	0	-1.60882e-11	9.18	0	-2.2835e-12
11.5	0	1.48492e-12	11.5	0	2.42505e-12	11.5	0	-2.35968e-11	9.2	0	-4.78638e-12
11.525	0	3.9878e-12	11.525	0	1.79934e-12	11.525	0	-6.70237e-12	9.22	0	1.47081e-12
11.55	0	-4.77229e-12	11.55	0	-1.32927e-12	11.55	0	-9.83097e-12	9.24	0	2.72226e-12
11.575	0	1.48492e-12	11.575	0	-6.33503e-12	11.575	0	8.06275e-13	9.26	0	2.09654e-12
11.6	0	8.59199e-13	11.6	0	-2.58071e-12	11.6	0	-2.94804e-12	9.28	0	-1.03206e-12
11.625	0	-9.77805e-12	11.625	0	3.05077e-12	11.625	0	-1.10824e-11	9.3	0	2.09654e-12
11.65	0	-5.398e-12	11.65	0	-7.58647e-12	11.65	0	-3.57377e-12	9.32	0	8.97946e-12
11.675	0	-6.02373e-12	11.675	0	-5.08359e-12	11.675	0	-9.83097e-12	9.34	0	1.47081e-12
11.7	0	-9.77805e-12	11.7	0	-6.96075e-12	11.7	0	-6.70237e-12	9.36	0	-6.03782e-12
11.725	0	-1.64368e-12	11.725	0	-5.70931e-12	11.725	0	-2.94804e-12	9.38	0	-1.03206e-12
11.75	0	-1.16552e-11	11.75	0	-5.70931e-12	11.75	0	5.18632e-12	9.4	0	8.97946e-12
11.775	0	-8.52661e-12	11.775	0	-6.96075e-12	11.775	0	5.81203e-12	9.42	0	-5.41211e-12
11.8	0	2.33478e-13	11.8	0	-8.21219e-12	11.8	0	-8.57953e-12	9.44	0	-5.41211e-12
11.825	0	5.86496e-12	11.825	0	-1.25922e-11	11.825	0	-1.10824e-11	9.46	0	-3.53494e-12
11.85	0	-3.92244e-13	11.85	0	5.47894e-13	11.85	0	-2.94804e-12	9.48	0	-2.90923e-12
11.875	0	-8.52661e-12	11.875	0	-8.83791e-12	11.875	0	-6.07665e-12	9.5	0	7.72802e-12
11.9	0	2.11064e-12	11.9	0	-1.32927e-12	11.9	0	-3.57377e-12	9.52	0	7.72802e-12
11.925	0	3.36208e-12	11.925	0	6.17938e-12	11.925	0	-1.10824e-11	9.54	0	2.72226e-12
11.95	0	-7.27517e-12	11.95	0	-5.70931e-12	11.95	0	-1.07088e-12	9.56	0	8.45097e-13
11.975	0	2.73636e-12	11.975	0	-1.32927e-12	11.975	0	-1.07088e-12	9.58	0	-5.41211e-12
12	0	6.49068e-12	12	0	-3.83215e-12	12	0	-1.73396e-11	9.6	0	4.59942e-12
12.025	0	-1.64368e-12	12.025	0	1.17362e-12	12.025	0	4.5606e-12	9.62	0	1.08566e-11
12.05	0	-2.2694e-12	12.05	0	1.17362e-12	12.05	0	-2.94804e-12	9.64	0	2.09654e-12
12.075	0	3.9878e-12	12.075	0	-5.08359e-12	12.075	0	-4.19948e-12	9.66	0	-5.41211e-12
12.1	0	-2.2694e-12	12.1	0	-1.95499e-12	12.1	0	-3.57377e-12	9.68	0	4.59942e-12
12.125	0	6.49068e-12	12.125	0	-1.95499e-12	12.125	0	-9.20525e-12	9.7	0	-4.06343e-13
12.15	0	-8.52661e-12	12.15	0	1.79934e-12	12.15	0	-5.45092e-12	9.72	0	-5.41211e-12
12.175	0	2.73636e-12	12.175	0	-3.83215e-12	12.175	0	-9.83097e-12	9.74	0	-4.16067e-12
12.2	0	1.65022e-11	12.2	0	-1.32927e-12	12.2	0	-7.32809e-12	9.76	0	-3.53494e-12
12.225	0	-4.77229e-12	12.225	0	8.68226e-12	12.225	0	1.80554e-13	9.78	0	2.19375e-13
12.25	0	7.1164e-12	12.25	0	-1.00894e-11	12.25	0	-1.23338e-11	9.8	0	2.19375e-13
12.275	0	-4.77229e-12	12.275	0	1.79934e-12	12.275	0	-4.82521e-12	9.82	0	3.34798e-12
12.3	0	-1.91638e-11	12.3	0	1.79934e-12	12.3	0	-3.57377e-12	9.84	0	-1.65778e-12
12.325	0	-1.64368e-12	12.325	0	-7.58647e-12	12.325	0	-7.32809e-12	9.86	0	-4.16067e-12
12.35	0	-6.02373e-12	12.35	0	-1.19665e-11	12.35	0	3.30916e-12	9.88	0	3.97369e-12
12.375	0	-3.92244e-13	12.375	0	-1.69723e-11	12.375	0	-1.04567e-11	9.9	0	1.64881e-11
12.4	0	1.48492e-12	12.4	0	-1.88494e-11	12.4	0	-9.83097e-12	9.92	0	5.22514e-12
12.425	0	2.73636e-12	12.425	0	-3.83215e-12	12.425	0	1.432e-12	9.94	0	-3.53494e-12
12.45	0	1.90051e-11	12.45	0	-5.08359e-12	12.45	0	-1.04567e-11	9.96	0	-4.06343e-13
12.475	0	-7.27517e-12	12.475	0	-5.08359e-12	12.475	0	-9.20525e-12	9.98	0	-6.66355e-12
12.5	0	-1.04038e-11	12.5	0	-1.13408e-11	12.5	0	-4.82521e-12	10	0	-1.03206e-12
12.525	0	-6.64944e-12	12.525	0	-6.96075e-12	12.525	0	-2.32233e-12	10.02	0	5.85086e-12
12.55	0	-1.64368e-12	12.55	0	-1.32927e-12	12.55	0	-1.67139e-11	10.04	0	2.72226e-12
12.575	0	2.73636e-12	12.575	0	-3.83215e-12	12.575	0	-1.17081e-11	10.06	0	2.09654e-12
12.6	0	-8.52661e-12	12.6	0	7.43082e-12	12.6	0	1.80554e-13	10.08	0	5.22514e-12
12.625	0	8.36784e-12	12.625	0	-3.20643e-12	12.625	0	-4.19948e-12	10.1	0	-2.2835e-12
12.65	0	-3.92244e-13	12.65	0	2.42505e-12	12.65	0	-4.45161e-13	10.12	0	3.34798e-12
12.675	0	-1.47838e-11	12.675	0	3.05077e-12	12.675	0	-4.82521e-12	10.14	0	1.33595e-11
12.7	0	2.33478e-13	12.7	0	-1.32927e-12	12.7	0	-6.70237e-12	10.16	0	8.35374e-12
12.725	0	-3.92244e-13	12.725	0	5.55365e-12	12.725	0	-3.57377e-12	10.18	0	-4.16067e-12
12.75	0	-2.2694e-12	12.75	0	-7.58647e-12	12.75	0	1.432e-12	10.2	0	7.1023e-12
12.775	0	-6.64944e-12	12.775	0	-7.58647e-12	12.775	0	1.33207e-11	10.22	0	6.47657e-12
12.8	0	3.9878e-12	12.8	0	1.79934e-12	12.8	0	-1.04567e-11	10.24	0	-6.03782e-12
12.825	0	-2.2694e-12	12.825	0	-6.33503e-12	12.825	0	2.05772e-12	10.26	0	5.85086e-12
12.85	0	7.1164e-12	12.85	0	-7.58647e-12	12.85	0	-3.57377e-12	10.28	0	7.72802e-12
12.875	0	-2.89512e-12	12.875	0	-6.96075e-12	12.875	0	-2.94804e-12	10.3	0	4.59942e-12
12.9	0	-5.398e-12	12.9	0	-1.32927e-12	12.9	0	7.6892e-12	10.32	0	1.33595e-11
12.925	0	1.33736e-11	12.925	0	7.43082e-12	12.925	0	-1.29596e-11	10.34	0	1.46109e-11
12.95	0	2.73636e-12	12.95	0	-5.08359e-12	12.95	0	-2.94804e-12	10.36	0	2.09654e-12
12.975	0	-4.14656e-12	12.975	0	6.17938e-12	12.975	0	-1.6966e-12	10.38	0	3.34798e-12
13	0	-7.90088e-12	13	0	-1.38437e-11	13	0	6.43776e-12	10.4	0	-1.03206e-12
13.025	0	3.9878e-12	13.025	0	4.92793e-12	13.025	0	5.81203e-12	10.42	0	3.34798e-12
13.05	0	5.23924e-12	13.05	0	1.3688e-11	13.05	0	7.06348e-12	10.44	0	3.97369e-12
13.075	0	-7.27517e-12	13.075	0	-1.82237e-11	13.075	0	-1.6966e-12	10.46	0	6.47657e-12
13.1	0	1.48492e-12	13.1	0	-6.33503e-12	13.1	0	-4.45161e-13	10.48	0	-2.90923e-12
13.125	0	7.1164e-12	13.125	0	-3.20643e-12	13.125	0	2.05772e-12	10.5	0	3.97369e-12
13.15	0	1.14964e-11	13.15	0	-2.58071e-12	13.15	0	1.80554e-13	10.52	0	7.72802e-12
13.175	0	2.33478e-13	13.175	0	9.9337e-12	13.175	0	-4.45161e-13	10.54	0	1.47081e-12
13.2	0	2.73636e-12	13.2	0	-1.7598e-11	13.2	0	5.18632e-12	10.56	0	-1.16693e-11
13.225	0	-5.398e-12	13.225	0	1.11851e-11	13.225	0	6.43776e-12	10.58	0	-2.90923e-12
13.25	0	-7.27517e-12	13.25	0	2.42505e-12	13.25	0	-6.70237e-12	10.6	0	2.72226e-12
13.275	0	-7.90088e-12	13.275	0	-1.07151e-11	13.275	0	-2.94804e-12	10.62	0	8.35374e-12
13.3	0	-3.52084e-12	13.3	0	-3.20643e-12	13.3	0	-3.57377e-12	10.64	0	6.47657e-12
13.325	0	-7.90088e-12	13.325	0	8.68226e-12	13.325	0	1.08178e-11	10.66	0	1.71138e-11
13.35	0	-6.02373e-12	13.35	0	7.43082e-12	13.35	0	1.08178e-11	10.68	0	1.52367e-11
13.375	0	-1.35324e-11	13.375	0	4.92793e-12	13.375	0	1.80554e-13	10.7	0	4.59942e-12
13.4	0	-6.02373e-12	13.4	0	-1.13408e-11	13.4	0	-4.82521e-12	10.72	0	2.09654e-12
13.425	0	-3.52084e-12	13.425	0	1.17362e-12	13.425	0	-7.95381e-12	10.74	0	8.97946e-12
13.45	0	1.48492e-12	13.45	0	5.47894e-13	13.45	0	-6.07665e-12	10.76	0	5.85086e-12
13.475	0	-1.01796e-12	13.475	0	5.47894e-13	13.475	0	3.93488e-12	10.78	0	3.97369e-12
13.5	0	-6.64944e-12	13.5	0	6.17938e-12	13.5	0	-1.6966e-12	10.8	0	1.14823e-11
13.525	0	-1.64368e-12	13.525	0	-7.58647e-12	13.525	0	-5.45092e-12	10.82	0	1.08566e-11
13.55	0	4.61352e-12	13.55	0	4.92793e-12	13.55	0	1.20692e-11	10.84	0	3.97369e-12
13.575	0	2.33478e-13	13.575	0	6.8051e-12	13.575	0	3.93488e-12	10.86	0	6.47657e-12
13.6	0	-4.14656e-12	13.6	0	1.11851e-11	13.6	0	-3.57377e-12	10.88	0	-4.16067e-12
13.625	0	2.11064e-12	13.625	0	1.17362e-12	13.625	0	-6.07665e-12	10.9	0	1.47081e-12
13.65	0	2.11064e-12	13.65	0	-7.03545e-13	13.65	0	-4.45161e-13	10.92	0	6.47657e-12
13.675	0	-3.92244e-13	13.675	0	1.99452e-11	13.675	0	-1.29596e-11	10.94	0	3.34798e-12
13.7	0	-4.77229e-12	13.7	0	8.68226e-12	13.7	0	8.06275e-13	10.96	0	7.72802e-12
13.725	0	-1.01796e-12	13.725	0	6.8051e-12	13.725	0	1.432e-12	10.98	0	7.72802e-12
13.75	0	-1.01796e-12	13.75	0	4.92793e-12	13.75	0	8.94064e-12	11	0	2.09654e-12
13.775	0	-2.2694e-12	13.775	0	5.47894e-13	13.775	0	1.58236e-11	11.02	0	1.58624e-11
13.8	0	-1.64368e-12	13.8	0	1.30623e-11	13.8	0	-6.70237e-12	11.04	0	1.27338e-11
13.825	0	-1.01796e-12	13.825	0	-7.03545e-13	13.825	0	2.05772e-12	11.06	0	2.19375e-13
13.85	0	2.73636e-12	13.85	0	-3.83215e-12	13.85	0	3.93488e-12	11.08	0	8.45097e-13
13.875	0	-1.64368e-12	13.875	0	6.17938e-12	13.875	0	-4.82521e-12	11.1	0	8.35374e-12
13.9	0	-8.52661e-12	13.9	0	-8.21219e-12	13.9	0	8.31491e-12	11.12	0	-4.78638e-12
13.925	0	-1.64368e-12	13.925	0	-7.78272e-14	13.925	0	-6.07665e-12	11.14	0	-1.65778e-12
13.95	0	2.73636e-12	13.95	0	-3.83215e-12	13.95	0	2.05772e-12	11.16	0	3.97369e-12
13.975	0	-3.92244e-13	13.975	0	3.05077e-12	13.975	0	-4.45161e-13	11.18	0	4.59942e-12
14	0	-6.64944e-12	14	0	1.30623e-11	14	0	-1.07088e-12	11.2	0	1.47081e-12
14.025	0	8.59199e-13	14.025	0	-6.33503e-12	14.025	0	1.2695e-11	11.22	0	3.97369e-12
14.05	0	-1.04038e-11	14.05	0	1.05594e-11	14.05	0	6.43776e-12	11.24	0	2.72226e-12
14.075	0	-1.64368e-12	14.075	0	-7.03545e-13	14.075	0	9.56636e-12	11.26	0	5.22514e-12
14.1	0	-2.89512e-12	14.1	0	1.79934e-12	14.1	0	3.93488e-12	11.28	0	5.85086e-12
14.125	0	-3.52084e-12	14.125	0	8.68226e-12	14.125	0	-4.82521e-12	11.3	0	8.35374e-12
14.15	0	3.36208e-12	14.15	0	-3.20643e-12	14.15	0	2.33322e-11	11.32	0	3.34798e-12
14.175	0	8.36784e-12	14.175	0	1.18109e-11	14.175	0	1.14435e-11	11.34	0	6.47657e-12
14.2	0	1.14964e-11	14.2	0	-7.03545e-13	14.2	0	1.2695e-11	11.36	0	8.45097e-13
14.225	0	3.9878e-12	14.225	0	-3.83215e-12	14.225	0	-4.45161e-13	11.38	0	-9.79215e-12
14.25	0	1.21222e-11	14.25	0	3.6765e-12	14.25	0	-1.04567e-11	11.4	0	-1.29207e-11
14.275	0	-3.92244e-13	14.275	0	-6.33503e-12	14.275	0	8.94064e-12	11.42	0	2.72226e-12
14.3	0	-7.27517e-12	14.3	0	6.8051e-12	14.3	0	-9.20525e-12	11.44	0	2.09654e-12
14.325	0	-3.52084e-12	14.325	0	5.47894e-13	14.325	0	-1.07088e-12	11.46	0	2.09654e-12
14.35	0	-4.14656e-12	14.35	0	1.79934e-12	14.35	0	-8.57953e-12	11.48	0	7.1023e-12
14.375	0	2.33478e-13	14.375	0	3.6765e-12	14.375	0	-1.73396e-11	11.5	0	6.47657e-12
14.4	0	1.52508e-11	14.4	0	-9.46363e-12	14.4	0	9.56636e-12	11.52	0	3.97369e-12
14.425	0	-2.2694e-12	14.425	0	-7.78272e-14	14.425	0	2.68343e-12	11.54	0	5.22514e-12
14.45	0	-3.92244e-13	14.45	0	-3.20643e-12	14.45	0	5.18632e-12	11.56	0	-6.03782e-12
14.475	0	-1.64368e-12	14.475	0	1.18109e-11	14.475	0	3.30916e-12	11.58	0	-2.2835e-12
14.5	0	-6.02373e-12	14.5	0	2.42505e-12	14.5	0	-8.57953e-12	11.6	0	8.35374e-12
14.525	0	7.74212e-12	14.525	0	-1.38437e-11	14.525	0	2.05772e-12	11.62	0	8.35374e-12
14.55	0	-6.02373e-12	14.55	0	5.55365e-12	14.55	0	8.94064e-12	11.64	0	3.34798e-12
14.575	0	-1.04038e-11	14.575	0	-4.45787e-12	14.575	0	8.06275e-13	11.66	0	3.97369e-12
14.6	0	-9.77805e-12	14.6	0	-7.78272e-14	14.6	0	-4.45161e-13	11.68	0	7.1023e-12
14.625	0	-1.16552e-11	14.625	0	-1.32927e-12	14.625	0	1.20692e-11	11.7	0	1.21081e-11
14.65	0	3.36208e-12	14.65	0	3.6765e-12	14.65	0	1.39464e-11	11.72	0	5.22514e-12
14.675	0	-1.47838e-11	14.675	0	1.79934e-12	14.675	0	1.432e-12	11.74	0	6.47657e-12
14.7	0	-4.77229e-12	14.7	0	-3.20643e-12	14.7	0	3.30916e-12	11.76	0	8.35374e-12
14.725	0	1.48492e-12	14.725	0	-3.83215e-12	14.725	0	8.94064e-12	11.78	0	4.59942e-12
14.75	0	-7.90088e-12	14.75	0	6.8051e-12	14.75	0	3.93488e-12	11.8	0	5.85086e-12
14.775	0	8.59199e-13	14.775	0	-7.78272e-14	14.775	0	1.80554e-13	11.82	0	7.72802e-12
14.8	0	-3.52084e-12	14.8	0	-1.44694e-11	14.8	0	-1.07088e-12	11.84	0	2.09654e-12
14.825	0	2.11064e-12	14.825	0	-7.78272e-14	14.825	0	7.06348e-12	11.86	0	2.19375e-13
14.85	0	-7.27517e-12	14.85	0	-4.45787e-12	14.85	0	1.80554e-13	11.88	0	-8.54071e-12
14.875	0	-1.04038e-11	14.875	0	-7.58647e-12	14.875	0	2.68343e-12	11.9	0	1.47081e-12
14.9	0	-1.01796e-12	14.9	0	-6.96075e-12	14.9	0	8.94064e-12	11.92	0	1.58624e-11
14.925	0	-1.10295e-11	14.925	0	-8.21219e-12	14.925	0	-1.07088e-12	11.94	0	2.19375e-13
14.95	0	2.11064e-12	14.95	0	1.43137e-11	14.95	0	2.68343e-12	11.96	0	-1.65778e-12
14.975	0	4.61352e-12	14.975	0	-8.83791e-12	14.975	0	2.68343e-12	11.98	0	-3.53494e-12
15	0	-2.2694e-12	15	0	-5.08359e-12	15	0	8.94064e-12	12	0	5.22514e-12
15.025	0	-1.16552e-11	15.025	0	4.30222e-12	15.025	0	4.5606e-12	12.02	0	5.22514e-12
15.05	0	-9.77805e-12	15.05	0	-1.32179e-11	15.05	0	1.80554e-13	12.04	0	-2.2835e-12
15.075	0	4.61352e-12	15.075	0	-7.03545e-13	15.075	0	-8.57953e-12	12.06	0	-1.47979e-11
15.1	0	-1.35324e-11	15.1	0	5.47894e-13	15.1	0	-6.07665e-12	12.08	0	-6.66355e-12
15.125	0	-8.52661e-12	15.125	0	-7.78272e-14	15.125	0	-5.45092e-12	12.1	0	1.27338e-11
15.15	0	2.33478e-13	15.15	0	5.55365e-12	15.15	0	-6.07665e-12	12.12	0	5.85086e-12
15.175	0	6.49068e-12	15.175	0	-7.03545e-13	15.175	0	2.05772e-12	12.14	0	6.47657e-12
15.2	0	3.9878e-12	15.2	0	-7.78272e-14	15.2	0	3.93488e-12	12.16	0	1.02309e-11
15.225	0	-1.41581e-11	15.225	0	-6.33503e-12	15.225	0	4.5606e-12	12.18	0	5.22514e-12
15.25	0	-8.52661e-12	15.25	0	5.47894e-13	15.25	0	-4.45161e-13	12.2	0	3.97369e-12
15.275	0	-7.27517e-12	15.275	0	5.55365e-12	15.275	0	1.432e-12	12.22	0	7.72802e-12
15.3	0	-1.41581e-11	15.3	0	4.92793e-12	15.3	0	7.06348e-12	12.24	0	-4.78638e-12
15.325	0	-1.64368e-12	15.325	0	2.42505e-12	15.325	0	1.14435e-11	12.26	0	-4.06343e-13
15.35	0	-9.77805e-12	15.35	0	3.05077e-12	15.35	0	8.94064e-12	12.28	0	-1.65778e-12
15.375	0	-1.64368e-12	15.375	0	1.79934e-12	15.375	0	3.30916e-12	12.3	0	-2.2835e-12
15.4	0	1.48492e-12	15.4	0	1.17362e-12	15.4	0	1.432e-12	12.32	0	1.33595e-11
15.425	0	2.11064e-12	15.425	0	-2.58071e-12	15.425	0	1.20692e-11	12.34	0	1.39852e-11
15.45	0	-9.77805e-12	15.45	0	4.30222e-12	15.45	0	3.30916e-12	12.36	0	6.47657e-12
15.475	0	-1.47838e-11	15.475	0	5.55365e-12	15.475	0	8.06275e-13	12.38	0	7.72802e-12
15.5	0	-3.92244e-13	15.5	0	-7.78272e-14	15.5	0	1.2695e-11	12.4	0	1.33595e-11
15.525	0	-1.54095e-11	15.525	0	2.42505e-12	15.525	0	-6.07665e-12	12.42	0	2.19375e-13
15.55	0	-4.77229e-12	15.55	0	1.11851e-11	15.55	0	2.68343e-12	12.44	0	1.47081e-12
15.575	0	-3.52084e-12	15.575	0	-5.08359e-12	15.575	0	3.93488e-12	12.46	0	1.02309e-11
15.6	0	-1.79124e-11	15.6	0	-6.96075e-12	15.6	0	6.43776e-12	12.48	0	8.35374e-12
15.625	0	-1.41581e-11	15.625	0	6.8051e-12	15.625	0	4.5606e-12	12.5	0	6.47657e-12
15.65	0	2.73636e-12	15.65	0	6.17938e-12	15.65	0	1.80554e-13	12.52	0	8.35374e-12
15.675	0	-1.64368e-12	15.675	0	-3.20643e-12	15.675	0	2.68343e-12	12.54	0	4.59942e-12
15.7	0	-9.15232e-12	15.7	0	4.30222e-12	15.7	0	1.01921e-11	12.56	0	4.59942e-12
15.725	0	-1.16552e-11	15.725	0	4.92793e-12	15.725	0	5.81203e-12	12.58	0	7.1023e-12
15.75	0	-2.2694e-12	15.75	0	-7.58647e-12	15.75	0	8.06275e-13	12.6	0	-6.03782e-12
15.775	0	5.86496e-12	15.775	0	-7.03545e-13	15.775	0	1.80554e-13	12.62	0	-5.41211e-12
15.8	0	-1.22809e-11	15.8	0	-1.32927e-12	15.8	0	2.05772e-12	12.64	0	2.72226e-12
15.825	0	-3.92244e-13	15.825	0	6.8051e-12	15.825	0	2.68343e-12	12.66	0	1.08566e-11
15.85	0	-8.52661e-12	15.85	0	1.30623e-11	15.85	0	-4.19948e-12	12.68	0	7.1023e-12
15.875	0	2.11064e-12	15.875	0	3.05077e-12	15.875	0	9.56636e-12	12.7	0	-4.16067e-12
15.9	0	8.36784e-12	15.9	0	-7.03545e-13	15.9	0	1.80554e-13	12.72	0	-1.65778e-12
15.925	0	-1.35324e-11	15.925	0	5.47894e-13	15.925	0	3.93488e-12	12.74	0	2.72226e-12
15.95	0	-5.398e-12	15.95	0	6.17938e-12	15.95	0	1.01921e-11	12.76	0	1.21081e-11
15.975	0	-7.27517e-12	15.975	0	-1.00894e-11	15.975	0	5.18632e-12	12.78	0	5.85086e-12
16	0	8.59199e-13	16	0	-4.45787e-12	16	0	7.6892e-12	12.8	0	7.1023e-12
16.025	0	-6.64944e-12	16.025	0	-3.20643e-12	16.025	0	4.5606e-12	12.82	0	5.85086e-12
16.05	0	-1.64368e-12	16.05	0	5.55365e-12	16.05	0	3.30916e-12	12.84	0	-1.16693e-11
16.075	0	-1.64368e-12	16.075	0	1.24366e-11	16.075	0	2.05772e-12	12.86	0	-4.78638e-12
16.1	0	-8.52661e-12	16.1	0	-7.03545e-13	16.1	0	3.93488e-12	12.88	0	2.72226e-12
16.125	0	-5.398e-12	16.125	0	3.6765e-12	16.125	0	1.64493e-11	12.9	0	-2.90923e-12
16.15	0	-4.14656e-12	16.15	0	5.47894e-13	16.15	0	7.6892e-12	12.92	0	-5.41211e-12
16.175	0	-6.64944e-12	16.175	0	-7.78272e-14	16.175	0	-2.32233e-12	12.94	0	3.34798e-12
16.2	0	8.59199e-13	16.2	0	3.6765e-12	16.2	0	8.06275e-13	12.96	0	-1.65778e-12
16.225	0	-3.52084e-12	16.225	0	-8.83791e-12	16.225	0	9.56636e-12	12.98	0	8.45097e-13
16.25	0	-5.398e-12	16.25	0	3.05077e-12	16.25	0	1.39464e-11	13	0	2.19375e-13
16.275	0	2.11064e-12	16.275	0	1.30623e-11	16.275	0	-5.45092e-12	13.02	0	-1.03206e-12
16.3	0	-1.04038e-11	16.3	0	5.47894e-13	16.3	0	-9.83097e-12	13.04	0	-9.16643e-12
16.325	0	-1.01796e-12	16.325	0	1.79934e-12	16.325	0	1.432e-12	13.06	0	2.19375e-13
16.35	0	-4.14656e-12	16.35	0	3.6765e-12	16.35	0	-4.45161e-13	13.08	0	1.64881e-11
16.375	0	-3.52084e-12	16.375	0	7.43082e-12	16.375	0	1.33207e-11	13.1	0	-3.53494e-12
16.4	0	-2.89512e-12	16.4	0	-2.58071e-12	16.4	0	-2.94804e-12	13.12	0	-2.90923e-12
16.425	0	4.61352e-12	16.425	0	3.6765e-12	16.425	0	-1.07088e-12	13.14	0	1.08566e-11
16.45	0	1.39993e-11	16.45	0	4.92793e-12	16.45	0	5.81203e-12	13.16	0	7.72802e-12
16.475	0	2.33478e-13	16.475	0	-5.70931e-12	16.475	0	1.80554e-13	13.18	0	-1.65778e-12
16.5	0	6.49068e-12	16.5	0	1.3688e-11	16.5	0	8.31491e-12	13.2	0	1.27338e-11
16.525	0	9.61928e-12	16.525	0	1.49395e-11	16.525	0	8.94064e-12	13.22	0	4.59942e-12
16.55	0	2.33478e-13	16.55	0	4.30222e-12	16.55	0	5.81203e-12	13.24	0	-3.53494e-12
16.575	0	-9.77805e-12	16.575	0	1.24366e-11	16.575	0	3.30916e-12	13.26	0	7.72802e-12
16.6	0	-9.15232e-12	16.6	0	1.79934e-12	16.6	0	-1.04567e-11	13.28	0	1.08566e-11
16.625	0	-1.16552e-11	16.625	0	6.8051e-12	16.625	0	5.18632e-12	13.3	0	3.97369e-12
16.65	0	-1.60352e-11	16.65	0	-1.38437e-11	16.65	0	-4.45161e-13	13.32	0	8.35374e-12
16.675	0	-6.02373e-12	16.675	0	1.17362e-12	16.675	0	3.93488e-12	13.34	0	8.97946e-12
16.7	0	-6.02373e-12	16.7	0	1.86938e-11	16.7	0	4.5606e-12	13.36	0	-7.91499e-12
16.725	0	1.14964e-11	16.725	0	1.17362e-12	16.725	0	-1.6966e-12	13.38	0	-3.53494e-12
16.75	0	4.61352e-12	16.75	0	3.05077e-12	16.75	0	1.14435e-11	13.4	0	8.97946e-12
16.775	0	-3.52084e-12	16.775	0	3.6765e-12	16.775	0	-4.45161e-13	13.42	0	5.22514e-12
16.8	0	-9.15232e-12	16.8	0	2.42505e-12	16.8	0	1.432e-12	13.44	0	2.09654e-12
16.825	0	-9.77805e-12	16.825	0	1.17362e-12	16.825	0	5.18632e-12	13.46	0	7.72802e-12
16.85	0	-1.64368e-12	16.85	0	-7.03545e-13	16.85	0	-6.07665e-12	13.48	0	9.60518e-12
16.875	0	2.11064e-12	16.875	0	4.30222e-12	16.875	0	1.45721e-11	13.5	0	-6.03782e-12
16.9	0	1.48492e-12	16.9	0	1.05594e-11	16.9	0	5.18632e-12	13.52	0	1.02309e-11
16.925	0	-3.92244e-13	16.925	0	1.18109e-11	16.925	0	1.51978e-11	13.54	0	1.71138e-11
16.95	0	1.48492e-12	16.95	0	1.05594e-11	16.95	0	6.43776e-12	13.56	0	3.34798e-12
16.975	0	8.59199e-13	16.975	0	-7.78272e-14	16.975	0	4.5606e-12	13.58	0	3.34798e-12
17	0	-1.04038e-11	17	0	2.42505e-12	17	0	1.89522e-11	13.6	0	5.85086e-12
17.025	0	-7.27517e-12	17.025	0	1.17362e-12	17.025	0	-4.19948e-12	13.62	0	-1.65778e-12
17.05	0	8.59199e-13	17.05	0	9.9337e-12	17.05	0	-9.20525e-12	13.64	0	2.72226e-12
17.075	0	-3.52084e-12	17.075	0	1.49395e-11	17.075	0	8.06275e-13	13.66	0	2.72226e-12
17.1	0	6.49068e-12	17.1	0	6.8051e-12	17.1	0	-6.70237e-12	13.68	0	4.59942e-12
17.125	0	5.23924e-12	17.125	0	7.43082e-12	17.125	0	6.43776e-12	13.7	0	3.34798e-12
17.15	0	8.36784e-12	17.15	0	-3.83215e-12	17.15	0	2.05772e-12	13.72	0	2.09654e-12
17.175	0	-4.14656e-12	17.175	0	-5.08359e-12	17.175	0	2.68343e-12	13.74	0	2.72226e-12
17.2	0	-4.14656e-12	17.2	0	-7.78272e-14	17.2	0	1.08178e-11	13.76	0	5.85086e-12
17.225	0	2.11064e-12	17.225	0	1.79934e-12	17.225	0	7.6892e-12	13.78	0	1.71138e-11
17.25	0	-7.27517e-12	17.25	0	9.9337e-12	17.25	0	8.94064e-12	13.8	0	1.27338e-11
17.275	0	2.33478e-13	17.275	0	-1.32927e-12	17.275	0	-8.57953e-12	13.82	0	1.21081e-11
17.3	0	-4.14656e-12	17.3	0	1.17362e-12	17.3	0	1.08178e-11	13.84	0	1.77395e-11
17.325	0	3.9878e-12	17.325	0	6.17938e-12	17.325	0	2.68343e-12	13.86	0	3.97369e-12
17.35	0	1.48492e-12	17.35	0	8.05653e-12	17.35	0	-5.45092e-12	13.88	0	7.72802e-12
17.375	0	-6.64944e-12	17.375	0	3.05077e-12	17.375	0	7.6892e-12	13.9	0	6.47657e-12
17.4	0	-3.52084e-12	17.4	0	-5.70931e-12	17.4	0	1.80554e-13	13.92	0	3.34798e-12
17.425	0	-7.27517e-12	17.425	0	1.93195e-11	17.425	0	1.01921e-11	13.94	0	-5.41211e-12
17.45	0	-4.14656e-12	17.45	0	8.68226e-12	17.45	0	-6.07665e-12	13.96	0	3.97369e-12
17.475	0	-5.398e-12	17.475	0	6.17938e-12	17.475	0	1.80554e-13	13.98	0	8.97946e-12
17.5	0	-2.89512e-12	17.5	0	-2.58071e-12	17.5	0	1.39464e-11	14	0	-6.66355e-12
17.525	0	-7.90088e-12	17.525	0	6.17938e-12	17.525	0	1.80554e-13	14.02	0	5.22514e-12
17.55	0	-1.01796e-12	17.55	0	-6.33503e-12	17.55	0	4.5606e-12	14.04	0	1.39852e-11
17.575	0	8.99356e-12	17.575	0	9.30798e-12	17.575	0	1.80554e-13	14.06	0	2.19375e-13
17.6	0	-2.89512e-12	17.6	0	6.8051e-12	17.6	0	2.68343e-12	14.08	0	1.02309e-11
17.625	0	2.33478e-13	17.625	0	-7.78272e-14	17.625	0	-1.07088e-12	14.1	0	5.85086e-12
17.65	0	-3.92244e-13	17.65	0	1.3688e-11	17.65	0	1.20692e-11	14.12	0	8.45097e-13
17.675	0	8.59199e-13	17.675	0	3.05077e-12	17.675	0	8.06275e-13	14.14	0	2.19375e-13
17.7	0	1.33736e-11	17.7	0	-3.83215e-12	17.7	0	-6.07665e-12	14.16	0	-2.2835e-12
17.725	0	1.48492e-12	17.725	0	4.92793e-12	17.725	0	-4.82521e-12	14.18	0	3.97369e-12
17.75	0	-5.398e-12	17.75	0	6.17938e-12	17.75	0	-6.70237e-12	14.2	0	4.59942e-12
17.775	0	-2.89512e-12	17.775	0	4.30222e-12	17.775	0	2.05772e-12	14.22	0	-1.03206e-12
17.8	0	3.36208e-12	17.8	0	1.17362e-12	17.8	0	-4.82521e-12	14.24	0	-2.2835e-12
17.825	0	1.96308e-11	17.825	0	8.05653e-12	17.825	0	-6.70237e-12	14.26	0	4.59942e-12
17.85	0	2.73636e-12	17.85	0	5.55365e-12	17.85	0	-1.07088e-12	14.28	0	1.47081e-12
17.875	0	-1.64368e-12	17.875	0	-1.32927e-12	17.875	0	-8.57953e-12	14.3	0	1.47081e-12
17.9	0	-4.77229e-12	17.9	0	1.79934e-12	17.9	0	3.30916e-12	14.32	0	1.8991e-11
17.925	0	-3.52084e-12	17.925	0	8.68226e-12	17.925	0	8.06275e-13	14.34	0	1.58624e-11
17.95	0	-1.01796e-12	17.95	0	5.47894e-13	17.95	0	1.432e-12	14.36	0	5.22514e-12
17.975	0	1.48492e-12	17.975	0	-3.20643e-12	17.975	0	1.80554e-13	14.38	0	-1.65778e-12
18	0	2.33478e-13	18	0	1.11851e-11	18	0	1.08178e-11	14.4	0	-1.35465e-11
18.025	0	-3.92244e-13	18.025	0	4.30222e-12	18.025	0	9.56636e-12	14.42	0	-7.28926e-12
18.05	0	-1.04038e-11	18.05	0	9.30798e-12	18.05	0	-9.20525e-12	14.44	0	2.19375e-13
18.075	0	-4.14656e-12	18.075	0	4.92793e-12	18.075	0	-1.35853e-11	14.46	0	3.97369e-12
18.1	0	2.33478e-13	18.1	0	1.17362e-12	18.1	0	-2.94804e-12	14.48	0	-4.16067e-12
18.125	0	2.73636e-12	18.125	0	5.55365e-12	18.125	0	9.56636e-12	14.5	0	5.22514e-12
18.15	0	8.59199e-13	18.15	0	-1.00894e-11	18.15	0	8.31491e-12	14.52	0	2.21196e-11
18.175	0	-7.90088e-12	18.175	0	9.30798e-12	18.175	0	7.6892e-12	14.54	0	4.59942e-12
18.2	0	4.61352e-12	18.2	0	1.79934e-12	18.2	0	1.01921e-11	14.56	0	7.72802e-12
18.225	0	1.33736e-11	18.225	0	6.8051e-12	18.225	0	-2.94804e-12	14.58	0	1.64881e-11
18.25	0	-1.64368e-12	18.25	0	1.74423e-11	18.25	0	2.05772e-12	14.6	0	6.47657e-12
18.275	0	-1.01796e-12	18.275	0	8.05653e-12	18.275	0	-4.45161e-13	14.62	0	8.45097e-13
18.3	0	-8.52661e-12	18.3	0	9.30798e-12	18.3	0	-4.45161e-13	14.64	0	1.58624e-11
18.325	0	-3.52084e-12	18.325	0	3.05077e-12	18.325	0	-2.32233e-12	14.66	0	1.27338e-11
18.35	0	-5.398e-12	18.35	0	-9.46363e-12	18.35	0	-6.70237e-12	14.68	0	-1.03206e-12
18.375	0	-7.90088e-12	18.375	0	9.30798e-12	18.375	0	1.33207e-11	14.7	0	7.1023e-12
18.4	0	-5.398e-12	18.4	0	3.05077e-12	18.4	0	-5.45092e-12	14.72	0	9.60518e-12
18.425	0	-5.398e-12	18.425	0	-6.33503e-12	18.425	0	-1.73396e-11	14.74	0	-7.28926e-12
18.45	0	6.49068e-12	18.45	0	8.05653e-12	18.45	0	-7.95381e-12	14.76	0	-4.06343e-13
18.475	0	8.36784e-12	18.475	0	-3.83215e-12	18.475	0	3.93488e-12	14.78	0	7.72802e-12
18.5	0	-7.90088e-12	18.5	0	6.8051e-12	18.5	0	-1.23338e-11	14.8	0	-9.79215e-12
18.525	0	7.74212e-12	18.525	0	6.8051e-12	18.525	0	-6.07665e-12	14.82	0	-2.2835e-12
18.55	0	-2.89512e-12	18.55	0	-8.83791e-12	18.55	0	1.80554e-13	14.84	0	3.34798e-12
18.575	0	1.14964e-11	18.575	0	6.17938e-12	18.575	0	2.68343e-12	14.86	0	-2.90923e-12
18.6	0	1.14964e-11	18.6	0	-1.32179e-11	18.6	0	1.432e-12	14.88	0	-2.90923e-12
18.625	0	-1.01796e-12	18.625	0	5.55365e-12	18.625	0	3.30916e-12	14.9	0	3.34798e-12
18.65	0	-3.92244e-13	18.65	0	1.49395e-11	18.65	0	-5.45092e-12	14.92	0	-1.65778e-12
18.675	0	-1.01796e-12	18.675	0	-3.20643e-12	18.675	0	-7.32809e-12	14.94	0	2.09654e-12
18.7	0	2.11064e-12	18.7	0	3.6765e-12	18.7	0	3.93488e-12	14.96	0	5.22514e-12
18.725	0	-1.35324e-11	18.725	0	1.17362e-12	18.725	0	-9.20525e-12	14.98	0	5.22514e-12
18.75	0	-1.35324e-11	18.75	0	1.79934e-12	18.75	0	3.30916e-12	15	0	2.19375e-13
18.775	0	4.61352e-12	18.775	0	1.18109e-11	18.775	0	3.93488e-12	15.02	0	5.85086e-12
18.8	0	-1.64368e-12	18.8	0	-9.46363e-12	18.8	0	3.30916e-12	15.04	0	8.97946e-12
18.825	0	-3.52084e-12	18.825	0	2.11967e-11	18.825	0	7.6892e-12	15.06	0	3.97369e-12
18.85	0	-6.02373e-12	18.85	0	3.6765e-12	18.85	0	-4.82521e-12	15.08	0	1.14823e-11
18.875	0	1.08707e-11	18.875	0	2.42505e-12	18.875	0	8.31491e-12	15.1	0	8.35374e-12
18.9	0	1.33736e-11	18.9	0	1.3688e-11	18.9	0	9.56636e-12	15.12	0	7.1023e-12
18.925	0	-6.64944e-12	18.925	0	-1.13408e-11	18.925	0	1.08178e-11	15.14	0	3.97369e-12
18.95	0	-7.90088e-12	18.95	0	2.42505e-12	18.95	0	3.93488e-12	15.16	0	8.97946e-12
18.975	0	-8.52661e-12	18.975	0	1.24366e-11	18.975	0	-1.10824e-11	15.18	0	1.02309e-11
19	0	-3.92244e-13	19	0	2.42505e-12	19	0	-1.6966e-12	15.2	0	1.71138e-11
19.025	0	2.11064e-12	19.025	0	2.11967e-11	19.025	0	-2.32233e-12	15.22	0	8.35374e-12
19.05	0	-7.90088e-12	19.05	0	-7.78272e-14	19.05	0	-5.45092e-12	15.24	0	3.97369e-12
19.075	0	-3.92244e-13	19.075	0	6.8051e-12	19.075	0	8.06275e-13	15.26	0	1.64881e-11
19.1	0	-4.14656e-12	19.1	0	1.05594e-11	19.1	0	-1.04567e-11	15.28	0	8.97946e-12
19.125	0	2.73636e-12	19.125	0	-6.96075e-12	19.125	0	-8.57953e-12	15.3	0	5.85086e-12
19.15	0	5.23924e-12	19.15	0	1.61909e-11	19.15	0	1.80554e-13	15.32	0	5.85086e-12
19.175	0	-1.85381e-11	19.175	0	-4.45787e-12	19.175	0	6.43776e-12	15.34	0	5.85086e-12
19.2	0	2.73636e-12	19.2	0	-1.07151e-11	19.2	0	5.18632e-12	15.36	0	5.85086e-12
19.225	0	6.49068e-12	19.225	0	6.8051e-12	19.225	0	-9.83097e-12	15.38	0	7.72802e-12
19.25	0	8.59199e-13	19.25	0	5.55365e-12	19.25	0	1.432e-12	15.4	0	2.09654e-12
19.275	0	2.73636e-12	19.275	0	2.42505e-12	19.275	0	-6.07665e-12	15.42	0	4.59942e-12
19.3	0	-3.52084e-12	19.3	0	2.42505e-12	19.3	0	2.05772e-12	15.44	0	4.59942e-12
19.325	0	-2.89512e-12	19.325	0	-5.08359e-12	19.325	0	7.6892e-12	15.46	0	2.19375e-13
19.35	0	-1.01796e-12	19.35	0	1.79934e-12	19.35	0	-2.94804e-12	15.48	0	1.21081e-11
19.375	0	1.48492e-12	19.375	0	4.92793e-12	19.375	0	1.20692e-11	15.5	0	7.1023e-12
19.4	0	2.73636e-12	19.4	0	3.05077e-12	19.4	0	-2.94804e-12	15.52	0	7.72802e-12
19.425	0	-2.2694e-12	19.425	0	1.79934e-12	19.425	0	-9.20525e-12	15.54	0	-5.41211e-12
19.45	0	8.59199e-13	19.45	0	-9.46363e-12	19.45	0	7.06348e-12	15.56	0	2.09654e-12
19.475	0	8.59199e-13	19.475	0	4.30222e-12	19.475	0	-3.57377e-12	15.58	0	9.60518e-12
19.5	0	-1.64368e-12	19.5	0	3.6765e-12	19.5	0	2.68343e-12	15.6	0	1.21081e-11
19.525	0	4.61352e-12	19.525	0	1.79934e-12	19.525	0	1.432e-12	15.62	0	3.34798e-12
19.55	0	2.11064e-12	19.55	0	-7.03545e-13	19.55	0	-6.07665e-12	15.64	0	-4.16067e-12
19.575	0	2.73636e-12	19.575	0	8.68226e-12	19.575	0	8.31491e-12	15.66	0	2.72226e-12
19.6	0	8.99356e-12	19.6	0	1.24366e-11	19.6	0	-7.95381e-12	15.68	0	5.22514e-12
19.625	0	8.59199e-13	19.625	0	3.6765e-12	19.625	0	-4.45161e-13	15.7	0	1.46109e-11
19.65	0	2.11064e-12	19.65	0	8.68226e-12	19.65	0	1.80554e-13	15.72	0	8.97946e-12
19.675	0	8.36784e-12	19.675	0	1.24366e-11	19.675	0	-2.94804e-12	15.74	0	8.45097e-13
19.7	0	5.86496e-12	19.7	0	3.6765e-12	19.7	0	1.432e-12	15.76	0	1.33595e-11
19.725	0	8.99356e-12	19.725	0	1.05594e-11	19.725	0	-2.32233e-12	15.78	0	1.46109e-11
19.75	0	6.49068e-12	19.75	0	9.30798e-12	19.75	0	-2.32233e-12	15.8	0	8.97946e-12
19.775	0	-3.52084e-12	19.775	0	1.79934e-12	19.775	0	-9.20525e-12	15.82	0	3.34798e-12
19.8	0	7.1164e-12	19.8	0	9.30798e-12	19.8	0	1.80554e-13	15.84	0	4.59942e-12
19.825	0	1.08707e-11	19.825	0	-6.96075e-12	19.825	0	2.68343e-12	15.86	0	1.27338e-11
19.85	0	-1.01796e-12	19.85	0	1.79934e-12	19.85	0	-1.07088e-12	15.88	0	7.72802e-12
19.875	0	-6.64944e-12	19.875	0	1.3688e-11	19.875	0	8.31491e-12	15.9	0	-5.41211e-12
19.9	0	2.11064e-12	19.9	0	1.18109e-11	19.9	0	-9.20525e-12	15.92	0	8.45097e-13
19.925	0	2.73636e-12	19.925	0	3.6765e-12	19.925	0	8.06275e-13	15.94	0	2.72226e-12
19.95	0	-8.52661e-12	19.95	0	-7.78272e-14	19.95	0	2.68343e-12	15.96	0	1.14823e-11
19.975	0	-1.01796e-12	19.975	0	5.55365e-12	19.975	0	-4.45161e-13	15.98	0	8.45097e-13
20	0	-7.90088e-12	20	0	-3.83215e-12	20	0	8.06275e-13	16	0	2.72226e-12
20.025	0	-1.64368e-12	20.025	0	6.8051e-12	20.025	0	-4.82521e-12	16.02	0	6.47657e-12
20.05	0	-2.89512e-12	20.05	0	1.24366e-11	20.05	0	-2.94804e-12	16.04	0	1.21081e-11
20.075	0	2.33478e-13	20.075	0	4.30222e-12	20.075	0	7.6892e-12	16.06	0	1.64881e-11
20.1	0	2.33478e-13	20.1	0	8.05653e-12	20.1	0	-1.23338e-11	16.08	0	1.14823e-11
20.125	0	5.23924e-12	20.125	0	-6.96075e-12	20.125	0	1.80554e-13	16.1	0	5.22514e-12
20.15	0	-3.92244e-13	20.15	0	-4.45787e-12	20.15	0	2.68343e-12	16.12	0	7.1023e-12
20.175	0	-3.92244e-13	20.175	0	4.92793e-12	20.175	0	1.20692e-11	16.14	0	1.02309e-11
20.2	0	3.36208e-12	20.2	0	8.05653e-12	20.2	0	1.39464e-11	16.16	0	6.47657e-12
20.225	0	-5.398e-12	20.225	0	1.93195e-11	20.225	0	-9.20525e-12	16.18	0	8.45097e-13
20.25	0	-7.90088e-12	20.25	0	4.92793e-12	20.25	0	-6.70237e-12	16.2	0	2.09654e-12
20.275	0	-1.10295e-11	20.275	0	8.68226e-12	20.275	0	-9.83097e-12	16.22	0	5.85086e-12
20.3	0	-1.01796e-12	20.3	0	1.79934e-12	20.3	0	-1.6966e-12	16.24	0	2.19375e-13
20.325	0	3.9878e-12	20.325	0	3.6765e-12	20.325	0	-9.83097e-12	16.26	0	8.45097e-13
20.35	0	-4.77229e-12	20.35	0	2.30738e-11	20.35	0	-1.35853e-11	16.28	0	-4.06343e-13
20.375	0	-6.64944e-12	20.375	0	8.68226e-12	20.375	0	6.43776e-12	16.3	0	1.14823e-11
20.4	0	-6.02373e-12	20.4	0	1.05594e-11	20.4	0	-2.94804e-12	16.32	0	6.47657e-12
20.425	0	2.11064e-12	20.425	0	6.8051e-12	20.425	0	1.80554e-13	16.34	0	-1.03206e-12
20.45	0	-3.92244e-13	20.45	0	5.47894e-13	20.45	0	3.30916e-12	16.36	0	-3.53494e-12
20.475	0	-9.15232e-12	20.475	0	1.43137e-11	20.475	0	-6.70237e-12	16.38	0	7.1023e-12
20.5	0	-1.64368e-12	20.5	0	-5.70931e-12	20.5	0	1.14435e-11	16.4	0	3.97369e-12
20.525	0	-4.77229e-12	20.525	0	7.43082e-12	20.525	0	3.30916e-12	16.42	0	-1.04179e-11
20.55	0	7.1164e-12	20.55	0	4.92793e-12	20.55	0	1.80554e-13	16.44	0	2.19375e-13
20.575	0	-3.92244e-13	20.575	0	-7.78272e-14	20.575	0	7.6892e-12	16.46	0	1.08566e-11
20.6	0	-4.77229e-12	20.6	0	1.68166e-11	20.6	0	-3.57377e-12	16.48	0	5.85086e-12
20.625	0	3.36208e-12	20.625	0	9.30798e-12	20.625	0	-7.32809e-12	16.5	0	7.1023e-12
20.65	0	-1.35324e-11	20.65	0	1.05594e-11	20.65	0	3.93488e-12	16.52	0	6.47657e-12
20.675	0	-1.22809e-11	20.675	0	2.42505e-12	20.675	0	1.80554e-13	16.54	0	-1.65778e-12
20.7	0	-3.92244e-13	20.7	0	-7.03545e-13	20.7	0	-4.45161e-13	16.56	0	5.22514e-12
20.725	0	2.73636e-12	20.725	0	5.47894e-13	20.725	0	-5.45092e-12	16.58	0	5.22514e-12
20.75	0	-6.02373e-12	20.75	0	-4.45787e-12	20.75	0	8.31491e-12	16.6	0	-1.65778e-12
20.775	0	-5.398e-12	20.775	0	9.9337e-12	20.775	0	3.30916e-12	16.62	0	4.59942e-12
20.8	0	-1.64368e-12	20.8	0	1.18109e-11	20.8	0	8.06275e-13	16.64	0	7.72802e-12
20.825	0	-2.89512e-12	20.825	0	-6.33503e-12	20.825	0	1.01921e-11	16.66	0	1.14823e-11
20.85	0	-9.15232e-12	20.85	0	2.42505e-12	20.85	0	1.20692e-11	16.68	0	5.85086e-12
20.875	0	-6.64944e-12	20.875	0	5.55365e-12	20.875	0	6.43776e-12	16.7	0	1.14823e-11
20.9	0	8.59199e-13	20.9	0	7.43082e-12	20.9	0	7.06348e-12	16.72	0	1.08566e-11
20.925	0	-7.90088e-12	20.925	0	5.47894e-13	20.925	0	1.51978e-11	16.74	0	1.02309e-11
20.95	0	-4.14656e-12	20.95	0	8.68226e-12	20.95	0	9.56636e-12	16.76	0	8.97946e-12
20.975	0	2.11064e-12	20.975	0	1.05594e-11	20.975	0	-7.95381e-12	16.78	0	8.45097e-13
21	0	-2.2694e-12	21	0	-1.32927e-12	21	0	5.18632e-12	16.8	0	2.09654e-12
21.025	0	-1.79124e-11	21.025	0	8.68226e-12	21.025	0	9.56636e-12	16.82	0	1.21081e-11
21.05	0	-1.60352e-11	21.05	0	6.8051e-12	21.05	0	-2.94804e-12	16.84	0	5.22514e-12
21.075	0	-3.52084e-12	21.075	0	8.05653e-12	21.075	0	1.80554e-13	16.86	0	2.72226e-12
21.1	0	3.36208e-12	21.1	0	4.92793e-12	21.1	0	-6.70237e-12	16.88	0	7.1023e-12
21.125	0	-6.02373e-12	21.125	0	1.79934e-12	21.125	0	7.06348e-12	16.9	0	5.22514e-12
21.15	0	-6.64944e-12	21.15	0	1.24366e-11	21.15	0	-1.07088e-12	16.92	0	2.09654e-12
21.175	0	5.23924e-12	21.175	0	8.05653e-12	21.175	0	1.80554e-13	16.94	0	1.08566e-11
21.2	0	-7.27517e-12	21.2	0	8.05653e-12	21.2	0	9.56636e-12	16.96	0	1.33595e-11
21.225	0	-1.01796e-12	21.225	0	1.17362e-12	21.225	0	3.30916e-12	16.98	0	2.09654e-12
21.25	0	4.61352e-12	21.25	0	5.55365e-12	21.25	0	-8.57953e-12	17	0	6.47657e-12
21.275	0	-1.10295e-11	21.275	0	-3.20643e-12	21.275	0	1.80554e-13	17.02	0	1.08566e-11
21.3	0	-6.64944e-12	21.3	0	-7.58647e-12	21.3	0	1.80554e-13	17.04	0	1.47081e-12
21.325	0	-7.90088e-12	21.325	0	1.99452e-11	21.325	0	-4.82521e-12	17.06	0	1.14823e-11
21.35	0	-8.52661e-12	21.35	0	4.92793e-12	21.35	0	-1.4211e-11	17.08	0	8.97946e-12
21.375	0	2.11064e-12	21.375	0	1.79934e-12	21.375	0	6.43776e-12	17.1	0	7.72802e-12
21.4	0	-6.02373e-12	21.4	0	5.47894e-13	21.4	0	-4.45161e-13	17.12	0	1.27338e-11
21.425	0	-1.10295e-11	21.425	0	-6.33503e-12	21.425	0	-2.32233e-12	17.14	0	1.14823e-11
21.45	0	-9.15232e-12	21.45	0	-5.70931e-12	21.45	0	5.18632e-12	17.16	0	1.47081e-12
21.475	0	-1.64368e-12	21.475	0	3.05077e-12	21.475	0	3.93488e-12	17.18	0	1.47081e-12
21.5	0	2.11064e-12	21.5	0	1.61909e-11	21.5	0	8.06275e-13	17.2	0	4.59942e-12
21.525	0	1.48492e-12	21.525	0	1.43137e-11	21.525	0	3.93488e-12	17.22	0	-3.53494e-12
21.55	0	3.36208e-12	21.55	0	6.17938e-12	21.55	0	4.5606e-12	17.24	0	-4.16067e-12
21.575	0	-4.77229e-12	21.575	0	6.8051e-12	21.575	0	7.06348e-12	17.26	0	8.45097e-13
21.6	0	-1.29066e-11	21.6	0	4.92793e-12	21.6	0	3.30916e-12	17.28	0	3.97369e-12
21.625	0	1.33736e-11	21.625	0	4.92793e-12	21.625	0	1.432e-12	17.3	0	8.35374e-12
21.65	0	3.9878e-12	21.65	0	1.24366e-11	21.65	0	-1.17081e-11	17.32	0	2.27453e-11
21.675	0	-3.52084e-12	21.675	0	8.68226e-12	21.675	0	3.93488e-12	17.34	0	3.34798e-12
21.7	0	5.23924e-12	21.7	0	9.9337e-12	21.7	0	-4.82521e-12	17.36	0	2.19375e-13
21.725	0	-1.10295e-11	21.725	0	1.3688e-11	21.725	0	-8.57953e-12	17.38	0	7.72802e-12
21.75	0	-1.64368e-12	21.75	0	1.74423e-11	21.75	0	-1.6966e-12	17.4	0	5.22514e-12
21.775	0	-9.15232e-12	21.775	0	1.11851e-11	21.775	0	3.93488e-12	17.42	0	5.85086e-12
21.8	0	-1.16552e-11	21.8	0	1.3688e-11	21.8	0	-9.20525e-12	17.44	0	1.39852e-11
21.825	0	-5.398e-12	21.825	0	-1.32927e-12	21.825	0	-1.07088e-12	17.46	0	5.85086e-12
21.85	0	-4.14656e-12	21.85	0	-7.78272e-14	21.85	0	-6.07665e-12	17.48	0	1.02309e-11
21.875	0	3.36208e-12	21.875	0	1.17362e-12	21.875	0	-6.70237e-12	17.5	0	2.52482e-11
21.9	0	-6.02373e-12	21.9	0	2.42505e-12	21.9	0	-4.45161e-13	17.52	0	1.21081e-11
21.925	0	-2.89512e-12	21.925	0	5.55365e-12	21.925	0	-1.10824e-11	17.54	0	3.97369e-12
21.95	0	-4.14656e-12	21.95	0	4.92793e-12	21.95	0	1.432e-12	17.56	0	1.46109e-11
21.975	0	-6.64944e-12	21.975	0	5.47894e-13	21.975	0	2.68343e-12	17.58	0	7.72802e-12
22	0	1.14964e-11	22	0	-3.20643e-12	22	0	1.80554e-13	17.6	0	-5.41211e-12
22.025	0	-5.398e-12	22.025	0	4.92793e-12	22.025	0	-2.94804e-12	17.62	0	1.52367e-11
22.05	0	-1.64368e-12	22.05	0	5.55365e-12	22.05	0	-7.95381e-12	17.64	0	1.47081e-12
22.075	0	-5.398e-12	22.075	0	6.17938e-12	22.075	0	-6.70237e-12	17.66	0	1.47081e-12
22.1	0	-1.10295e-11	22.1	0	3.6765e-12	22.1	0	-4.19948e-12	17.68	0	1.58624e-11
22.125	0	3.36208e-12	22.125	0	1.79934e-12	22.125	0	-5.45092e-12	17.7	0	1.14823e-11
22.15	0	-6.02373e-12	22.15	0	1.43137e-11	22.15	0	-1.07088e-12	17.72	0	-6.66355e-12
22.175	0	3.36208e-12	22.175	0	1.79934e-12	22.175	0	-3.57377e-12	17.74	0	2.72226e-12
22.2	0	4.61352e-12	22.2	0	6.8051e-12	22.2	0	-5.45092e-12	17.76	0	7.72802e-12
22.225	0	-1.6661e-11	22.225	0	1.3688e-11	22.225	0	8.31491e-12	17.78	0	-1.65778e-12
22.25	0	-1.64368e-12	22.25	0	3.6765e-12	22.25	0	1.14435e-11	17.8	0	2.72226e-12
22.275	0	-2.2694e-12	22.275	0	6.17938e-12	22.275	0	-1.04567e-11	17.82	0	1.02309e-11
22.3	0	-7.90088e-12	22.3	0	1.11851e-11	22.3	0	-4.82521e-12	17.84	0	-3.53494e-12
22.325	0	2.33478e-13	22.325	0	6.8051e-12	22.325	0	-6.07665e-12	17.86	0	2.09654e-12
22.35	0	-1.64368e-12	22.35	0	1.24366e-11	22.35	0	-4.45161e-13	17.88	0	2.14939e-11
22.375	0	-4.77229e-12	22.375	0	5.47894e-13	22.375	0	-4.82521e-12	17.9	0	1.21081e-11
22.4	0	-1.54095e-11	22.4	0	4.30222e-12	22.4	0	-7.32809e-12	17.92	0	1.21081e-11
22.425	0	-5.398e-12	22.425	0	1.3688e-11	22.425	0	2.68343e-12	17.94	0	2.52482e-11
22.45	0	-6.64944e-12	22.45	0	-3.20643e-12	22.45	0	-9.20525e-12	17.96	0	1.46109e-11
22.475	0	-1.29066e-11	22.475	0	4.92793e-12	22.475	0	1.80554e-13	17.98	0	-4.06343e-13
22.5	0	1.48492e-12	22.5	0	1.55652e-11	22.5	0	1.80554e-13	18	0	8.97946e-12
22.525	0	2.33478e-13	22.525	0	8.68226e-12	22.525	0	-3.57377e-12	18.02	0	1.02309e-11
22.55	0	3.36208e-12	22.55	0	8.05653e-12	22.55	0	-7.32809e-12	18.04	0	5.22514e-12
22.575	0	-1.01796e-12	22.575	0	-2.58071e-12	22.575	0	-1.6966e-12	18.06	0	1.08566e-11
22.6	0	-1.04038e-11	22.6	0	1.05594e-11	22.6	0	-5.45092e-12	18.08	0	9.60518e-12
22.625	0	-6.64944e-12	22.625	0	1.17362e-12	22.625	0	-2.32233e-12	18.1	0	-1.04179e-11
22.65	0	-1.54095e-11	22.65	0	8.68226e-12	22.65	0	-1.54624e-11	18.12	0	2.72226e-12
22.675	0	-7.27517e-12	22.675	0	1.17362e-12	22.675	0	7.06348e-12	18.14	0	5.22514e-12
22.7	0	-4.77229e-12	22.7	0	-1.32927e-12	22.7	0	2.68343e-12	18.16	0	-2.90923e-12
22.725	0	3.9878e-12	22.725	0	1.11851e-11	22.725	0	-2.32233e-12	18.18	0	7.72802e-12
22.75	0	2.33478e-13	22.75	0	-4.45787e-12	22.75	0	8.06275e-13	18.2	0	7.1023e-12
22.775	0	-4.14656e-12	22.775	0	-5.70931e-12	22.775	0	-7.95381e-12	18.22	0	8.97946e-12
22.8	0	-1.64368e-12	22.8	0	5.47894e-13	22.8	0	3.93488e-12	18.24	0	5.22514e-12
22.825	0	-1.01796e-12	22.825	0	1.79934e-12	22.825	0	-4.82521e-12	18.26	0	7.1023e-12
22.85	0	3.36208e-12	22.85	0	-7.78272e-14	22.85	0	-1.29596e-11	18.28	0	3.97369e-12
22.875	0	-7.90088e-12	22.875	0	3.05077e-12	22.875	0	5.81203e-12	18.3	0	2.09654e-12
22.9	0	-1.64368e-12	22.9	0	-6.33503e-12	22.9	0	-1.35853e-11	18.32	0	2.08681e-11
22.925	0	-3.52084e-12	22.925	0	5.47894e-13	22.925	0	-4.82521e-12	18.34	0	7.72802e-12
22.95	0	2.33478e-13	22.95	0	1.17362e-12	22.95	0	-6.70237e-12	18.36	0	8.45097e-13
22.975	0	2.33478e-13	22.975	0	5.47894e-13	22.975	0	8.06275e-13	18.38	0	1.27338e-11
23	0	2.73636e-12	23	0	8.05653e-12	23	0	9.56636e-12	18.4	0	1.14823e-11
23.025	0	-1.10295e-11	23.025	0	-2.58071e-12	23.025	0	-1.17081e-11	18.42	0	-6.03782e-12
23.05	0	2.33478e-13	23.05	0	1.18109e-11	23.05	0	2.68343e-12	18.44	0	2.72226e-12
23.075	0	-5.398e-12	23.075	0	9.30798e-12	23.075	0	-4.45161e-13	18.46	0	1.14823e-11
23.1	0	-4.14656e-12	23.1	0	2.42505e-12	23.1	0	-1.10824e-11	18.48	0	5.22514e-12
23.125	0	-4.14656e-12	23.125	0	1.18109e-11	23.125	0	9.56636e-12	18.5	0	5.85086e-12
23.15	0	-1.60352e-11	23.15	0	-1.32927e-12	23.15	0	-7.95381e-12	18.52	0	5.85086e-12
23.175	0	9.61928e-12	23.175	0	4.92793e-12	23.175	0	8.06275e-13	18.54	0	2.72226e-12
23.2	0	3.36208e-12	23.2	0	3.05077e-12	23.2	0	2.68343e-12	18.56	0	8.35374e-12
23.225	0	-4.77229e-12	23.225	0	7.43082e-12	23.225	0	-6.70237e-12	18.58	0	1.27338e-11
23.25	0	-3.52084e-12	23.25	0	8.68226e-12	23.25	0	2.05772e-12	18.6	0	3.34798e-12
23.275	0	3.9878e-12	23.275	0	-3.20643e-12	23.275	0	-7.95381e-12	18.62	0	1.08566e-11
23.3	0	-2.89512e-12	23.3	0	8.68226e-12	23.3	0	8.06275e-13	18.64	0	1.33595e-11
23.325	0	-5.398e-12	23.325	0	4.92793e-12	23.325	0	7.6892e-12	18.66	0	5.85086e-12
23.35	0	5.86496e-12	23.35	0	-7.78272e-14	23.35	0	-8.57953e-12	18.68	0	5.85086e-12
23.375	0	1.0245e-11	23.375	0	4.30222e-12	23.375	0	3.30916e-12	18.7	0	1.08566e-11
23.4	0	2.73636e-12	23.4	0	8.68226e-12	23.4	0	3.93488e-12	18.72	0	7.72802e-12
23.425	0	7.74212e-12	23.425	0	7.43082e-12	23.425	0	7.6892e-12	18.74	0	3.97369e-12
23.45	0	5.23924e-12	23.45	0	1.79934e-12	23.45	0	8.06275e-13	18.76	0	1.33595e-11
23.475	0	1.48492e-12	23.475	0	1.79934e-12	23.475	0	-9.83097e-12	18.78	0	1.21081e-11
23.5	0	-4.14656e-12	23.5	0	-2.58071e-12	23.5	0	-3.57377e-12	18.8	0	3.97369e-12
23.525	0	-7.27517e-12	23.525	0	3.6765e-12	23.525	0	-3.57377e-12	18.82	0	1.27338e-11
23.55	0	-1.64368e-12	23.55	0	-7.78272e-14	23.55	0	-1.10824e-11	18.84	0	1.21081e-11
23.575	0	-9.15232e-12	23.575	0	-4.45787e-12	23.575	0	-4.45161e-13	18.86	0	-2.90923e-12
23.6	0	-7.27517e-12	23.6	0	-3.20643e-12	23.6	0	-1.23338e-11	18.88	0	-1.03206e-12
23.625	0	8.36784e-12	23.625	0	-1.95499e-12	23.625	0	4.5606e-12	18.9	0	1.64881e-11
23.65	0	-5.398e-12	23.65	0	6.8051e-12	23.65	0	1.432e-12	18.92	0	3.34798e-12
23.675	0	-7.27517e-12	23.675	0	6.8051e-12	23.675	0	-3.57377e-12	18.94	0	1.47081e-12
23.7	0	-1.35324e-11	23.7	0	-7.03545e-13	23.7	0	3.93488e-12	18.96	0	7.72802e-12
23.725	0	-9.77805e-12	23.725	0	5.55365e-12	23.725	0	8.06275e-13	18.98	0	3.97369e-12
23.75	0	-3.92244e-13	23.75	0	1.30623e-11	23.75	0	-1.6966e-12	19	0	8.45097e-13
23.775	0	5.86496e-12	23.775	0	6.8051e-12	23.775	0	-2.32233e-12	19.02	0	6.47657e-12
23.8	0	-1.64368e-12	23.8	0	8.05653e-12	23.8	0	-3.57377e-12	19.04	0	1.47081e-12
23.825	0	-7.27517e-12	23.825	0	5.47894e-13	23.825	0	1.80554e-13	19.06	0	-4.78638e-12
23.85	0	-1.01796e-12	23.85	0	9.9337e-12	23.85	0	2.05772e-12	19.08	0	3.97369e-12
23.875	0	3.36208e-12	23.875	0	4.30222e-12	23.875	0	1.01921e-11	19.1	0	1.27338e-11
23.9	0	-3.52084e-12	23.9	0	-7.03545e-13	23.9	0	-1.04567e-11	19.12	0	1.33595e-11
23.925	0	1.21222e-11	23.925	0	-7.78272e-14	23.925	0	-2.32233e-12	19.14	0	1.27338e-11
23.95	0	2.11064e-12	23.95	0	-8.21219e-12	23.95	0	5.81203e-12	19.16	0	3.97369e-12
23.975	0	1.48492e-12	23.975	0	-7.03545e-13	23.975	0	-1.04567e-11	19.18	0	-4.06343e-13
24	0	4.61352e-12	24	0	3.6765e-12	24	0	1.80554e-13	19.2	0	7.1023e-12
24.025	0	-1.01796e-12	24.025	0	1.11851e-11	24.025	0	-9.83097e-12	19.22	0	1.46109e-11
24.05	0	5.86496e-12	24.05	0	4.30222e-12	24.05	0	-4.82521e-12	19.24	0	1.27338e-11
24.075	0	3.9878e-12	24.075	0	-3.83215e-12	24.075	0	8.06275e-13	19.26	0	6.47657e-12
24.1	0	-1.01796e-12	24.1	0	5.47894e-13	24.1	0	2.05772e-12	19.28	0	8.45097e-13
24.125	0	-7.90088e-12	24.125	0	1.17362e-12	24.125	0	-1.6966e-12	19.3	0	2.09654e-12
24.15	0	-2.89512e-12	24.15	0	9.30798e-12	24.15	0	-9.20525e-12	19.32	0	4.59942e-12
24.175	0	2.73636e-12	24.175	0	-7.03545e-13	24.175	0	-7.32809e-12	19.34	0	7.1023e-12
24.2	0	-3.52084e-12	24.2	0	6.17938e-12	24.2	0	8.06275e-13	19.36	0	3.34798e-12
24.225	0	-2.89512e-12	24.225	0	1.68166e-11	24.225	0	-4.82521e-12	19.38	0	-1.03206e-12
24.25	0	5.23924e-12	24.25	0	5.47894e-13	24.25	0	-5.45092e-12	19.4	0	2.72226e-12
24.275	0	-3.92244e-13	24.275	0	4.30222e-12	24.275	0	-7.95381e-12	19.42	0	5.22514e-12
24.3	0	-3.92244e-13	24.3	0	6.17938e-12	24.3	0	-1.6966e-12	19.44	0	1.02309e-11
24.325	0	-6.02373e-12	24.325	0	5.55365e-12	24.325	0	-6.70237e-12	19.46	0	1.39852e-11
24.35	0	-2.89512e-12	24.35	0	-3.83215e-12	24.35	0	-6.07665e-12	19.48	0	1.21081e-11
24.375	0	8.36784e-12	24.375	0	-4.45787e-12	24.375	0	1.432e-12	19.5	0	1.14823e-11
24.4	0	5.23924e-12	24.4	0	1.3688e-11	24.4	0	-1.48367e-11	19.52	0	2.08681e-11
24.425	0	-1.64368e-12	24.425	0	5.55365e-12	24.425	0	7.6892e-12	19.54	0	1.71138e-11
24.45	0	-2.89512e-12	24.45	0	4.92793e-12	24.45	0	3.30916e-12	19.56	0	8.97946e-12
24.475	0	8.59199e-13	24.475	0	1.61909e-11	24.475	0	-4.19948e-12	19.58	0	2.09654e-12
24.5	0	2.73636e-12	24.5	0	6.8051e-12	24.5	0	3.93488e-12	19.6	0	7.1023e-12
24.525	0	-6.64944e-12	24.525	0	4.92793e-12	24.525	0	-1.6966e-12	19.62	0	5.22514e-12
24.55	0	5.23924e-12	24.55	0	4.30222e-12	24.55	0	3.93488e-12	19.64	0	5.22514e-12
24.575	0	8.36784e-12	24.575	0	-7.03545e-13	24.575	0	-2.94804e-12	19.66	0	1.64881e-11
24.6	0	5.23924e-12	24.6	0	3.6765e-12	24.6	0	-2.10939e-11	19.68	0	5.22514e-12
24.625	0	5.86496e-12	24.625	0	7.43082e-12	24.625	0	-1.35853e-11	19.7	0	7.1023e-12
24.65	0	-7.90088e-12	24.65	0	4.30222e-12	24.65	0	-7.32809e-12	19.72	0	1.02309e-11
24.675	0	2.11064e-12	24.675	0	6.17938e-12	24.675	0	-7.95381e-12	19.74	0	1.02309e-11
24.7	0	2.73636e-12	24.7	0	4.92793e-12	24.7	0	8.94064e-12	19.76	0	4.59942e-12
24.725	0	8.59199e-13	24.725	0	-7.78272e-14	24.725	0	-2.32233e-12	19.78	0	-1.03206e-12
24.75	0	3.36208e-12	24.75	0	-1.32927e-12	24.75	0	-8.57953e-12	19.8	0	2.19375e-13
24.775	0	-6.64944e-12	24.775	0	8.05653e-12	24.775	0	-2.94804e-12	19.82	0	8.35374e-12
24.8	0	4.61352e-12	24.8	0	9.30798e-12	24.8	0	-6.07665e-12	19.84	0	5.22514e-12
24.825	0	5.86496e-12	24.825	0	6.17938e-12	24.825	0	-1.6966e-12	19.86	0	3.97369e-12
24.85	0	2.73636e-12	24.85	0	4.92793e-12	24.85	0	3.93488e-12	19.88	0	9.60518e-12
24.875	0	-3.92244e-13	24.875	0	2.42505e-12	24.875	0	-2.94804e-12	19.9	0	8.97946e-12
24.9	0	7.1164e-12	24.9	0	-6.33503e-12	24.9	0	1.14435e-11	19.92	0	6.47657e-12
24.925	0	-5.398e-12	24.925	0	1.11851e-11	24.925	0	1.08178e-11	19.94	0	3.34798e-12
24.95	0	2.11064e-12	24.95	0	1.86938e-11	24.95	0	2.68343e-12	19.96	0	7.72802e-12
24.975	0	3.36208e-12	24.975	0	-5.08359e-12	24.975	0	-4.45161e-13	19.98	0	8.35374e-12
25	0	3.9878e-12	25	0	-9.46363e-12	25	0	3.93488e-12	20	0	8.35374e-12
25.025	0	-6.64944e-12	25.025	0	1.05594e-11	25.025	0	-2.32233e-12	20.02	0	1.47081e-12
25.05	0	-5.398e-12	25.05	0	-7.03545e-13	25.05	0	1.14435e-11	20.04	0	-2.2835e-12
25.075	0	8.59199e-13	25.075	0	3.05077e-12	25.075	0	-2.32233e-12	20.06	0	1.52367e-11
25.1	0	-3.92244e-13	25.1	0	6.8051e-12	25.1	0	3.30916e-12	20.08	0	1.27338e-11
25.125	0	1.48492e-12	25.125	0	9.30798e-12	25.125	0	6.43776e-12	20.1	0	7.72802e-12
25.15	0	-6.02373e-12	25.15	0	1.24366e-11	25.15	0	8.94064e-12	20.12	0	-4.06343e-13
25.175	0	3.9878e-12	25.175	0	-6.96075e-12	25.175	0	5.18632e-12	20.14	0	7.72802e-12
25.2	0	6.49068e-12	25.2	0	1.74423e-11	25.2	0	-1.17081e-11	20.16	0	1.14823e-11
25.225	0	6.49068e-12	25.225	0	9.9337e-12	25.225	0	8.06275e-13	20.18	0	1.33595e-11
25.25	0	3.9878e-12	25.25	0	3.6765e-12	25.25	0	-2.94804e-12	20.2	0	5.22514e-12
25.275	0	4.61352e-12	25.275	0	4.30222e-12	25.275	0	-1.10824e-11	20.22	0	5.22514e-12
25.3	0	8.36784e-12	25.3	0	3.05077e-12	25.3	0	3.30916e-12	20.24	0	6.47657e-12
25.325	0	2.11064e-12	25.325	0	1.17362e-12	25.325	0	1.432e-12	20.26	0	5.22514e-12
25.35	0	-2.2694e-12	25.35	0	-8.21219e-12	25.35	0	2.68343e-12	20.28	0	8.45097e-13
25.375	0	-7.27517e-12	25.375	0	-1.95499e-12	25.375	0	8.06275e-13	20.3	0	9.60518e-12
25.4	0	8.36784e-12	25.4	0	5.55365e-12	25.4	0	3.93488e-12	20.32	0	1.71138e-11
25.425	0	1.48492e-12	25.425	0	-7.03545e-13	25.425	0	3.93488e-12	20.34	0	1.58624e-11
25.45	0	-1.64368e-12	25.45	0	4.30222e-12	25.45	0	-4.19948e-12	20.36	0	1.8991e-11
25.475	0	-9.77805e-12	25.475	0	4.30222e-12	25.475	0	-3.57377e-12	20.38	0	3.97369e-12
25.5	0	8.59199e-13	25.5	0	1.18109e-11	25.5	0	-1.07088e-12	20.4	0	-2.90923e-12
25.525	0	4.61352e-12	25.525	0	2.18224e-11	25.525	0	-3.57377e-12	20.42	0	8.97946e-12
25.55	0	5.86496e-12	25.55	0	1.79934e-12	25.55	0	5.18632e-12	20.44	0	1.27338e-11
25.575	0	8.59199e-13	25.575	0	-7.03545e-13	25.575	0	1.432e-12	20.46	0	1.08566e-11
25.6	0	2.33478e-13	25.6	0	3.6765e-12	25.6	0	6.43776e-12	20.48	0	5.22514e-12
25.625	0	-2.2694e-12	25.625	0	6.17938e-12	25.625	0	6.43776e-12	20.5	0	1.39852e-11
25.65	0	8.99356e-12	25.65	0	5.55365e-12	25.65	0	-3.57377e-12	20.52	0	2.19375e-13
25.675	0	5.23924e-12	25.675	0	3.05077e-12	25.675	0	-6.70237e-12	20.54	0	7.1023e-12
25.7	0	3.9878e-12	25.7	0	4.30222e-12	25.7	0	1.01921e-11	20.56	0	1.02309e-11
25.725	0	2.33478e-13	25.725	0	6.17938e-12	25.725	0	5.81203e-12	20.58	0	8.45097e-13
25.75	0	-7.27517e-12	25.75	0	-1.95499e-12	25.75	0	6.43776e-12	20.6	0	1.47081e-12
25.775	0	-6.02373e-12	25.775	0	1.43137e-11	25.775	0	6.43776e-12	20.62	0	1.47081e-12
25.8	0	-2.89512e-12	25.8	0	-7.03545e-13	25.8	0	1.80554e-13	20.64	0	2.72226e-12
25.825	0	2.33478e-13	25.825	0	5.47894e-13	25.825	0	-1.07088e-12	20.66	0	1.33595e-11
25.85	0	8.99356e-12	25.85	0	7.43082e-12	25.85	0	-2.94804e-12	20.68	0	9.60518e-12
25.875	0	-5.398e-12	25.875	0	-3.83215e-12	25.875	0	5.81203e-12	20.7	0	-4.16067e-12
25.9	0	-1.10295e-11	25.9	0	1.79934e-12	25.9	0	-4.19948e-12	20.72	0	-2.2835e-12
25.925	0	-9.15232e-12	25.925	0	5.55365e-12	25.925	0	-1.8591e-11	20.74	0	-1.65778e-12
25.95	0	7.1164e-12	25.95	0	9.9337e-12	25.95	0	-6.70237e-12	20.76	0	-3.53494e-12
25.975	0	5.23924e-12	25.975	0	1.05594e-11	25.975	0	-3.57377e-12	20.78	0	8.97946e-12
26	0	-1.35324e-11	26	0	-7.03545e-13	26	0	-4.45161e-13	20.8	0	1.52367e-11
26.025	0	6.49068e-12	26.025	0	4.30222e-12	26.025	0	-2.32233e-12	20.82	0	1.14823e-11
26.05	0	-6.02373e-12	26.05	0	-4.45787e-12	26.05	0	1.89522e-11	20.84	0	1.39852e-11
26.075	0	4.61352e-12	26.075	0	2.42505e-12	26.075	0	1.01921e-11	20.86	0	5.85086e-12
26.1	0	8.59199e-13	26.1	0	1.24366e-11	26.1	0	8.06275e-13	20.88	0	-1.03206e-12
26.125	0	-4.14656e-12	26.125	0	-1.57208e-11	26.125	0	-2.94804e-12	20.9	0	1.14823e-11
26.15	0	-4.77229e-12	26.15	0	5.47894e-13	26.15	0	-6.07665e-12	20.92	0	1.58624e-11
26.175	0	-2.89512e-12	26.175	0	9.9337e-12	26.175	0	-2.32233e-12	20.94	0	-4.06343e-13
26.2	0	5.86496e-12	26.2	0	1.24366e-11	26.2	0	1.45721e-11	20.96	0	-3.53494e-12
26.225	0	2.11064e-12	26.225	0	2.18224e-11	26.225	0	4.5606e-12	20.98	0	3.97369e-12
26.25	0	-7.90088e-12	26.25	0	-7.78272e-14	26.25	0	1.432e-12	21	0	-4.16067e-12
26.275	0	-4.77229e-12	26.275	0	3.6765e-12	26.275	0	4.5606e-12	21.02	0	-3.53494e-12
26.3	0	4.61352e-12	26.3	0	1.05594e-11	26.3	0	8.31491e-12	21.04	0	8.97946e-12
26.325	0	-2.89512e-12	26.325	0	-7.78272e-14	26.325	0	8.06275e-13	21.06	0	5.22514e-12
26.35	0	5.86496e-12	26.35	0	1.30623e-11	26.35	0	-2.94804e-12	21.08	0	2.72226e-12
26.375	0	-2.89512e-12	26.375	0	-7.78272e-14	26.375	0	-6.07665e-12	21.1	0	1.96167e-11
26.4	0	8.59199e-13	26.4	0	6.17938e-12	26.4	0	-9.83097e-12	21.12	0	5.85086e-12
26.425	0	-3.92244e-13	26.425	0	1.86938e-11	26.425	0	1.39464e-11	21.14	0	-2.2835e-12
26.45	0	-1.6661e-11	26.45	0	-1.32927e-12	26.45	0	2.68343e-12	21.16	0	1.14823e-11
26.475	0	-1.64368e-12	26.475	0	1.3688e-11	26.475	0	-7.95381e-12	21.18	0	1.71138e-11
26.5	0	-3.92244e-13	26.5	0	-7.58647e-12	26.5	0	7.06348e-12	21.2	0	1.39852e-11
26.525	0	-4.14656e-12	26.525	0	9.30798e-12	26.525	0	-4.19948e-12	21.22	0	1.27338e-11
26.55	0	3.9878e-12	26.55	0	1.55652e-11	26.55	0	-1.07088e-12	21.24	0	1.08566e-11
26.575	0	2.11064e-12	26.575	0	-5.08359e-12	26.575	0	-4.45161e-13	21.26	0	4.59942e-12
26.6	0	5.86496e-12	26.6	0	1.18109e-11	26.6	0	3.93488e-12	21.28	0	8.35374e-12
26.625	0	8.36784e-12	26.625	0	4.92793e-12	26.625	0	-1.07088e-12	21.3	0	9.60518e-12
26.65	0	2.11064e-12	26.65	0	5.47894e-13	26.65	0	-4.45161e-13	21.32	0	1.08566e-11
26.675	0	8.99356e-12	26.675	0	8.68226e-12	26.675	0	5.18632e-12	21.34	0	1.14823e-11
26.7	0	-1.01796e-12	26.7	0	-8.83791e-12	26.7	0	8.06275e-13	21.36	0	1.46109e-11
26.725	0	-1.64368e-12	26.725	0	2.36995e-11	26.725	0	-6.07665e-12	21.38	0	2.19375e-13
26.75	0	-1.16552e-11	26.75	0	1.3688e-11	26.75	0	1.14435e-11	21.4	0	5.22514e-12
26.775	0	5.23924e-12	26.775	0	-1.32927e-12	26.775	0	-8.57953e-12	21.42	0	1.08566e-11
26.8	0	5.86496e-12	26.8	0	6.8051e-12	26.8	0	-4.45161e-13	21.44	0	1.52367e-11
26.825	0	-1.64368e-12	26.825	0	-3.20643e-12	26.825	0	1.2695e-11	21.46	0	2.72226e-12
26.85	0	7.1164e-12	26.85	0	3.6765e-12	26.85	0	1.77007e-11	21.48	0	-4.78638e-12
26.875	0	8.36784e-12	26.875	0	5.47894e-13	26.875	0	4.5606e-12	21.5	0	5.22514e-12
26.9	0	-6.02373e-12	26.9	0	-9.46363e-12	26.9	0	-9.20525e-12	21.52	0	6.47657e-12
26.925	0	-6.02373e-12	26.925	0	4.30222e-12	26.925	0	-2.32233e-12	21.54	0	8.35374e-12
26.95	0	3.36208e-12	26.95	0	-7.78272e-14	26.95	0	8.94064e-12	21.56	0	8.45097e-13
26.975	0	-9.15232e-12	26.975	0	1.24366e-11	26.975	0	8.06275e-13	21.58	0	-1.10436e-11
27	0	2.11064e-12	27	0	1.11851e-11	27	0	4.5606e-12	21.6	0	-2.2835e-12
27.025	0	5.86496e-12	27.025	0	-8.21219e-12	27.025	0	-2.32233e-12	21.62	0	5.22514e-12
27.05	0	4.61352e-12	27.05	0	8.68226e-12	27.05	0	3.93488e-12	21.64	0	1.02309e-11
27.075	0	2.73636e-12	27.075	0	-5.08359e-12	27.075	0	-3.57377e-12	21.66	0	2.72226e-12
27.1	0	-7.90088e-12	27.1	0	9.9337e-12	27.1	0	1.80554e-13	21.68	0	-1.03206e-12
27.125	0	-6.64944e-12	27.125	0	2.74539e-11	27.125	0	1.432e-12	21.7	0	7.1023e-12
27.15	0	3.9878e-12	27.15	0	-5.08359e-12	27.15	0	-1.10824e-11	21.72	0	8.35374e-12
27.175	0	-3.52084e-12	27.175	0	1.11851e-11	27.175	0	9.56636e-12	21.74	0	3.34798e-12
27.2	0	1.27479e-11	27.2	0	-3.83215e-12	27.2	0	-1.6966e-12	21.76	0	2.09654e-12
27.225	0	8.59199e-13	27.225	0	-1.95499e-12	27.225	0	1.80554e-13	21.78	0	1.08566e-11
27.25	0	-9.15232e-12	27.25	0	1.93195e-11	27.25	0	1.89522e-11	21.8	0	8.45097e-13
27.275	0	1.14964e-11	27.275	0	5.47894e-13	27.275	0	6.43776e-12	21.82	0	2.09654e-12
27.3	0	1.48492e-12	27.3	0	8.68226e-12	27.3	0	8.94064e-12	21.84	0	1.27338e-11
27.325	0	3.36208e-12	27.325	0	-7.78272e-14	27.325	0	6.43776e-12	21.86	0	1.47081e-12
27.35	0	9.61928e-12	27.35	0	-3.20643e-12	27.35	0	-9.20525e-12	21.88	0	-2.90923e-12
27.375	0	-5.398e-12	27.375	0	7.43082e-12	27.375	0	-6.07665e-12	21.9	0	8.35374e-12
27.4	0	8.99356e-12	27.4	0	5.47894e-13	27.4	0	-1.6966e-12	21.92	0	-1.65778e-12
27.425	0	-2.89512e-12	27.425	0	4.30222e-12	27.425	0	4.5606e-12	21.94	0	2.19375e-13
27.45	0	-3.92244e-13	27.45	0	8.05653e-12	27.45	0	1.77007e-11	21.96	0	1.52367e-11
27.475	0	9.61928e-12	27.475	0	6.17938e-12	27.475	0	7.06348e-12	21.98	0	3.97369e-12
27.5	0	8.59199e-13	27.5	0	1.05594e-11	27.5	0	2.05772e-12	22	0	-5.41211e-12
27.525	0	5.23924e-12	27.525	0	1.79934e-12	27.525	0	-6.70237e-12	22.02	0	7.72802e-12
27.55	0	-1.01796e-12	27.55	0	1.43137e-11	27.55	0	-1.07088e-12	22.04	0	1.27338e-11
27.575	0	-7.90088e-12	27.575	0	-8.21219e-12	27.575	0	-1.29596e-11	22.06	0	3.34798e-12
27.6	0	-1.64368e-12	27.6	0	1.79934e-12	27.6	0	-5.45092e-12	22.08	0	7.72802e-12
27.625	0	-9.77805e-12	27.625	0	3.05077e-12	27.625	0	2.05772e-12	22.1	0	2.08681e-11
27.65	0	8.99356e-12	27.65	0	-4.45787e-12	27.65	0	-5.45092e-12	22.12	0	4.59942e-12
27.675	0	2.33478e-13	27.675	0	3.05077e-12	27.675	0	9.56636e-12	22.14	0	5.22514e-12
27.7	0	-1.64368e-12	27.7	0	-9.46363e-12	27.7	0	1.39464e-11	22.16	0	1.14823e-11
27.725	0	2.73636e-12	27.725	0	7.43082e-12	27.725	0	-1.35853e-11	22.18	0	2.09654e-12
27.75	0	3.36208e-12	27.75	0	3.6765e-12	27.75	0	4.5606e-12	22.2	0	-5.41211e-12
27.775	0	2.73636e-12	27.775	0	7.43082e-12	27.775	0	5.18632e-12	22.22	0	2.09654e-12
27.8	0	-9.15232e-12	27.8	0	1.30623e-11	27.8	0	1.80554e-13	22.24	0	-4.06343e-13
27.825	0	-1.47838e-11	27.825	0	5.47894e-13	27.825	0	1.83264e-11	22.26	0	3.34798e-12
27.85	0	3.36208e-12	27.85	0	4.92793e-12	27.85	0	1.80554e-13	22.28	0	1.39852e-11
27.875	0	-1.10295e-11	27.875	0	1.24366e-11	27.875	0	3.30916e-12	22.3	0	1.21081e-11
27.9	0	2.11064e-12	27.9	0	5.55365e-12	27.9	0	4.5606e-12	22.32	0	1.02309e-11
27.925	0	-3.92244e-13	27.925	0	1.61909e-11	27.925	0	2.68343e-12	22.34	0	1.64881e-11
27.95	0	-1.04038e-11	27.95	0	4.30222e-12	27.95	0	2.05772e-12	22.36	0	7.1023e-12
27.975	0	7.1164e-12	27.975	0	1.79934e-12	27.975	0	-2.94804e-12	22.38	0	1.08566e-11
28	0	-7.90088e-12	28	0	4.92793e-12	28	0	6.43776e-12	22.4	0	1.02309e-11
28.025	0	1.33736e-11	28.025	0	-6.33503e-12	28.025	0	-4.19948e-12	22.42	0	8.97946e-12
28.05	0	-3.52084e-12	28.05	0	2.11967e-11	28.05	0	-3.57377e-12	22.44	0	2.19375e-13
28.075	0	2.33478e-13	28.075	0	1.30623e-11	28.075	0	2.68343e-12	22.46	0	8.35374e-12
28.1	0	6.49068e-12	28.1	0	3.6765e-12	28.1	0	-1.07088e-12	22.48	0	8.97946e-12
28.125	0	-4.14656e-12	28.125	0	1.05594e-11	28.125	0	3.93488e-12	22.5	0	2.19375e-13
28.15	0	1.21222e-11	28.15	0	-1.44694e-11	28.15	0	-4.82521e-12	22.52	0	-4.78638e-12
28.175	0	-1.64368e-12	28.175	0	-6.96075e-12	28.175	0	-6.07665e-12	22.54	0	-2.90923e-12
28.2	0	-4.14656e-12	28.2	0	-7.03545e-13	28.2	0	7.6892e-12	22.56	0	2.19375e-13
28.225	0	8.36784e-12	28.225	0	-3.83215e-12	28.225	0	-7.32809e-12	22.58	0	5.85086e-12
28.25	0	8.59199e-13	28.25	0	6.17938e-12	28.25	0	6.43776e-12	22.6	0	7.72802e-12
28.275	0	-2.89512e-12	28.275	0	-7.78272e-14	28.275	0	1.2695e-11	22.62	0	2.19375e-13
28.3	0	-9.15232e-12	28.3	0	-7.03545e-13	28.3	0	5.18632e-12	22.64	0	4.59942e-12
28.325	0	-1.64368e-12	28.325	0	-5.08359e-12	28.325	0	1.39464e-11	22.66	0	1.33595e-11
28.35	0	3.9878e-12	28.35	0	-8.21219e-12	28.35	0	-2.94804e-12	22.68	0	7.72802e-12
28.375	0	-3.52084e-12	28.375	0	-7.03545e-13	28.375	0	5.81203e-12	22.7	0	1.46109e-11
28.4	0	8.99356e-12	28.4	0	-7.58647e-12	28.4	0	9.56636e-12	22.72	0	1.83653e-11
28.425	0	-7.27517e-12	28.425	0	-5.08359e-12	28.425	0	1.80554e-13	22.74	0	8.45097e-13
28.45	0	-4.14656e-12	28.45	0	4.92793e-12	28.45	0	9.56636e-12	22.76	0	2.09654e-12
28.475	0	1.33736e-11	28.475	0	-5.70931e-12	28.475	0	8.94064e-12	22.78	0	2.08681e-11
28.5	0	1.48492e-12	28.5	0	1.18109e-11	28.5	0	1.01921e-11	22.8	0	4.59942e-12
28.525	0	2.11064e-12	28.525	0	5.55365e-12	28.525	0	-3.57377e-12	22.82	0	-1.10436e-11
28.55	0	-1.64368e-12	28.55	0	-7.58647e-12	28.55	0	-3.57377e-12	22.84	0	7.72802e-12
28.575	0	3.36208e-12	28.575	0	1.49395e-11	28.575	0	-2.32233e-12	22.86	0	1.39852e-11
28.6	0	-3.92244e-13	28.6	0	1.17362e-12	28.6	0	3.30916e-12	22.88	0	-4.16067e-12
28.625	0	-2.2694e-12	28.625	0	6.17938e-12	28.625	0	-5.45092e-12	22.9	0	-3.53494e-12
28.65	0	8.99356e-12	28.65	0	5.55365e-12	28.65	0	1.08178e-11	22.92	0	4.59942e-12
28.675	0	2.73636e-12	28.675	0	5.47894e-13	28.675	0	1.432e-12	22.94	0	2.09654e-12
28.7	0	2.33478e-13	28.7	0	3.05077e-12	28.7	0	8.06275e-13	22.96	0	3.34798e-12
28.725	0	-1.64368e-12	28.725	0	-7.03545e-13	28.725	0	1.432e-12	22.98	0	6.47657e-12
28.75	0	-7.27517e-12	28.75	0	1.18109e-11	28.75	0	1.432e-12	23	0	1.02309e-11
28.775	0	1.48492e-12	28.775	0	1.79934e-12	28.775	0	3.93488e-12	23.02	0	7.72802e-12
28.8	0	-5.398e-12	28.8	0	1.24366e-11	28.8	0	1.432e-12	23.04	0	7.72802e-12
28.825	0	-1.01796e-12	28.825	0	1.55652e-11	28.825	0	-1.07088e-12	23.06	0	6.47657e-12
28.85	0	-7.27517e-12	28.85	0	-3.83215e-12	28.85	0	-9.83097e-12	23.08	0	2.09654e-12
28.875	0	-1.04038e-11	28.875	0	2.42505e-12	28.875	0	-2.94804e-12	23.1	0	8.35374e-12
28.9	0	-2.89512e-12	28.9	0	1.17362e-12	28.9	0	-1.6966e-12	23.12	0	7.1023e-12
28.925	0	2.33478e-13	28.925	0	-8.83791e-12	28.925	0	-1.6966e-12	23.14	0	7.1023e-12
28.95	0	9.61928e-12	28.95	0	1.79934e-12	28.95	0	3.30916e-12	23.16	0	1.02309e-11
28.975	0	9.61928e-12	28.975	0	-5.08359e-12	28.975	0	2.68343e-12	23.18	0	7.1023e-12
29	0	5.86496e-12	29	0	5.55365e-12	29	0	1.14435e-11	23.2	0	8.45097e-13
29.025	0	1.4625e-11	29.025	0	9.30798e-12	29.025	0	-4.45161e-13	23.22	0	2.72226e-12
29.05	0	-4.14656e-12	29.05	0	-4.45787e-12	29.05	0	8.06275e-13	23.24	0	8.35374e-12
29.075	0	-5.398e-12	29.075	0	-7.78272e-14	29.075	0	7.6892e-12	23.26	0	1.02309e-11
29.1	0	9.61928e-12	29.1	0	1.79934e-12	29.1	0	-1.07088e-12	23.28	0	1.08566e-11
29.125	0	-5.398e-12	29.125	0	2.42505e-12	29.125	0	-2.94804e-12	23.3	0	1.02309e-11
29.15	0	-4.14656e-12	29.15	0	-7.03545e-13	29.15	0	-2.32233e-12	23.32	0	-1.65778e-12
29.175	0	-9.15232e-12	29.175	0	-6.96075e-12	29.175	0	1.83264e-11	23.34	0	2.72226e-12
29.2	0	-1.35324e-11	29.2	0	-6.33503e-12	29.2	0	1.33207e-11	23.36	0	2.72226e-12
29.225	0	1.08707e-11	29.225	0	-3.20643e-12	29.225	0	-1.29596e-11	23.38	0	3.97369e-12
29.25	0	-5.398e-12	29.25	0	1.24366e-11	29.25	0	3.93488e-12	23.4	0	1.02309e-11
29.275	0	-1.64368e-12	29.275	0	4.30222e-12	29.275	0	1.01921e-11	23.42	0	1.83653e-11
29.3	0	-7.27517e-12	29.3	0	-7.03545e-13	29.3	0	2.05772e-12	23.44	0	5.22514e-12
29.325	0	-9.77805e-12	29.325	0	5.55365e-12	29.325	0	1.14435e-11	23.46	0	-2.90923e-12
29.35	0	6.49068e-12	29.35	0	-6.33503e-12	29.35	0	-3.57377e-12	23.48	0	3.34798e-12
29.375	0	-1.01796e-12	29.375	0	4.92793e-12	29.375	0	-7.95381e-12	23.5	0	1.08566e-11
29.4	0	-4.14656e-12	29.4	0	1.79934e-12	29.4	0	8.31491e-12	23.52	0	1.08566e-11
29.425	0	2.11064e-12	29.425	0	-5.70931e-12	29.425	0	-6.07665e-12	23.54	0	2.72226e-12
29.45	0	8.99356e-12	29.45	0	9.30798e-12	29.45	0	-1.29596e-11	23.56	0	8.97946e-12
29.475	0	3.9878e-12	29.475	0	2.42505e-12	29.475	0	-1.29596e-11	23.58	0	6.47657e-12
29.5	0	-1.64368e-12	29.5	0	1.17362e-12	29.5	0	-2.32233e-12	23.6	0	8.97946e-12
29.525	0	-3.52084e-12	29.525	0	8.05653e-12	29.525	0	-4.19948e-12	23.62	0	7.72802e-12
29.55	0	-1.01796e-12	29.55	0	1.79934e-12	29.55	0	-1.04567e-11	23.64	0	1.02309e-11
29.575	0	-1.72867e-11	29.575	0	-9.46363e-12	29.575	0	-3.57377e-12	23.66	0	1.47081e-12
29.6	0	2.73636e-12	29.6	0	-6.33503e-12	29.6	0	-9.83097e-12	23.68	0	-6.03782e-12
29.625	0	1.08707e-11	29.625	0	6.17938e-12	29.625	0	1.432e-12	23.7	0	3.97369e-12
29.65	0	9.61928e-12	29.65	0	1.79934e-12	29.65	0	8.31491e-12	23.72	0	1.02309e-11
29.675	0	-5.398e-12	29.675	0	1.17362e-12	29.675	0	-5.45092e-12	23.74	0	4.59942e-12
29.7	0	-1.10295e-11	29.7	0	1.79934e-12	29.7	0	3.30916e-12	23.76	0	5.85086e-12
29.725	0	2.11064e-12	29.725	0	-1.00894e-11	29.725	0	1.80554e-13	23.78	0	7.72802e-12
29.75	0	-7.27517e-12	29.75	0	-6.96075e-12	29.75	0	2.68343e-12	23.8	0	3.97369e-12
29.775	0	-7.27517e-12	29.775	0	-1.95499e-12	29.775	0	6.43776e-12	23.82	0	2.72226e-12
29.8	0	-6.02373e-12	29.8	0	4.92793e-12	29.8	0	3.30916e-12	23.84	0	1.08566e-11
29.825	0	-4.14656e-12	29.825	0	1.49395e-11	29.825	0	2.68343e-12	23.86	0	1.02309e-11
29.85	0	8.36784e-12	29.85	0	1.17362e-12	29.85	0	1.80554e-13	23.88	0	7.72802e-12
29.875	0	5.23924e-12	29.875	0	7.43082e-12	29.875	0	-2.94804e-12	23.9	0	1.52367e-11
29.9	0	-4.14656e-12	29.9	0	6.17938e-12	29.9	0	-4.82521e-12	23.92	0	1.58624e-11
29.925	0	-1.01796e-12	29.925	0	2.42505e-12	29.925	0	2.68343e-12	23.94	0	-4.06343e-13
29.95	0	-8.52661e-12	29.95	0	8.68226e-12	29.95	0	-6.07665e-12	23.96	0	2.09654e-12
29.975	0	1.08707e-11	29.975	0	-5.70931e-12	29.975	0	1.432e-12	23.98	0	8.97946e-12
30	0	1.0245e-11	30	0	-1.95499e-12	30	0	-6.07665e-12	24	0	8.45097e-13
30.025	0	-1.10295e-11	30.025	0	6.8051e-12	30.025	0	1.80554e-13	24.02	0	5.22514e-12
30.05	0	-3.92244e-13	30.05	0	-1.00894e-11	30.05	0	6.43776e-12	24.04	0	1.39852e-11
30.075	0	1.48492e-12	30.075	0	1.79934e-12	30.075	0	3.30916e-12	24.06	0	7.72802e-12
30.1	0	1.21222e-11	30.1	0	1.79934e-12	30.1	0	-5.45092e-12	24.08	0	-1.65778e-12
30.125	0	6.49068e-12	30.125	0	2.42505e-12	30.125	0	6.43776e-12	24.1	0	6.47657e-12
30.15	0	-9.77805e-12	30.15	0	3.6765e-12	30.15	0	8.31491e-12	24.12	0	8.35374e-12
30.175	0	-3.52084e-12	30.175	0	1.17362e-12	30.175	0	-5.45092e-12	24.14	0	-2.2835e-12
30.2	0	-4.14656e-12	30.2	0	4.92793e-12	30.2	0	-2.32233e-12	24.16	0	7.1023e-12
30.225	0	-3.52084e-12	30.225	0	-7.78272e-14	30.225	0	2.05772e-12	24.18	0	6.47657e-12
30.25	0	-2.2694e-12	30.25	0	-5.70931e-12	30.25	0	-1.6966e-12	24.2	0	-4.78638e-12
30.275	0	-4.77229e-12	30.275	0	1.79934e-12	30.275	0	2.68343e-12	24.22	0	4.59942e-12
30.3	0	2.73636e-12	30.3	0	1.79934e-12	30.3	0	2.05772e-12	24.24	0	5.85086e-12
30.325	0	-1.64368e-12	30.325	0	2.42505e-12	30.325	0	-1.04567e-11	24.26	0	2.19375e-13
30.35	0	-3.92244e-13	30.35	0	-8.21219e-12	30.35	0	1.80554e-13	24.28	0	2.19375e-13
30.375	0	-2.2694e-12	30.375	0	-7.78272e-14	30.375	0	2.05772e-12	24.3	0	7.72802e-12
30.4	0	-9.15232e-12	30.4	0	-3.20643e-12	30.4	0	3.30916e-12	24.32	0	2.19375e-13
30.425	0	-2.2694e-12	30.425	0	6.17938e-12	30.425	0	3.30916e-12	24.34	0	2.19375e-13
30.45	0	-4.14656e-12	30.45	0	1.18109e-11	30.45	0	-1.6966e-12	24.36	0	1.58624e-11
30.475	0	-3.92244e-13	30.475	0	-1.32927e-12	30.475	0	-1.07088e-12	24.38	0	7.1023e-12
30.5	0	-1.64368e-12	30.5	0	3.6765e-12	30.5	0	-4.82521e-12	24.4	0	1.02309e-11
30.525	0	-5.398e-12	30.525	0	8.68226e-12	30.525	0	-4.45161e-13	24.42	0	1.21081e-11
30.55	0	3.36208e-12	30.55	0	-1.32927e-12	30.55	0	5.18632e-12	24.44	0	1.02309e-11
30.575	0	-3.52084e-12	30.575	0	-3.83215e-12	30.575	0	-2.32233e-12	24.46	0	2.19375e-13
30.6	0	-3.92244e-13	30.6	0	6.8051e-12	30.6	0	-2.94804e-12	24.48	0	-6.66355e-12
30.625	0	-4.77229e-12	30.625	0	-1.32927e-12	30.625	0	-9.83097e-12	24.5	0	-1.16693e-11
30.65	0	3.36208e-12	30.65	0	1.79934e-12	30.65	0	8.06275e-13	24.52	0	-4.16067e-12
30.675	0	-1.01796e-12	30.675	0	-2.58071e-12	30.675	0	1.432e-12	24.54	0	-1.65778e-12
30.7	0	-6.02373e-12	30.7	0	-1.32927e-12	30.7	0	7.06348e-12	24.56	0	-4.16067e-12
30.725	0	2.11064e-12	30.725	0	5.55365e-12	30.725	0	5.18632e-12	24.58	0	1.21081e-11
30.75	0	5.23924e-12	30.75	0	2.42505e-12	30.75	0	5.18632e-12	24.6	0	1.77395e-11
30.775	0	-3.92244e-13	30.775	0	1.17362e-12	30.775	0	7.06348e-12	24.62	0	7.72802e-12
30.8	0	5.23924e-12	30.8	0	1.49395e-11	30.8	0	3.93488e-12	24.64	0	6.47657e-12
30.825	0	-6.64944e-12	30.825	0	-7.78272e-14	30.825	0	3.93488e-12	24.66	0	7.72802e-12
30.85	0	8.36784e-12	30.85	0	-2.58071e-12	30.85	0	7.06348e-12	24.68	0	2.19375e-13
30.875	0	-4.77229e-12	30.875	0	6.8051e-12	30.875	0	1.80554e-13	24.7	0	-2.2835e-12
30.9	0	1.48492e-12	30.9	0	6.17938e-12	30.9	0	2.05772e-12	24.72	0	3.97369e-12
30.925	0	5.23924e-12	30.925	0	1.79934e-12	30.925	0	7.6892e-12	24.74	0	1.02309e-11
30.95	0	-6.02373e-12	30.95	0	3.6765e-12	30.95	0	-5.45092e-12	24.76	0	1.08566e-11
30.975	0	6.49068e-12	30.975	0	7.43082e-12	30.975	0	-3.57377e-12	24.78	0	5.85086e-12
31	0	2.11064e-12	31	0	5.55365e-12	31	0	3.93488e-12	24.8	0	1.33595e-11
31.025	0	-2.89512e-12	31.025	0	1.11851e-11	31.025	0	8.94064e-12	24.82	0	6.47657e-12
31.05	0	-6.64944e-12	31.05	0	1.79934e-12	31.05	0	5.18632e-12	24.84	0	4.59942e-12
31.075	0	7.1164e-12	31.075	0	4.30222e-12	31.075	0	-2.94804e-12	24.86	0	1.52367e-11
31.1	0	8.99356e-12	31.1	0	2.42505e-12	31.1	0	3.93488e-12	24.88	0	1.02309e-11
31.125	0	-1.29066e-11	31.125	0	-3.20643e-12	31.125	0	8.31491e-12	24.9	0	8.35374e-12
31.15	0	-3.92244e-13	31.15	0	8.68226e-12	31.15	0	2.05772e-12	24.92	0	6.47657e-12
31.175	0	5.86496e-12	31.175	0	-7.03545e-13	31.175	0	1.432e-12	24.94	0	1.27338e-11
31.2	0	-1.01796e-12	31.2	0	-8.21219e-12	31.2	0	7.06348e-12	24.96	0	8.97946e-12
31.225	0	1.0245e-11	31.225	0	9.30798e-12	31.225	0	1.01921e-11	24.98	0	8.97946e-12
31.25	0	-3.92244e-13	31.25	0	6.8051e-12	31.25	0	-2.32233e-12	25	0	1.39852e-11
31.275	0	-2.2694e-12	31.275	0	8.68226e-12	31.275	0	4.5606e-12	25.02	0	8.35374e-12
31.3	0	-1.47838e-11	31.3	0	3.05077e-12	31.3	0	1.80554e-13	25.04	0	-4.06343e-13
31.325	0	-1.64368e-12	31.325	0	4.92793e-12	31.325	0	-6.07665e-12	25.06	0	-1.65778e-12
31.35	0	2.73636e-12	31.35	0	-1.32927e-12	31.35	0	8.31491e-12	25.08	0	-3.53494e-12
31.375	0	-3.52084e-12	31.375	0	-1.95499e-12	31.375	0	-3.57377e-12	25.1	0	3.97369e-12
31.4	0	9.61928e-12	31.4	0	1.24366e-11	31.4	0	1.80554e-13	25.12	0	3.34798e-12
31.425	0	4.61352e-12	31.425	0	1.43137e-11	31.425	0	7.6892e-12	25.14	0	4.59942e-12
31.45	0	1.48492e-12	31.45	0	8.05653e-12	31.45	0	-4.45161e-13	25.16	0	3.34798e-12
31.475	0	6.49068e-12	31.475	0	1.79934e-12	31.475	0	1.08178e-11	25.18	0	-1.03206e-12
31.5	0	-1.64368e-12	31.5	0	-5.70931e-12	31.5	0	-3.57377e-12	25.2	0	-4.16067e-12
31.525	0	7.1164e-12	31.525	0	-8.21219e-12	31.525	0	-3.57377e-12	25.22	0	-4.06343e-13
31.55	0	2.33478e-13	31.55	0	-7.03545e-13	31.55	0	1.14435e-11	25.24	0	-2.2835e-12
31.575	0	-5.398e-12	31.575	0	-4.45787e-12	31.575	0	1.7075e-11	25.26	0	8.45097e-13
31.6	0	-4.14656e-12	31.6	0	-4.45787e-12	31.6	0	7.6892e-12	25.28	0	1.47081e-12
31.625	0	-1.01796e-12	31.625	0	8.68226e-12	31.625	0	3.30916e-12	25.3	0	7.1023e-12
31.65	0	1.48492e-12	31.65	0	4.92793e-12	31.65	0	1.33207e-11	25.32	0	8.45097e-13
31.675	0	-1.91638e-11	31.675	0	-7.78272e-14	31.675	0	2.05772e-12	25.34	0	1.47081e-12
31.7	0	-1.01796e-12	31.7	0	3.05077e-12	31.7	0	5.18632e-12	25.36	0	3.34798e-12
31.725	0	2.11064e-12	31.725	0	-4.45787e-12	31.725	0	-3.57377e-12	25.38	0	-8.54071e-12
31.75	0	-7.90088e-12	31.75	0	-8.21219e-12	31.75	0	-5.45092e-12	25.4	0	-4.78638e-12
31.775	0	-1.64368e-12	31.775	0	4.92793e-12	31.775	0	2.05772e-12	25.42	0	-1.03206e-12
31.8	0	2.73636e-12	31.8	0	5.47894e-13	31.8	0	1.45721e-11	25.44	0	4.59942e-12
31.825	0	-4.14656e-12	31.825	0	-7.03545e-13	31.825	0	8.94064e-12	25.46	0	1.47081e-12
31.85	0	8.59199e-13	31.85	0	4.30222e-12	31.85	0	-1.07088e-12	25.48	0	2.72226e-12
31.875	0	5.86496e-12	31.875	0	6.8051e-12	31.875	0	1.08178e-11	25.5	0	8.97946e-12
31.9	0	2.73636e-12	31.9	0	1.17362e-12	31.9	0	1.08178e-11	25.52	0	2.72226e-12
31.925	0	8.59199e-13	31.925	0	1.79934e-12	31.925	0	-1.07088e-12	25.54	0	-3.53494e-12
31.95	0	-7.27517e-12	31.95	0	-6.33503e-12	31.95	0	-8.57953e-12	25.56	0	-2.2835e-12
31.975	0	-3.92244e-13	31.975	0	4.30222e-12	31.975	0	-4.45161e-13	25.58	0	7.1023e-12
32	0	-3.92244e-13	32	0	5.55365e-12	32	0	-4.45161e-13	25.6	0	8.97946e-12
32.025	0	2.11064e-12	32.025	0	-8.21219e-12	32.025	0	-9.20525e-12	25.62	0	5.85086e-12
32.05	0	2.33478e-13	32.05	0	5.47894e-13	32.05	0	2.68343e-12	25.64	0	-2.2835e-12
32.075	0	2.33478e-13	32.075	0	1.30623e-11	32.075	0	-4.82521e-12	25.66	0	-1.03206e-12
32.1	0	1.21222e-11	32.1	0	4.92793e-12	32.1	0	5.18632e-12	25.68	0	2.72226e-12
32.125	0	1.48492e-12	32.125	0	1.79934e-12	32.125	0	9.56636e-12	25.7	0	8.45097e-13
32.15	0	8.99356e-12	32.15	0	1.80681e-11	32.15	0	3.93488e-12	25.72	0	-1.65778e-12
32.175	0	-8.52661e-12	32.175	0	1.24366e-11	32.175	0	7.6892e-12	25.74	0	-7.91499e-12
32.2	0	-6.64944e-12	32.2	0	5.47894e-13	32.2	0	4.5606e-12	25.76	0	-3.53494e-12
32.225	0	-6.64944e-12	32.225	0	4.92793e-12	32.225	0	-1.6966e-12	25.78	0	3.97369e-12
32.25	0	7.74212e-12	32.25	0	-3.83215e-12	32.25	0	1.432e-12	25.8	0	7.1023e-12
32.275	0	5.86496e-12	32.275	0	4.30222e-12	32.275	0	-9.20525e-12	25.82	0	3.34798e-12
32.3	0	-7.27517e-12	32.3	0	1.17362e-12	32.3	0	-6.07665e-12	25.84	0	2.09654e-12
32.325	0	1.48492e-12	32.325	0	-9.46363e-12	32.325	0	-2.32233e-12	25.86	0	-4.16067e-12
32.35	0	-8.52661e-12	32.35	0	5.55365e-12	32.35	0	1.2695e-11	25.88	0	8.45097e-13
32.375	0	-6.64944e-12	32.375	0	1.11851e-11	32.375	0	1.01921e-11	25.9	0	-3.53494e-12
32.4	0	3.9878e-12	32.4	0	-7.03545e-13	32.4	0	7.06348e-12	25.92	0	-5.41211e-12
32.425	0	5.23924e-12	32.425	0	9.30798e-12	32.425	0	5.18632e-12	25.94	0	-4.16067e-12
32.45	0	4.61352e-12	32.45	0	4.30222e-12	32.45	0	2.05772e-12	25.96	0	3.34798e-12
32.475	0	-3.52084e-12	32.475	0	1.79934e-12	32.475	0	6.43776e-12	25.98	0	5.22514e-12
32.5	0	8.59199e-13	32.5	0	5.55365e-12	32.5	0	-2.94804e-12	26	0	7.1023e-12
32.525	0	9.61928e-12	32.525	0	9.30798e-12	32.525	0	3.93488e-12	26.02	0	7.1023e-12
32.55	0	-2.2694e-12	32.55	0	4.30222e-12	32.55	0	1.08178e-11	26.04	0	-2.90923e-12
32.575	0	4.61352e-12	32.575	0	4.92793e-12	32.575	0	-1.07088e-12	26.06	0	-1.10436e-11
32.6	0	-4.14656e-12	32.6	0	1.24366e-11	32.6	0	6.43776e-12	26.08	0	3.97369e-12
32.625	0	-2.89512e-12	32.625	0	-1.32927e-12	32.625	0	5.18632e-12	26.1	0	8.97946e-12
32.65	0	5.86496e-12	32.65	0	-7.78272e-14	32.65	0	6.43776e-12	26.12	0	-4.16067e-12
32.675	0	-1.04038e-11	32.675	0	3.6765e-12	32.675	0	2.05772e-12	26.14	0	7.1023e-12
32.7	0	5.86496e-12	32.7	0	5.55365e-12	32.7	0	3.93488e-12	26.16	0	1.14823e-11
32.725	0	-1.54095e-11	32.725	0	6.8051e-12	32.725	0	6.43776e-12	26.18	0	6.47657e-12
32.75	0	-2.89512e-12	32.75	0	1.11851e-11	32.75	0	1.20692e-11	26.2	0	8.45097e-13
32.775	0	-7.27517e-12	32.775	0	1.49395e-11	32.775	0	7.6892e-12	26.22	0	1.47081e-12
32.8	0	-5.398e-12	32.8	0	1.11851e-11	32.8	0	-2.94804e-12	26.24	0	8.35374e-12
32.825	0	3.36208e-12	32.825	0	-3.83215e-12	32.825	0	-1.07088e-12	26.26	0	5.22514e-12
32.85	0	-2.2694e-12	32.85	0	1.17362e-12	32.85	0	3.30916e-12	26.28	0	8.97946e-12
32.875	0	4.61352e-12	32.875	0	1.11851e-11	32.875	0	5.18632e-12	26.3	0	1.21081e-11
32.9	0	-1.01796e-12	32.9	0	9.9337e-12	32.9	0	2.27065e-11	26.32	0	8.35374e-12
32.925	0	-1.10295e-11	32.925	0	4.30222e-12	32.925	0	3.30916e-12	26.34	0	-3.53494e-12
32.95	0	1.48492e-12	32.95	0	-6.33503e-12	32.95	0	1.432e-12	26.36	0	2.72226e-12
32.975	0	-3.52084e-12	32.975	0	-3.20643e-12	32.975	0	2.68343e-12	26.38	0	1.08566e-11
33	0	1.48492e-12	33	0	3.05077e-12	33	0	-3.57377e-12	26.4	0	4.59942e-12
33.025	0	-1.6661e-11	33.025	0	3.05077e-12	33.025	0	4.5606e-12	26.42	0	3.34798e-12
33.05	0	-1.10295e-11	33.05	0	1.17362e-12	33.05	0	7.06348e-12	26.44	0	1.46109e-11
33.075	0	-3.92244e-13	33.075	0	-3.20643e-12	33.075	0	-5.45092e-12	26.46	0	1.14823e-11
33.1	0	-1.16552e-11	33.1	0	4.30222e-12	33.1	0	7.06348e-12	26.48	0	2.72226e-12
33.125	0	9.61928e-12	33.125	0	1.30623e-11	33.125	0	4.5606e-12	26.5	0	4.59942e-12
33.15	0	4.61352e-12	33.15	0	1.17362e-12	33.15	0	1.08178e-11	26.52	0	-9.16643e-12
33.175	0	-1.64368e-12	33.175	0	-1.32927e-12	33.175	0	5.81203e-12	26.54	0	-1.65778e-12
33.2	0	8.59199e-13	33.2	0	9.9337e-12	33.2	0	4.5606e-12	26.56	0	7.72802e-12
33.225	0	-8.52661e-12	33.225	0	4.92793e-12	33.225	0	3.30916e-12	26.58	0	1.14823e-11
33.25	0	-1.04038e-11	33.25	0	3.05077e-12	33.25	0	-3.57377e-12	26.6	0	7.72802e-12
33.275	0	-7.27517e-12	33.275	0	5.55365e-12	33.275	0	5.18632e-12	26.62	0	5.85086e-12
33.3	0	-1.79124e-11	33.3	0	5.55365e-12	33.3	0	7.06348e-12	26.64	0	8.97946e-12
33.325	0	-7.90088e-12	33.325	0	9.9337e-12	33.325	0	-6.70237e-12	26.66	0	1.47081e-12
33.35	0	-6.64944e-12	33.35	0	8.68226e-12	33.35	0	7.06348e-12	26.68	0	1.47081e-12
33.375	0	-1.01796e-12	33.375	0	-5.08359e-12	33.375	0	8.94064e-12	26.7	0	4.59942e-12
33.4	0	-1.54095e-11	33.4	0	4.30222e-12	33.4	0	-1.07088e-12	26.72	0	1.21081e-11
33.425	0	-7.90088e-12	33.425	0	1.30623e-11	33.425	0	2.05772e-12	26.74	0	4.59942e-12
33.45	0	2.73636e-12	33.45	0	-7.78272e-14	33.45	0	6.43776e-12	26.76	0	1.47081e-12
33.475	0	1.48492e-12	33.475	0	9.30798e-12	33.475	0	1.01921e-11	26.78	0	-4.06343e-13
33.5	0	7.1164e-12	33.5	0	4.92793e-12	33.5	0	8.94064e-12	26.8	0	8.45097e-13
33.525	0	2.33478e-13	33.525	0	1.24366e-11	33.525	0	2.05772e-12	26.82	0	6.47657e-12
33.55	0	1.0245e-11	33.55	0	-7.78272e-14	33.55	0	1.2695e-11	26.84	0	7.1023e-12
33.575	0	-1.01796e-12	33.575	0	1.17362e-12	33.575	0	9.56636e-12	26.86	0	5.22514e-12
33.6	0	-1.47838e-11	33.6	0	9.9337e-12	33.6	0	7.06348e-12	26.88	0	3.34798e-12
33.625	0	2.73636e-12	33.625	0	1.55652e-11	33.625	0	1.80554e-13	26.9	0	5.22514e-12
33.65	0	4.61352e-12	33.65	0	6.8051e-12	33.65	0	9.56636e-12	26.92	0	5.22514e-12
33.675	0	-6.02373e-12	33.675	0	5.55365e-12	33.675	0	5.81203e-12	26.94	0	1.47081e-12
33.7	0	-2.89512e-12	33.7	0	6.8051e-12	33.7	0	3.30916e-12	26.96	0	3.97369e-12
33.725	0	4.61352e-12	33.725	0	2.42505e-12	33.725	0	2.05772e-12	26.98	0	2.72226e-12
33.75	0	-3.92244e-13	33.75	0	6.8051e-12	33.75	0	3.93488e-12	27	0	3.97369e-12
33.775	0	-1.41581e-11	33.775	0	1.68166e-11	33.775	0	3.30916e-12	27.02	0	8.35374e-12
33.8	0	-3.92244e-13	33.8	0	8.05653e-12	33.8	0	1.20692e-11	27.04	0	8.35374e-12
33.825	0	-6.64944e-12	33.825	0	2.42505e-12	33.825	0	-1.6966e-12	27.06	0	6.47657e-12
33.85	0	-1.01796e-12	33.85	0	1.05594e-11	33.85	0	4.5606e-12	27.08	0	1.08566e-11
33.875	0	-1.64368e-12	33.875	0	-1.32927e-12	33.875	0	2.68343e-12	27.1	0	8.35374e-12
33.9	0	-2.2694e-12	33.9	0	1.05594e-11	33.9	0	1.20692e-11	27.12	0	1.02309e-11
33.925	0	1.48492e-12	33.925	0	-2.58071e-12	33.925	0	1.432e-12	27.14	0	-1.65778e-12
33.95	0	1.48492e-12	33.95	0	4.92793e-12	33.95	0	1.80554e-13	27.16	0	-2.90923e-12
33.975	0	-1.64368e-12	33.975	0	4.92793e-12	33.975	0	9.56636e-12	27.18	0	2.19375e-13
34	0	-6.64944e-12	34	0	-7.78272e-14	34	0	-4.82521e-12	27.2	0	-2.2835e-12
34.025	0	-1.01796e-12	34.025	0	1.11851e-11	34.025	0	1.432e-12	27.22	0	2.09654e-12
34.05	0	2.33478e-13	34.05	0	5.55365e-12	34.05	0	7.06348e-12	27.24	0	2.72226e-12
34.075	0	-5.398e-12	34.075	0	1.49395e-11	34.075	0	6.43776e-12	27.26	0	3.97369e-12
34.1	0	-1.01796e-12	34.1	0	2.42505e-12	34.1	0	1.58236e-11	27.28	0	2.19375e-13
34.125	0	-2.89512e-12	34.125	0	1.79934e-12	34.125	0	7.06348e-12	27.3	0	-3.53494e-12
34.15	0	-7.90088e-12	34.15	0	1.86938e-11	34.15	0	1.2695e-11	27.32	0	-9.16643e-12
34.175	0	-4.77229e-12	34.175	0	5.47894e-13	34.175	0	-1.6966e-12	27.34	0	-8.54071e-12
34.2	0	-1.64368e-12	34.2	0	9.30798e-12	34.2	0	2.68343e-12	27.36	0	2.09654e-12
34.225	0	2.33478e-13	34.225	0	1.05594e-11	34.225	0	4.5606e-12	27.38	0	4.59942e-12
34.25	0	1.48492e-12	34.25	0	4.92793e-12	34.25	0	2.68343e-12	27.4	0	1.47081e-12
34.275	0	-7.90088e-12	34.275	0	9.9337e-12	34.275	0	3.93488e-12	27.42	0	6.47657e-12
34.3	0	-6.02373e-12	34.3	0	1.79934e-12	34.3	0	5.18632e-12	27.44	0	5.22514e-12
34.325	0	2.11064e-12	34.325	0	3.05077e-12	34.325	0	6.43776e-12	27.46	0	8.45097e-13
34.35	0	-4.14656e-12	34.35	0	5.47894e-13	34.35	0	1.64493e-11	27.48	0	1.47081e-12
34.375	0	2.11064e-12	34.375	0	1.79934e-12	34.375	0	3.93488e-12	27.5	0	5.85086e-12
34.4	0	-6.02373e-12	34.4	0	2.42505e-12	34.4	0	7.6892e-12	27.52	0	3.34798e-12
34.425	0	-2.2694e-12	34.425	0	-5.08359e-12	34.425	0	3.93488e-12	27.54	0	1.47081e-12
34.45	0	-7.27517e-12	34.45	0	1.17362e-12	34.45	0	-3.57377e-12	27.56	0	-1.65778e-12
34.475	0	-3.92244e-13	34.475	0	6.17938e-12	34.475	0	4.5606e-12	27.58	0	-2.23066e-11
34.5	0	2.33478e-13	34.5	0	3.05077e-12	34.5	0	-2.32233e-12	27.6	0	-7.28926e-12
34.525	0	-8.52661e-12	34.525	0	6.8051e-12	34.525	0	-4.45161e-13	27.62	0	5.22514e-12
34.55	0	2.33478e-13	34.55	0	1.55652e-11	34.55	0	1.2695e-11	27.64	0	-5.41211e-12
34.575	0	-7.90088e-12	34.575	0	7.43082e-12	34.575	0	6.43776e-12	27.66	0	-6.03782e-12
34.6	0	-5.398e-12	34.6	0	1.11851e-11	34.6	0	1.2695e-11	27.68	0	8.97946e-12
34.625	0	-3.52084e-12	34.625	0	1.18109e-11	34.625	0	8.94064e-12	27.7	0	6.47657e-12
34.65	0	2.73636e-12	34.65	0	8.05653e-12	34.65	0	1.33207e-11	27.72	0	3.34798e-12
34.675	0	5.23924e-12	34.675	0	-2.58071e-12	34.675	0	8.94064e-12	27.74	0	1.08566e-11
34.7	0	-2.89512e-12	34.7	0	-7.03545e-13	34.7	0	1.432e-12	27.76	0	-4.06343e-13
34.725	0	-3.92244e-13	34.725	0	1.43137e-11	34.725	0	-2.32233e-12	27.78	0	-1.65778e-12
34.75	0	-4.14656e-12	34.75	0	1.17362e-12	34.75	0	7.6892e-12	27.8	0	-3.53494e-12
34.775	0	2.33478e-13	34.775	0	3.05077e-12	34.775	0	8.94064e-12	27.82	0	7.1023e-12
34.8	0	-1.64368e-12	34.8	0	2.42505e-12	34.8	0	-4.82521e-12	27.84	0	3.97369e-12
34.825	0	-1.22809e-11	34.825	0	-2.58071e-12	34.825	0	1.7075e-11	27.86	0	2.09654e-12
34.85	0	-5.398e-12	34.85	0	9.30798e-12	34.85	0	1.51978e-11	27.88	0	-4.06343e-13
34.875	0	2.11064e-12	34.875	0	1.79934e-12	34.875	0	3.93488e-12	27.9	0	-2.2835e-12
34.9	0	4.61352e-12	34.9	0	3.6765e-12	34.9	0	1.14435e-11	27.92	0	5.85086e-12
34.925	0	-1.01796e-12	34.925	0	-7.78272e-14	34.925	0	2.05772e-12	27.94	0	2.09654e-12
34.95	0	2.33478e-13	34.95	0	1.18109e-11	34.95	0	8.94064e-12	27.96	0	-4.16067e-12
34.975	0	-6.02373e-12	34.975	0	1.24366e-11	34.975	0	8.31491e-12	27.98	0	2.09654e-12
35	0	8.59199e-13	35	0	3.05077e-12	35	0	-9.83097e-12	28	0	-3.53494e-12
35.025	0	-7.90088e-12	35.025	0	6.8051e-12	35.025	0	-4.45161e-13	28.02	0	-9.16643e-12
35.05	0	-5.398e-12	35.05	0	3.05077e-12	35.05	0	-4.82521e-12	28.04	0	3.34798e-12
35.075	0	7.1164e-12	35.075	0	-1.32927e-12	35.075	0	9.56636e-12	28.06	0	-6.03782e-12
35.1	0	2.33478e-13	35.1	0	1.30623e-11	35.1	0	-6.70237e-12	28.08	0	-1.2295e-11
35.125	0	7.1164e-12	35.125	0	5.55365e-12	35.125	0	-1.6966e-12	28.1	0	3.97369e-12
35.15	0	-6.64944e-12	35.15	0	6.8051e-12	35.15	0	1.14435e-11	28.12	0	4.59942e-12
35.175	0	-1.01796e-12	35.175	0	1.17362e-12	35.175	0	4.5606e-12	28.14	0	-2.90923e-12
35.2	0	7.1164e-12	35.2	0	1.17362e-12	35.2	0	1.58236e-11	28.16	0	3.97369e-12
35.225	0	1.48492e-12	35.225	0	2.42505e-12	35.225	0	7.06348e-12	28.18	0	-2.90923e-12
35.25	0	3.36208e-12	35.25	0	2.42505e-12	35.25	0	6.43776e-12	28.2	0	-1.73008e-11
35.275	0	2.73636e-12	35.275	0	8.05653e-12	35.275	0	6.43776e-12	28.22	0	-2.90923e-12
35.3	0	-2.89512e-12	35.3	0	1.18109e-11	35.3	0	8.94064e-12	28.24	0	-4.06343e-13
35.325	0	-1.01796e-12	35.325	0	1.86938e-11	35.325	0	5.18632e-12	28.26	0	-9.16643e-12
35.35	0	-6.02373e-12	35.35	0	4.30222e-12	35.35	0	1.2695e-11	28.28	0	-2.2835e-12
35.375	0	-2.89512e-12	35.375	0	1.49395e-11	35.375	0	2.05772e-12	28.3	0	3.97369e-12
35.4	0	2.33478e-13	35.4	0	9.30798e-12	35.4	0	1.58236e-11	28.32	0	-2.2835e-12
35.425	0	-6.64944e-12	35.425	0	3.05077e-12	35.425	0	1.01921e-11	28.34	0	-2.90923e-12
35.45	0	-2.2694e-12	35.45	0	-7.03545e-13	35.45	0	1.08178e-11	28.36	0	5.85086e-12
35.475	0	-9.77805e-12	35.475	0	5.55365e-12	35.475	0	1.20692e-11	28.38	0	8.97946e-12
35.5	0	-7.90088e-12	35.5	0	8.68226e-12	35.5	0	8.06275e-13	28.4	0	6.47657e-12
35.525	0	-4.14656e-12	35.525	0	8.68226e-12	35.525	0	4.5606e-12	28.42	0	1.21081e-11
35.55	0	-1.01796e-12	35.55	0	3.6765e-12	35.55	0	-1.07088e-12	28.44	0	3.97369e-12
35.575	0	8.59199e-13	35.575	0	1.43137e-11	35.575	0	1.45721e-11	28.46	0	1.08566e-11
35.6	0	-3.52084e-12	35.6	0	9.9337e-12	35.6	0	1.39464e-11	28.48	0	1.8991e-11
35.625	0	-4.14656e-12	35.625	0	-4.45787e-12	35.625	0	1.432e-12	28.5	0	2.19375e-13
35.65	0	-6.64944e-12	35.65	0	1.05594e-11	35.65	0	1.51978e-11	28.52	0	-9.79215e-12
35.675	0	4.61352e-12	35.675	0	1.05594e-11	35.675	0	-1.6966e-12	28.54	0	5.22514e-12
35.7	0	-3.52084e-12	35.7	0	9.9337e-12	35.7	0	8.06275e-13	28.56	0	-4.78638e-12
35.725	0	-1.01796e-12	35.725	0	5.55365e-12	35.725	0	6.43776e-12	28.58	0	-7.28926e-12
35.75	0	-1.6661e-11	35.75	0	-7.03545e-13	35.75	0	5.81203e-12	28.6	0	4.59942e-12
35.775	0	-5.398e-12	35.775	0	-7.58647e-12	35.775	0	1.01921e-11	28.62	0	8.97946e-12
35.8	0	-7.90088e-12	35.8	0	3.6765e-12	35.8	0	-8.57953e-12	28.64	0	-4.16067e-12
35.825	0	-6.64944e-12	35.825	0	-7.78272e-14	35.825	0	7.6892e-12	28.66	0	3.34798e-12
35.85	0	3.9878e-12	35.85	0	1.18109e-11	35.85	0	-3.57377e-12	28.68	0	2.72226e-12
35.875	0	-1.01796e-12	35.875	0	3.05077e-12	35.875	0	-1.07088e-12	28.7	0	-2.90923e-12
35.9	0	3.36208e-12	35.9	0	6.8051e-12	35.9	0	5.81203e-12	28.72	0	-1.03206e-12
35.925	0	-7.90088e-12	35.925	0	5.55365e-12	35.925	0	1.01921e-11	28.74	0	7.1023e-12
35.95	0	-1.10295e-11	35.95	0	-1.95499e-12	35.95	0	5.18632e-12	28.76	0	2.72226e-12
35.975	0	-6.64944e-12	35.975	0	5.47894e-13	35.975	0	8.06275e-13	28.78	0	-7.28926e-12
36	0	-1.47838e-11	36	0	1.05594e-11	36	0	8.94064e-12	28.8	0	1.47081e-12
36.025	0	-1.01796e-12	36.025	0	6.8051e-12	36.025	0	-7.95381e-12	28.82	0	1.47081e-12
36.05	0	-8.52661e-12	36.05	0	9.30798e-12	36.05	0	-1.6966e-12	28.84	0	1.47081e-12
36.075	0	-9.77805e-12	36.075	0	1.30623e-11	36.075	0	-4.45161e-13	28.86	0	1.39852e-11
36.1	0	8.59199e-13	36.1	0	1.3688e-11	36.1	0	9.56636e-12	28.88	0	3.34798e-12
36.125	0	-4.14656e-12	36.125	0	1.11851e-11	36.125	0	1.39464e-11	28.9	0	-6.66355e-12
36.15	0	1.48492e-12	36.15	0	-1.32927e-12	36.15	0	8.94064e-12	28.92	0	2.72226e-12
36.175	0	-1.10295e-11	36.175	0	1.17362e-12	36.175	0	5.18632e-12	28.94	0	2.09654e-12
36.2	0	-9.77805e-12	36.2	0	-3.20643e-12	36.2	0	4.5606e-12	28.96	0	-6.66355e-12
36.225	0	-1.01796e-12	36.225	0	1.17362e-12	36.225	0	1.08178e-11	28.98	0	2.72226e-12
36.25	0	2.73636e-12	36.25	0	2.42505e-12	36.25	0	1.2695e-11	29	0	8.35374e-12
36.275	0	-2.89512e-12	36.275	0	1.49395e-11	36.275	0	-1.6966e-12	29.02	0	-3.53494e-12
36.3	0	-1.16552e-11	36.3	0	1.49395e-11	36.3	0	4.5606e-12	29.04	0	8.45097e-13
36.325	0	-8.52661e-12	36.325	0	5.47894e-13	36.325	0	-2.32233e-12	29.06	0	1.14823e-11
36.35	0	-8.52661e-12	36.35	0	5.55365e-12	36.35	0	6.43776e-12	29.08	0	3.97369e-12
36.375	0	-1.35324e-11	36.375	0	6.17938e-12	36.375	0	3.30916e-12	29.1	0	8.97946e-12
36.4	0	-5.398e-12	36.4	0	6.8051e-12	36.4	0	-7.32809e-12	29.12	0	4.59942e-12
36.425	0	-1.01796e-12	36.425	0	1.18109e-11	36.425	0	3.30916e-12	29.14	0	-9.16643e-12
36.45	0	8.59199e-13	36.45	0	-2.58071e-12	36.45	0	3.93488e-12	29.16	0	-1.65778e-12
36.475	0	8.59199e-13	36.475	0	9.30798e-12	36.475	0	4.5606e-12	29.18	0	6.47657e-12
36.5	0	-4.77229e-12	36.5	0	9.9337e-12	36.5	0	4.5606e-12	29.2	0	4.59942e-12
36.525	0	-1.72867e-11	36.525	0	-7.78272e-14	36.525	0	-2.32233e-12	29.22	0	-2.2835e-12
36.55	0	-4.14656e-12	36.55	0	4.30222e-12	36.55	0	1.20692e-11	29.24	0	3.34798e-12
36.575	0	-7.27517e-12	36.575	0	5.55365e-12	36.575	0	8.31491e-12	29.26	0	2.09654e-12
36.6	0	-1.16552e-11	36.6	0	6.17938e-12	36.6	0	-1.6966e-12	29.28	0	2.09654e-12
36.625	0	-5.398e-12	36.625	0	1.24366e-11	36.625	0	9.56636e-12	29.3	0	3.34798e-12
36.65	0	-3.52084e-12	36.65	0	3.05077e-12	36.65	0	2.68343e-12	29.32	0	-4.16067e-12
36.675	0	-6.64944e-12	36.675	0	1.05594e-11	36.675	0	-2.94804e-12	29.34	0	-1.16693e-11
36.7	0	-1.22809e-11	36.7	0	5.55365e-12	36.7	0	1.80554e-13	29.36	0	2.19375e-13
36.725	0	-5.398e-12	36.725	0	-1.95499e-12	36.725	0	-2.32233e-12	29.38	0	-4.16067e-12
36.75	0	-6.64944e-12	36.75	0	8.68226e-12	36.75	0	1.7075e-11	29.4	0	5.85086e-12
36.775	0	-7.90088e-12	36.775	0	6.17938e-12	36.775	0	8.06275e-13	29.42	0	5.22514e-12
36.8	0	-2.89512e-12	36.8	0	1.3688e-11	36.8	0	-1.6966e-12	29.44	0	8.45097e-13
36.825	0	-1.64368e-12	36.825	0	1.24366e-11	36.825	0	2.05772e-12	29.46	0	8.97946e-12
36.85	0	-6.02373e-12	36.85	0	5.47894e-13	36.85	0	3.30916e-12	29.48	0	1.33595e-11
36.875	0	5.86496e-12	36.875	0	8.68226e-12	36.875	0	4.5606e-12	29.5	0	7.72802e-12
36.9	0	-7.90088e-12	36.9	0	2.42505e-12	36.9	0	-4.45161e-13	29.52	0	-4.06343e-13
36.925	0	-1.10295e-11	36.925	0	9.9337e-12	36.925	0	4.5606e-12	29.54	0	5.22514e-12
36.95	0	-2.04153e-11	36.95	0	8.68226e-12	36.95	0	3.93488e-12	29.56	0	1.83653e-11
36.975	0	-1.64368e-12	36.975	0	3.6765e-12	36.975	0	-6.07665e-12	29.58	0	1.02309e-11
37	0	2.73636e-12	37	0	5.55365e-12	37	0	4.5606e-12	29.6	0	-4.78638e-12
37.025	0	-9.15232e-12	37.025	0	3.05077e-12	37.025	0	-1.6966e-12	29.62	0	1.47081e-12
37.05	0	8.36784e-12	37.05	0	1.3688e-11	37.05	0	6.43776e-12	29.64	0	1.21081e-11
37.075	0	4.61352e-12	37.075	0	8.05653e-12	37.075	0	7.06348e-12	29.66	0	-3.53494e-12
37.1	0	-1.6661e-11	37.1	0	-2.58071e-12	37.1	0	9.56636e-12	29.68	0	-2.90923e-12
37.125	0	-9.77805e-12	37.125	0	1.11851e-11	37.125	0	9.56636e-12	29.7	0	5.22514e-12
37.15	0	-7.90088e-12	37.15	0	3.6765e-12	37.15	0	6.43776e-12	29.72	0	4.59942e-12
37.175	0	-4.77229e-12	37.175	0	2.05709e-11	37.175	0	4.5606e-12	29.74	0	8.45097e-13
37.2	0	5.86496e-12	37.2	0	7.43082e-12	37.2	0	1.39464e-11	29.76	0	3.97369e-12
37.225	0	4.61352e-12	37.225	0	8.68226e-12	37.225	0	9.56636e-12	29.78	0	1.02309e-11
37.25	0	-3.92244e-13	37.25	0	6.8051e-12	37.25	0	1.08178e-11	29.8	0	8.35374e-12
37.275	0	-9.77805e-12	37.275	0	-1.32927e-12	37.275	0	-1.6966e-12	29.82	0	8.97946e-12
37.3	0	-6.02373e-12	37.3	0	-6.96075e-12	37.3	0	1.14435e-11	29.84	0	5.85086e-12
37.325	0	-5.398e-12	37.325	0	1.24366e-11	37.325	0	3.93488e-12	29.86	0	5.22514e-12
37.35	0	-1.10295e-11	37.35	0	4.30222e-12	37.35	0	8.06275e-13	29.88	0	3.34798e-12
37.375	0	8.59199e-13	37.375	0	3.6765e-12	37.375	0	2.68343e-12	29.9	0	4.59942e-12
37.4	0	-1.60352e-11	37.4	0	8.68226e-12	37.4	0	-9.83097e-12	29.92	0	6.47657e-12
37.425	0	-1.85381e-11	37.425	0	1.79934e-12	37.425	0	2.68343e-12	29.94	0	1.14823e-11
37.45	0	8.36784e-12	37.45	0	-7.03545e-13	37.45	0	1.14435e-11	29.96	0	1.14823e-11
37.475	0	-2.89512e-12	37.475	0	-7.03545e-13	37.475	0	1.01921e-11	29.98	0	-2.2835e-12
37.5	0	6.49068e-12	37.5	0	6.17938e-12	37.5	0	3.93488e-12	30	0	2.19375e-13
37.525	0	-4.14656e-12	37.525	0	1.11851e-11	37.525	0	1.33207e-11	30.02	0	8.45097e-13
37.55	0	-1.54095e-11	37.55	0	6.8051e-12	37.55	0	8.94064e-12	30.04	0	1.33595e-11
37.575	0	-1.10295e-11	37.575	0	1.11851e-11	37.575	0	7.6892e-12	30.06	0	7.72802e-12
37.6	0	-5.398e-12	37.6	0	8.68226e-12	37.6	0	8.06275e-13	30.08	0	1.47081e-12
37.625	0	1.33736e-11	37.625	0	2.42505e-12	37.625	0	4.5606e-12	30.1	0	3.97369e-12
37.65	0	-2.47953e-11	37.65	0	-5.70931e-12	37.65	0	-1.07088e-12	30.12	0	7.72802e-12
37.675	0	-7.27517e-12	37.675	0	1.79934e-12	37.675	0	8.94064e-12	30.14	0	8.97946e-12
37.7	0	-6.64944e-12	37.7	0	-3.83215e-12	37.7	0	2.05772e-12	30.16	0	4.59942e-12
37.725	0	-3.52084e-12	37.725	0	9.9337e-12	37.725	0	-1.6966e-12	30.18	0	3.97369e-12
37.75	0	1.21222e-11	37.75	0	1.05594e-11	37.75	0	-2.32233e-12	30.2	0	-1.03206e-12
37.775	0	-1.01796e-12	37.775	0	1.24366e-11	37.775	0	7.6892e-12	30.22	0	-2.90923e-12
37.8	0	-2.04153e-11	37.8	0	6.8051e-12	37.8	0	1.45721e-11	30.24	0	-4.06343e-13
37.825	0	-6.02373e-12	37.825	0	-7.78272e-14	37.825	0	8.06275e-13	30.26	0	4.59942e-12
37.85	0	-1.41581e-11	37.85	0	1.61909e-11	37.85	0	2.68343e-12	30.28	0	8.97946e-12
37.875	0	2.33478e-13	37.875	0	1.79934e-12	37.875	0	-3.57377e-12	30.3	0	6.47657e-12
37.9	0	-4.14656e-12	37.9	0	4.30222e-12	37.9	0	-1.04567e-11	30.32	0	2.09654e-12
37.925	0	-1.04038e-11	37.925	0	6.8051e-12	37.925	0	7.06348e-12	30.34	0	2.09654e-12
37.95	0	2.33478e-13	37.95	0	-3.83215e-12	37.95	0	7.06348e-12	30.36	0	1.33595e-11
37.975	0	-2.04153e-11	37.975	0	8.05653e-12	37.975	0	1.33207e-11	30.38	0	1.64881e-11
38	0	8.59199e-13	38	0	8.05653e-12	38	0	4.5606e-12	30.4	0	9.60518e-12
38.025	0	3.9878e-12	38.025	0	1.17362e-12	38.025	0	5.18632e-12	30.42	0	7.1023e-12
38.05	0	-8.52661e-12	38.05	0	7.43082e-12	38.05	0	8.94064e-12	30.44	0	1.47081e-12
38.075	0	2.73636e-12	38.075	0	-3.83215e-12	38.075	0	4.5606e-12	30.46	0	1.47081e-12
38.1	0	-1.10295e-11	38.1	0	3.05077e-12	38.1	0	6.43776e-12	30.48	0	3.34798e-12
38.125	0	-7.27517e-12	38.125	0	-3.20643e-12	38.125	0	1.14435e-11	30.5	0	8.45097e-13
38.15	0	8.36784e-12	38.15	0	7.43082e-12	38.15	0	8.94064e-12	30.52	0	4.59942e-12
38.175	0	-5.398e-12	38.175	0	1.30623e-11	38.175	0	8.94064e-12	30.54	0	1.02309e-11
38.2	0	3.36208e-12	38.2	0	1.24366e-11	38.2	0	8.31491e-12	30.56	0	5.22514e-12
38.225	0	-2.89512e-12	38.225	0	1.30623e-11	38.225	0	3.93488e-12	30.58	0	6.47657e-12
38.25	0	-1.16552e-11	38.25	0	7.43082e-12	38.25	0	6.43776e-12	30.6	0	1.52367e-11
38.275	0	2.73636e-12	38.275	0	1.11851e-11	38.275	0	-7.95381e-12	30.62	0	1.21081e-11
38.3	0	-1.72867e-11	38.3	0	1.18109e-11	38.3	0	1.80554e-13	30.64	0	5.85086e-12
38.325	0	-7.90088e-12	38.325	0	-2.58071e-12	38.325	0	5.18632e-12	30.66	0	-6.03782e-12
38.35	0	6.49068e-12	38.35	0	1.05594e-11	38.35	0	7.6892e-12	30.68	0	2.19375e-13
38.375	0	-9.77805e-12	38.375	0	1.49395e-11	38.375	0	-2.94804e-12	30.7	0	2.19375e-13
38.4	0	7.1164e-12	38.4	0	1.3688e-11	38.4	0	-7.32809e-12	30.72	0	4.59942e-12
38.425	0	8.36784e-12	38.425	0	2.42505e-12	38.425	0	-2.32233e-12	30.74	0	-1.03206e-12
38.45	0	6.49068e-12	38.45	0	5.47894e-13	38.45	0	-4.19948e-12	30.76	0	6.47657e-12
38.475	0	-1.01796e-12	38.475	0	8.05653e-12	38.475	0	6.43776e-12	30.78	0	-1.65778e-12
38.5	0	-1.35324e-11	38.5	0	-7.03545e-13	38.5	0	-2.94804e-12	30.8	0	2.09654e-12
38.525	0	8.59199e-13	38.525	0	-7.03545e-13	38.525	0	-1.07088e-12	30.82	0	1.52367e-11
38.55	0	-5.398e-12	38.55	0	2.42505e-12	38.55	0	2.05772e-12	30.84	0	1.39852e-11
38.575	0	4.61352e-12	38.575	0	4.30222e-12	38.575	0	2.05772e-12	30.86	0	3.97369e-12
38.6	0	2.33478e-13	38.6	0	8.05653e-12	38.6	0	1.2695e-11	30.88	0	2.72226e-12
38.625	0	-1.10295e-11	38.625	0	-2.58071e-12	38.625	0	7.06348e-12	30.9	0	7.72802e-12
38.65	0	1.21222e-11	38.65	0	1.79934e-12	38.65	0	7.6892e-12	30.92	0	1.08566e-11
38.675	0	6.49068e-12	38.675	0	9.9337e-12	38.675	0	-1.6966e-12	30.94	0	7.1023e-12
38.7	0	-6.64944e-12	38.7	0	5.47894e-13	38.7	0	9.56636e-12	30.96	0	-4.78638e-12
38.725	0	9.61928e-12	38.725	0	1.18109e-11	38.725	0	1.2695e-11	30.98	0	-2.90923e-12
38.75	0	-4.14656e-12	38.75	0	1.11851e-11	38.75	0	1.01921e-11	31	0	2.72226e-12
38.775	0	-1.64368e-12	38.775	0	1.05594e-11	38.775	0	5.18632e-12	31.02	0	2.19375e-13
38.8	0	-4.14656e-12	38.8	0	1.17362e-12	38.8	0	2.05772e-12	31.04	0	-2.2835e-12
38.825	0	8.99356e-12	38.825	0	4.92793e-12	38.825	0	1.80554e-13	31.06	0	2.72226e-12
38.85	0	7.74212e-12	38.85	0	-7.78272e-14	38.85	0	3.93488e-12	31.08	0	2.19375e-13
38.875	0	-6.02373e-12	38.875	0	-1.32927e-12	38.875	0	6.43776e-12	31.1	0	7.72802e-12
38.9	0	8.59199e-13	38.9	0	4.92793e-12	38.9	0	-2.32233e-12	31.12	0	8.45097e-13
38.925	0	-1.6661e-11	38.925	0	7.43082e-12	38.925	0	1.51978e-11	31.14	0	-7.28926e-12
38.95	0	-4.14656e-12	38.95	0	2.05709e-11	38.95	0	1.33207e-11	31.16	0	-1.65778e-12
38.975	0	-1.01796e-12	38.975	0	9.30798e-12	38.975	0	3.30916e-12	31.18	0	-1.04179e-11
39	0	-1.6661e-11	39	0	1.05594e-11	39	0	3.30916e-12	31.2	0	5.22514e-12
39.025	0	7.74212e-12	39.025	0	1.3688e-11	39.025	0	5.18632e-12	31.22	0	7.1023e-12
39.05	0	-2.89512e-12	39.05	0	1.55652e-11	39.05	0	-2.32233e-12	31.24	0	7.1023e-12
39.075	0	-9.77805e-12	39.075	0	6.8051e-12	39.075	0	-3.57377e-12	31.26	0	7.72802e-12
39.1	0	3.36208e-12	39.1	0	1.79934e-12	39.1	0	4.5606e-12	31.28	0	7.1023e-12
39.125	0	3.9878e-12	39.125	0	8.68226e-12	39.125	0	2.05772e-12	31.3	0	2.09654e-12
39.15	0	-1.64368e-12	39.15	0	3.6765e-12	39.15	0	-1.07088e-12	31.32	0	2.19375e-13
39.175	0	-6.02373e-12	39.175	0	1.11851e-11	39.175	0	4.5606e-12	31.34	0	5.85086e-12
39.2	0	3.36208e-12	39.2	0	4.92793e-12	39.2	0	8.06275e-13	31.36	0	5.85086e-12
39.225	0	1.39993e-11	39.225	0	1.17362e-12	39.225	0	3.30916e-12	31.38	0	3.97369e-12
39.25	0	-4.77229e-12	39.25	0	6.17938e-12	39.25	0	6.43776e-12	31.4	0	3.97369e-12
39.275	0	-6.64944e-12	39.275	0	-8.21219e-12	39.275	0	3.30916e-12	31.42	0	2.72226e-12
39.3	0	-1.29066e-11	39.3	0	6.17938e-12	39.3	0	1.432e-12	31.44	0	-7.91499e-12
39.325	0	-1.35324e-11	39.325	0	8.68226e-12	39.325	0	1.14435e-11	31.46	0	2.09654e-12
39.35	0	1.48492e-12	39.35	0	4.30222e-12	39.35	0	1.20692e-11	31.48	0	1.08566e-11
39.375	0	-1.41581e-11	39.375	0	1.43137e-11	39.375	0	1.80554e-13	31.5	0	4.59942e-12
39.4	0	-1.64368e-12	39.4	0	5.47894e-13	39.4	0	7.06348e-12	31.52	0	1.14823e-11
39.425	0	-9.77805e-12	39.425	0	2.42505e-12	39.425	0	1.83264e-11	31.54	0	1.58624e-11
39.45	0	-1.64368e-12	39.45	0	8.68226e-12	39.45	0	4.5606e-12	31.56	0	7.1023e-12
39.475	0	6.49068e-12	39.475	0	1.17362e-12	39.475	0	7.06348e-12	31.58	0	-1.16693e-11
39.5	0	-8.52661e-12	39.5	0	1.24366e-11	39.5	0	3.93488e-12	31.6	0	2.72226e-12
39.525	0	1.14964e-11	39.525	0	1.05594e-11	39.525	0	2.05772e-12	31.62	0	3.97369e-12
39.55	0	-2.2694e-12	39.55	0	1.24366e-11	39.55	0	3.93488e-12	31.64	0	7.72802e-12
39.575	0	-3.52084e-12	39.575	0	1.18109e-11	39.575	0	9.56636e-12	31.66	0	-1.65778e-12
39.6	0	2.73636e-12	39.6	0	4.92793e-12	39.6	0	8.31491e-12	31.68	0	-4.16067e-12
39.625	0	-1.29066e-11	39.625	0	1.99452e-11	39.625	0	4.5606e-12	31.7	0	8.45097e-13
39.65	0	-1.01796e-12	39.65	0	8.05653e-12	39.65	0	-1.07088e-12	31.72	0	4.59942e-12
39.675	0	-1.01796e-12	39.675	0	6.17938e-12	39.675	0	1.2695e-11	31.74	0	8.35374e-12
39.7	0	3.9878e-12	39.7	0	1.24366e-11	39.7	0	1.2695e-11	31.76	0	-1.03206e-12
39.725	0	-5.398e-12	39.725	0	6.8051e-12	39.725	0	8.94064e-12	31.78	0	3.97369e-12
39.75	0	-8.52661e-12	39.75	0	8.05653e-12	39.75	0	2.68343e-12	31.8	0	1.27338e-11
39.775	0	1.4625e-11	39.775	0	4.30222e-12	39.775	0	3.93488e-12	31.82	0	1.21081e-11
39.8	0	8.59199e-13	39.8	0	4.92793e-12	39.8	0	7.6892e-12	31.84	0	2.72226e-12
39.825	0	-1.35324e-11	39.825	0	-7.78272e-14	39.825	0	-1.07088e-12	31.86	0	3.97369e-12
39.85	0	8.36784e-12	39.85	0	1.17362e-12	39.85	0	2.05772e-12	31.88	0	2.72226e-12
39.875	0	-1.85381e-11	39.875	0	1.24366e-11	39.875	0	-3.57377e-12	31.9	0	8.35374e-12
39.9	0	-8.52661e-12	39.9	0	4.92793e-12	39.9	0	-7.95381e-12	31.92	0	1.21081e-11
39.925	0	3.36208e-12	39.925	0	-7.03545e-13	39.925	0	7.6892e-12	31.94	0	3.34798e-12
39.95	0	-1.29066e-11	39.95	0	-3.83215e-12	39.95	0	3.30916e-12	31.96	0	1.47081e-12
39.975	0	-4.77229e-12	39.975	0	3.6765e-12	39.975	0	1.432e-12	31.98	0	4.59942e-12
40	0	-1.04038e-11	40	0	8.68226e-12	40	0	-9.20525e-12	32	0	5.85086e-12
40.025	0	1.08707e-11	40.025	0	1.30623e-11	40.025	0	1.80554e-13	32.02	0	1.08566e-11
40.05	0	3.9878e-12	40.05	0	9.9337e-12	40.05	0	1.2695e-11	32.04	0	2.02424e-11
40.075	0	-1.29066e-11	40.075	0	4.30222e-12	40.075	0	1.80554e-13	32.06	0	4.59942e-12
40.1	0	1.48492e-12	40.1	0	1.30623e-11	40.1	0	1.2695e-11	32.08	0	-4.78638e-12
40.125	0	-1.6661e-11	40.125	0	7.43082e-12	40.125	0	4.5606e-12	32.1	0	2.19375e-13
40.15	0	-6.64944e-12	40.15	0	-7.78272e-14	40.15	0	5.18632e-12	32.12	0	2.09654e-12
40.175	0	8.36784e-12	40.175	0	1.24366e-11	40.175	0	4.5606e-12	32.14	0	6.47657e-12
40.2	0	-3.52084e-12	40.2	0	7.43082e-12	40.2	0	-5.45092e-12	32.16	0	4.59942e-12
40.225	0	2.73636e-12	40.225	0	8.05653e-12	40.225	0	4.5606e-12	32.18	0	1.14823e-11
40.25	0	-9.15232e-12	40.25	0	-8.83791e-12	40.25	0	9.56636e-12	32.2	0	-2.2835e-12
40.275	0	-1.64368e-12	40.275	0	1.18109e-11	40.275	0	8.06275e-13	32.22	0	1.02309e-11
40.3	0	1.33736e-11	40.3	0	1.24366e-11	40.3	0	1.45721e-11	32.24	0	1.08566e-11
40.325	0	-1.01796e-12	40.325	0	7.43082e-12	40.325	0	7.06348e-12	32.26	0	2.19375e-13
40.35	0	5.86496e-12	40.35	0	1.3688e-11	40.35	0	2.68343e-12	32.28	0	8.45097e-13
40.375	0	-3.52084e-12	40.375	0	7.43082e-12	40.375	0	3.93488e-12	32.3	0	-1.65778e-12
40.4	0	-1.60352e-11	40.4	0	3.05077e-12	40.4	0	8.94064e-12	32.32	0	1.02309e-11
40.425	0	6.49068e-12	40.425	0	1.05594e-11	40.425	0	-5.45092e-12	32.34	0	6.47657e-12
40.45	0	-9.77805e-12	40.45	0	4.92793e-12	40.45	0	7.6892e-12	32.36	0	-4.78638e-12
40.475	0	6.49068e-12	40.475	0	9.30798e-12	40.475	0	2.05772e-12	32.38	0	8.45097e-13
40.5	0	9.61928e-12	40.5	0	-1.32927e-12	40.5	0	8.06275e-13	32.4	0	7.1023e-12
40.525	0	-6.02373e-12	40.525	0	3.05077e-12	40.525	0	2.05772e-12	32.42	0	2.09654e-12
40.55	0	7.1164e-12	40.55	0	7.43082e-12	40.55	0	5.81203e-12	32.44	0	5.22514e-12
40.575	0	-1.29066e-11	40.575	0	-7.03545e-13	40.575	0	3.30916e-12	32.46	0	1.58624e-11
40.6	0	-6.64944e-12	40.6	0	8.05653e-12	40.6	0	3.30916e-12	32.48	0	7.72802e-12
40.625	0	5.86496e-12	40.625	0	9.9337e-12	40.625	0	1.432e-12	32.5	0	1.47081e-12
40.65	0	-4.14656e-12	40.65	0	9.30798e-12	40.65	0	7.6892e-12	32.52	0	3.34798e-12
40.675	0	8.99356e-12	40.675	0	3.6765e-12	40.675	0	-2.94804e-12	32.54	0	1.02309e-11
40.7	0	-4.14656e-12	40.7	0	-1.32927e-12	40.7	0	1.08178e-11	32.56	0	3.34798e-12
40.725	0	-2.2694e-12	40.725	0	9.30798e-12	40.725	0	3.93488e-12	32.58	0	6.47657e-12
40.75	0	-2.89512e-12	40.75	0	5.47894e-13	40.75	0	6.43776e-12	32.6	0	1.47081e-12
40.775	0	-3.52084e-12	40.775	0	1.49395e-11	40.775	0	5.18632e-12	32.62	0	-5.41211e-12
40.8	0	3.36208e-12	40.8	0	-7.78272e-14	40.8	0	7.6892e-12	32.64	0	-5.41211e-12
40.825	0	-3.52084e-12	40.825	0	1.79934e-12	40.825	0	1.77007e-11	32.66	0	2.19375e-13
40.85	0	-6.02373e-12	40.85	0	9.30798e-12	40.85	0	-4.45161e-13	32.68	0	3.34798e-12
40.875	0	-4.14656e-12	40.875	0	-1.32927e-12	40.875	0	-7.32809e-12	32.7	0	7.72802e-12
40.9	0	-5.398e-12	40.9	0	-3.20643e-12	40.9	0	-1.6966e-12	32.72	0	5.85086e-12
40.925	0	-8.52661e-12	40.925	0	2.42505e-12	40.925	0	-9.20525e-12	32.74	0	3.34798e-12
40.95	0	-1.29066e-11	40.95	0	1.86938e-11	40.95	0	5.81203e-12	32.76	0	1.21081e-11
40.975	0	4.61352e-12	40.975	0	1.18109e-11	40.975	0	-1.07088e-12	32.78	0	1.33595e-11
41	0	9.61928e-12	41	0	5.55365e-12	41	0	4.5606e-12	32.8	0	8.97946e-12
41.025	0	-1.01796e-12	41.025	0	1.11851e-11	41.025	0	8.94064e-12	32.82	0	8.97946e-12
41.05	0	-2.89512e-12	41.05	0	5.47894e-13	41.05	0	3.30916e-12	32.84	0	8.97946e-12
41.075	0	2.33478e-13	41.075	0	4.30222e-12	41.075	0	9.56636e-12	32.86	0	1.27338e-11
41.1	0	1.14964e-11	41.1	0	9.9337e-12	41.1	0	2.68343e-12	32.88	0	3.97369e-12
41.125	0	-6.02373e-12	41.125	0	4.92793e-12	41.125	0	7.6892e-12	32.9	0	8.45097e-13
41.15	0	-8.52661e-12	41.15	0	-3.83215e-12	41.15	0	-2.94804e-12	32.92	0	2.72226e-12
41.175	0	-4.14656e-12	41.175	0	3.6765e-12	41.175	0	-4.45161e-13	32.94	0	-1.65778e-12
41.2	0	-1.04038e-11	41.2	0	4.92793e-12	41.2	0	9.56636e-12	32.96	0	2.09654e-12
41.225	0	1.48492e-12	41.225	0	1.24366e-11	41.225	0	-1.6966e-12	32.98	0	3.97369e-12
41.25	0	2.11064e-12	41.25	0	1.79934e-12	41.25	0	2.05772e-12	33	0	-6.03782e-12
41.275	0	-6.02373e-12	41.275	0	1.05594e-11	41.275	0	1.20692e-11	33.02	0	8.35374e-12
41.3	0	-3.92244e-13	41.3	0	1.24366e-11	41.3	0	8.94064e-12	33.04	0	1.33595e-11
41.325	0	-7.27517e-12	41.325	0	-5.08359e-12	41.325	0	-1.17081e-11	33.06	0	2.19375e-13
41.35	0	2.11064e-12	41.35	0	-5.70931e-12	41.35	0	8.06275e-13	33.08	0	-2.90923e-12
41.375	0	-1.01796e-12	41.375	0	-5.70931e-12	41.375	0	6.43776e-12	33.1	0	2.09654e-12
41.4	0	4.61352e-12	41.4	0	4.92793e-12	41.4	0	-1.54624e-11	33.12	0	-4.06343e-13
41.425	0	-1.01796e-12	41.425	0	2.42505e-12	41.425	0	-6.07665e-12	33.14	0	3.97369e-12
41.45	0	-1.16552e-11	41.45	0	2.42505e-12	41.45	0	1.2695e-11	33.16	0	1.47081e-12
41.475	0	-1.01796e-12	41.475	0	4.92793e-12	41.475	0	4.5606e-12	33.18	0	-1.54236e-11
41.5	0	2.73636e-12	41.5	0	5.55365e-12	41.5	0	-1.07088e-12	33.2	0	-5.41211e-12
41.525	0	-4.77229e-12	41.525	0	5.55365e-12	41.525	0	-2.94804e-12	33.22	0	1.58624e-11
41.55	0	2.11064e-12	41.55	0	9.30798e-12	41.55	0	-3.57377e-12	33.24	0	1.14823e-11
41.575	0	3.36208e-12	41.575	0	1.49395e-11	41.575	0	3.93488e-12	33.26	0	6.47657e-12
41.6	0	1.48492e-12	41.6	0	1.43137e-11	41.6	0	1.14435e-11	33.28	0	4.59942e-12
41.625	0	-7.27517e-12	41.625	0	8.68226e-12	41.625	0	6.43776e-12	33.3	0	2.19375e-13
41.65	0	-1.01796e-12	41.65	0	8.05653e-12	41.65	0	-1.6966e-12	33.32	0	-2.2835e-12
41.675	0	5.86496e-12	41.675	0	6.17938e-12	41.675	0	1.80554e-13	33.34	0	5.22514e-12
41.7	0	2.11064e-12	41.7	0	5.47894e-13	41.7	0	-1.07088e-12	33.36	0	8.45097e-13
41.725	0	5.23924e-12	41.725	0	1.17362e-12	41.725	0	-2.32233e-12	33.38	0	5.85086e-12
41.75	0	-1.64368e-12	41.75	0	1.43137e-11	41.75	0	-1.35853e-11	33.4	0	1.27338e-11
41.775	0	-5.398e-12	41.775	0	1.61909e-11	41.775	0	-7.95381e-12	33.42	0	5.22514e-12
41.8	0	1.08707e-11	41.8	0	5.55365e-12	41.8	0	2.68343e-12	33.44	0	3.97369e-12
41.825	0	-3.92244e-13	41.825	0	-5.08359e-12	41.825	0	-7.32809e-12	33.46	0	9.60518e-12
41.85	0	-7.90088e-12	41.85	0	1.3688e-11	41.85	0	4.5606e-12	33.48	0	1.46109e-11
41.875	0	6.49068e-12	41.875	0	4.30222e-12	41.875	0	3.93488e-12	33.5	0	-1.03206e-12
41.9	0	-1.01796e-12	41.9	0	-7.78272e-14	41.9	0	-2.32233e-12	33.52	0	2.19375e-13
41.925	0	8.99356e-12	41.925	0	2.42505e-12	41.925	0	-1.6966e-12	33.54	0	5.22514e-12
41.95	0	2.73636e-12	41.95	0	3.6765e-12	41.95	0	-3.57377e-12	33.56	0	4.59942e-12
41.975	0	-2.89512e-12	41.975	0	1.05594e-11	41.975	0	1.80554e-13	33.58	0	1.08566e-11
42	0	-3.92244e-13	42	0	6.17938e-12	42	0	-5.45092e-12	33.6	0	1.33595e-11
42.025	0	-1.01796e-12	42.025	0	-2.58071e-12	42.025	0	1.14435e-11	33.62	0	1.47081e-12
42.05	0	6.49068e-12	42.05	0	5.55365e-12	42.05	0	7.6892e-12	33.64	0	4.59942e-12
42.075	0	-1.47838e-11	42.075	0	7.43082e-12	42.075	0	-3.57377e-12	33.66	0	1.08566e-11
42.1	0	-1.64368e-12	42.1	0	6.17938e-12	42.1	0	-1.6966e-12	33.68	0	-4.16067e-12
42.125	0	8.59199e-13	42.125	0	-7.03545e-13	42.125	0	-2.32233e-12	33.7	0	2.09654e-12
42.15	0	3.9878e-12	42.15	0	6.17938e-12	42.15	0	8.06275e-13	33.72	0	1.08566e-11
42.175	0	5.23924e-12	42.175	0	6.17938e-12	42.175	0	1.14435e-11	33.74	0	3.34798e-12
42.2	0	-3.92244e-13	42.2	0	7.43082e-12	42.2	0	7.06348e-12	33.76	0	1.08566e-11
42.225	0	-1.01796e-12	42.225	0	1.74423e-11	42.225	0	4.5606e-12	33.78	0	2.27453e-11
42.25	0	-8.52661e-12	42.25	0	1.24366e-11	42.25	0	-8.57953e-12	33.8	0	1.77395e-11
42.275	0	-7.27517e-12	42.275	0	2.42505e-12	42.275	0	8.06275e-13	33.82	0	6.47657e-12
42.3	0	-3.92244e-13	42.3	0	6.8051e-12	42.3	0	2.68343e-12	33.84	0	1.02309e-11
42.325	0	-1.64368e-12	42.325	0	9.30798e-12	42.325	0	-4.45161e-13	33.86	0	5.22514e-12
42.35	0	8.99356e-12	42.35	0	3.05077e-12	42.35	0	1.20692e-11	33.88	0	-4.78638e-12
42.375	0	-3.92244e-13	42.375	0	1.3688e-11	42.375	0	2.68343e-12	33.9	0	1.47081e-12
42.4	0	-6.64944e-12	42.4	0	9.30798e-12	42.4	0	-2.32233e-12	33.92	0	-1.03206e-12
42.425	0	8.99356e-12	42.425	0	-5.08359e-12	42.425	0	5.81203e-12	33.94	0	-1.16693e-11
42.45	0	8.59199e-13	42.45	0	3.6765e-12	42.45	0	9.56636e-12	33.96	0	-5.41211e-12
42.475	0	-6.64944e-12	42.475	0	1.17362e-12	42.475	0	3.30916e-12	33.98	0	2.72226e-12
42.5	0	-6.02373e-12	42.5	0	-7.78272e-14	42.5	0	-7.95381e-12	34	0	-2.90923e-12
42.525	0	-4.14656e-12	42.525	0	3.05077e-12	42.525	0	-1.04567e-11	34.02	0	1.46109e-11
42.55	0	3.9878e-12	42.55	0	3.05077e-12	42.55	0	-6.07665e-12	34.04	0	2.46225e-11
42.575	0	1.48492e-12	42.575	0	-7.03545e-13	42.575	0	-2.32233e-12	34.06	0	8.97946e-12
42.6	0	-4.77229e-12	42.6	0	5.47894e-13	42.6	0	7.6892e-12	34.08	0	2.72226e-12
42.625	0	4.61352e-12	42.625	0	-2.58071e-12	42.625	0	7.6892e-12	34.1	0	1.46109e-11
42.65	0	8.59199e-13	42.65	0	3.6765e-12	42.65	0	-4.45161e-13	34.12	0	1.33595e-11
42.675	0	5.86496e-12	42.675	0	5.47894e-13	42.675	0	-1.6966e-12	34.14	0	-6.66355e-12
42.7	0	-1.64368e-12	42.7	0	-7.03545e-13	42.7	0	8.94064e-12	34.16	0	4.59942e-12
42.725	0	-1.60352e-11	42.725	0	4.92793e-12	42.725	0	2.05772e-12	34.18	0	4.59942e-12
42.75	0	2.33478e-13	42.75	0	1.11851e-11	42.75	0	-5.45092e-12	34.2	0	-1.03206e-12
42.775	0	1.48492e-12	42.775	0	1.30623e-11	42.775	0	8.31491e-12	34.22	0	7.1023e-12
42.8	0	7.1164e-12	42.8	0	6.8051e-12	42.8	0	2.05772e-12	34.24	0	4.59942e-12
42.825	0	2.73636e-12	42.825	0	1.30623e-11	42.825	0	3.93488e-12	34.26	0	3.34798e-12
42.85	0	3.9878e-12	42.85	0	1.24366e-11	42.85	0	5.18632e-12	34.28	0	-4.06343e-13
42.875	0	3.36208e-12	42.875	0	1.17362e-12	42.875	0	-3.57377e-12	34.3	0	5.22514e-12
42.9	0	-1.16552e-11	42.9	0	-1.32927e-12	42.9	0	-6.07665e-12	34.32	0	2.72226e-12
42.925	0	-8.52661e-12	42.925	0	-5.70931e-12	42.925	0	1.51978e-11	34.34	0	4.59942e-12
42.95	0	-3.52084e-12	42.95	0	8.05653e-12	42.95	0	5.18632e-12	34.36	0	3.34798e-12
42.975	0	-1.64368e-12	42.975	0	6.8051e-12	42.975	0	2.05772e-12	34.38	0	-1.47979e-11
43	0	-5.398e-12	43	0	-7.78272e-14	43	0	-6.07665e-12	34.4	0	-6.66355e-12
43.025	0	3.36208e-12	43.025	0	1.43137e-11	43.025	0	-2.32233e-12	34.42	0	3.34798e-12
43.05	0	-1.01796e-12	43.05	0	1.79934e-12	43.05	0	8.31491e-12	34.44	0	3.97369e-12
43.075	0	-6.64944e-12	43.075	0	3.6765e-12	43.075	0	2.68343e-12	34.46	0	7.72802e-12
43.1	0	3.36208e-12	43.1	0	5.55365e-12	43.1	0	7.06348e-12	34.48	0	2.09654e-12
43.125	0	7.1164e-12	43.125	0	9.9337e-12	43.125	0	-2.94804e-12	34.5	0	-6.66355e-12
43.15	0	-6.64944e-12	43.15	0	9.9337e-12	43.15	0	-7.32809e-12	34.52	0	5.85086e-12
43.175	0	5.23924e-12	43.175	0	-4.45787e-12	43.175	0	-5.45092e-12	34.54	0	1.14823e-11
43.2	0	-7.27517e-12	43.2	0	5.47894e-13	43.2	0	-4.82521e-12	34.56	0	7.1023e-12
43.225	0	8.59199e-13	43.225	0	6.17938e-12	43.225	0	-4.19948e-12	34.58	0	3.97369e-12
43.25	0	8.99356e-12	43.25	0	1.24366e-11	43.25	0	4.5606e-12	34.6	0	1.52367e-11
43.275	0	3.36208e-12	43.275	0	3.05077e-12	43.275	0	5.18632e-12	34.62	0	7.1023e-12
43.3	0	3.36208e-12	43.3	0	-4.45787e-12	43.3	0	4.5606e-12	34.64	0	8.45097e-13
43.325	0	-1.01796e-12	43.325	0	7.43082e-12	43.325	0	2.05772e-12	34.66	0	7.1023e-12
43.35	0	4.61352e-12	43.35	0	1.11851e-11	43.35	0	1.14435e-11	34.68	0	1.47081e-12
43.375	0	-8.52661e-12	43.375	0	4.30222e-12	43.375	0	1.80554e-13	34.7	0	5.85086e-12
43.4	0	-3.92244e-13	43.4	0	-7.03545e-13	43.4	0	6.43776e-12	34.72	0	1.8991e-11
43.425	0	2.33478e-13	43.425	0	9.9337e-12	43.425	0	2.68343e-12	34.74	0	2.96282e-11
43.45	0	-1.64368e-12	43.45	0	6.17938e-12	43.45	0	1.432e-12	34.76	0	1.02309e-11
43.475	0	2.33478e-13	43.475	0	1.05594e-11	43.475	0	-7.32809e-12	34.78	0	8.97946e-12
43.5	0	5.86496e-12	43.5	0	-7.03545e-13	43.5	0	-2.94804e-12	34.8	0	6.47657e-12
43.525	0	2.11064e-12	43.525	0	1.3688e-11	43.525	0	4.5606e-12	34.82	0	-6.66355e-12
43.55	0	3.36208e-12	43.55	0	1.17362e-12	43.55	0	3.30916e-12	34.84	0	4.59942e-12
43.575	0	-8.52661e-12	43.575	0	-2.58071e-12	43.575	0	-4.45161e-13	34.86	0	4.59942e-12
43.6	0	-7.27517e-12	43.6	0	8.68226e-12	43.6	0	7.6892e-12	34.88	0	-8.54071e-12
43.625	0	1.48492e-12	43.625	0	3.6765e-12	43.625	0	-4.45161e-13	34.9	0	-4.78638e-12
43.65	0	-1.01796e-12	43.65	0	5.47894e-13	43.65	0	-1.6966e-12	34.92	0	3.97369e-12
43.675	0	-3.52084e-12	43.675	0	9.9337e-12	43.675	0	2.05772e-12	34.94	0	-1.03206e-12
43.7	0	-4.77229e-12	43.7	0	-1.95499e-12	43.7	0	6.43776e-12	34.96	0	8.45097e-13
43.725	0	1.48492e-12	43.725	0	3.6765e-12	43.725	0	1.432e-12	34.98	0	2.09654e-12
43.75	0	-1.01796e-12	43.75	0	-6.33503e-12	43.75	0	3.30916e-12	35	0	2.09654e-12
43.775	0	3.36208e-12	43.775	0	1.86938e-11	43.775	0	8.06275e-13	35.02	0	2.19375e-13
43.8	0	-1.64368e-12	43.8	0	1.3688e-11	43.8	0	-6.07665e-12	35.04	0	2.19375e-13
43.825	0	6.49068e-12	43.825	0	1.30623e-11	43.825	0	-6.70237e-12	35.06	0	8.45097e-13
43.85	0	-3.52084e-12	43.85	0	1.05594e-11	43.85	0	-3.57377e-12	35.08	0	-1.54236e-11
43.875	0	-1.41581e-11	43.875	0	6.17938e-12	43.875	0	5.81203e-12	35.1	0	3.34798e-12
43.9	0	-1.64368e-12	43.9	0	1.3688e-11	43.9	0	3.30916e-12	35.12	0	4.59942e-12
43.925	0	-6.64944e-12	43.925	0	1.11851e-11	43.925	0	-2.94804e-12	35.14	0	-9.79215e-12
43.95	0	2.33478e-13	43.95	0	1.79934e-12	43.95	0	4.5606e-12	35.16	0	3.34798e-12
43.975	0	7.1164e-12	43.975	0	8.05653e-12	43.975	0	-1.07088e-12	35.18	0	6.47657e-12
44	0	-3.52084e-12	44	0	1.30623e-11	44	0	4.5606e-12	35.2	0	7.1023e-12
44.025	0	1.0245e-11	44.025	0	-7.03545e-13	44.025	0	-2.94804e-12	35.22	0	3.97369e-12
44.05	0	2.11064e-12	44.05	0	-2.58071e-12	44.05	0	-1.6966e-12	35.24	0	3.97369e-12
44.075	0	2.73636e-12	44.075	0	7.43082e-12	44.075	0	2.68343e-12	35.26	0	2.09654e-12
44.1	0	5.86496e-12	44.1	0	-1.32927e-12	44.1	0	8.94064e-12	35.28	0	9.60518e-12
44.125	0	6.49068e-12	44.125	0	1.17362e-12	44.125	0	5.81203e-12	35.3	0	1.39852e-11
44.15	0	2.11064e-12	44.15	0	4.30222e-12	44.15	0	-1.07088e-12	35.32	0	3.97369e-12
44.175	0	-7.90088e-12	44.175	0	-2.58071e-12	44.175	0	-6.70237e-12	35.34	0	-5.41211e-12
44.2	0	-1.64368e-12	44.2	0	1.79934e-12	44.2	0	-6.07665e-12	35.36	0	3.34798e-12
44.225	0	-2.2694e-12	44.225	0	-3.20643e-12	44.225	0	2.05772e-12	35.38	0	3.34798e-12
44.25	0	-5.398e-12	44.25	0	6.17938e-12	44.25	0	-5.45092e-12	35.4	0	2.09654e-12
44.275	0	-7.90088e-12	44.275	0	3.05077e-12	44.275	0	-7.95381e-12	35.42	0	1.27338e-11
44.3	0	-1.04038e-11	44.3	0	9.30798e-12	44.3	0	-1.07088e-12	35.44	0	5.85086e-12
44.325	0	1.08707e-11	44.325	0	7.43082e-12	44.325	0	3.30916e-12	35.46	0	-6.66355e-12
44.35	0	6.49068e-12	44.35	0	-5.08359e-12	44.35	0	-1.6966e-12	35.48	0	-7.91499e-12
44.375	0	-6.02373e-12	44.375	0	1.17362e-12	44.375	0	2.05772e-12	35.5	0	-6.66355e-12
44.4	0	4.61352e-12	44.4	0	-3.20643e-12	44.4	0	1.80554e-13	35.52	0	-4.78638e-12
44.425	0	2.73636e-12	44.425	0	-7.78272e-14	44.425	0	-1.04567e-11	35.54	0	1.47081e-12
44.45	0	2.33478e-13	44.45	0	9.30798e-12	44.45	0	-3.57377e-12	35.56	0	6.47657e-12
44.475	0	2.73636e-12	44.475	0	-7.78272e-14	44.475	0	1.432e-12	35.58	0	-1.65778e-12
44.5	0	9.61928e-12	44.5	0	8.68226e-12	44.5	0	2.05772e-12	35.6	0	-4.16067e-12
44.525	0	1.0245e-11	44.525	0	5.55365e-12	44.525	0	1.33207e-11	35.62	0	-4.16067e-12
44.55	0	3.36208e-12	44.55	0	9.30798e-12	44.55	0	1.80554e-13	35.64	0	-5.41211e-12
44.575	0	1.39993e-11	44.575	0	1.05594e-11	44.575	0	-1.35853e-11	35.66	0	-1.65778e-12
44.6	0	-3.92244e-13	44.6	0	1.17362e-12	44.6	0	-6.07665e-12	35.68	0	2.19375e-13
44.625	0	-7.27517e-12	44.625	0	-7.78272e-14	44.625	0	-1.6966e-12	35.7	0	-9.16643e-12
44.65	0	8.99356e-12	44.65	0	6.17938e-12	44.65	0	1.08178e-11	35.72	0	6.47657e-12
44.675	0	-2.89512e-12	44.675	0	8.68226e-12	44.675	0	-3.57377e-12	35.74	0	1.02309e-11
44.7	0	-5.398e-12	44.7	0	3.05077e-12	44.7	0	2.68343e-12	35.76	0	2.19375e-13
44.725	0	2.11064e-12	44.725	0	-5.70931e-12	44.725	0	1.80554e-13	35.78	0	-7.91499e-12
44.75	0	-4.77229e-12	44.75	0	-3.20643e-12	44.75	0	-1.04567e-11	35.8	0	2.72226e-12
44.775	0	-2.89512e-12	44.775	0	1.11851e-11	44.775	0	-6.07665e-12	35.82	0	8.35374e-12
44.8	0	2.11064e-12	44.8	0	2.87053e-11	44.8	0	7.6892e-12	35.84	0	-2.2835e-12
44.825	0	-1.01796e-12	44.825	0	6.8051e-12	44.825	0	5.18632e-12	35.86	0	4.59942e-12
44.85	0	2.11064e-12	44.85	0	-6.33503e-12	44.85	0	-6.07665e-12	35.88	0	7.1023e-12
44.875	0	1.14964e-11	44.875	0	1.49395e-11	44.875	0	6.43776e-12	35.9	0	8.45097e-13
44.9	0	-7.27517e-12	44.9	0	5.55365e-12	44.9	0	1.80554e-13	35.92	0	-8.54071e-12
44.925	0	-2.89512e-12	44.925	0	-1.32927e-12	44.925	0	3.30916e-12	35.94	0	3.97369e-12
44.95	0	-3.92244e-13	44.95	0	6.8051e-12	44.95	0	5.81203e-12	35.96	0	-7.28926e-12
44.975	0	-5.398e-12	44.975	0	-4.45787e-12	44.975	0	9.56636e-12	35.98	0	-6.03782e-12
45	0	2.11064e-12	45	0	2.42505e-12	45	0	7.06348e-12	36	0	-6.03782e-12
45.025	0	-1.64368e-12	45.025	0	3.05077e-12	45.025	0	-4.45161e-13	36.02	0	2.72226e-12
45.05	0	-1.16552e-11	45.05	0	-1.32927e-12	45.05	0	4.5606e-12	36.04	0	2.72226e-12
45.075	0	1.48492e-12	45.075	0	-9.46363e-12	45.075	0	1.51978e-11	36.06	0	8.45097e-13
45.1	0	1.08707e-11	45.1	0	-3.83215e-12	45.1	0	-2.94804e-12	36.08	0	-4.06343e-13
45.125	0	-2.2694e-12	45.125	0	6.17938e-12	45.125	0	-2.32233e-12	36.1	0	-1.03206e-12
45.15	0	-1.04038e-11	45.15	0	1.17362e-12	45.15	0	1.80554e-13	36.12	0	2.19375e-13
45.175	0	1.48492e-12	45.175	0	-1.95499e-12	45.175	0	-1.6966e-12	36.14	0	8.45097e-13
45.2	0	2.11064e-12	45.2	0	-4.45787e-12	45.2	0	-1.07088e-12	36.16	0	-7.91499e-12
45.225	0	2.33478e-13	45.225	0	3.6765e-12	45.225	0	-6.70237e-12	36.18	0	1.47081e-12
45.25	0	6.49068e-12	45.25	0	1.3688e-11	45.25	0	-4.82521e-12	36.2	0	-3.53494e-12
45.275	0	-4.77229e-12	45.275	0	-3.83215e-12	45.275	0	-1.07088e-12	36.22	0	-7.91499e-12
45.3	0	2.33478e-13	45.3	0	-3.83215e-12	45.3	0	-1.29596e-11	36.24	0	3.34798e-12
45.325	0	5.86496e-12	45.325	0	3.6765e-12	45.325	0	4.5606e-12	36.26	0	2.09654e-12
45.35	0	5.86496e-12	45.35	0	1.17362e-12	45.35	0	-3.57377e-12	36.28	0	-4.16067e-12
45.375	0	-1.64368e-12	45.375	0	-7.03545e-13	45.375	0	-7.95381e-12	36.3	0	-4.78638e-12
45.4	0	8.59199e-13	45.4	0	3.6765e-12	45.4	0	-7.32809e-12	36.32	0	-1.85522e-11
45.425	0	-9.15232e-12	45.425	0	1.11851e-11	45.425	0	-7.32809e-12	36.34	0	-6.03782e-12
45.45	0	9.61928e-12	45.45	0	-1.07151e-11	45.45	0	9.56636e-12	36.36	0	8.35374e-12
45.475	0	1.33736e-11	45.475	0	-1.95499e-12	45.475	0	-6.07665e-12	36.38	0	-4.16067e-12
45.5	0	4.61352e-12	45.5	0	-3.83215e-12	45.5	0	4.5606e-12	36.4	0	-4.06343e-13
45.525	0	2.33851e-11	45.525	0	-7.78272e-14	45.525	0	2.68343e-12	36.42	0	-1.65778e-12
45.55	0	-7.27517e-12	45.55	0	5.55365e-12	45.55	0	-8.57953e-12	36.44	0	-4.16067e-12
45.575	0	-1.64368e-12	45.575	0	-3.20643e-12	45.575	0	6.43776e-12	36.46	0	-1.65778e-12
45.6	0	3.36208e-12	45.6	0	-1.19665e-11	45.6	0	2.68343e-12	36.48	0	-6.03782e-12
45.625	0	8.59199e-13	45.625	0	-6.33503e-12	45.625	0	1.80554e-13	36.5	0	-6.66355e-12
45.65	0	1.08707e-11	45.65	0	4.30222e-12	45.65	0	3.93488e-12	36.52	0	2.19375e-13
45.675	0	2.33478e-13	45.675	0	-4.45787e-12	45.675	0	-7.32809e-12	36.54	0	1.47081e-12
45.7	0	2.73636e-12	45.7	0	6.8051e-12	45.7	0	8.31491e-12	36.56	0	3.34798e-12
45.725	0	8.59199e-13	45.725	0	-1.32927e-12	45.725	0	4.5606e-12	36.58	0	2.19375e-13
45.75	0	-9.77805e-12	45.75	0	-3.83215e-12	45.75	0	-1.07088e-12	36.6	0	-1.03206e-12
45.775	0	3.36208e-12	45.775	0	1.43137e-11	45.775	0	1.80554e-13	36.62	0	-2.2835e-12
45.8	0	-6.02373e-12	45.8	0	3.05077e-12	45.8	0	2.68343e-12	36.64	0	4.59942e-12
45.825	0	2.33478e-13	45.825	0	-1.32927e-12	45.825	0	1.2695e-11	36.66	0	1.02309e-11
45.85	0	5.86496e-12	45.85	0	4.30222e-12	45.85	0	3.30916e-12	36.68	0	-9.16643e-12
45.875	0	-7.27517e-12	45.875	0	6.17938e-12	45.875	0	-1.23338e-11	36.7	0	-1.60493e-11
45.9	0	-1.72867e-11	45.9	0	6.8051e-12	45.9	0	-4.45161e-13	36.72	0	-7.91499e-12
45.925	0	-1.01796e-12	45.925	0	-1.32179e-11	45.925	0	1.80554e-13	36.74	0	-1.65778e-12
45.95	0	6.49068e-12	45.95	0	-3.20643e-12	45.95	0	-4.45161e-13	36.76	0	4.59942e-12
45.975	0	-5.398e-12	45.975	0	5.55365e-12	45.975	0	-4.45161e-13	36.78	0	1.58624e-11
46	0	3.36208e-12	46	0	1.79934e-12	46	0	-1.23338e-11	36.8	0	7.72802e-12
46.025	0	3.9878e-12	46.025	0	1.18109e-11	46.025	0	2.05772e-12	36.82	0	-2.2835e-12
46.05	0	7.1164e-12	46.05	0	7.43082e-12	46.05	0	-9.83097e-12	36.84	0	2.19375e-13
46.075	0	2.02565e-11	46.075	0	9.9337e-12	46.075	0	1.80554e-13	36.86	0	-1.2295e-11
46.1	0	-1.47838e-11	46.1	0	8.68226e-12	46.1	0	8.94064e-12	36.88	0	-1.2295e-11
46.125	0	2.73636e-12	46.125	0	-4.45787e-12	46.125	0	3.93488e-12	36.9	0	-5.41211e-12
46.15	0	4.61352e-12	46.15	0	-7.78272e-14	46.15	0	6.43776e-12	36.92	0	-4.78638e-12
46.175	0	-3.92244e-13	46.175	0	-1.32927e-12	46.175	0	-1.04567e-11	36.94	0	5.85086e-12
46.2	0	8.36784e-12	46.2	0	5.47894e-13	46.2	0	2.68343e-12	36.96	0	8.97946e-12
46.225	0	-3.92244e-13	46.225	0	6.17938e-12	46.225	0	8.94064e-12	36.98	0	1.47081e-12
46.25	0	-5.398e-12	46.25	0	-5.70931e-12	46.25	0	-4.19948e-12	37	0	-2.2835e-12
46.275	0	-5.398e-12	46.275	0	-7.03545e-13	46.275	0	-7.32809e-12	37.02	0	8.35374e-12
46.3	0	-4.14656e-12	46.3	0	3.05077e-12	46.3	0	-4.45161e-13	37.04	0	2.19375e-13
46.325	0	2.11064e-12	46.325	0	1.79934e-12	46.325	0	1.2695e-11	37.06	0	-3.53494e-12
46.35	0	8.59199e-13	46.35	0	5.47894e-13	46.35	0	-6.07665e-12	37.08	0	5.85086e-12
46.375	0	-7.27517e-12	46.375	0	-2.58071e-12	46.375	0	-7.95381e-12	37.1	0	2.09654e-12
46.4	0	-4.77229e-12	46.4	0	-5.70931e-12	46.4	0	7.06348e-12	37.12	0	-4.16067e-12
46.425	0	-6.64944e-12	46.425	0	-1.44694e-11	46.425	0	-1.6966e-12	37.14	0	2.19375e-13
46.45	0	-1.60352e-11	46.45	0	-7.78272e-14	46.45	0	1.80554e-13	37.16	0	-3.53494e-12
46.475	0	-7.27517e-12	46.475	0	1.17362e-12	46.475	0	8.06275e-13	37.18	0	-6.03782e-12
46.5	0	-8.52661e-12	46.5	0	3.6765e-12	46.5	0	1.14435e-11	37.2	0	2.19375e-13
46.525	0	-5.398e-12	46.525	0	6.8051e-12	46.525	0	-1.07088e-12	37.22	0	2.19375e-13
46.55	0	6.49068e-12	46.55	0	-8.21219e-12	46.55	0	-4.82521e-12	37.24	0	-6.03782e-12
46.575	0	2.33478e-13	46.575	0	4.30222e-12	46.575	0	-1.07088e-12	37.26	0	8.45097e-13
46.6	0	1.33736e-11	46.6	0	-7.78272e-14	46.6	0	-7.32809e-12	37.28	0	-4.16067e-12
46.625	0	2.73636e-12	46.625	0	-2.58071e-12	46.625	0	-4.19948e-12	37.3	0	2.19375e-13
46.65	0	5.23924e-12	46.65	0	4.30222e-12	46.65	0	-9.83097e-12	37.32	0	5.85086e-12
46.675	0	-2.2694e-12	46.675	0	4.30222e-12	46.675	0	5.18632e-12	37.34	0	2.19375e-13
46.7	0	-2.2694e-12	46.7	0	-5.70931e-12	46.7	0	7.06348e-12	37.36	0	-1.03206e-12
46.725	0	7.74212e-12	46.725	0	-1.32927e-12	46.725	0	1.80554e-13	37.38	0	9.60518e-12
46.75	0	3.9878e-12	46.75	0	5.47894e-13	46.75	0	3.93488e-12	37.4	0	7.72802e-12
46.775	0	7.74212e-12	46.775	0	6.17938e-12	46.775	0	-6.70237e-12	37.42	0	1.47081e-12
46.8	0	8.59199e-13	46.8	0	-7.03545e-13	46.8	0	1.80554e-13	37.44	0	6.47657e-12
46.825	0	-3.92244e-13	46.825	0	-1.95499e-12	46.825	0	3.93488e-12	37.46	0	3.34798e-12
46.85	0	5.23924e-12	46.85	0	3.05077e-12	46.85	0	5.18632e-12	37.48	0	-1.03206e-12
46.875	0	2.11064e-12	46.875	0	-1.32927e-12	46.875	0	-2.32233e-12	37.5	0	2.19375e-13
46.9	0	3.36208e-12	46.9	0	5.55365e-12	46.9	0	7.6892e-12	37.52	0	-4.16067e-12
46.925	0	-1.04038e-11	46.925	0	1.17362e-12	46.925	0	-2.94804e-12	37.54	0	-7.28926e-12
46.95	0	-1.29066e-11	46.95	0	1.17362e-12	46.95	0	-4.82521e-12	37.56	0	8.35374e-12
46.975	0	-5.398e-12	46.975	0	-7.78272e-14	46.975	0	-7.95381e-12	37.58	0	1.02309e-11
47	0	-1.01796e-12	47	0	-2.58071e-12	47	0	8.06275e-13	37.6	0	-4.16067e-12
47.025	0	-1.47838e-11	47.025	0	3.05077e-12	47.025	0	9.56636e-12	37.62	0	2.19375e-13
47.05	0	-7.27517e-12	47.05	0	8.68226e-12	47.05	0	-8.57953e-12	37.64	0	1.33595e-11
47.075	0	-1.01796e-12	47.075	0	3.6765e-12	47.075	0	-3.57377e-12	37.66	0	4.59942e-12
47.1	0	6.49068e-12	47.1	0	-6.96075e-12	47.1	0	-1.17081e-11	37.68	0	-4.78638e-12
47.125	0	7.74212e-12	47.125	0	5.55365e-12	47.125	0	-6.70237e-12	37.7	0	3.97369e-12
47.15	0	-8.52661e-12	47.15	0	3.6765e-12	47.15	0	6.43776e-12	37.72	0	1.47081e-12
47.175	0	5.23924e-12	47.175	0	1.24366e-11	47.175	0	-7.32809e-12	37.74	0	-2.04294e-11
47.2	0	-1.64368e-12	47.2	0	-9.46363e-12	47.2	0	1.80554e-13	37.76	0	-7.91499e-12
47.225	0	-4.14656e-12	47.225	0	-5.70931e-12	47.225	0	8.31491e-12	37.78	0	1.47081e-12
47.25	0	1.08707e-11	47.25	0	7.43082e-12	47.25	0	4.5606e-12	37.8	0	4.59942e-12
47.275	0	-3.92244e-13	47.275	0	1.05594e-11	47.275	0	-4.45161e-13	37.82	0	8.35374e-12
47.3	0	3.9878e-12	47.3	0	1.11851e-11	47.3	0	8.06275e-13	37.84	0	-1.65778e-12
47.325	0	2.73636e-12	47.325	0	1.17362e-12	47.325	0	7.06348e-12	37.86	0	-2.90923e-12
47.35	0	3.9878e-12	47.35	0	7.43082e-12	47.35	0	7.06348e-12	37.88	0	1.08566e-11
47.375	0	-3.52084e-12	47.375	0	-7.58647e-12	47.375	0	3.93488e-12	37.9	0	1.02309e-11
47.4	0	-4.77229e-12	47.4	0	-7.78272e-14	47.4	0	-2.32233e-12	37.92	0	8.45097e-13
47.425	0	1.48492e-12	47.425	0	1.79934e-12	47.425	0	4.5606e-12	37.94	0	1.47081e-12
47.45	0	-4.14656e-12	47.45	0	9.9337e-12	47.45	0	8.06275e-13	37.96	0	5.22514e-12
47.475	0	1.48492e-12	47.475	0	1.17362e-12	47.475	0	-4.45161e-13	37.98	0	2.72226e-12
47.5	0	8.36784e-12	47.5	0	-2.58071e-12	47.5	0	-8.57953e-12	38	0	-1.65778e-12
47.525	0	1.4625e-11	47.525	0	-1.32927e-12	47.525	0	-6.07665e-12	38.02	0	2.19375e-13
47.55	0	3.36208e-12	47.55	0	-7.03545e-13	47.55	0	5.18632e-12	38.04	0	5.85086e-12
47.575	0	-6.02373e-12	47.575	0	5.55365e-12	47.575	0	-7.95381e-12	38.06	0	6.47657e-12
47.6	0	3.36208e-12	47.6	0	-3.20643e-12	47.6	0	-1.4211e-11	38.08	0	5.85086e-12
47.625	0	-4.14656e-12	47.625	0	-6.96075e-12	47.625	0	-1.48367e-11	38.1	0	-2.2835e-12
47.65	0	-1.60352e-11	47.65	0	4.30222e-12	47.65	0	1.432e-12	38.12	0	8.45097e-13
47.675	0	-1.10295e-11	47.675	0	-7.58647e-12	47.675	0	8.06275e-13	38.14	0	1.47081e-12
47.7	0	3.36208e-12	47.7	0	8.68226e-12	47.7	0	8.06275e-13	38.16	0	-4.78638e-12
47.725	0	-6.02373e-12	47.725	0	1.05594e-11	47.725	0	-4.19948e-12	38.18	0	-6.66355e-12
47.75	0	-1.10295e-11	47.75	0	-7.78272e-14	47.75	0	-7.32809e-12	38.2	0	-4.78638e-12
47.775	0	-6.02373e-12	47.775	0	1.24366e-11	47.775	0	9.56636e-12	38.22	0	8.45097e-13
47.8	0	-1.64368e-12	47.8	0	4.92793e-12	47.8	0	8.94064e-12	38.24	0	8.97946e-12
47.825	0	4.61352e-12	47.825	0	4.30222e-12	47.825	0	1.08178e-11	38.26	0	1.27338e-11
47.85	0	3.36208e-12	47.85	0	2.42505e-12	47.85	0	8.31491e-12	38.28	0	7.1023e-12
47.875	0	-1.01796e-12	47.875	0	1.79934e-12	47.875	0	6.43776e-12	38.3	0	1.02309e-11
47.9	0	-3.92244e-13	47.9	0	-1.32927e-12	47.9	0	7.06348e-12	38.32	0	1.47081e-12
47.925	0	-1.64368e-12	47.925	0	4.92793e-12	47.925	0	-4.45161e-13	38.34	0	-8.54071e-12
47.95	0	7.1164e-12	47.95	0	3.6765e-12	47.95	0	-5.45092e-12	38.36	0	-9.79215e-12
47.975	0	5.23924e-12	47.975	0	-3.20643e-12	47.975	0	-5.45092e-12	38.38	0	8.45097e-13
48	0	3.9878e-12	48	0	-6.33503e-12	48	0	-1.48367e-11	38.4	0	-4.78638e-12
48.025	0	-1.04038e-11	48.025	0	-3.83215e-12	48.025	0	3.93488e-12	38.42	0	-6.66355e-12
48.05	0	-3.92244e-13	48.05	0	1.79934e-12	48.05	0	-4.45161e-13	38.44	0	2.19375e-13
48.075	0	5.86496e-12	48.075	0	1.61909e-11	48.075	0	-9.83097e-12	38.46	0	-4.16067e-12
48.1	0	5.86496e-12	48.1	0	1.05594e-11	48.1	0	3.30916e-12	38.48	0	-4.16067e-12
48.125	0	3.36208e-12	48.125	0	9.9337e-12	48.125	0	1.80554e-13	38.5	0	2.19375e-13
48.15	0	5.86496e-12	48.15	0	3.05077e-12	48.15	0	-1.17081e-11	38.52	0	2.19375e-13
48.175	0	2.73636e-12	48.175	0	-1.38437e-11	48.175	0	-5.45092e-12	38.54	0	9.60518e-12
48.2	0	3.36208e-12	48.2	0	-1.07151e-11	48.2	0	-1.23338e-11	38.56	0	7.1023e-12
48.225	0	-1.01796e-12	48.225	0	-6.96075e-12	48.225	0	-6.70237e-12	38.58	0	2.19375e-13
48.25	0	-1.01796e-12	48.25	0	-5.08359e-12	48.25	0	2.68343e-12	38.6	0	2.09654e-12
48.275	0	8.59199e-13	48.275	0	3.05077e-12	48.275	0	-2.32233e-12	38.62	0	1.08566e-11
48.3	0	-7.27517e-12	48.3	0	-7.78272e-14	48.3	0	1.33207e-11	38.64	0	3.34798e-12
48.325	0	4.61352e-12	48.325	0	5.55365e-12	48.325	0	4.5606e-12	38.66	0	-2.2835e-12
48.35	0	-3.92244e-13	48.35	0	-7.78272e-14	48.35	0	-3.57377e-12	38.68	0	8.45097e-13
48.375	0	3.36208e-12	48.375	0	4.92793e-12	48.375	0	3.30916e-12	38.7	0	-1.65778e-12
48.4	0	2.11064e-12	48.4	0	-3.20643e-12	48.4	0	8.94064e-12	38.72	0	3.34798e-12
48.425	0	3.36208e-12	48.425	0	5.55365e-12	48.425	0	2.05772e-12	38.74	0	4.59942e-12
48.45	0	2.73636e-12	48.45	0	1.43137e-11	48.45	0	5.81203e-12	38.76	0	8.45097e-13
48.475	0	-8.52661e-12	48.475	0	1.61909e-11	48.475	0	6.43776e-12	38.78	0	-1.10436e-11
48.5	0	-6.02373e-12	48.5	0	1.61909e-11	48.5	0	1.80554e-13	38.8	0	-7.91499e-12
48.525	0	-8.52661e-12	48.525	0	3.6765e-12	48.525	0	-3.57377e-12	38.82	0	-2.2835e-12
48.55	0	-5.398e-12	48.55	0	4.30222e-12	48.55	0	2.05772e-12	38.84	0	2.19375e-13
48.575	0	5.23924e-12	48.575	0	-1.32927e-12	48.575	0	2.05772e-12	38.86	0	3.97369e-12
48.6	0	-1.85381e-11	48.6	0	-8.21219e-12	48.6	0	-4.45161e-13	38.88	0	-1.65778e-12
48.625	0	5.86496e-12	48.625	0	1.24366e-11	48.625	0	-2.94804e-12	38.9	0	2.72226e-12
48.65	0	-6.02373e-12	48.65	0	6.17938e-12	48.65	0	-6.07665e-12	38.92	0	8.45097e-13
48.675	0	-1.54095e-11	48.675	0	-7.78272e-14	48.675	0	-6.07665e-12	38.94	0	-8.54071e-12
48.7	0	-4.14656e-12	48.7	0	1.79934e-12	48.7	0	-6.07665e-12	38.96	0	-4.78638e-12
48.725	0	-4.14656e-12	48.725	0	5.47894e-13	48.725	0	-4.82521e-12	38.98	0	8.97946e-12
48.75	0	3.36208e-12	48.75	0	2.42505e-12	48.75	0	-4.45161e-13	39	0	1.39852e-11
48.775	0	2.11064e-12	48.775	0	-5.08359e-12	48.775	0	-4.45161e-13	39.02	0	-2.2835e-12
48.8	0	2.33478e-13	48.8	0	2.42505e-12	48.8	0	-9.83097e-12	39.04	0	-6.66355e-12
48.825	0	8.36784e-12	48.825	0	3.6765e-12	48.825	0	-7.32809e-12	39.06	0	-2.2835e-12
48.85	0	-7.90088e-12	48.85	0	-6.33503e-12	48.85	0	8.06275e-13	39.08	0	-5.41211e-12
48.875	0	-4.14656e-12	48.875	0	1.79934e-12	48.875	0	2.05772e-12	39.1	0	-1.03206e-12
48.9	0	-1.35324e-11	48.9	0	-3.20643e-12	48.9	0	-6.07665e-12	39.12	0	-2.2835e-12
48.925	0	-4.14656e-12	48.925	0	-6.96075e-12	48.925	0	1.80554e-13	39.14	0	-3.53494e-12
48.95	0	4.61352e-12	48.95	0	5.47894e-13	48.95	0	2.05772e-12	39.16	0	-1.65778e-12
48.975	0	-4.14656e-12	48.975	0	-3.83215e-12	48.975	0	-7.95381e-12	39.18	0	5.22514e-12
49	0	-1.64368e-12	49	0	1.79934e-12	49	0	-6.07665e-12	39.2	0	2.19375e-13
49.025	0	3.36208e-12	49.025	0	-7.58647e-12	49.025	0	-9.20525e-12	39.22	0	-4.78638e-12
49.05	0	-7.27517e-12	49.05	0	-7.03545e-13	49.05	0	1.08178e-11	39.24	0	-1.65778e-12
49.075	0	1.48492e-12	49.075	0	1.79934e-12	49.075	0	-6.07665e-12	39.26	0	-4.78638e-12
49.1	0	-1.85381e-11	49.1	0	5.47894e-13	49.1	0	3.93488e-12	39.28	0	-6.66355e-12
49.125	0	-1.64368e-12	49.125	0	-1.95499e-12	49.125	0	1.20692e-11	39.3	0	8.45097e-13
49.15	0	-3.52084e-12	49.15	0	-1.07151e-11	49.15	0	-3.57377e-12	39.32	0	-4.16067e-12
49.175	0	-1.6661e-11	49.175	0	-1.95499e-12	49.175	0	8.31491e-12	39.34	0	-1.2295e-11
49.2	0	4.61352e-12	49.2	0	-7.03545e-13	49.2	0	-4.45161e-13	39.36	0	-1.65778e-12
49.225	0	-9.77805e-12	49.225	0	-3.20643e-12	49.225	0	7.06348e-12	39.38	0	8.45097e-13
49.25	0	2.33478e-13	49.25	0	3.6765e-12	49.25	0	7.6892e-12	39.4	0	-7.91499e-12
49.275	0	1.48492e-12	49.275	0	-7.78272e-14	49.275	0	-2.94804e-12	39.42	0	-2.90923e-12
49.3	0	-1.04038e-11	49.3	0	8.05653e-12	49.3	0	-1.6966e-12	39.44	0	-2.2835e-12
49.325	0	-9.77805e-12	49.325	0	-7.03545e-13	49.325	0	-2.32233e-12	39.46	0	-2.90923e-12
49.35	0	-1.41581e-11	49.35	0	5.47894e-13	49.35	0	-3.57377e-12	39.48	0	2.09654e-12
49.375	0	-9.15232e-12	49.375	0	6.8051e-12	49.375	0	9.56636e-12	39.5	0	8.35374e-12
49.4	0	5.23924e-12	49.4	0	-2.58071e-12	49.4	0	8.94064e-12	39.52	0	-2.2835e-12
49.425	0	8.59199e-13	49.425	0	1.79934e-12	49.425	0	8.06275e-13	39.54	0	3.97369e-12
49.45	0	-3.92244e-13	49.45	0	4.92793e-12	49.45	0	2.68343e-12	39.56	0	1.14823e-11
49.475	0	-6.02373e-12	49.475	0	3.6765e-12	49.475	0	-8.57953e-12	39.58	0	1.21081e-11
49.5	0	-5.398e-12	49.5	0	3.6765e-12	49.5	0	-2.94804e-12	39.6	0	1.02309e-11
49.525	0	-1.01796e-12	49.525	0	-6.33503e-12	49.525	0	7.6892e-12	39.62	0	5.22514e-12
49.55	0	-1.64368e-12	49.55	0	2.42505e-12	49.55	0	-9.20525e-12	39.64	0	2.09654e-12
49.575	0	1.48492e-12	49.575	0	6.17938e-12	49.575	0	-4.19948e-12	39.66	0	2.09654e-12
49.6	0	-9.77805e-12	49.6	0	-5.70931e-12	49.6	0	2.05772e-12	39.68	0	8.45097e-13
49.625	0	-9.77805e-12	49.625	0	4.30222e-12	49.625	0	-2.94804e-12	39.7	0	-4.78638e-12
49.65	0	-1.29066e-11	49.65	0	-2.58071e-12	49.65	0	-5.45092e-12	39.72	0	-6.03782e-12
49.675	0	-5.398e-12	49.675	0	1.3688e-11	49.675	0	-3.57377e-12	39.74	0	-1.03206e-12
49.7	0	3.36208e-12	49.7	0	1.17362e-12	49.7	0	8.06275e-13	39.76	0	2.19375e-13
49.725	0	-9.15232e-12	49.725	0	-8.83791e-12	49.725	0	-7.95381e-12	39.78	0	1.47081e-12
49.75	0	-1.29066e-11	49.75	0	5.55365e-12	49.75	0	-2.94804e-12	39.8	0	6.47657e-12
49.775	0	-3.92244e-13	49.775	0	-7.78272e-14	49.775	0	-2.32233e-12	39.82	0	5.85086e-12
49.8	0	-3.92244e-13	49.8	0	-2.58071e-12	49.8	0	2.05772e-12	39.84	0	-4.16067e-12
49.825	0	-4.77229e-12	49.825	0	5.55365e-12	49.825	0	-4.82521e-12	39.86	0	-7.91499e-12
49.85	0	-1.41581e-11	49.85	0	-2.58071e-12	49.85	0	-1.07088e-12	39.88	0	-4.16067e-12
49.875	0	3.9878e-12	49.875	0	5.55365e-12	49.875	0	2.05772e-12	39.9	0	-1.03206e-12
49.9	0	5.86496e-12	49.9	0	5.47894e-13	49.9	0	-4.82521e-12	39.92	0	8.45097e-13
49.925	0	-4.14656e-12	49.925	0	3.05077e-12	49.925	0	-3.57377e-12	39.94	0	8.35374e-12
49.95	0	4.61352e-12	49.95	0	6.17938e-12	49.95	0	-6.07665e-12	39.96	0	7.72802e-12
49.975	0	5.23924e-12	49.975	0	3.05077e-12	49.975	0	-6.70237e-12	39.98	0	8.45097e-13
[truncated: 438,001+ more rows]

## Sheet: Fig5D2
ms	Light stimulation 5Hz	Orange5hz	ms	Light stimulation_50Hz	Orange50Hz	ms	Light stimulation_125Hz	Orange125Hz	ms	Light stimulation_200Hz	Orange200Hz
0.025	0	-5.36999e-12	0.025	0	-3.50528e-12	0.025	0	-4.92171e-12	0.02	0	2.58515e-12
0.05	0	-1.35043e-11	0.05	0	-6.63388e-12	0.05	0	1.96121e-12	0.04	0	-2.42061e-12
0.075	0	-1.16272e-11	0.075	0	2.1262e-12	0.075	0	-8.05031e-12	0.06	0	3.83659e-12
0.1	0	-4.74427e-12	0.1	0	-9.76248e-12	0.1	0	-7.42459e-12	0.08	0	-3.04634e-12
0.125	0	1.51294e-12	0.125	0	-1.10139e-11	0.125	0	-3.04455e-12	0.1	0	-9.92926e-12
0.15	0	-4.74427e-12	0.15	0	4.00336e-12	0.15	0	5.08981e-12	0.12	0	-3.04634e-12
0.175	0	-1.16272e-11	0.175	0	-4.75672e-12	0.175	0	8.84414e-12	0.14	0	7.07988e-13
0.2	0	-4.11855e-12	0.2	0	2.49042e-13	0.2	0	-6.17315e-12	0.16	0	3.83659e-12
0.225	0	-3.49283e-12	0.225	0	6.50624e-12	0.225	0	-1.79311e-12	0.18	0	1.33371e-12
0.25	0	-5.36999e-12	0.25	0	2.75192e-12	0.25	0	-4.29599e-12	0.2	0	-1.7949e-12
0.275	0	2.61495e-13	0.275	0	1.1512e-11	0.275	0	7.59269e-12	0.22	0	-6.17494e-12
0.3	0	2.61495e-13	0.3	0	8.38341e-12	0.3	0	6.96697e-12	0.24	0	6.96519e-12
0.325	0	2.61495e-13	0.325	0	-5.38244e-12	0.325	0	-1.16739e-12	0.26	0	1.76024e-11
0.35	0	-4.11855e-12	0.35	0	-2.87956e-12	0.35	0	1.00956e-11	0.28	0	5.71375e-12
0.375	0	-5.36999e-12	0.375	0	-8.51104e-12	0.375	0	-1.79311e-12	0.3	0	-3.04634e-12
0.4	0	-1.16272e-11	0.4	0	5.2548e-12	0.4	0	-3.04455e-12	0.32	0	7.07988e-13
0.425	0	-3.49283e-12	0.425	0	5.2548e-12	0.425	0	1.96121e-12	0.34	0	-2.42061e-12
0.45	0	4.01582e-12	0.45	0	5.88052e-12	0.45	0	-8.05031e-12	0.36	0	9.46807e-12
0.475	0	5.26726e-12	0.475	0	7.75768e-12	0.475	0	8.21841e-12	0.38	0	1.1971e-11
0.5	0	-9.12431e-12	0.5	0	-3.76677e-13	0.5	0	-1.30561e-11	0.4	0	-1.7949e-12
0.525	0	8.87215e-13	0.525	0	-3.50528e-12	0.525	0	-5.41669e-13	0.42	0	-1.7949e-12
0.55	0	-1.61567e-12	0.55	0	-9.76248e-12	0.55	0	1.19727e-11	0.44	0	-1.7949e-12
0.575	0	-1.03757e-11	0.575	0	-2.87956e-12	0.575	0	8.21841e-12	0.46	0	-1.7949e-12
0.6	0	-1.16272e-11	0.6	0	-3.50528e-12	0.6	0	-5.41669e-13	0.48	0	-2.42061e-12
0.625	0	-5.36999e-12	0.625	0	6.50624e-12	0.625	0	1.96121e-12	0.5	0	3.21087e-12
0.65	0	-7.87287e-12	0.65	0	3.37764e-12	0.65	0	3.21265e-12	0.52	0	1.33371e-12
0.675	0	-7.87287e-12	0.675	0	1.50048e-12	0.675	0	1.00956e-11	0.54	0	-2.42061e-12
0.7	0	-4.74427e-12	0.7	0	6.50624e-12	0.7	0	3.21265e-12	0.56	0	7.07988e-13
0.725	0	-4.74427e-12	0.725	0	-2.87956e-12	0.725	0	-5.41669e-13	0.58	0	5.08803e-12
0.75	0	7.77014e-12	0.75	0	5.88052e-12	0.75	0	1.19727e-11	0.6	0	5.71375e-12
0.775	0	2.61495e-13	0.775	0	5.88052e-12	0.775	0	3.83837e-12	0.62	0	1.95943e-12
0.8	0	1.51294e-12	0.8	0	-4.131e-12	0.8	0	-4.29599e-12	0.64	0	2.58515e-12
0.825	0	-7.87287e-12	0.825	0	8.38341e-12	0.825	0	-1.49332e-11	0.66	0	3.83659e-12
0.85	0	-5.99571e-12	0.85	0	1.50048e-12	0.85	0	9.46985e-12	0.68	0	1.95943e-12
0.875	0	2.76438e-12	0.875	0	2.49042e-13	0.875	0	6.96697e-12	0.7	0	1.13452e-11
0.9	0	-4.74427e-12	0.9	0	4.00336e-12	0.9	0	-4.29599e-12	0.72	0	9.46807e-12
0.925	0	-4.11855e-12	0.925	0	-1.16396e-11	0.925	0	-4.92171e-12	0.74	0	-3.67205e-12
0.95	0	-7.87287e-12	0.95	0	-3.76677e-13	0.95	0	-4.29599e-12	0.76	0	3.83659e-12
0.975	0	-4.11855e-12	0.975	0	1.1512e-11	0.975	0	7.59269e-12	0.78	0	-1.7949e-12
1	0	-2.24139e-12	1	0	4.00336e-12	1	0	-2.41883e-12	0.8	0	-4.92349e-12
1.025	0	-8.49859e-12	1.025	0	-2.25384e-12	1.025	0	-1.16739e-12	0.82	0	3.21087e-12
1.05	0	-1.03757e-11	1.05	0	-4.131e-12	1.05	0	1.96121e-12	0.84	0	-3.67205e-12
1.075	0	-5.36999e-12	1.075	0	-4.75672e-12	1.075	0	-5.41669e-13	0.86	0	7.07988e-13
1.1	0	9.02158e-12	1.1	0	-4.75672e-12	1.1	0	5.71553e-12	0.88	0	1.32224e-11
1.125	0	5.89298e-12	1.125	0	-4.75672e-12	1.125	0	4.46409e-12	0.9	0	2.58515e-12
1.15	0	-1.61567e-12	1.15	0	-2.25384e-12	1.15	0	-4.92171e-12	0.92	0	-3.67205e-12
1.175	0	-9.89945e-13	1.175	0	2.1262e-12	1.175	0	2.58693e-12	0.94	0	1.00938e-11
1.2	0	-4.11855e-12	1.2	0	2.1262e-12	1.2	0	-5.41669e-13	0.96	0	1.95943e-12
1.225	0	-3.64225e-13	1.225	0	3.37764e-12	1.225	0	8.40527e-14	0.98	0	-8.67782e-12
1.25	0	-9.89945e-13	1.25	0	8.38341e-12	1.25	0	4.46409e-12	1	0	5.08803e-12
1.275	0	-4.11855e-12	1.275	0	-2.25384e-12	1.275	0	6.96697e-12	1.02	0	1.00938e-11
1.3	0	-2.24139e-12	1.3	0	7.75768e-12	1.3	0	4.46409e-12	1.04	0	-1.7949e-12
1.325	0	-3.49283e-12	1.325	0	-3.50528e-12	1.325	0	1.33549e-12	1.06	0	3.83659e-12
1.35	0	-3.64225e-13	1.35	0	1.21377e-11	1.35	0	-3.67027e-12	1.08	0	2.58515e-12
1.375	0	2.13866e-12	1.375	0	6.50624e-12	1.375	0	2.58693e-12	1.1	0	-1.24321e-11
1.4	0	1.51294e-12	1.4	0	1.50048e-12	1.4	0	1.33549e-12	1.12	0	-5.54922e-12
1.425	0	1.51294e-12	1.425	0	4.00336e-12	1.425	0	-5.54743e-12	1.14	0	6.33947e-12
1.45	0	-1.03757e-11	1.45	0	-3.50528e-12	1.45	0	6.96697e-12	1.16	0	4.46231e-12
1.475	0	-6.62143e-12	1.475	0	8.74763e-13	1.475	0	8.84414e-12	1.18	0	3.21087e-12
1.5	0	4.64154e-12	1.5	0	-6.63388e-12	1.5	0	-1.16739e-12	1.2	0	6.33947e-12
1.525	0	-4.11855e-12	1.525	0	5.88052e-12	1.525	0	-2.41883e-12	1.22	0	-6.17494e-12
1.55	0	-2.24139e-12	1.55	0	2.1262e-12	1.55	0	-6.79887e-12	1.24	0	-3.67205e-12
1.575	0	-7.87287e-12	1.575	0	-1.62812e-12	1.575	0	1.33549e-12	1.26	0	7.59091e-12
1.6	0	-4.74427e-12	1.6	0	1.02606e-11	1.6	0	-6.79887e-12	1.28	0	3.83659e-12
1.625	0	2.13866e-12	1.625	0	-2.87956e-12	1.625	0	-3.67027e-12	1.3	0	-7.42638e-12
1.65	0	4.01582e-12	1.65	0	-1.62812e-12	1.65	0	3.83837e-12	1.32	0	-1.7949e-12
1.675	0	-1.61567e-12	1.675	0	2.1262e-12	1.675	0	-5.54743e-12	1.34	0	5.71375e-12
1.7	0	5.26726e-12	1.7	0	-6.00816e-12	1.7	0	7.09771e-13	1.36	0	2.58515e-12
1.725	0	1.51294e-12	1.725	0	-2.25384e-12	1.725	0	2.58693e-12	1.38	0	1.33371e-12
1.75	0	1.51294e-12	1.75	0	-1.62812e-12	1.75	0	1.96121e-12	1.4	0	-2.42061e-12
1.775	0	-5.36999e-12	1.775	0	-3.50528e-12	1.775	0	-1.79311e-12	1.42	0	2.58515e-12
1.8	0	-3.64225e-13	1.8	0	-6.63388e-12	1.8	0	-4.92171e-12	1.44	0	7.07988e-13
1.825	0	-1.28786e-11	1.825	0	8.38341e-12	1.825	0	-3.67027e-12	1.46	0	-1.43093e-11
1.85	0	-1.22529e-11	1.85	0	9.63485e-12	1.85	0	6.34125e-12	1.48	0	-1.36836e-11
1.875	0	5.89298e-12	1.875	0	2.75192e-12	1.875	0	-4.29599e-12	1.5	0	-5.43456e-13
1.9	0	-1.28786e-11	1.9	0	-2.87956e-12	1.9	0	1.33549e-12	1.52	0	6.33947e-12
1.925	0	4.01582e-12	1.925	0	-9.76248e-12	1.925	0	5.08981e-12	1.54	0	1.00938e-11
1.95	0	-4.11855e-12	1.95	0	5.2548e-12	1.95	0	-1.79311e-12	1.56	0	9.46807e-12
1.975	0	-4.74427e-12	1.975	0	1.5892e-11	1.975	0	6.34125e-12	1.58	0	6.33947e-12
2	0	6.5187e-12	2	0	-5.38244e-12	2	0	-6.79887e-12	1.6	0	-4.29778e-12
2.025	0	-3.64225e-13	2.025	0	2.1262e-12	2.025	0	-5.41669e-13	1.62	0	-5.43456e-13
2.05	0	-9.89945e-13	2.05	0	5.2548e-12	2.05	0	1.69785e-11	1.64	0	5.08803e-12
2.075	0	2.61495e-13	2.075	0	2.49042e-13	2.075	0	-2.41883e-12	1.66	0	1.07195e-11
2.1	0	-3.64225e-13	2.1	0	-1.03882e-11	2.1	0	-3.67027e-12	1.68	0	6.33947e-12
2.125	0	-2.24139e-12	2.125	0	5.88052e-12	2.125	0	-9.30175e-12	1.7	0	6.96519e-12
2.15	0	1.0273e-11	2.15	0	6.50624e-12	2.15	0	7.09771e-13	1.72	0	6.96519e-12
2.175	0	8.39586e-12	2.175	0	-1.10139e-11	2.175	0	3.83837e-12	1.74	0	7.07988e-13
2.2	0	-4.74427e-12	2.2	0	2.1262e-12	2.2	0	7.09771e-13	1.76	0	-1.7949e-12
2.225	0	-1.16272e-11	2.225	0	5.88052e-12	2.225	0	1.38499e-11	1.78	0	8.21663e-12
2.25	0	1.51294e-12	2.25	0	5.2548e-12	2.25	0	6.34125e-12	1.8	0	4.46231e-12
2.275	0	4.01582e-12	2.275	0	1.27634e-11	2.275	0	-4.92171e-12	1.82	0	-1.7949e-12
2.3	0	-1.61567e-12	2.3	0	2.49042e-13	2.3	0	5.08981e-12	1.84	0	-7.42638e-12
2.325	0	3.3901e-12	2.325	0	2.1262e-12	2.325	0	-8.05031e-12	1.86	0	6.96519e-12
2.35	0	-1.61567e-12	2.35	0	5.2548e-12	2.35	0	3.83837e-12	1.88	0	5.71375e-12
2.375	0	-2.86711e-12	2.375	0	-1.0024e-12	2.375	0	-8.05031e-12	1.9	0	-8.67782e-12
2.4	0	-9.75003e-12	2.4	0	6.50624e-12	2.4	0	-5.41669e-13	1.92	0	8.2266e-14
2.425	0	-1.22529e-11	2.425	0	6.50624e-12	2.425	0	6.34125e-12	1.94	0	8.2266e-14
2.45	0	5.89298e-12	2.45	0	-6.63388e-12	2.45	0	-4.92171e-12	1.96	0	1.95943e-12
2.475	0	2.13866e-12	2.475	0	-4.131e-12	2.475	0	3.83837e-12	1.98	0	3.21087e-12
2.5	0	2.76438e-12	2.5	0	7.75768e-12	2.5	0	-5.41669e-13	2	0	-2.42061e-12
2.525	0	2.13866e-12	2.525	0	-5.38244e-12	2.525	0	1.96121e-12	2.02	0	4.46231e-12
2.55	0	2.13866e-12	2.55	0	-4.131e-12	2.55	0	6.34125e-12	2.04	0	6.33947e-12
2.575	0	5.89298e-12	2.575	0	1.1512e-11	2.575	0	-6.79887e-12	2.06	0	8.2266e-14
2.6	0	-5.36999e-12	2.6	0	-5.38244e-12	2.6	0	7.09771e-13	2.08	0	-6.17494e-12
2.625	0	-4.74427e-12	2.625	0	-1.03882e-11	2.625	0	5.71553e-12	2.1	0	8.2266e-14
2.65	0	8.39586e-12	2.65	0	8.38341e-12	2.65	0	5.08981e-12	2.12	0	-4.29778e-12
2.675	0	-1.61567e-12	2.675	0	1.27634e-11	2.675	0	3.83837e-12	2.14	0	8.2266e-14
2.7	0	-9.12431e-12	2.7	0	-2.25384e-12	2.7	0	-1.9939e-11	2.16	0	8.21663e-12
2.725	0	-6.62143e-12	2.725	0	-3.50528e-12	2.725	0	7.09771e-13	2.18	0	7.59091e-12
2.75	0	-5.36999e-12	2.75	0	-4.75672e-12	2.75	0	-3.04455e-12	2.2	0	-4.29778e-12
2.775	0	-7.87287e-12	2.775	0	4.62908e-12	2.775	0	-1.05532e-11	2.22	0	-6.17494e-12
2.8	0	-1.03757e-11	2.8	0	-8.51104e-12	2.8	0	-1.16739e-12	2.24	0	-5.43456e-13
2.825	0	-7.24715e-12	2.825	0	-3.76677e-13	2.825	0	-4.92171e-12	2.26	0	-6.80066e-12
2.85	0	-3.49283e-12	2.85	0	3.37764e-12	2.85	0	8.21841e-12	2.28	0	1.95943e-12
2.875	0	1.0273e-11	2.875	0	2.49042e-13	2.875	0	2.58693e-12	2.3	0	6.96519e-12
2.9	0	1.0273e-11	2.9	0	4.00336e-12	2.9	0	4.46409e-12	2.32	0	-6.17494e-12
2.925	0	8.39586e-12	2.925	0	2.1262e-12	2.925	0	2.58693e-12	2.34	0	-1.7949e-12
2.95	0	-2.24139e-12	2.95	0	-1.0024e-12	2.95	0	-6.17315e-12	2.36	0	-3.67205e-12
2.975	0	2.61495e-13	2.975	0	2.1262e-12	2.975	0	-1.79311e-12	2.38	0	-5.43456e-13
3	0	1.51294e-12	3	0	-3.76677e-13	3	0	5.08981e-12	2.4	0	3.21087e-12
3.025	0	-1.22529e-11	3.025	0	-3.76677e-13	3.025	0	-1.79311e-12	2.42	0	4.46231e-12
3.05	0	-5.36999e-12	3.05	0	6.50624e-12	3.05	0	-2.41883e-12	2.44	0	-5.54922e-12
3.075	0	-5.99571e-12	3.075	0	1.27634e-11	3.075	0	8.40527e-14	2.46	0	-5.54922e-12
3.1	0	-5.99571e-12	3.1	0	1.33892e-11	3.1	0	1.19727e-11	2.48	0	-5.43456e-13
3.125	0	2.76438e-12	3.125	0	-6.63388e-12	3.125	0	-4.92171e-12	2.5	0	-4.29778e-12
3.15	0	-4.11855e-12	3.15	0	-4.131e-12	3.15	0	-5.54743e-12	2.52	0	-1.0555e-11
3.175	0	-4.11855e-12	3.175	0	7.75768e-12	3.175	0	-3.04455e-12	2.54	0	-3.04634e-12
3.2	0	-4.11855e-12	3.2	0	-6.63388e-12	3.2	0	9.46985e-12	2.56	0	7.07988e-13
3.225	0	-3.49283e-12	3.225	0	4.62908e-12	3.225	0	1.96121e-12	2.58	0	-2.42061e-12
3.25	0	2.61495e-13	3.25	0	-1.10139e-11	3.25	0	-8.05031e-12	2.6	0	1.95943e-12
3.275	0	-3.64225e-13	3.275	0	1.50048e-12	3.275	0	-2.41883e-12	2.62	0	4.46231e-12
3.3	0	5.89298e-12	3.3	0	-1.62812e-12	3.3	0	6.34125e-12	2.64	0	-1.7949e-12
3.325	0	-3.64225e-13	3.325	0	-1.0024e-12	3.325	0	8.21841e-12	2.66	0	2.58515e-12
3.35	0	-5.99571e-12	3.35	0	1.5892e-11	3.35	0	9.46985e-12	2.68	0	-1.7949e-12
3.375	0	2.13866e-12	3.375	0	-1.0024e-12	3.375	0	-7.42459e-12	2.7	0	7.07988e-13
3.4	0	5.26726e-12	3.4	0	-1.28911e-11	3.4	0	-5.41669e-13	2.72	0	4.46231e-12
3.425	0	-2.24139e-12	3.425	0	5.2548e-12	3.425	0	7.59269e-12	2.74	0	1.95943e-12
3.45	0	-1.61567e-12	3.45	0	-1.0024e-12	3.45	0	6.96697e-12	2.76	0	6.96519e-12
3.475	0	-2.24139e-12	3.475	0	-3.76677e-13	3.475	0	-7.42459e-12	2.78	0	-5.43456e-13
3.5	0	6.5187e-12	3.5	0	4.00336e-12	3.5	0	3.21265e-12	2.8	0	-9.92926e-12
3.525	0	8.87215e-13	3.525	0	7.75768e-12	3.525	0	1.51013e-11	2.82	0	-5.43456e-13
3.55	0	-4.11855e-12	3.55	0	7.13196e-12	3.55	0	4.46409e-12	2.84	0	3.83659e-12
3.575	0	-2.24139e-12	3.575	0	-4.131e-12	3.575	0	1.33549e-12	2.86	0	-1.16917e-12
3.6	0	3.3901e-12	3.6	0	9.63485e-12	3.6	0	-5.41669e-13	2.88	0	3.21087e-12
3.625	0	8.39586e-12	3.625	0	1.50048e-12	3.625	0	5.71553e-12	2.9	0	-5.43456e-13
3.65	0	5.89298e-12	3.65	0	3.37764e-12	3.65	0	-6.17315e-12	2.92	0	6.33947e-12
3.675	0	-2.24139e-12	3.675	0	2.1262e-12	3.675	0	-6.17315e-12	2.94	0	1.44738e-11
3.7	0	-5.36999e-12	3.7	0	9.63485e-12	3.7	0	1.33549e-12	2.96	0	7.07988e-13
3.725	0	-1.22529e-11	3.725	0	-1.0024e-12	3.725	0	1.96121e-12	2.98	0	-3.04634e-12
3.75	0	2.76438e-12	3.75	0	9.63485e-12	3.75	0	7.59269e-12	3	0	2.58515e-12
3.775	0	-3.49283e-12	3.775	0	6.50624e-12	3.775	0	-1.16739e-12	3.02	0	2.58515e-12
3.8	0	3.3901e-12	3.8	0	-1.16396e-11	3.8	0	8.40527e-14	3.04	0	-3.04634e-12
3.825	0	-5.99571e-12	3.825	0	-7.2596e-12	3.825	0	8.84414e-12	3.06	0	-6.17494e-12
3.85	0	-6.62143e-12	3.85	0	8.74763e-13	3.85	0	1.25985e-11	3.08	0	-9.92926e-12
3.875	0	1.0273e-11	3.875	0	-3.50528e-12	3.875	0	4.46409e-12	3.1	0	4.46231e-12
3.9	0	2.76438e-12	3.9	0	-3.50528e-12	3.9	0	3.21265e-12	3.12	0	3.21087e-12
3.925	0	-1.10015e-11	3.925	0	8.38341e-12	3.925	0	8.40527e-14	3.14	0	5.08803e-12
3.95	0	-4.11855e-12	3.95	0	-4.131e-12	3.95	0	7.09771e-13	3.16	0	2.58515e-12
3.975	0	-9.89945e-13	3.975	0	-7.88532e-12	3.975	0	2.58693e-12	3.18	0	6.33947e-12
4	0	-9.89945e-13	4	0	1.50048e-12	4	0	4.46409e-12	3.2	0	1.00938e-11
4.025	0	-6.62143e-12	4.025	0	4.00336e-12	4.025	0	7.09771e-13	3.22	0	3.21087e-12
4.05	0	6.5187e-12	4.05	0	-1.0024e-12	4.05	0	-1.79311e-12	3.24	0	8.2266e-14
4.075	0	2.76438e-12	4.075	0	4.00336e-12	4.075	0	7.59269e-12	3.26	0	-1.7949e-12
4.1	0	6.5187e-12	4.1	0	5.88052e-12	4.1	0	7.09771e-13	3.28	0	2.58515e-12
4.125	0	-1.61567e-12	4.125	0	2.1262e-12	4.125	0	7.59269e-12	3.3	0	-2.42061e-12
4.15	0	1.51294e-12	4.15	0	-2.87956e-12	4.15	0	-5.41669e-13	3.32	0	-3.04634e-12
4.175	0	1.0273e-11	4.175	0	-6.00816e-12	4.175	0	8.40527e-14	3.34	0	-9.30354e-12
4.2	0	-1.61567e-12	4.2	0	-1.10139e-11	4.2	0	-3.67027e-12	3.36	0	-3.04634e-12
4.225	0	-6.62143e-12	4.225	0	-1.0024e-12	4.225	0	3.21265e-12	3.38	0	8.2266e-14
4.25	0	-1.03757e-11	4.25	0	-6.63388e-12	4.25	0	1.19727e-11	3.4	0	-4.29778e-12
4.275	0	4.64154e-12	4.275	0	2.75192e-12	4.275	0	3.83837e-12	3.42	0	-8.0521e-12
4.3	0	-9.89945e-13	4.3	0	3.37764e-12	4.3	0	-3.04455e-12	3.44	0	-2.42061e-12
4.325	0	-1.61567e-12	4.325	0	2.75192e-12	4.325	0	-5.54743e-12	3.46	0	-3.67205e-12
4.35	0	-4.74427e-12	4.35	0	7.75768e-12	4.35	0	3.21265e-12	3.48	0	-4.92349e-12
4.375	0	-2.24139e-12	4.375	0	2.75192e-12	4.375	0	5.08981e-12	3.5	0	-2.42061e-12
4.4	0	2.76438e-12	4.4	0	-2.87956e-12	4.4	0	-3.04455e-12	3.52	0	3.83659e-12
4.425	0	-5.99571e-12	4.425	0	2.1262e-12	4.425	0	3.83837e-12	3.54	0	2.58515e-12
4.45	0	-1.61567e-12	4.45	0	7.13196e-12	4.45	0	8.40527e-14	3.56	0	3.83659e-12
4.475	0	-1.10015e-11	4.475	0	-1.41425e-11	4.475	0	-7.42459e-12	3.58	0	7.59091e-12
4.5	0	-9.89945e-13	4.5	0	8.38341e-12	4.5	0	-1.16739e-12	3.6	0	5.08803e-12
4.525	0	5.89298e-12	4.525	0	-3.50528e-12	4.525	0	-3.04455e-12	3.62	0	-3.67205e-12
4.55	0	-1.03757e-11	4.55	0	-4.131e-12	4.55	0	2.58693e-12	3.64	0	4.46231e-12
4.575	0	2.13866e-12	4.575	0	7.75768e-12	4.575	0	8.40527e-14	3.66	0	5.08803e-12
4.6	0	-6.62143e-12	4.6	0	2.1262e-12	4.6	0	3.83837e-12	3.68	0	7.07988e-13
4.625	0	-9.89945e-13	4.625	0	-2.87956e-12	4.625	0	8.21841e-12	3.7	0	3.21087e-12
4.65	0	-4.74427e-12	4.65	0	-2.87956e-12	4.65	0	4.46409e-12	3.72	0	-3.04634e-12
4.675	0	-9.75003e-12	4.675	0	-3.50528e-12	4.675	0	1.96121e-12	3.74	0	-6.17494e-12
4.7	0	2.76438e-12	4.7	0	1.50048e-12	4.7	0	4.46409e-12	3.76	0	7.07988e-13
4.725	0	3.3901e-12	4.725	0	-5.38244e-12	4.725	0	-4.29599e-12	3.78	0	3.21087e-12
4.75	0	2.61495e-13	4.75	0	-1.62812e-12	4.75	0	-1.43075e-11	3.8	0	8.2266e-14
4.775	0	8.87215e-13	4.775	0	8.74763e-13	4.775	0	-1.16739e-12	3.82	0	-1.7949e-12
4.8	0	2.13866e-12	4.8	0	2.75192e-12	4.8	0	1.19727e-11	3.84	0	3.21087e-12
4.825	0	8.87215e-13	4.825	0	-1.0024e-12	4.825	0	2.58693e-12	3.86	0	-5.43456e-13
4.85	0	2.76438e-12	4.85	0	-1.62812e-12	4.85	0	-4.92171e-12	3.88	0	1.33371e-12
4.875	0	9.02158e-12	4.875	0	-2.25384e-12	4.875	0	-5.41669e-13	3.9	0	4.46231e-12
4.9	0	2.61495e-13	4.9	0	-3.50528e-12	4.9	0	1.96121e-12	3.92	0	-3.04634e-12
4.925	0	-5.99571e-12	4.925	0	7.13196e-12	4.925	0	-5.54743e-12	3.94	0	-1.16917e-12
4.95	0	-8.49859e-12	4.95	0	9.00912e-12	4.95	0	7.09771e-13	3.96	0	8.84235e-12
4.975	0	8.87215e-13	4.975	0	5.88052e-12	4.975	0	-2.41883e-12	3.98	0	8.2266e-14
5	0	-5.99571e-12	5	0	-3.50528e-12	5	0	4.46409e-12	4	0	1.95943e-12
5.025	0	6.5187e-12	5.025	0	4.00336e-12	5.025	0	-1.16739e-12	4.02	0	1.95943e-12
5.05	0	-7.87287e-12	5.05	0	5.2548e-12	5.05	0	6.96697e-12	4.04	0	-2.42061e-12
5.075	0	8.87215e-13	5.075	0	4.62908e-12	5.075	0	-1.79311e-12	4.06	0	6.96519e-12
5.1	0	2.61495e-13	5.1	0	-1.62812e-12	5.1	0	-1.79311e-12	4.08	0	3.83659e-12
5.125	0	-3.49283e-12	5.125	0	2.49042e-13	5.125	0	-3.67027e-12	4.1	0	1.33371e-12
5.15	0	-1.61567e-12	5.15	0	-4.75672e-12	5.15	0	-8.05031e-12	4.12	0	5.71375e-12
5.175	0	-2.24139e-12	5.175	0	8.38341e-12	5.175	0	1.33549e-12	4.14	0	2.58515e-12
5.2	0	2.61495e-13	5.2	0	7.13196e-12	5.2	0	6.34125e-12	4.16	0	-6.80066e-12
5.225	0	-1.22529e-11	5.225	0	-5.38244e-12	5.225	0	-1.18046e-11	4.18	0	-1.16917e-12
5.25	0	-4.74427e-12	5.25	0	4.62908e-12	5.25	0	-1.16739e-12	4.2	0	7.07988e-13
5.275	0	2.13866e-12	5.275	0	-2.25384e-12	5.275	0	1.00956e-11	4.22	0	-1.16917e-12
5.3	0	-4.74427e-12	5.3	0	-2.87956e-12	5.3	0	3.83837e-12	4.24	0	-5.43456e-13
5.325	0	2.76438e-12	5.325	0	-7.2596e-12	5.325	0	7.09771e-13	4.26	0	-3.67205e-12
5.35	0	2.61495e-13	5.35	0	-6.63388e-12	5.35	0	1.25985e-11	4.28	0	4.46231e-12
5.375	0	-6.62143e-12	5.375	0	-3.76677e-13	5.375	0	3.21265e-12	4.3	0	5.71375e-12
5.4	0	2.76438e-12	5.4	0	-7.88532e-12	5.4	0	-9.92747e-12	4.32	0	7.07988e-13
5.425	0	-9.12431e-12	5.425	0	-3.76677e-13	5.425	0	1.33549e-12	4.34	0	6.96519e-12
5.45	0	2.76438e-12	5.45	0	1.02606e-11	5.45	0	1.00956e-11	4.36	0	3.21087e-12
5.475	0	4.01582e-12	5.475	0	4.00336e-12	5.475	0	-1.16739e-12	4.38	0	-4.29778e-12
5.5	0	-1.22529e-11	5.5	0	4.62908e-12	5.5	0	-8.05031e-12	4.4	0	-5.54922e-12
5.525	0	-4.74427e-12	5.525	0	-3.76677e-13	5.525	0	4.46409e-12	4.42	0	1.95943e-12
5.55	0	-1.22529e-11	5.55	0	-3.76677e-13	5.55	0	-1.16739e-12	4.44	0	3.21087e-12
5.575	0	-9.89945e-13	5.575	0	2.75192e-12	5.575	0	1.33549e-12	4.46	0	1.13452e-11
5.6	0	8.39586e-12	5.6	0	-7.88532e-12	5.6	0	7.59269e-12	4.48	0	8.84235e-12
5.625	0	-8.49859e-12	5.625	0	-5.38244e-12	5.625	0	7.09771e-13	4.5	0	-5.54922e-12
5.65	0	-5.36999e-12	5.65	0	5.2548e-12	5.65	0	8.40527e-14	4.52	0	-6.17494e-12
5.675	0	-2.24139e-12	5.675	0	-5.38244e-12	5.675	0	-1.79311e-12	4.54	0	3.83659e-12
5.7	0	-9.89945e-13	5.7	0	9.63485e-12	5.7	0	-6.79887e-12	4.56	0	-1.7949e-12
5.725	0	-3.64225e-13	5.725	0	2.1262e-12	5.725	0	-2.41883e-12	4.58	0	5.08803e-12
5.75	0	-5.99571e-12	5.75	0	2.75192e-12	5.75	0	7.59269e-12	4.6	0	7.59091e-12
5.775	0	4.64154e-12	5.775	0	-3.50528e-12	5.775	0	-7.42459e-12	4.62	0	-4.92349e-12
5.8	0	-3.49283e-12	5.8	0	-4.75672e-12	5.8	0	-3.67027e-12	4.64	0	-7.42638e-12
5.825	0	2.76438e-12	5.825	0	-4.131e-12	5.825	0	3.83837e-12	4.66	0	-1.7949e-12
5.85	0	-3.64225e-13	5.85	0	1.50048e-12	5.85	0	2.58693e-12	4.68	0	7.59091e-12
5.875	0	-7.24715e-12	5.875	0	-6.00816e-12	5.875	0	3.21265e-12	4.7	0	1.33371e-12
5.9	0	1.27759e-11	5.9	0	-1.62812e-12	5.9	0	5.71553e-12	4.72	0	6.96519e-12
5.925	0	-2.24139e-12	5.925	0	-1.62812e-12	5.925	0	1.96121e-12	4.74	0	9.46807e-12
5.95	0	1.51294e-12	5.95	0	5.2548e-12	5.95	0	3.83837e-12	4.76	0	3.83659e-12
5.975	0	2.13866e-12	5.975	0	-2.87956e-12	5.975	0	2.58693e-12	4.78	0	1.33371e-12
6	0	-2.86711e-12	6	0	4.00336e-12	6	0	-7.42459e-12	4.8	0	3.21087e-12
6.025	0	2.13866e-12	6.025	0	4.62908e-12	6.025	0	-6.17315e-12	4.82	0	1.95943e-12
6.05	0	4.01582e-12	6.05	0	4.00336e-12	6.05	0	4.46409e-12	4.84	0	-2.42061e-12
6.075	0	-2.24139e-12	6.075	0	-5.38244e-12	6.075	0	-2.41883e-12	4.86	0	-6.80066e-12
6.1	0	8.87215e-13	6.1	0	2.1262e-12	6.1	0	8.40527e-14	4.88	0	-9.92926e-12
6.125	0	6.5187e-12	6.125	0	-7.2596e-12	6.125	0	1.96121e-12	4.9	0	-3.04634e-12
6.15	0	2.61495e-13	6.15	0	-3.50528e-12	6.15	0	5.08981e-12	4.92	0	3.21087e-12
6.175	0	-1.03757e-11	6.175	0	2.1262e-12	6.175	0	7.09771e-13	4.94	0	-2.42061e-12
6.2	0	2.76438e-12	6.2	0	7.75768e-12	6.2	0	3.21265e-12	4.96	0	5.71375e-12
6.225	0	2.76438e-12	6.225	0	1.02606e-11	6.225	0	-1.79311e-12	4.98	0	1.95943e-12
6.25	0	3.3901e-12	6.25	0	2.49042e-13	6.25	0	8.84414e-12	5	0	1.33371e-12
6.275	0	-1.61567e-12	6.275	0	-8.51104e-12	6.275	0	2.58693e-12	5.02	0	7.07988e-13
6.3	0	-9.75003e-12	6.3	0	1.27634e-11	6.3	0	-1.05532e-11	5.04	0	-5.43456e-13
6.325	0	1.51294e-12	6.325	0	6.50624e-12	6.325	0	-8.05031e-12	5.06	0	1.33371e-12
6.35	0	-4.74427e-12	6.35	0	-4.75672e-12	6.35	0	-1.79311e-12	5.08	0	1.33371e-12
6.375	0	-7.87287e-12	6.375	0	2.1262e-12	6.375	0	5.08981e-12	5.1	0	1.95943e-12
6.4	0	2.61495e-13	6.4	0	1.50048e-12	6.4	0	9.46985e-12	5.12	0	-2.42061e-12
6.425	0	2.61495e-13	6.425	0	-5.38244e-12	6.425	0	7.09771e-13	5.14	0	-3.67205e-12
6.45	0	3.3901e-12	6.45	0	-3.76677e-13	6.45	0	3.83837e-12	5.16	0	5.08803e-12
6.475	0	2.61495e-13	6.475	0	9.00912e-12	6.475	0	-3.04455e-12	5.18	0	3.21087e-12
6.5	0	-1.35043e-11	6.5	0	-3.76677e-13	6.5	0	-2.41883e-12	5.2	0	4.46231e-12
6.525	0	-2.24139e-12	6.525	0	-1.0024e-12	6.525	0	4.46409e-12	5.22	0	-1.7949e-12
6.55	0	-4.11855e-12	6.55	0	3.37764e-12	6.55	0	-8.05031e-12	5.24	0	1.95943e-12
6.575	0	1.51294e-12	6.575	0	2.75192e-12	6.575	0	2.58693e-12	5.26	0	6.96519e-12
6.6	0	-1.61567e-12	6.6	0	-9.76248e-12	6.6	0	1.96121e-12	5.28	0	-6.17494e-12
6.625	0	6.5187e-12	6.625	0	-8.51104e-12	6.625	0	-1.16739e-12	5.3	0	-1.24321e-11
6.65	0	5.26726e-12	6.65	0	-2.87956e-12	6.65	0	1.96121e-12	5.32	0	-6.17494e-12
6.675	0	4.01582e-12	6.675	0	-6.63388e-12	6.675	0	-8.67603e-12	5.34	0	-5.43456e-13
6.7	0	7.14442e-12	6.7	0	4.62908e-12	6.7	0	1.00956e-11	5.36	0	9.46807e-12
6.725	0	8.87215e-13	6.725	0	7.75768e-12	6.725	0	5.71553e-12	5.38	0	6.33947e-12
6.75	0	1.51294e-12	6.75	0	-3.76677e-13	6.75	0	-1.18046e-11	5.4	0	1.33371e-12
6.775	0	-9.89945e-13	6.775	0	1.50048e-12	6.775	0	-3.67027e-12	5.42	0	5.08803e-12
6.8	0	-1.10015e-11	6.8	0	1.50048e-12	6.8	0	3.83837e-12	5.44	0	2.58515e-12
6.825	0	-3.49283e-12	6.825	0	-3.76677e-13	6.825	0	3.83837e-12	5.46	0	-1.7949e-12
6.85	0	1.46531e-11	6.85	0	-7.2596e-12	6.85	0	-1.16739e-12	5.48	0	8.21663e-12
6.875	0	6.5187e-12	6.875	0	-2.25384e-12	6.875	0	4.46409e-12	5.5	0	8.2266e-14
6.9	0	4.01582e-12	6.9	0	-4.75672e-12	6.9	0	-9.30175e-12	5.52	0	-3.04634e-12
6.925	0	2.76438e-12	6.925	0	-1.62812e-12	6.925	0	-1.5559e-11	5.54	0	1.95943e-12
6.95	0	-4.11855e-12	6.95	0	-3.76677e-13	6.95	0	3.21265e-12	5.56	0	-5.43456e-13
6.975	0	-1.61567e-12	6.975	0	-4.131e-12	6.975	0	-1.79311e-12	5.58	0	-9.92926e-12
7	0	-1.03757e-11	7	0	-4.75672e-12	7	0	-4.29599e-12	5.6	0	-3.04634e-12
7.025	0	1.27759e-11	7.025	0	-1.62812e-12	7.025	0	1.96121e-12	5.62	0	5.71375e-12
7.05	0	1.51294e-12	7.05	0	4.62908e-12	7.05	0	-3.67027e-12	5.64	0	-1.16917e-12
7.075	0	-4.11855e-12	7.075	0	-1.03882e-11	7.075	0	1.38499e-11	5.66	0	5.08803e-12
7.1	0	5.89298e-12	7.1	0	-2.87956e-12	7.1	0	8.21841e-12	5.68	0	8.2266e-14
7.125	0	2.13866e-12	7.125	0	-7.88532e-12	7.125	0	-9.30175e-12	5.7	0	8.2266e-14
7.15	0	7.14442e-12	7.15	0	-4.131e-12	7.15	0	-8.67603e-12	5.72	0	3.21087e-12
7.175	0	1.51294e-12	7.175	0	-8.51104e-12	7.175	0	-1.16739e-12	5.74	0	1.95943e-12
7.2	0	-6.62143e-12	7.2	0	-5.38244e-12	7.2	0	6.96697e-12	5.76	0	1.1971e-11
7.225	0	1.51294e-12	7.225	0	1.96464e-11	7.225	0	4.46409e-12	5.78	0	1.95943e-12
7.25	0	-7.87287e-12	7.25	0	-3.76677e-13	7.25	0	3.21265e-12	5.8	0	8.2266e-14
7.275	0	5.26726e-12	7.275	0	-3.76677e-13	7.275	0	-1.79311e-12	5.82	0	4.46231e-12
7.3	0	2.61495e-13	7.3	0	9.63485e-12	7.3	0	-3.04455e-12	5.84	0	6.96519e-12
7.325	0	-8.49859e-12	7.325	0	4.00336e-12	7.325	0	1.33549e-12	5.86	0	-8.67782e-12
7.35	0	4.01582e-12	7.35	0	5.2548e-12	7.35	0	-2.41883e-12	5.88	0	-6.17494e-12
7.375	0	-1.61567e-12	7.375	0	-4.131e-12	7.375	0	-2.41883e-12	5.9	0	5.08803e-12
7.4	0	1.51294e-12	7.4	0	3.37764e-12	7.4	0	-3.04455e-12	5.92	0	-3.67205e-12
7.425	0	1.40273e-11	7.425	0	8.38341e-12	7.425	0	3.21265e-12	5.94	0	-4.29778e-12
7.45	0	5.89298e-12	7.45	0	-1.35168e-11	7.45	0	-9.92747e-12	5.96	0	-3.04634e-12
7.475	0	-6.62143e-12	7.475	0	-3.76677e-13	7.475	0	-5.41669e-13	5.98	0	-1.7949e-12
7.5	0	-4.11855e-12	7.5	0	-1.0024e-12	7.5	0	3.83837e-12	6	0	8.2266e-14
7.525	0	8.87215e-13	7.525	0	-2.25384e-12	7.525	0	-3.04455e-12	6.02	0	1.50995e-11
7.55	0	7.77014e-12	7.55	0	-7.88532e-12	7.55	0	4.46409e-12	6.04	0	7.59091e-12
7.575	0	2.61495e-13	7.575	0	4.00336e-12	7.575	0	-1.79311e-12	6.06	0	-9.92926e-12
7.6	0	2.13866e-12	7.6	0	1.46406e-11	7.6	0	-9.30175e-12	6.08	0	-1.7949e-12
7.625	0	8.39586e-12	7.625	0	-3.76677e-13	7.625	0	7.59269e-12	6.1	0	5.71375e-12
7.65	0	2.76438e-12	7.65	0	5.88052e-12	7.65	0	3.83837e-12	6.12	0	-4.92349e-12
7.675	0	8.87215e-13	7.675	0	-3.50528e-12	7.675	0	5.71553e-12	6.14	0	1.33371e-12
7.7	0	4.01582e-12	7.7	0	2.75192e-12	7.7	0	1.33549e-12	6.16	0	3.83659e-12
7.725	0	7.77014e-12	7.725	0	-2.25384e-12	7.725	0	-1.16739e-12	6.18	0	-3.04634e-12
7.75	0	3.3901e-12	7.75	0	-1.66454e-11	7.75	0	-5.41669e-13	6.2	0	5.08803e-12
7.775	0	5.26726e-12	7.775	0	2.1262e-12	7.775	0	8.40527e-14	6.22	0	1.33371e-12
7.8	0	-3.64225e-13	7.8	0	5.2548e-12	7.8	0	-4.29599e-12	6.24	0	-2.42061e-12
7.825	0	8.39586e-12	7.825	0	1.50048e-12	7.825	0	4.46409e-12	6.26	0	1.00938e-11
7.85	0	-2.24139e-12	7.85	0	2.75192e-12	7.85	0	1.96121e-12	6.28	0	9.46807e-12
7.875	0	-4.11855e-12	7.875	0	-1.62812e-12	7.875	0	2.58693e-12	6.3	0	-6.80066e-12
7.9	0	2.13866e-12	7.9	0	4.62908e-12	7.9	0	-5.54743e-12	6.32	0	-1.16917e-12
7.925	0	4.64154e-12	7.925	0	-1.35168e-11	7.925	0	2.58693e-12	6.34	0	7.07988e-13
7.95	0	2.76438e-12	7.95	0	-9.13676e-12	7.95	0	-4.29599e-12	6.36	0	3.21087e-12
7.975	0	-7.87287e-12	7.975	0	2.49042e-13	7.975	0	2.58693e-12	6.38	0	-1.7949e-12
8	0	-2.24139e-12	8	0	2.49042e-13	8	0	1.07213e-11	6.4	0	-7.42638e-12
8.025	0	8.39586e-12	8.025	0	-1.62812e-12	8.025	0	5.08981e-12	6.42	0	1.95943e-12
8.05	0	4.01582e-12	8.05	0	3.37764e-12	8.05	0	5.71553e-12	6.44	0	1.95943e-12
8.075	0	9.02158e-12	8.075	0	-1.0024e-12	8.075	0	8.21841e-12	6.46	0	8.84235e-12
8.1	0	9.02158e-12	8.1	0	2.75192e-12	8.1	0	-3.04455e-12	6.48	0	-1.7949e-12
8.125	0	1.0273e-11	8.125	0	4.00336e-12	8.125	0	-1.79311e-12	6.5	0	-3.67205e-12
8.15	0	4.64154e-12	8.15	0	5.2548e-12	8.15	0	-2.41883e-12	6.52	0	-3.04634e-12
8.175	0	6.5187e-12	8.175	0	2.49042e-13	8.175	0	-2.41883e-12	6.54	0	-1.16917e-12
8.2	0	4.01582e-12	8.2	0	-5.38244e-12	8.2	0	5.08981e-12	6.56	0	-2.42061e-12
8.225	0	-2.24139e-12	8.225	0	-1.10139e-11	8.225	0	-9.92747e-12	6.58	0	4.46231e-12
8.25	0	2.76438e-12	8.25	0	-2.87956e-12	8.25	0	1.96121e-12	6.6	0	-4.29778e-12
8.275	0	7.77014e-12	8.275	0	-4.75672e-12	8.275	0	4.46409e-12	6.62	0	2.58515e-12
8.3	0	8.39586e-12	8.3	0	-2.87956e-12	8.3	0	-2.41883e-12	6.64	0	1.32224e-11
8.325	0	4.01582e-12	8.325	0	-1.0024e-12	8.325	0	8.40527e-14	6.66	0	1.13452e-11
8.35	0	2.61495e-13	8.35	0	-3.76677e-13	8.35	0	-1.16739e-12	6.68	0	7.59091e-12
8.375	0	1.51294e-12	8.375	0	9.63485e-12	8.375	0	-3.67027e-12	6.7	0	1.95943e-12
8.4	0	2.76438e-12	8.4	0	-3.76677e-13	8.4	0	-6.79887e-12	6.72	0	7.07988e-13
8.425	0	-9.75003e-12	8.425	0	-1.78968e-11	8.425	0	5.71553e-12	6.74	0	3.21087e-12
8.45	0	-3.64225e-13	8.45	0	-1.10139e-11	8.45	0	6.96697e-12	6.76	0	7.59091e-12
8.475	0	-9.12431e-12	8.475	0	2.49042e-13	8.475	0	1.33549e-12	6.78	0	3.21087e-12
8.5	0	8.87215e-13	8.5	0	-1.0024e-12	8.5	0	-6.79887e-12	6.8	0	-2.42061e-12
8.525	0	8.39586e-12	8.525	0	-5.38244e-12	8.525	0	5.71553e-12	6.82	0	-4.29778e-12
8.55	0	1.51294e-12	8.55	0	6.50624e-12	8.55	0	8.40527e-14	6.84	0	-3.04634e-12
8.575	0	-9.89945e-13	8.575	0	4.00336e-12	8.575	0	1.33549e-12	6.86	0	1.95943e-12
8.6	0	-1.22529e-11	8.6	0	2.49042e-13	8.6	0	5.08981e-12	6.88	0	6.96519e-12
8.625	0	-9.89945e-13	8.625	0	4.00336e-12	8.625	0	-5.54743e-12	6.9	0	8.2266e-14
8.65	0	-4.74427e-12	8.65	0	-7.2596e-12	8.65	0	-6.17315e-12	6.92	0	7.07988e-13
8.675	0	-9.89945e-13	8.675	0	-6.63388e-12	8.675	0	-8.05031e-12	6.94	0	1.95943e-12
8.7	0	9.02158e-12	8.7	0	2.1262e-12	8.7	0	2.58693e-12	6.96	0	-1.16917e-12
8.725	0	-2.24139e-12	8.725	0	1.50048e-12	8.725	0	-8.05031e-12	6.98	0	-6.17494e-12
8.75	0	-2.24139e-12	8.75	0	3.37764e-12	8.75	0	3.21265e-12	7	0	4.46231e-12
8.775	0	-4.74427e-12	8.775	0	1.21377e-11	8.775	0	1.63528e-11	7.02	0	1.33371e-12
8.8	0	2.76438e-12	8.8	0	-4.75672e-12	8.8	0	8.84414e-12	7.04	0	-5.54922e-12
8.825	0	5.26726e-12	8.825	0	-3.76677e-13	8.825	0	2.58693e-12	7.06	0	1.33371e-12
8.85	0	9.6473e-12	8.85	0	-2.87956e-12	8.85	0	-8.05031e-12	7.08	0	8.2266e-14
8.875	0	2.61495e-13	8.875	0	-6.63388e-12	8.875	0	-1.11789e-11	7.1	0	-1.0555e-11
8.9	0	8.87215e-13	8.9	0	5.88052e-12	8.9	0	6.34125e-12	7.12	0	-6.17494e-12
8.925	0	2.61495e-13	8.925	0	4.00336e-12	8.925	0	1.96121e-12	7.14	0	-9.30354e-12
8.95	0	-5.36999e-12	8.95	0	7.13196e-12	8.95	0	-3.67027e-12	7.16	0	-2.42061e-12
8.975	0	-7.24715e-12	8.975	0	-8.51104e-12	8.975	0	-5.41669e-13	7.18	0	8.21663e-12
9	0	-2.24139e-12	9	0	9.00912e-12	9	0	3.21265e-12	7.2	0	1.95943e-12
9.025	0	7.77014e-12	9.025	0	8.38341e-12	9.025	0	-2.41883e-12	7.22	0	-7.42638e-12
9.05	0	-4.74427e-12	9.05	0	-6.00816e-12	9.05	0	1.33549e-12	7.24	0	8.2266e-14
9.075	0	-7.87287e-12	9.075	0	5.88052e-12	9.075	0	7.59269e-12	7.26	0	5.71375e-12
9.1	0	-9.89945e-13	9.1	0	-5.38244e-12	9.1	0	-4.92171e-12	7.28	0	3.21087e-12
9.125	0	-9.12431e-12	9.125	0	2.1262e-12	9.125	0	3.21265e-12	7.3	0	3.83659e-12
9.15	0	-1.61567e-12	9.15	0	5.2548e-12	9.15	0	-2.41883e-12	7.32	0	3.21087e-12
9.175	0	-3.64225e-13	9.175	0	2.1262e-12	9.175	0	-6.79887e-12	7.34	0	-4.29778e-12
9.2	0	2.61495e-13	9.2	0	7.13196e-12	9.2	0	1.96121e-12	7.36	0	3.83659e-12
9.225	0	-3.64225e-13	9.225	0	4.62908e-12	9.225	0	-5.54743e-12	7.38	0	8.2266e-14
9.25	0	-3.49283e-12	9.25	0	4.00336e-12	9.25	0	7.59269e-12	7.4	0	-1.30579e-11
9.275	0	3.3901e-12	9.275	0	9.00912e-12	9.275	0	-4.29599e-12	7.42	0	8.2266e-14
9.3	0	-6.62143e-12	9.3	0	-6.63388e-12	9.3	0	1.96121e-12	7.44	0	7.59091e-12
9.325	0	-1.03757e-11	9.325	0	6.50624e-12	9.325	0	3.83837e-12	7.46	0	8.2266e-14
9.35	0	-3.64225e-13	9.35	0	-8.51104e-12	9.35	0	-1.24304e-11	7.48	0	-1.7949e-12
9.375	0	4.01582e-12	9.375	0	-6.00816e-12	9.375	0	-6.79887e-12	7.5	0	-3.04634e-12
9.4	0	-9.89945e-13	9.4	0	-1.0024e-12	9.4	0	-4.29599e-12	7.52	0	-6.80066e-12
9.425	0	-4.11855e-12	9.425	0	-8.51104e-12	9.425	0	-6.17315e-12	7.54	0	6.33947e-12
9.45	0	3.3901e-12	9.45	0	1.40149e-11	9.45	0	-6.17315e-12	7.56	0	1.07195e-11
9.475	0	-2.24139e-12	9.475	0	1.33892e-11	9.475	0	7.09771e-13	7.58	0	-2.42061e-12
9.5	0	-2.24139e-12	9.5	0	-1.41425e-11	9.5	0	8.84414e-12	7.6	0	-2.42061e-12
9.525	0	-1.61567e-12	9.525	0	-1.62812e-12	9.525	0	1.96121e-12	7.62	0	3.21087e-12
9.55	0	4.64154e-12	9.55	0	2.1262e-12	9.55	0	-5.41669e-13	7.64	0	4.46231e-12
9.575	0	-9.89945e-13	9.575	0	7.75768e-12	9.575	0	-4.92171e-12	7.66	0	-5.43456e-13
9.6	0	-4.11855e-12	9.6	0	6.50624e-12	9.6	0	-3.04455e-12	7.68	0	8.21663e-12
9.625	0	-2.24139e-12	9.625	0	9.00912e-12	9.625	0	7.09771e-13	7.7	0	-3.04634e-12
9.65	0	9.6473e-12	9.65	0	-8.51104e-12	9.65	0	-4.29599e-12	7.72	0	-9.92926e-12
9.675	0	-9.89945e-13	9.675	0	-1.03882e-11	9.675	0	6.34125e-12	7.74	0	1.07195e-11
9.7	0	8.39586e-12	9.7	0	-2.25384e-12	9.7	0	2.58693e-12	7.76	0	8.21663e-12
9.725	0	1.27759e-11	9.725	0	-8.51104e-12	9.725	0	-6.79887e-12	7.78	0	1.95943e-12
9.75	0	2.13866e-12	9.75	0	-4.131e-12	9.75	0	7.09771e-13	7.8	0	2.58515e-12
9.775	0	-7.24715e-12	9.775	0	1.5892e-11	9.775	0	1.96121e-12	7.82	0	8.2266e-14
9.8	0	2.61495e-13	9.8	0	-3.50528e-12	9.8	0	8.40527e-14	7.84	0	-6.80066e-12
9.825	0	-9.89945e-13	9.825	0	3.37764e-12	9.825	0	-4.92171e-12	7.86	0	5.71375e-12
9.85	0	1.51294e-12	9.85	0	-1.62812e-12	9.85	0	-4.92171e-12	7.88	0	1.95943e-12
9.875	0	-3.49283e-12	9.875	0	-4.75672e-12	9.875	0	-6.79887e-12	7.9	0	-9.30354e-12
9.9	0	-4.11855e-12	9.9	0	7.13196e-12	9.9	0	-3.04455e-12	7.92	0	7.07988e-13
9.925	0	-8.49859e-12	9.925	0	-5.38244e-12	9.925	0	-4.92171e-12	7.94	0	7.59091e-12
9.95	0	-1.61567e-12	9.95	0	7.75768e-12	9.95	0	-2.41883e-12	7.96	0	-5.43456e-13
9.975	0	-1.61567e-12	9.975	0	7.75768e-12	9.975	0	5.08981e-12	7.98	0	-6.17494e-12
10	0	-7.87287e-12	10	0	-6.00816e-12	10	0	5.71553e-12	8	0	5.71375e-12
10.025	0	-8.49859e-12	10.025	0	2.75192e-12	10.025	0	8.21841e-12	8.02	0	1.95943e-12
10.05	0	2.76438e-12	10.05	0	-2.25384e-12	10.05	0	-9.30175e-12	8.04	0	-5.43456e-13
10.075	0	-8.49859e-12	10.075	0	-6.00816e-12	10.075	0	-1.16739e-12	8.06	0	-5.43456e-13
10.1	0	-4.74427e-12	10.1	0	-7.88532e-12	10.1	0	5.71553e-12	8.08	0	-1.0555e-11
10.125	0	5.26726e-12	10.125	0	-1.35168e-11	10.125	0	-3.67027e-12	8.1	0	-1.55607e-11
10.15	0	2.61495e-13	10.15	0	4.00336e-12	10.15	0	-3.67027e-12	8.12	0	-2.42061e-12
10.175	0	1.51294e-12	10.175	0	-7.2596e-12	10.175	0	-1.79311e-12	8.14	0	-4.92349e-12
10.2	0	2.61495e-13	10.2	0	1.33892e-11	10.2	0	3.83837e-12	8.16	0	-8.0521e-12
10.225	0	2.76438e-12	10.225	0	1.50048e-12	10.225	0	-6.79887e-12	8.18	0	1.95943e-12
10.25	0	2.76438e-12	10.25	0	-2.87956e-12	10.25	0	-4.29599e-12	8.2	0	6.33947e-12
10.275	0	-3.64225e-13	10.275	0	-1.0024e-12	10.275	0	2.58693e-12	8.22	0	3.21087e-12
10.3	0	-2.24139e-12	10.3	0	8.38341e-12	10.3	0	1.96121e-12	8.24	0	3.83659e-12
10.325	0	7.77014e-12	10.325	0	-1.0024e-12	10.325	0	1.96121e-12	8.26	0	6.33947e-12
10.35	0	-2.86711e-12	10.35	0	-2.87956e-12	10.35	0	3.21265e-12	8.28	0	5.71375e-12
10.375	0	1.51294e-12	10.375	0	-7.2596e-12	10.375	0	3.21265e-12	8.3	0	-2.42061e-12
10.4	0	-6.62143e-12	10.4	0	4.00336e-12	10.4	0	5.71553e-12	8.32	0	2.58515e-12
10.425	0	8.39586e-12	10.425	0	-3.76677e-13	10.425	0	5.08981e-12	8.34	0	-3.67205e-12
10.45	0	3.3901e-12	10.45	0	6.50624e-12	10.45	0	-3.04455e-12	8.36	0	5.71375e-12
10.475	0	3.3901e-12	10.475	0	4.62908e-12	10.475	0	-7.42459e-12	8.38	0	1.13452e-11
10.5	0	2.61495e-13	10.5	0	1.50048e-12	10.5	0	-3.67027e-12	8.4	0	1.33371e-12
10.525	0	-8.49859e-12	10.525	0	-1.0024e-12	10.525	0	8.84414e-12	8.42	0	-3.04634e-12
10.55	0	-4.74427e-12	10.55	0	-5.38244e-12	10.55	0	-5.41669e-13	8.44	0	8.2266e-14
10.575	0	-9.12431e-12	10.575	0	-2.87956e-12	10.575	0	-6.17315e-12	8.46	0	5.71375e-12
10.6	0	-6.62143e-12	10.6	0	-3.76677e-13	10.6	0	3.83837e-12	8.48	0	8.2266e-14
10.625	0	8.39586e-12	10.625	0	-4.75672e-12	10.625	0	-5.41669e-13	8.5	0	3.21087e-12
10.65	0	-9.89945e-13	10.65	0	8.74763e-13	10.65	0	2.58693e-12	8.52	0	4.46231e-12
10.675	0	-5.36999e-12	10.675	0	1.21377e-11	10.675	0	-2.41883e-12	8.54	0	-3.67205e-12
10.7	0	9.02158e-12	10.7	0	5.88052e-12	10.7	0	-3.67027e-12	8.56	0	3.21087e-12
10.725	0	5.26726e-12	10.725	0	-3.50528e-12	10.725	0	1.96121e-12	8.58	0	6.96519e-12
10.75	0	4.01582e-12	10.75	0	-7.88532e-12	10.75	0	6.34125e-12	8.6	0	-6.80066e-12
10.775	0	2.76438e-12	10.775	0	5.2548e-12	10.775	0	1.96121e-12	8.62	0	-7.42638e-12
10.8	0	-9.75003e-12	10.8	0	2.1262e-12	10.8	0	-2.41883e-12	8.64	0	-1.7949e-12
10.825	0	3.3901e-12	10.825	0	1.50048e-12	10.825	0	3.83837e-12	8.66	0	1.33371e-12
10.85	0	-2.24139e-12	10.85	0	1.50048e-12	10.85	0	-1.16739e-12	8.68	0	-5.54922e-12
10.875	0	1.0273e-11	10.875	0	-2.25384e-12	10.875	0	-6.17315e-12	8.7	0	-6.17494e-12
10.9	0	2.13866e-12	10.9	0	-5.38244e-12	10.9	0	1.07213e-11	8.72	0	-4.29778e-12
10.925	0	-9.89945e-13	10.925	0	3.37764e-12	10.925	0	5.71553e-12	8.74	0	1.95943e-12
10.95	0	6.5187e-12	10.95	0	-1.10139e-11	10.95	0	1.96121e-12	8.76	0	3.21087e-12
10.975	0	1.51294e-12	10.975	0	3.37764e-12	10.975	0	1.96121e-12	8.78	0	1.95943e-12
11	0	4.64154e-12	11	0	-6.63388e-12	11	0	1.96121e-12	8.8	0	1.95943e-12
11.025	0	-9.75003e-12	11.025	0	-3.76677e-13	11.025	0	5.08981e-12	8.82	0	-3.67205e-12
11.05	0	-9.89945e-13	11.05	0	6.50624e-12	11.05	0	1.07213e-11	8.84	0	-1.11807e-11
11.075	0	1.51294e-12	11.075	0	-2.25384e-12	11.075	0	-1.16739e-12	8.86	0	-8.67782e-12
11.1	0	2.76438e-12	11.1	0	-3.76677e-13	11.1	0	1.19727e-11	8.88	0	9.46807e-12
11.125	0	1.21502e-11	11.125	0	9.63485e-12	11.125	0	-3.67027e-12	8.9	0	7.07988e-13
11.15	0	-7.24715e-12	11.15	0	-1.62812e-12	11.15	0	1.96121e-12	8.92	0	-4.29778e-12
11.175	0	1.51294e-12	11.175	0	-5.38244e-12	11.175	0	-1.16739e-12	8.94	0	3.83659e-12
11.2	0	4.01582e-12	11.2	0	-1.10139e-11	11.2	0	-8.05031e-12	8.96	0	5.71375e-12
11.225	0	3.3901e-12	11.225	0	5.2548e-12	11.225	0	9.46985e-12	8.98	0	-1.7949e-12
11.25	0	1.08987e-11	11.25	0	1.02606e-11	11.25	0	-1.79311e-12	9	0	3.83659e-12
11.275	0	4.64154e-12	11.275	0	-2.25384e-12	11.275	0	-1.16739e-12	9.02	0	-3.67205e-12
11.3	0	2.13866e-12	11.3	0	-4.131e-12	11.3	0	-1.79311e-12	9.04	0	8.2266e-14
11.325	0	-6.62143e-12	11.325	0	-2.25384e-12	11.325	0	-6.79887e-12	9.06	0	1.33371e-12
11.35	0	-1.61567e-12	11.35	0	-1.62812e-12	11.35	0	8.40527e-14	9.08	0	-3.04634e-12
11.375	0	3.3901e-12	11.375	0	7.13196e-12	11.375	0	-1.30561e-11	9.1	0	-1.7949e-12
11.4	0	-6.62143e-12	11.4	0	2.1262e-12	11.4	0	-5.41669e-13	9.12	0	7.07988e-13
11.425	0	-4.11855e-12	11.425	0	-3.50528e-12	11.425	0	5.71553e-12	9.14	0	-4.92349e-12
11.45	0	5.26726e-12	11.45	0	-9.13676e-12	11.45	0	9.46985e-12	9.16	0	-8.67782e-12
11.475	0	2.13866e-12	11.475	0	4.62908e-12	11.475	0	-2.41883e-12	9.18	0	-9.30354e-12
11.5	0	-3.64225e-13	11.5	0	-1.62812e-12	11.5	0	-4.29599e-12	9.2	0	-6.80066e-12
11.525	0	6.5187e-12	11.525	0	-1.41425e-11	11.525	0	1.19727e-11	9.22	0	1.95943e-12
11.55	0	4.64154e-12	11.55	0	4.00336e-12	11.55	0	7.09771e-13	9.24	0	5.08803e-12
11.575	0	-4.11855e-12	11.575	0	2.1262e-12	11.575	0	1.33549e-12	9.26	0	-3.04634e-12
11.6	0	3.3901e-12	11.6	0	-3.50528e-12	11.6	0	4.46409e-12	9.28	0	3.21087e-12
11.625	0	-2.24139e-12	11.625	0	-2.25384e-12	11.625	0	-6.17315e-12	9.3	0	6.33947e-12
11.65	0	-4.11855e-12	11.65	0	5.88052e-12	11.65	0	9.46985e-12	9.32	0	-7.42638e-12
11.675	0	8.87215e-13	11.675	0	1.02606e-11	11.675	0	-2.41883e-12	9.34	0	1.33371e-12
11.7	0	3.3901e-12	11.7	0	-2.87956e-12	11.7	0	9.46985e-12	9.36	0	3.21087e-12
11.725	0	8.87215e-13	11.725	0	-7.2596e-12	11.725	0	3.21265e-12	9.38	0	-1.7949e-12
11.75	0	-4.74427e-12	11.75	0	-3.76677e-13	11.75	0	-4.92171e-12	9.4	0	-3.67205e-12
11.775	0	4.01582e-12	11.775	0	2.49042e-13	11.775	0	4.46409e-12	9.42	0	8.2266e-14
11.8	0	7.77014e-12	11.8	0	1.50048e-12	11.8	0	-3.04455e-12	9.44	0	4.46231e-12
11.825	0	4.01582e-12	11.825	0	8.74763e-13	11.825	0	-1.16739e-12	9.46	0	-1.7949e-12
11.85	0	-3.64225e-13	11.85	0	-7.2596e-12	11.85	0	-5.41669e-13	9.48	0	-4.29778e-12
11.875	0	4.01582e-12	11.875	0	2.75192e-12	11.875	0	-6.17315e-12	9.5	0	-5.54922e-12
11.9	0	3.3901e-12	11.9	0	-7.88532e-12	11.9	0	-3.67027e-12	9.52	0	-2.42061e-12
11.925	0	-3.64225e-13	11.925	0	-6.63388e-12	11.925	0	-3.67027e-12	9.54	0	-1.16917e-12
11.95	0	2.61495e-13	11.95	0	-2.87956e-12	11.95	0	7.09771e-13	9.56	0	-3.67205e-12
11.975	0	-3.64225e-13	11.975	0	-4.131e-12	11.975	0	6.96697e-12	9.58	0	1.33371e-12
12	0	-3.49283e-12	12	0	5.2548e-12	12	0	3.83837e-12	9.6	0	-8.67782e-12
12.025	0	-2.86711e-12	12.025	0	-1.0024e-12	12.025	0	-5.54743e-12	9.62	0	-1.61865e-11
12.05	0	7.77014e-12	12.05	0	-1.16396e-11	12.05	0	4.46409e-12	9.64	0	-6.17494e-12
12.075	0	-9.75003e-12	12.075	0	-3.50528e-12	12.075	0	7.59269e-12	9.66	0	4.46231e-12
12.1	0	8.39586e-12	12.1	0	-7.88532e-12	12.1	0	-3.04455e-12	9.68	0	-8.67782e-12
12.125	0	8.39586e-12	12.125	0	7.13196e-12	12.125	0	6.34125e-12	9.7	0	-6.80066e-12
12.15	0	1.51294e-12	12.15	0	-2.87956e-12	12.15	0	-5.41669e-13	9.72	0	8.2266e-14
12.175	0	-1.10015e-11	12.175	0	-6.63388e-12	12.175	0	-5.41669e-13	9.74	0	-1.7949e-12
12.2	0	1.51294e-12	12.2	0	-4.131e-12	12.2	0	7.59269e-12	9.76	0	1.33371e-12
12.225	0	7.77014e-12	12.225	0	-3.50528e-12	12.225	0	7.59269e-12	9.78	0	5.08803e-12
12.25	0	-2.24139e-12	12.25	0	-3.76677e-13	12.25	0	1.96121e-12	9.8	0	-5.43456e-13
12.275	0	2.13866e-12	12.275	0	-4.75672e-12	12.275	0	8.84414e-12	9.82	0	7.07988e-13
12.3	0	-4.74427e-12	12.3	0	-4.131e-12	12.3	0	-1.05532e-11	9.84	0	1.95943e-12
12.325	0	9.02158e-12	12.325	0	2.49042e-13	12.325	0	-2.41883e-12	9.86	0	2.58515e-12
12.35	0	4.64154e-12	12.35	0	1.50048e-12	12.35	0	1.33549e-12	9.88	0	-1.16917e-12
12.375	0	-5.36999e-12	12.375	0	6.50624e-12	12.375	0	8.84414e-12	9.9	0	-4.92349e-12
12.4	0	1.51294e-12	12.4	0	8.38341e-12	12.4	0	-1.16739e-12	9.92	0	-1.24321e-11
12.425	0	-1.61567e-12	12.425	0	-3.50528e-12	12.425	0	9.46985e-12	9.94	0	-2.42061e-12
12.45	0	7.77014e-12	12.45	0	-2.25384e-12	12.45	0	8.21841e-12	9.96	0	5.71375e-12
12.475	0	1.08987e-11	12.475	0	2.75192e-12	12.475	0	-5.41669e-13	9.98	0	-5.43456e-13
12.5	0	8.87215e-13	12.5	0	-3.50528e-12	12.5	0	-1.16739e-12	10	0	-4.92349e-12
12.525	0	9.6473e-12	12.525	0	-1.22654e-11	12.525	0	-5.41669e-13	10.02	0	-4.29778e-12
12.55	0	2.61495e-13	12.55	0	9.63485e-12	12.55	0	3.21265e-12	10.04	0	-1.7949e-12
12.575	0	-1.61567e-12	12.575	0	1.52663e-11	12.575	0	6.34125e-12	10.06	0	7.07988e-13
12.6	0	-6.62143e-12	12.6	0	5.2548e-12	12.6	0	1.07213e-11	10.08	0	-1.7949e-12
12.625	0	-5.36999e-12	12.625	0	2.75192e-12	12.625	0	4.46409e-12	10.1	0	-1.7949e-12
12.65	0	1.51294e-12	12.65	0	-1.41425e-11	12.65	0	-1.79311e-12	10.12	0	6.33947e-12
12.675	0	6.5187e-12	12.675	0	-1.62812e-12	12.675	0	3.21265e-12	10.14	0	2.58515e-12
12.7	0	8.87215e-13	12.7	0	-2.87956e-12	12.7	0	-3.67027e-12	10.16	0	6.33947e-12
12.725	0	8.39586e-12	12.725	0	2.75192e-12	12.725	0	8.84414e-12	10.18	0	4.46231e-12
12.75	0	2.76438e-12	12.75	0	7.13196e-12	12.75	0	-3.67027e-12	10.2	0	-9.30354e-12
12.775	0	-1.61567e-12	12.775	0	-3.50528e-12	12.775	0	1.19727e-11	10.22	0	-3.04634e-12
12.8	0	-5.99571e-12	12.8	0	-6.00816e-12	12.8	0	9.46985e-12	10.24	0	-5.43456e-13
12.825	0	-4.74427e-12	12.825	0	-2.87956e-12	12.825	0	-6.17315e-12	10.26	0	-3.04634e-12
12.85	0	7.14442e-12	12.85	0	4.00336e-12	12.85	0	2.58693e-12	10.28	0	5.08803e-12
12.875	0	-2.24139e-12	12.875	0	6.50624e-12	12.875	0	7.09771e-13	10.3	0	6.96519e-12
12.9	0	3.3901e-12	12.9	0	-4.75672e-12	12.9	0	1.96121e-12	10.32	0	-7.42638e-12
12.925	0	-3.64225e-13	12.925	0	-2.87956e-12	12.925	0	-5.41669e-13	10.34	0	1.95943e-12
12.95	0	2.61495e-13	12.95	0	-6.00816e-12	12.95	0	-5.41669e-13	10.36	0	9.46807e-12
12.975	0	-6.62143e-12	12.975	0	2.1262e-12	12.975	0	5.71553e-12	10.38	0	3.21087e-12
13	0	-1.41301e-11	13	0	1.52663e-11	13	0	-4.29599e-12	10.4	0	8.2266e-14
13.025	0	2.13866e-12	13.025	0	-1.0024e-12	13.025	0	1.96121e-12	10.42	0	2.58515e-12
13.05	0	1.27759e-11	13.05	0	-3.50528e-12	13.05	0	5.71553e-12	10.44	0	-1.7949e-12
13.075	0	1.46531e-11	13.075	0	2.1262e-12	13.075	0	-5.41669e-13	10.46	0	1.33371e-12
13.1	0	5.26726e-12	13.1	0	-4.75672e-12	13.1	0	9.46985e-12	10.48	0	2.58515e-12
13.125	0	-5.36999e-12	13.125	0	2.49042e-13	13.125	0	6.34125e-12	10.5	0	-1.30579e-11
13.15	0	9.6473e-12	13.15	0	9.63485e-12	13.15	0	6.34125e-12	10.52	0	-9.92926e-12
13.175	0	2.61495e-13	13.175	0	5.2548e-12	13.175	0	-5.54743e-12	10.54	0	7.07988e-13
13.2	0	2.76438e-12	13.2	0	1.65178e-11	13.2	0	-3.04455e-12	10.56	0	5.08803e-12
13.225	0	3.3901e-12	13.225	0	-1.10139e-11	13.225	0	1.19727e-11	10.58	0	-1.16917e-12
13.25	0	-5.36999e-12	13.25	0	-9.76248e-12	13.25	0	4.46409e-12	10.6	0	8.2266e-14
13.275	0	5.89298e-12	13.275	0	-1.62812e-12	13.275	0	8.21841e-12	10.62	0	-3.67205e-12
13.3	0	1.08987e-11	13.3	0	3.37764e-12	13.3	0	9.46985e-12	10.64	0	-1.55607e-11
13.325	0	-7.24715e-12	13.325	0	5.88052e-12	13.325	0	8.21841e-12	10.66	0	-1.7949e-12
13.35	0	2.61495e-13	13.35	0	8.74763e-13	13.35	0	2.58693e-12	10.68	0	7.07988e-13
13.375	0	8.39586e-12	13.375	0	2.1262e-12	13.375	0	-6.17315e-12	10.7	0	-5.54922e-12
13.4	0	9.6473e-12	13.4	0	-4.75672e-12	13.4	0	1.96121e-12	10.72	0	-4.29778e-12
13.425	0	-6.62143e-12	13.425	0	-8.51104e-12	13.425	0	-5.41669e-13	10.74	0	1.38481e-11
13.45	0	-4.74427e-12	13.45	0	4.62908e-12	13.45	0	-3.67027e-12	10.76	0	-4.92349e-12
13.475	0	2.13866e-12	13.475	0	-2.87956e-12	13.475	0	8.84414e-12	10.78	0	-1.24321e-11
13.5	0	5.89298e-12	13.5	0	-6.63388e-12	13.5	0	-6.79887e-12	10.8	0	-6.17494e-12
13.525	0	2.61495e-13	13.525	0	-7.88532e-12	13.525	0	2.58693e-12	10.82	0	-8.67782e-12
13.55	0	-4.11855e-12	13.55	0	8.38341e-12	13.55	0	7.59269e-12	10.84	0	-2.42061e-12
13.575	0	1.34016e-11	13.575	0	4.62908e-12	13.575	0	-1.79311e-12	10.86	0	7.07988e-13
13.6	0	6.5187e-12	13.6	0	-6.00816e-12	13.6	0	5.08981e-12	10.88	0	-1.36836e-11
13.625	0	-4.11855e-12	13.625	0	-3.50528e-12	13.625	0	1.33549e-12	10.9	0	-7.42638e-12
13.65	0	8.87215e-13	13.65	0	-2.87956e-12	13.65	0	5.08981e-12	10.92	0	-3.04634e-12
13.675	0	-8.49859e-12	13.675	0	-2.87956e-12	13.675	0	-1.5559e-11	10.94	0	-9.30354e-12
13.7	0	7.77014e-12	13.7	0	4.62908e-12	13.7	0	8.40527e-14	10.96	0	-3.04634e-12
13.725	0	1.40273e-11	13.725	0	-1.62812e-12	13.725	0	-1.79311e-12	10.98	0	3.21087e-12
13.75	0	5.26726e-12	13.75	0	2.75192e-12	13.75	0	8.40527e-14	11	0	-5.54922e-12
13.775	0	9.02158e-12	13.775	0	9.00912e-12	13.775	0	1.44756e-11	11.02	0	-2.42061e-12
13.8	0	-4.74427e-12	13.8	0	-8.51104e-12	13.8	0	5.08981e-12	11.04	0	5.71375e-12
13.825	0	8.39586e-12	13.825	0	5.2548e-12	13.825	0	1.25985e-11	11.06	0	6.96519e-12
13.85	0	4.01582e-12	13.85	0	6.50624e-12	13.85	0	3.21265e-12	11.08	0	-1.7949e-12
13.875	0	4.64154e-12	13.875	0	-1.0024e-12	13.875	0	-1.79311e-12	11.1	0	-5.54922e-12
13.9	0	-4.74427e-12	13.9	0	-3.76677e-13	13.9	0	6.96697e-12	11.12	0	5.08803e-12
13.925	0	8.39586e-12	13.925	0	-5.38244e-12	13.925	0	6.96697e-12	11.14	0	2.58515e-12
13.95	0	2.61495e-13	13.95	0	6.50624e-12	13.95	0	2.58693e-12	11.16	0	1.95943e-12
13.975	0	8.87215e-13	13.975	0	-3.76677e-13	13.975	0	8.40527e-14	11.18	0	-5.43456e-13
14	0	1.51294e-12	14	0	2.1262e-12	14	0	5.71553e-12	11.2	0	-5.43456e-13
14.025	0	8.39586e-12	14.025	0	-4.75672e-12	14.025	0	4.46409e-12	11.22	0	1.33371e-12
14.05	0	8.87215e-13	14.05	0	-7.2596e-12	14.05	0	9.46985e-12	11.24	0	-1.7949e-12
14.075	0	-2.24139e-12	14.075	0	-3.76677e-13	14.075	0	-1.79311e-12	11.26	0	5.08803e-12
14.1	0	2.13866e-12	14.1	0	-7.2596e-12	14.1	0	-3.04455e-12	11.28	0	1.25967e-11
14.125	0	9.6473e-12	14.125	0	6.50624e-12	14.125	0	-5.54743e-12	11.3	0	-8.67782e-12
14.15	0	-4.11855e-12	14.15	0	-3.76677e-13	14.15	0	-6.79887e-12	11.32	0	-4.29778e-12
14.175	0	1.15245e-11	14.175	0	-1.62812e-12	14.175	0	-5.41669e-13	11.34	0	5.08803e-12
14.2	0	-3.49283e-12	14.2	0	5.88052e-12	14.2	0	1.07213e-11	11.36	0	-2.42061e-12
14.225	0	-4.11855e-12	14.225	0	-4.131e-12	14.225	0	5.71553e-12	11.38	0	-6.17494e-12
14.25	0	9.02158e-12	14.25	0	4.00336e-12	14.25	0	1.33549e-12	11.4	0	-4.29778e-12
14.275	0	-9.89945e-13	14.275	0	-4.131e-12	14.275	0	1.19727e-11	11.42	0	-3.67205e-12
14.3	0	-9.12431e-12	14.3	0	-4.75672e-12	14.3	0	-2.41883e-12	11.44	0	3.21087e-12
14.325	0	-3.64225e-13	14.325	0	-8.51104e-12	14.325	0	3.83837e-12	11.46	0	-4.92349e-12
14.35	0	5.89298e-12	14.35	0	5.2548e-12	14.35	0	-1.79311e-12	11.48	0	-9.92926e-12
14.375	0	8.39586e-12	14.375	0	1.33892e-11	14.375	0	-5.41669e-13	11.5	0	-1.7949e-12
14.4	0	2.76438e-12	14.4	0	-1.0024e-12	14.4	0	6.34125e-12	11.52	0	8.84235e-12
14.425	0	5.89298e-12	14.425	0	-6.63388e-12	14.425	0	8.40527e-14	11.54	0	9.46807e-12
14.45	0	3.3901e-12	14.45	0	-1.03882e-11	14.45	0	9.46985e-12	11.56	0	2.58515e-12
14.475	0	4.01582e-12	14.475	0	-1.28911e-11	14.475	0	8.40527e-14	11.58	0	5.71375e-12
14.5	0	8.87215e-13	14.5	0	1.50048e-12	14.5	0	1.33549e-12	11.6	0	-2.42061e-12
14.525	0	-1.61567e-12	14.525	0	-1.0024e-12	14.525	0	5.71553e-12	11.62	0	-4.92349e-12
14.55	0	2.76438e-12	14.55	0	4.00336e-12	14.55	0	-4.92171e-12	11.64	0	3.21087e-12
14.575	0	4.64154e-12	14.575	0	2.1262e-12	14.575	0	-1.05532e-11	11.66	0	5.71375e-12
14.6	0	-5.99571e-12	14.6	0	-1.22654e-11	14.6	0	-2.41883e-12	11.68	0	-4.29778e-12
14.625	0	9.02158e-12	14.625	0	-7.88532e-12	14.625	0	-2.41883e-12	11.7	0	3.21087e-12
14.65	0	6.5187e-12	14.65	0	-7.88532e-12	14.65	0	1.33549e-12	11.72	0	3.83659e-12
14.675	0	-7.24715e-12	14.675	0	-3.76677e-13	14.675	0	3.21265e-12	11.74	0	-8.0521e-12
14.7	0	-6.62143e-12	14.7	0	-2.87956e-12	14.7	0	2.58693e-12	11.76	0	-9.92926e-12
14.725	0	1.0273e-11	14.725	0	-1.03882e-11	14.725	0	9.46985e-12	11.78	0	1.95943e-12
14.75	0	-5.36999e-12	14.75	0	4.62908e-12	14.75	0	5.71553e-12	11.8	0	-2.42061e-12
14.775	0	6.5187e-12	14.775	0	1.90206e-11	14.775	0	8.40527e-14	11.82	0	-5.43456e-13
14.8	0	4.01582e-12	14.8	0	-1.62812e-12	14.8	0	-4.29599e-12	11.84	0	-1.7949e-12
14.825	0	-7.87287e-12	14.825	0	4.00336e-12	14.825	0	-1.43075e-11	11.86	0	-8.0521e-12
14.85	0	-3.49283e-12	14.85	0	-3.76677e-13	14.85	0	7.09771e-13	11.88	0	-3.67205e-12
14.875	0	8.87215e-13	14.875	0	-6.00816e-12	14.875	0	3.21265e-12	11.9	0	-5.54922e-12
14.9	0	4.64154e-12	14.9	0	2.49042e-13	14.9	0	7.09771e-13	11.92	0	-3.04634e-12
14.925	0	5.89298e-12	14.925	0	-1.22654e-11	14.925	0	-1.79311e-12	11.94	0	-5.43456e-13
14.95	0	-2.86711e-12	14.95	0	-5.38244e-12	14.95	0	5.08981e-12	11.96	0	-3.04634e-12
14.975	0	3.3901e-12	14.975	0	2.75192e-12	14.975	0	1.96121e-12	11.98	0	-3.04634e-12
15	0	-5.36999e-12	15	0	-1.62812e-12	15	0	-1.30561e-11	12	0	-2.42061e-12
15.025	0	2.76438e-12	15.025	0	7.75768e-12	15.025	0	5.08981e-12	12.02	0	-5.43456e-13
15.05	0	1.51294e-12	15.05	0	2.1262e-12	15.05	0	4.46409e-12	12.04	0	-4.29778e-12
15.075	0	2.13866e-12	15.075	0	-2.87956e-12	15.075	0	-1.79311e-12	12.06	0	-1.18064e-11
15.1	0	-3.49283e-12	15.1	0	-6.63388e-12	15.1	0	-3.67027e-12	12.08	0	-6.17494e-12
15.125	0	-3.49283e-12	15.125	0	3.37764e-12	15.125	0	1.00956e-11	12.1	0	8.21663e-12
15.15	0	-4.11855e-12	15.15	0	2.1262e-12	15.15	0	7.09771e-13	12.12	0	1.00938e-11
15.175	0	-4.11855e-12	15.175	0	-3.76677e-13	15.175	0	-3.04455e-12	12.14	0	8.2266e-14
15.2	0	5.89298e-12	15.2	0	5.2548e-12	15.2	0	5.71553e-12	12.16	0	-3.04634e-12
15.225	0	-2.24139e-12	15.225	0	1.50048e-12	15.225	0	-2.41883e-12	12.18	0	-5.43456e-13
15.25	0	-5.36999e-12	15.25	0	-7.88532e-12	15.25	0	-3.04455e-12	12.2	0	1.33371e-12
15.275	0	1.51294e-12	15.275	0	-3.76677e-13	15.275	0	-4.29599e-12	12.22	0	-3.67205e-12
15.3	0	5.26726e-12	15.3	0	-1.5394e-11	15.3	0	8.21841e-12	12.24	0	-3.67205e-12
15.325	0	6.5187e-12	15.325	0	-3.76677e-13	15.325	0	-1.79311e-12	12.26	0	-6.17494e-12
15.35	0	-1.61567e-12	15.35	0	3.37764e-12	15.35	0	2.58693e-12	12.28	0	-1.0555e-11
15.375	0	5.89298e-12	15.375	0	-3.76677e-13	15.375	0	7.09771e-13	12.3	0	-7.42638e-12
15.4	0	8.39586e-12	15.4	0	2.49042e-13	15.4	0	-1.79311e-12	12.32	0	-2.42061e-12
15.425	0	2.61495e-13	15.425	0	2.1262e-12	15.425	0	-2.41883e-12	12.34	0	-1.16917e-12
15.45	0	-9.12431e-12	15.45	0	-2.25384e-12	15.45	0	-3.67027e-12	12.36	0	5.08803e-12
15.475	0	8.87215e-13	15.475	0	1.21377e-11	15.475	0	1.00956e-11	12.38	0	8.21663e-12
15.5	0	3.3901e-12	15.5	0	-3.50528e-12	15.5	0	1.19727e-11	12.4	0	5.71375e-12
15.525	0	1.08987e-11	15.525	0	-2.87956e-12	15.525	0	5.08981e-12	12.42	0	-5.43456e-13
15.55	0	1.27759e-11	15.55	0	-1.62812e-12	15.55	0	5.08981e-12	12.44	0	-6.17494e-12
15.575	0	-1.61567e-12	15.575	0	5.2548e-12	15.575	0	-5.54743e-12	12.46	0	-1.16917e-12
15.6	0	-1.61567e-12	15.6	0	-4.75672e-12	15.6	0	6.34125e-12	12.48	0	8.2266e-14
15.625	0	4.01582e-12	15.625	0	-2.25384e-12	15.625	0	-3.67027e-12	12.5	0	3.21087e-12
15.65	0	-3.64225e-13	15.65	0	3.37764e-12	15.65	0	3.83837e-12	12.52	0	-1.7949e-12
15.675	0	-9.89945e-13	15.675	0	-2.87956e-12	15.675	0	9.46985e-12	12.54	0	-5.43456e-13
15.7	0	-3.49283e-12	15.7	0	-4.131e-12	15.7	0	-5.41669e-13	12.56	0	-3.04634e-12
15.725	0	-1.61567e-12	15.725	0	-1.16396e-11	15.725	0	1.57271e-11	12.58	0	-4.29778e-12
15.75	0	-2.86711e-12	15.75	0	-9.76248e-12	15.75	0	2.58693e-12	12.6	0	-6.17494e-12
15.775	0	2.61495e-13	15.775	0	5.2548e-12	15.775	0	-2.41883e-12	12.62	0	8.2266e-14
15.8	0	2.61495e-13	15.8	0	-4.131e-12	15.8	0	3.21265e-12	12.64	0	9.46807e-12
15.825	0	1.08987e-11	15.825	0	7.13196e-12	15.825	0	8.40527e-14	12.66	0	6.33947e-12
15.85	0	1.40273e-11	15.85	0	-1.16396e-11	15.85	0	5.08981e-12	12.68	0	2.58515e-12
15.875	0	-9.75003e-12	15.875	0	1.50048e-12	15.875	0	2.58693e-12	12.7	0	-1.16917e-12
15.9	0	-4.11855e-12	15.9	0	4.00336e-12	15.9	0	-2.41883e-12	12.72	0	-6.17494e-12
15.925	0	3.3901e-12	15.925	0	-1.16396e-11	15.925	0	5.71553e-12	12.74	0	-9.92926e-12
15.95	0	2.76438e-12	15.95	0	-3.50528e-12	15.95	0	-4.92171e-12	12.76	0	-9.92926e-12
15.975	0	1.51294e-12	15.975	0	-8.51104e-12	15.975	0	7.09771e-13	12.78	0	1.95943e-12
16	0	-5.36999e-12	16	0	4.00336e-12	16	0	5.08981e-12	12.8	0	-6.17494e-12
16.025	0	-3.64225e-13	16.025	0	-1.0024e-12	16.025	0	8.40527e-14	12.82	0	-8.0521e-12
16.05	0	-9.89945e-13	16.05	0	-7.88532e-12	16.05	0	5.08981e-12	12.84	0	-2.42061e-12
16.075	0	2.61495e-13	16.075	0	-3.76677e-13	16.075	0	-4.92171e-12	12.86	0	-5.54922e-12
16.1	0	1.21502e-11	16.1	0	1.50048e-12	16.1	0	8.40527e-14	12.88	0	4.46231e-12
16.125	0	3.3901e-12	16.125	0	-1.0024e-12	16.125	0	-1.79311e-12	12.9	0	-5.43456e-13
16.15	0	-2.24139e-12	16.15	0	4.62908e-12	16.15	0	7.59269e-12	12.92	0	-6.80066e-12
16.175	0	-2.86711e-12	16.175	0	-4.131e-12	16.175	0	8.84414e-12	12.94	0	-4.92349e-12
16.2	0	9.02158e-12	16.2	0	4.62908e-12	16.2	0	-6.17315e-12	12.96	0	7.07988e-13
16.225	0	-1.41301e-11	16.225	0	-1.0024e-12	16.225	0	9.46985e-12	12.98	0	3.21087e-12
16.25	0	1.51294e-12	16.25	0	-1.62812e-12	16.25	0	6.34125e-12	13	0	-6.80066e-12
16.275	0	4.64154e-12	16.275	0	-8.51104e-12	16.275	0	1.96121e-12	13.02	0	3.21087e-12
16.3	0	-7.87287e-12	16.3	0	-5.38244e-12	16.3	0	5.71553e-12	13.04	0	2.58515e-12
16.325	0	-2.24139e-12	16.325	0	3.37764e-12	16.325	0	1.96121e-12	13.06	0	-1.24321e-11
16.35	0	-1.61567e-12	16.35	0	5.88052e-12	16.35	0	-3.04455e-12	13.08	0	-4.92349e-12
16.375	0	-1.61567e-12	16.375	0	-1.03882e-11	16.375	0	-1.18046e-11	13.1	0	-1.7949e-12
16.4	0	-4.11855e-12	16.4	0	-8.51104e-12	16.4	0	3.21265e-12	13.12	0	-4.92349e-12
16.425	0	1.08987e-11	16.425	0	-3.50528e-12	16.425	0	1.00956e-11	13.14	0	1.95943e-12
16.45	0	7.14442e-12	16.45	0	-3.76677e-13	16.45	0	5.71553e-12	13.16	0	-3.67205e-12
16.475	0	-4.74427e-12	16.475	0	-6.00816e-12	16.475	0	8.84414e-12	13.18	0	-1.4935e-11
16.5	0	4.64154e-12	16.5	0	-4.131e-12	16.5	0	5.71553e-12	13.2	0	-1.0555e-11
16.525	0	8.87215e-13	16.525	0	-1.28911e-11	16.525	0	6.96697e-12	13.22	0	-5.43456e-13
16.55	0	1.51294e-12	16.55	0	-9.76248e-12	16.55	0	-1.16739e-12	13.24	0	-1.7949e-12
16.575	0	7.77014e-12	16.575	0	-3.50528e-12	16.575	0	5.08981e-12	13.26	0	-9.30354e-12
16.6	0	-2.24139e-12	16.6	0	8.74763e-13	16.6	0	1.07213e-11	13.28	0	-4.29778e-12
16.625	0	-3.64225e-13	16.625	0	-1.62812e-12	16.625	0	3.21265e-12	13.3	0	8.21663e-12
16.65	0	-9.89945e-13	16.65	0	-6.00816e-12	16.65	0	2.58693e-12	13.32	0	8.2266e-14
16.675	0	-2.24139e-12	16.675	0	-5.38244e-12	16.675	0	-1.79311e-12	13.34	0	-6.17494e-12
16.7	0	2.61495e-13	16.7	0	-2.25384e-12	16.7	0	-1.79311e-12	13.36	0	-6.17494e-12
16.725	0	-9.89945e-13	16.725	0	2.75192e-12	16.725	0	-8.05031e-12	13.38	0	3.21087e-12
16.75	0	-3.49283e-12	16.75	0	-7.88532e-12	16.75	0	2.58693e-12	13.4	0	8.2266e-14
16.775	0	-4.74427e-12	16.775	0	2.49042e-13	16.775	0	7.09771e-13	13.42	0	-4.29778e-12
16.8	0	4.64154e-12	16.8	0	1.52663e-11	16.8	0	1.19727e-11	13.44	0	-1.16917e-12
16.825	0	5.26726e-12	16.825	0	8.38341e-12	16.825	0	6.96697e-12	13.46	0	-6.80066e-12
16.85	0	-4.11855e-12	16.85	0	4.00336e-12	16.85	0	1.96121e-12	13.48	0	-1.80636e-11
16.875	0	3.3901e-12	16.875	0	5.2548e-12	16.875	0	6.34125e-12	13.5	0	-5.54922e-12
16.9	0	-9.89945e-13	16.9	0	-5.38244e-12	16.9	0	5.08981e-12	13.52	0	8.2266e-14
16.925	0	2.61495e-13	16.925	0	-6.63388e-12	16.925	0	-2.41883e-12	13.54	0	3.83659e-12
16.95	0	8.87215e-13	16.95	0	-5.38244e-12	16.95	0	2.58693e-12	13.56	0	8.2266e-14
16.975	0	-5.36999e-12	16.975	0	-1.0024e-12	16.975	0	8.40527e-14	13.58	0	-2.42061e-12
17	0	-1.61567e-12	17	0	-2.87956e-12	17	0	5.08981e-12	13.6	0	7.59091e-12
17.025	0	2.61495e-13	17.025	0	-2.25384e-12	17.025	0	6.96697e-12	13.62	0	9.46807e-12
17.05	0	-4.74427e-12	17.05	0	1.33892e-11	17.05	0	-5.54743e-12	13.64	0	1.33371e-12
17.075	0	2.76438e-12	17.075	0	1.50048e-12	17.075	0	-1.16739e-12	13.66	0	-1.24321e-11
17.1	0	-4.11855e-12	17.1	0	-4.131e-12	17.1	0	1.96121e-12	13.68	0	-4.29778e-12
17.125	0	5.26726e-12	17.125	0	-1.62812e-12	17.125	0	-1.79311e-12	13.7	0	6.96519e-12
17.15	0	8.39586e-12	17.15	0	5.2548e-12	17.15	0	1.96121e-12	13.72	0	-5.54922e-12
17.175	0	4.01582e-12	17.175	0	-4.131e-12	17.175	0	2.58693e-12	13.74	0	1.95943e-12
17.2	0	-2.24139e-12	17.2	0	-6.63388e-12	17.2	0	7.59269e-12	13.76	0	1.07195e-11
17.225	0	8.87215e-13	17.225	0	-8.51104e-12	17.225	0	8.84414e-12	13.78	0	-3.67205e-12
17.25	0	2.61495e-13	17.25	0	3.37764e-12	17.25	0	5.71553e-12	13.8	0	-6.17494e-12
17.275	0	-5.99571e-12	17.275	0	-2.87956e-12	17.275	0	8.40527e-14	13.82	0	-4.92349e-12
17.3	0	8.87215e-13	17.3	0	-2.25384e-12	17.3	0	8.40527e-14	13.84	0	-4.92349e-12
17.325	0	2.76438e-12	17.325	0	1.50048e-12	17.325	0	-6.17315e-12	13.86	0	-9.30354e-12
17.35	0	-4.11855e-12	17.35	0	3.37764e-12	17.35	0	-2.41883e-12	13.88	0	-2.42061e-12
17.375	0	-4.11855e-12	17.375	0	-4.131e-12	17.375	0	-8.05031e-12	13.9	0	-2.42061e-12
17.4	0	-2.24139e-12	17.4	0	2.1262e-12	17.4	0	8.40527e-14	13.92	0	8.2266e-14
17.425	0	1.0273e-11	17.425	0	4.00336e-12	17.425	0	-2.41883e-12	13.94	0	1.95943e-12
17.45	0	5.26726e-12	17.45	0	-3.50528e-12	17.45	0	-2.41883e-12	13.96	0	-3.67205e-12
17.475	0	6.5187e-12	17.475	0	-3.50528e-12	17.475	0	2.58693e-12	13.98	0	-1.18064e-11
17.5	0	-4.11855e-12	17.5	0	2.1262e-12	17.5	0	6.34125e-12	14	0	-8.67782e-12
17.525	0	-9.89945e-13	17.525	0	-3.76677e-13	17.525	0	5.08981e-12	14.02	0	-1.18064e-11
17.55	0	3.3901e-12	17.55	0	-6.63388e-12	17.55	0	1.07213e-11	14.04	0	-1.24321e-11
17.575	0	-3.64225e-13	17.575	0	-2.25384e-12	17.575	0	6.34125e-12	14.06	0	9.46807e-12
17.6	0	2.61495e-13	17.6	0	-1.62812e-12	17.6	0	5.71553e-12	14.08	0	9.46807e-12
17.625	0	4.64154e-12	17.625	0	-2.87956e-12	17.625	0	7.59269e-12	14.1	0	-9.30354e-12
17.65	0	2.76438e-12	17.65	0	-3.50528e-12	17.65	0	5.08981e-12	14.12	0	-4.29778e-12
17.675	0	-2.24139e-12	17.675	0	-1.0024e-12	17.675	0	5.08981e-12	14.14	0	9.46807e-12
17.7	0	-8.49859e-12	17.7	0	-6.00816e-12	17.7	0	-3.04455e-12	14.16	0	-1.7949e-12
17.725	0	8.87215e-13	17.725	0	5.2548e-12	17.725	0	4.46409e-12	14.18	0	-4.29778e-12
17.75	0	8.87215e-13	17.75	0	-4.131e-12	17.75	0	-4.92171e-12	14.2	0	1.00938e-11
17.775	0	-6.62143e-12	17.775	0	-7.2596e-12	17.775	0	3.21265e-12	14.22	0	8.2266e-14
17.8	0	-4.11855e-12	17.8	0	1.50048e-12	17.8	0	8.84414e-12	14.24	0	-8.67782e-12
17.825	0	8.87215e-13	17.825	0	-1.35168e-11	17.825	0	7.59269e-12	14.26	0	-1.16917e-12
17.85	0	5.26726e-12	17.85	0	-1.03882e-11	17.85	0	-6.79887e-12	14.28	0	-4.29778e-12
17.875	0	-5.36999e-12	17.875	0	-6.00816e-12	17.875	0	4.46409e-12	14.3	0	-1.24321e-11
17.9	0	-3.64225e-13	17.9	0	-1.62812e-12	17.9	0	4.46409e-12	14.32	0	-4.29778e-12
17.925	0	5.89298e-12	17.925	0	-1.22654e-11	17.925	0	8.40527e-14	14.34	0	-1.16917e-12
17.95	0	2.61495e-13	17.95	0	-5.38244e-12	17.95	0	6.34125e-12	14.36	0	-8.67782e-12
17.975	0	-1.61567e-12	17.975	0	4.62908e-12	17.975	0	6.34125e-12	14.38	0	-3.67205e-12
18	0	-4.11855e-12	18	0	-8.51104e-12	18	0	-1.79311e-12	14.4	0	-7.42638e-12
18.025	0	-1.16272e-11	18.025	0	-3.76677e-13	18.025	0	5.71553e-12	14.42	0	-6.17494e-12
18.05	0	1.0273e-11	18.05	0	4.00336e-12	18.05	0	5.08981e-12	14.44	0	8.2266e-14
18.075	0	-4.11855e-12	18.075	0	-4.131e-12	18.075	0	7.09771e-13	14.46	0	4.46231e-12
18.1	0	-1.85101e-11	18.1	0	1.02606e-11	18.1	0	-1.16739e-12	14.48	0	-6.17494e-12
18.125	0	8.87215e-13	18.125	0	-3.50528e-12	18.125	0	5.71553e-12	14.5	0	-5.54922e-12
18.15	0	2.76438e-12	18.15	0	-4.131e-12	18.15	0	-1.16739e-12	14.52	0	-3.04634e-12
18.175	0	8.87215e-13	18.175	0	-9.76248e-12	18.175	0	8.21841e-12	14.54	0	-8.0521e-12
18.2	0	-9.89945e-13	18.2	0	-2.22769e-11	18.2	0	2.58693e-12	14.56	0	3.21087e-12
18.225	0	-9.12431e-12	18.225	0	1.1512e-11	18.225	0	-1.79311e-12	14.58	0	6.96519e-12
18.25	0	2.13866e-12	18.25	0	-8.51104e-12	18.25	0	-6.17315e-12	14.6	0	-3.04634e-12
18.275	0	8.39586e-12	18.275	0	8.38341e-12	18.275	0	7.09771e-13	14.62	0	-3.04634e-12
18.3	0	8.87215e-13	18.3	0	6.50624e-12	18.3	0	1.07213e-11	14.64	0	-2.42061e-12
18.325	0	6.5187e-12	18.325	0	-2.25384e-12	18.325	0	6.96697e-12	14.66	0	-3.67205e-12
18.35	0	1.51294e-12	18.35	0	4.00336e-12	18.35	0	1.32242e-11	14.68	0	-4.29778e-12
18.375	0	-1.35043e-11	18.375	0	-2.87956e-12	18.375	0	-1.16739e-12	14.7	0	-7.42638e-12
18.4	0	-1.61567e-12	18.4	0	2.02721e-11	18.4	0	-3.67027e-12	14.72	0	1.33371e-12
18.425	0	-2.24139e-12	18.425	0	1.50048e-12	18.425	0	7.09771e-13	14.74	0	-3.04634e-12
18.45	0	1.15245e-11	18.45	0	-1.35168e-11	18.45	0	-3.04455e-12	14.76	0	-6.80066e-12
18.475	0	8.87215e-13	18.475	0	1.50048e-12	18.475	0	2.58693e-12	14.78	0	-2.42061e-12
18.5	0	-1.61567e-12	18.5	0	-2.87956e-12	18.5	0	-1.79311e-12	14.8	0	-2.42061e-12
18.525	0	-2.86711e-12	18.525	0	4.00336e-12	18.525	0	-4.29599e-12	14.82	0	8.2266e-14
18.55	0	-6.62143e-12	18.55	0	-1.0024e-12	18.55	0	-5.54743e-12	14.84	0	-9.30354e-12
18.575	0	-3.49283e-12	18.575	0	-1.16396e-11	18.575	0	-9.30175e-12	14.86	0	-8.0521e-12
18.6	0	-3.49283e-12	18.6	0	9.00912e-12	18.6	0	8.40527e-14	14.88	0	7.07988e-13
18.625	0	2.13866e-12	18.625	0	-6.63388e-12	18.625	0	5.08981e-12	14.9	0	8.2266e-14
18.65	0	-4.74427e-12	18.65	0	3.37764e-12	18.65	0	4.46409e-12	14.92	0	-2.30694e-11
18.675	0	-1.61567e-12	18.675	0	5.88052e-12	18.675	0	6.34125e-12	14.94	0	-1.18064e-11
18.7	0	1.51294e-12	18.7	0	-4.75672e-12	18.7	0	-1.79311e-12	14.96	0	9.46807e-12
18.725	0	1.51294e-12	18.725	0	2.75192e-12	18.725	0	7.09771e-13	14.98	0	1.33371e-12
18.75	0	-1.61567e-12	18.75	0	-7.2596e-12	18.75	0	-1.79311e-12	15	0	8.2266e-14
18.775	0	-3.64225e-13	18.775	0	9.63485e-12	18.775	0	1.32242e-11	15.02	0	5.08803e-12
18.8	0	4.64154e-12	18.8	0	-1.62812e-12	18.8	0	9.46985e-12	15.04	0	-5.54922e-12
18.825	0	-5.99571e-12	18.825	0	-6.63388e-12	18.825	0	1.96121e-12	15.06	0	-4.29778e-12
18.85	0	-3.49283e-12	18.85	0	9.00912e-12	18.85	0	8.40527e-14	15.08	0	2.58515e-12
18.875	0	2.61495e-13	18.875	0	-1.0024e-12	18.875	0	4.46409e-12	15.1	0	-3.04634e-12
18.9	0	-5.36999e-12	18.9	0	-1.0024e-12	18.9	0	-5.54743e-12	15.12	0	3.21087e-12
18.925	0	-7.24715e-12	18.925	0	7.13196e-12	18.925	0	3.21265e-12	15.14	0	4.46231e-12
18.95	0	1.51294e-12	18.95	0	-1.35168e-11	18.95	0	6.96697e-12	15.16	0	-3.04634e-12
18.975	0	4.64154e-12	18.975	0	2.49042e-13	18.975	0	7.59269e-12	15.18	0	-3.67205e-12
19	0	-6.62143e-12	19	0	2.1262e-12	19	0	1.96121e-12	15.2	0	6.96519e-12
19.025	0	5.26726e-12	19.025	0	-8.51104e-12	19.025	0	6.96697e-12	15.22	0	-5.43456e-13
19.05	0	1.08987e-11	19.05	0	-2.25384e-12	19.05	0	1.33549e-12	15.24	0	-1.43093e-11
19.075	0	-8.49859e-12	19.075	0	-9.76248e-12	19.075	0	6.96697e-12	15.26	0	-9.30354e-12
19.1	0	7.14442e-12	19.1	0	-7.88532e-12	19.1	0	3.21265e-12	15.28	0	-3.67205e-12
19.125	0	-9.89945e-13	19.125	0	-4.131e-12	19.125	0	3.83837e-12	15.3	0	-9.30354e-12
19.15	0	-5.36999e-12	19.15	0	-2.25384e-12	19.15	0	2.58693e-12	15.32	0	-6.17494e-12
19.175	0	2.13866e-12	19.175	0	2.49042e-13	19.175	0	5.08981e-12	15.34	0	-1.16917e-12
19.2	0	-5.99571e-12	19.2	0	-4.75672e-12	19.2	0	-1.79311e-12	15.36	0	8.2266e-14
19.225	0	8.87215e-13	19.225	0	1.40149e-11	19.225	0	7.09771e-13	15.38	0	3.83659e-12
19.25	0	-5.36999e-12	19.25	0	1.50048e-12	19.25	0	1.96121e-12	15.4	0	-2.42061e-12
19.275	0	-3.64225e-13	19.275	0	-3.76677e-13	19.275	0	4.46409e-12	15.42	0	-1.61865e-11
19.3	0	6.5187e-12	19.3	0	-1.35168e-11	19.3	0	6.34125e-12	15.44	0	-5.54922e-12
19.325	0	1.51294e-12	19.325	0	-4.131e-12	19.325	0	1.00956e-11	15.46	0	1.33371e-12
19.35	0	-3.64225e-13	19.35	0	-1.62812e-12	19.35	0	-3.04455e-12	15.48	0	-9.30354e-12
19.375	0	4.01582e-12	19.375	0	8.74763e-13	19.375	0	-1.11789e-11	15.5	0	-8.67782e-12
19.4	0	1.51294e-12	19.4	0	-2.25384e-12	19.4	0	9.46985e-12	15.52	0	-4.92349e-12
19.425	0	-4.11855e-12	19.425	0	-6.00816e-12	19.425	0	9.46985e-12	15.54	0	-1.55607e-11
19.45	0	-4.74427e-12	19.45	0	2.75192e-12	19.45	0	2.58693e-12	15.56	0	-1.0555e-11
19.475	0	-2.24139e-12	19.475	0	-3.76677e-13	19.475	0	2.58693e-12	15.58	0	8.2266e-14
19.5	0	-8.49859e-12	19.5	0	2.49042e-13	19.5	0	1.44756e-11	15.6	0	7.07988e-13
19.525	0	-9.89945e-13	19.525	0	-1.62812e-12	19.525	0	1.25985e-11	15.62	0	-1.4935e-11
19.55	0	2.13866e-12	19.55	0	-1.10139e-11	19.55	0	8.21841e-12	15.64	0	-5.54922e-12
19.575	0	-9.89945e-13	19.575	0	-1.62812e-12	19.575	0	-6.17315e-12	15.66	0	-4.92349e-12
19.6	0	3.3901e-12	19.6	0	-1.62812e-12	19.6	0	-3.67027e-12	15.68	0	-7.42638e-12
19.625	0	5.26726e-12	19.625	0	-4.75672e-12	19.625	0	7.09771e-13	15.7	0	1.33371e-12
19.65	0	-5.36999e-12	19.65	0	-1.72711e-11	19.65	0	-3.67027e-12	15.72	0	-4.92349e-12
19.675	0	8.39586e-12	19.675	0	-2.87956e-12	19.675	0	-3.67027e-12	15.74	0	-7.42638e-12
19.7	0	-1.10015e-11	19.7	0	8.38341e-12	19.7	0	6.96697e-12	15.76	0	2.58515e-12
19.725	0	-6.62143e-12	19.725	0	7.75768e-12	19.725	0	2.58693e-12	15.78	0	3.21087e-12
19.75	0	7.77014e-12	19.75	0	5.2548e-12	19.75	0	1.32242e-11	15.8	0	-4.29778e-12
19.775	0	8.87215e-13	19.775	0	-9.76248e-12	19.775	0	-5.41669e-13	15.82	0	-4.92349e-12
19.8	0	1.34016e-11	19.8	0	-7.88532e-12	19.8	0	3.21265e-12	15.84	0	-6.17494e-12
19.825	0	-1.10015e-11	19.825	0	1.50048e-12	19.825	0	5.08981e-12	15.86	0	-5.54922e-12
19.85	0	5.89298e-12	19.85	0	-5.38244e-12	19.85	0	-5.54743e-12	15.88	0	-6.80066e-12
19.875	0	8.87215e-13	19.875	0	-3.50528e-12	19.875	0	-1.24304e-11	15.9	0	-9.92926e-12
19.9	0	2.61495e-13	19.9	0	-2.25384e-12	19.9	0	-4.29599e-12	15.92	0	-8.0521e-12
19.925	0	-4.11855e-12	19.925	0	-3.50528e-12	19.925	0	4.46409e-12	15.94	0	-4.92349e-12
19.95	0	-7.24715e-12	19.95	0	5.2548e-12	19.95	0	8.40527e-14	15.96	0	-6.80066e-12
19.975	0	-2.86711e-12	19.975	0	-1.0024e-12	19.975	0	1.96121e-12	15.98	0	-1.24321e-11
20	0	9.6473e-12	20	0	-4.131e-12	20	0	-5.41669e-13	16	0	-8.0521e-12
20.025	0	-5.99571e-12	20.025	0	1.50048e-12	20.025	0	3.21265e-12	16.02	0	-6.80066e-12
20.05	0	-3.49283e-12	20.05	0	4.00336e-12	20.05	0	1.00956e-11	16.04	0	-7.42638e-12
20.075	0	3.3901e-12	20.075	0	2.75192e-12	20.075	0	-1.16739e-12	16.06	0	2.58515e-12
20.1	0	-3.64225e-13	20.1	0	-6.00816e-12	20.1	0	-1.79311e-12	16.08	0	3.83659e-12
20.125	0	4.01582e-12	20.125	0	-1.0024e-12	20.125	0	4.46409e-12	16.1	0	-5.43456e-13
20.15	0	-7.87287e-12	20.15	0	-4.131e-12	20.15	0	-1.16739e-12	16.12	0	-6.80066e-12
20.175	0	2.76438e-12	20.175	0	-6.00816e-12	20.175	0	-6.17315e-12	16.14	0	-1.43093e-11
20.2	0	8.39586e-12	20.2	0	6.50624e-12	20.2	0	1.51013e-11	16.16	0	-1.0555e-11
20.225	0	-5.99571e-12	20.225	0	-3.76677e-13	20.225	0	-1.79311e-12	16.18	0	1.95943e-12
20.25	0	1.08987e-11	20.25	0	-2.25384e-12	20.25	0	1.96121e-12	16.2	0	-6.80066e-12
20.275	0	-9.89945e-13	20.275	0	-2.87956e-12	20.275	0	-6.79887e-12	16.22	0	-9.92926e-12
20.3	0	-3.49283e-12	20.3	0	7.75768e-12	20.3	0	-1.16739e-12	16.24	0	-1.24321e-11
20.325	0	-3.64225e-13	20.325	0	1.50048e-12	20.325	0	9.46985e-12	16.26	0	-1.18064e-11
20.35	0	-9.75003e-12	20.35	0	-2.25384e-12	20.35	0	7.09771e-13	16.28	0	-2.42061e-12
20.375	0	8.87215e-13	20.375	0	5.2548e-12	20.375	0	1.44756e-11	16.3	0	-2.42061e-12
20.4	0	-3.49283e-12	20.4	0	1.50048e-12	20.4	0	6.34125e-12	16.32	0	8.2266e-14
20.425	0	-9.89945e-13	20.425	0	-7.88532e-12	20.425	0	-2.41883e-12	16.34	0	-3.04634e-12
20.45	0	-4.11855e-12	20.45	0	8.74763e-13	20.45	0	-2.41883e-12	16.36	0	4.46231e-12
20.475	0	4.01582e-12	20.475	0	-1.28911e-11	20.475	0	3.83837e-12	16.38	0	-1.7949e-12
20.5	0	2.13866e-12	20.5	0	5.2548e-12	20.5	0	1.25985e-11	16.4	0	-5.54922e-12
20.525	0	1.51294e-12	20.525	0	1.40149e-11	20.525	0	1.96121e-12	16.42	0	-5.54922e-12
20.55	0	2.13866e-12	20.55	0	-2.87956e-12	20.55	0	1.96121e-12	16.44	0	-1.16917e-12
20.575	0	-6.62143e-12	20.575	0	2.49042e-13	20.575	0	1.33549e-12	16.46	0	-6.17494e-12
20.6	0	-8.49859e-12	20.6	0	-7.88532e-12	20.6	0	-1.05532e-11	16.48	0	-8.0521e-12
20.625	0	-4.74427e-12	20.625	0	2.75192e-12	20.625	0	4.46409e-12	16.5	0	-1.0555e-11
20.65	0	-9.12431e-12	20.65	0	4.00336e-12	20.65	0	-4.92171e-12	16.52	0	-9.92926e-12
20.675	0	-4.74427e-12	20.675	0	-1.72711e-11	20.675	0	-1.16739e-12	16.54	0	-8.0521e-12
20.7	0	6.5187e-12	20.7	0	-1.0024e-12	20.7	0	-2.41883e-12	16.56	0	-3.04634e-12
20.725	0	2.76438e-12	20.725	0	-1.66454e-11	20.725	0	-1.16739e-12	16.58	0	-4.92349e-12
20.75	0	8.87215e-13	20.75	0	8.74763e-13	20.75	0	1.69785e-11	16.6	0	-2.42061e-12
20.775	0	-5.99571e-12	20.775	0	1.27634e-11	20.775	0	1.38499e-11	16.62	0	-1.24321e-11
20.8	0	-1.35043e-11	20.8	0	3.37764e-12	20.8	0	1.96121e-12	16.64	0	-1.61865e-11
20.825	0	-6.62143e-12	20.825	0	2.75192e-12	20.825	0	-1.79311e-12	16.66	0	-5.54922e-12
20.85	0	-3.64225e-13	20.85	0	-1.03882e-11	20.85	0	-9.30175e-12	16.68	0	-1.7949e-12
20.875	0	8.87215e-13	20.875	0	-4.75672e-12	20.875	0	1.96121e-12	16.7	0	-3.04634e-12
20.9	0	4.01582e-12	20.9	0	3.37764e-12	20.9	0	3.21265e-12	16.72	0	-1.36836e-11
20.925	0	-3.64225e-13	20.925	0	-5.38244e-12	20.925	0	1.44756e-11	16.74	0	-1.55607e-11
20.95	0	5.26726e-12	20.95	0	-3.50528e-12	20.95	0	3.83837e-12	16.76	0	-2.24437e-11
20.975	0	1.08987e-11	20.975	0	-3.76677e-13	20.975	0	-8.67603e-12	16.78	0	-1.11807e-11
21	0	6.5187e-12	21	0	-4.131e-12	21	0	-2.41883e-12	16.8	0	-7.42638e-12
21.025	0	5.89298e-12	21.025	0	4.62908e-12	21.025	0	-1.16739e-12	16.82	0	-1.30579e-11
21.05	0	5.26726e-12	21.05	0	4.00336e-12	21.05	0	8.84414e-12	16.84	0	-1.36836e-11
21.075	0	-7.87287e-12	21.075	0	8.74763e-13	21.075	0	1.19727e-11	16.86	0	-5.54922e-12
21.1	0	2.76438e-12	21.1	0	-9.13676e-12	21.1	0	-3.67027e-12	16.88	0	-3.67205e-12
21.125	0	5.26726e-12	21.125	0	3.37764e-12	21.125	0	6.96697e-12	16.9	0	-9.92926e-12
21.15	0	-1.61567e-12	21.15	0	-1.0024e-12	21.15	0	-4.92171e-12	16.92	0	-8.0521e-12
21.175	0	-8.49859e-12	21.175	0	1.50048e-12	21.175	0	-1.16739e-12	16.94	0	-3.67205e-12
21.2	0	-2.86711e-12	21.2	0	1.50048e-12	21.2	0	5.71553e-12	16.96	0	4.46231e-12
21.225	0	-5.99571e-12	21.225	0	-1.0024e-12	21.225	0	-4.92171e-12	16.98	0	-5.54922e-12
21.25	0	-5.99571e-12	21.25	0	-3.50528e-12	21.25	0	6.34125e-12	17	0	-1.43093e-11
21.275	0	-9.89945e-13	21.275	0	2.75192e-12	21.275	0	1.19727e-11	17.02	0	-3.67205e-12
21.3	0	2.61495e-13	21.3	0	5.88052e-12	21.3	0	8.84414e-12	17.04	0	-3.04634e-12
21.325	0	-4.11855e-12	21.325	0	8.74763e-13	21.325	0	9.46985e-12	17.06	0	-9.30354e-12
21.35	0	-3.64225e-13	21.35	0	-3.50528e-12	21.35	0	-1.79311e-12	17.08	0	-1.4935e-11
21.375	0	7.77014e-12	21.375	0	-1.35168e-11	21.375	0	5.08981e-12	17.1	0	-6.80066e-12
21.4	0	1.34016e-11	21.4	0	-7.2596e-12	21.4	0	3.83837e-12	17.12	0	-6.80066e-12
21.425	0	-3.64225e-13	21.425	0	2.75192e-12	21.425	0	-1.16739e-12	17.14	0	-4.92349e-12
21.45	0	-4.11855e-12	21.45	0	-2.87956e-12	21.45	0	-5.41669e-13	17.16	0	-4.29778e-12
21.475	0	-9.89945e-13	21.475	0	-1.0024e-12	21.475	0	8.40527e-14	17.18	0	-4.92349e-12
21.5	0	-2.86711e-12	21.5	0	-2.25384e-12	21.5	0	-1.79311e-12	17.2	0	1.95943e-12
21.525	0	-1.28786e-11	21.525	0	1.21377e-11	21.525	0	-1.49332e-11	17.22	0	-5.43456e-13
21.55	0	-3.49283e-12	21.55	0	-1.0024e-12	21.55	0	-1.05532e-11	17.24	0	-4.92349e-12
21.575	0	1.51294e-12	21.575	0	6.50624e-12	21.575	0	-6.17315e-12	17.26	0	-3.04634e-12
21.6	0	3.3901e-12	21.6	0	1.1512e-11	21.6	0	-6.17315e-12	17.28	0	-9.92926e-12
21.625	0	-1.53815e-11	21.625	0	-4.131e-12	21.625	0	6.96697e-12	17.3	0	-4.92349e-12
21.65	0	-5.36999e-12	21.65	0	-8.51104e-12	21.65	0	5.08981e-12	17.32	0	-5.43456e-13
21.675	0	4.64154e-12	21.675	0	2.75192e-12	21.675	0	-4.29599e-12	17.34	0	-3.67205e-12
21.7	0	3.3901e-12	21.7	0	-4.131e-12	21.7	0	1.96121e-12	17.36	0	-6.17494e-12
21.725	0	-1.61567e-12	21.725	0	1.02606e-11	21.725	0	2.58693e-12	17.38	0	-8.67782e-12
21.75	0	-1.78844e-11	21.75	0	-3.50528e-12	21.75	0	5.08981e-12	17.4	0	-1.24321e-11
21.775	0	-5.99571e-12	21.775	0	-4.131e-12	21.775	0	-7.42459e-12	17.42	0	-1.80636e-11
21.8	0	-3.64225e-13	21.8	0	-2.25384e-12	21.8	0	-3.67027e-12	17.44	0	-1.7949e-12
21.825	0	8.87215e-13	21.825	0	-1.0024e-12	21.825	0	-2.41883e-12	17.46	0	-3.04634e-12
21.85	0	-6.62143e-12	21.85	0	4.62908e-12	21.85	0	-4.29599e-12	17.48	0	-8.67782e-12
21.875	0	3.3901e-12	21.875	0	-5.38244e-12	21.875	0	8.84414e-12	17.5	0	-9.92926e-12
21.9	0	8.87215e-13	21.9	0	-7.88532e-12	21.9	0	-1.16739e-12	17.52	0	8.2266e-14
21.925	0	-2.24139e-12	21.925	0	-2.25384e-12	21.925	0	-2.41883e-12	17.54	0	2.58515e-12
21.95	0	3.3901e-12	21.95	0	-6.63388e-12	21.95	0	8.40527e-14	17.56	0	-5.43456e-13
21.975	0	5.89298e-12	21.975	0	9.00912e-12	21.975	0	-5.41669e-13	17.58	0	-1.18064e-11
22	0	7.77014e-12	22	0	6.50624e-12	22	0	4.46409e-12	17.6	0	-1.18064e-11
22.025	0	-3.64225e-13	22.025	0	2.49042e-13	22.025	0	-3.04455e-12	17.62	0	-5.54922e-12
22.05	0	-8.49859e-12	22.05	0	-7.2596e-12	22.05	0	2.58693e-12	17.64	0	-1.18064e-11
22.075	0	-9.89945e-13	22.075	0	-9.76248e-12	22.075	0	1.19727e-11	17.66	0	-5.54922e-12
22.1	0	1.51294e-12	22.1	0	4.00336e-12	22.1	0	1.00956e-11	17.68	0	-3.67205e-12
22.125	0	-3.64225e-13	22.125	0	5.88052e-12	22.125	0	6.96697e-12	17.7	0	-4.92349e-12
22.15	0	-3.64225e-13	22.15	0	-3.76677e-13	22.15	0	-1.16739e-12	17.72	0	-5.43456e-13
22.175	0	-1.03757e-11	22.175	0	-2.87956e-12	22.175	0	-3.04455e-12	17.74	0	-7.42638e-12
22.2	0	5.89298e-12	22.2	0	-3.50528e-12	22.2	0	-5.41669e-13	17.76	0	-1.18064e-11
22.225	0	-4.74427e-12	22.225	0	-1.62812e-12	22.225	0	-5.41669e-13	17.78	0	-1.36836e-11
22.25	0	-2.24139e-12	22.25	0	-1.10139e-11	22.25	0	2.58693e-12	17.8	0	-9.30354e-12
22.275	0	-6.62143e-12	22.275	0	-4.131e-12	22.275	0	1.96121e-12	17.82	0	-4.92349e-12
22.3	0	-1.61567e-12	22.3	0	-2.87956e-12	22.3	0	-4.92171e-12	17.84	0	-6.80066e-12
22.325	0	-2.24139e-12	22.325	0	-2.25384e-12	22.325	0	-2.41883e-12	17.86	0	-6.17494e-12
22.35	0	8.87215e-13	22.35	0	-3.50528e-12	22.35	0	3.83837e-12	17.88	0	-3.67205e-12
22.375	0	8.39586e-12	22.375	0	-1.62812e-12	22.375	0	9.46985e-12	17.9	0	-2.42061e-12
22.4	0	-2.24139e-12	22.4	0	-3.76677e-13	22.4	0	1.96121e-12	17.92	0	-7.42638e-12
22.425	0	2.61495e-13	22.425	0	-3.50528e-12	22.425	0	-2.41883e-12	17.94	0	-5.54922e-12
22.45	0	2.13866e-12	22.45	0	-7.2596e-12	22.45	0	7.09771e-13	17.96	0	4.46231e-12
22.475	0	-2.86711e-12	22.475	0	6.50624e-12	22.475	0	3.83837e-12	17.98	0	6.96519e-12
22.5	0	4.01582e-12	22.5	0	-2.25384e-12	22.5	0	1.38499e-11	18	0	-4.29778e-12
22.525	0	9.02158e-12	22.525	0	-2.25384e-12	22.525	0	3.83837e-12	18.02	0	-5.43456e-13
22.55	0	-9.75003e-12	22.55	0	-7.2596e-12	22.55	0	-5.54743e-12	18.04	0	-6.17494e-12
22.575	0	-7.87287e-12	22.575	0	-2.87956e-12	22.575	0	-8.67603e-12	18.06	0	6.33947e-12
22.6	0	4.01582e-12	22.6	0	3.37764e-12	22.6	0	-3.67027e-12	18.08	0	-3.04634e-12
22.625	0	2.76438e-12	22.625	0	2.49042e-13	22.625	0	6.34125e-12	18.1	0	-1.93151e-11
22.65	0	5.26726e-12	22.65	0	8.38341e-12	22.65	0	-4.92171e-12	18.12	0	-9.92926e-12
22.675	0	5.26726e-12	22.675	0	-3.76677e-13	22.675	0	6.34125e-12	18.14	0	-5.43456e-13
22.7	0	3.3901e-12	22.7	0	-3.76677e-13	22.7	0	7.09771e-13	18.16	0	-6.17494e-12
22.725	0	-1.22529e-11	22.725	0	-1.0024e-12	22.725	0	3.21265e-12	18.18	0	-1.24321e-11
22.75	0	-1.03757e-11	22.75	0	-4.75672e-12	22.75	0	-4.29599e-12	18.2	0	-5.54922e-12
22.775	0	-6.62143e-12	22.775	0	-1.16396e-11	22.775	0	-3.04455e-12	18.22	0	3.21087e-12
22.8	0	5.26726e-12	22.8	0	-4.131e-12	22.8	0	-3.04455e-12	18.24	0	-5.43456e-13
22.825	0	1.21502e-11	22.825	0	-3.50528e-12	22.825	0	-9.92747e-12	18.26	0	-8.67782e-12
22.85	0	-3.64225e-13	22.85	0	9.63485e-12	22.85	0	1.96121e-12	18.28	0	-6.17494e-12
22.875	0	-4.11855e-12	22.875	0	-4.131e-12	22.875	0	-3.67027e-12	18.3	0	-6.80066e-12
22.9	0	7.77014e-12	22.9	0	1.50048e-12	22.9	0	1.33549e-12	18.32	0	-1.30579e-11
22.925	0	2.76438e-12	22.925	0	-5.38244e-12	22.925	0	5.71553e-12	18.34	0	-1.24321e-11
22.95	0	2.76438e-12	22.95	0	-4.75672e-12	22.95	0	7.09771e-13	18.36	0	-3.04634e-12
22.975	0	-4.74427e-12	22.975	0	7.75768e-12	22.975	0	8.21841e-12	18.38	0	-9.92926e-12
23	0	-1.61567e-12	23	0	-9.76248e-12	23	0	-6.17315e-12	18.4	0	-5.54922e-12
23.025	0	3.3901e-12	23.025	0	-2.25384e-12	23.025	0	-1.16739e-12	18.42	0	1.95943e-12
23.05	0	4.64154e-12	23.05	0	1.50048e-12	23.05	0	-6.79887e-12	18.44	0	-2.42061e-12
23.075	0	-4.74427e-12	23.075	0	3.37764e-12	23.075	0	6.34125e-12	18.46	0	-4.92349e-12
23.1	0	9.6473e-12	23.1	0	-2.87956e-12	23.1	0	-3.04455e-12	18.48	0	3.21087e-12
23.125	0	7.77014e-12	23.125	0	-2.87956e-12	23.125	0	-1.16739e-12	18.5	0	7.07988e-13
23.15	0	-9.89945e-13	23.15	0	-2.25384e-12	23.15	0	2.58693e-12	18.52	0	5.08803e-12
23.175	0	-8.49859e-12	23.175	0	7.13196e-12	23.175	0	8.84414e-12	18.54	0	7.07988e-13
23.2	0	-3.49283e-12	23.2	0	1.1512e-11	23.2	0	1.96121e-12	18.56	0	-1.0555e-11
23.225	0	-5.36999e-12	23.225	0	7.75768e-12	23.225	0	2.58693e-12	18.58	0	-2.42061e-12
23.25	0	-7.24715e-12	23.25	0	-6.00816e-12	23.25	0	1.96121e-12	18.6	0	-6.17494e-12
23.275	0	-3.49283e-12	23.275	0	2.75192e-12	23.275	0	-1.16739e-12	18.62	0	-1.0555e-11
23.3	0	-9.12431e-12	23.3	0	1.50048e-12	23.3	0	6.34125e-12	18.64	0	-6.17494e-12
23.325	0	1.21502e-11	23.325	0	-7.88532e-12	23.325	0	-6.79887e-12	18.66	0	-4.29778e-12
23.35	0	-2.24139e-12	23.35	0	-3.50528e-12	23.35	0	7.09771e-13	18.68	0	-8.0521e-12
23.375	0	-2.24139e-12	23.375	0	-5.38244e-12	23.375	0	8.21841e-12	18.7	0	-1.61865e-11
23.4	0	1.59045e-11	23.4	0	-1.0024e-12	23.4	0	8.40527e-14	18.72	0	-9.92926e-12
23.425	0	-1.03757e-11	23.425	0	2.1262e-12	23.425	0	1.1347e-11	18.74	0	-9.92926e-12
23.45	0	-3.49283e-12	23.45	0	-3.50528e-12	23.45	0	-5.41669e-13	18.76	0	-1.7949e-12
23.475	0	2.76438e-12	23.475	0	1.1512e-11	23.475	0	-6.17315e-12	18.78	0	1.95943e-12
23.5	0	7.77014e-12	23.5	0	8.74763e-13	23.5	0	-6.17315e-12	18.8	0	-4.92349e-12
23.525	0	2.13866e-12	23.525	0	-1.62812e-12	23.525	0	1.32242e-11	18.82	0	-4.92349e-12
23.55	0	-3.64225e-13	23.55	0	2.1262e-12	23.55	0	-2.41883e-12	18.84	0	-3.67205e-12
23.575	0	2.76438e-12	23.575	0	-2.87956e-12	23.575	0	-9.92747e-12	18.86	0	-8.67782e-12
23.6	0	-9.12431e-12	23.6	0	-6.63388e-12	23.6	0	4.46409e-12	18.88	0	-1.30579e-11
23.625	0	-6.62143e-12	23.625	0	-6.00816e-12	23.625	0	1.96121e-12	18.9	0	-1.4935e-11
23.65	0	4.64154e-12	23.65	0	-4.75672e-12	23.65	0	3.21265e-12	18.92	0	-1.36836e-11
23.675	0	-5.36999e-12	23.675	0	-1.62812e-12	23.675	0	8.40527e-14	18.94	0	-3.04634e-12
23.7	0	4.01582e-12	23.7	0	5.2548e-12	23.7	0	7.09771e-13	18.96	0	7.07988e-13
23.725	0	-9.75003e-12	23.725	0	-1.60197e-11	23.725	0	-6.17315e-12	18.98	0	-3.67205e-12
23.75	0	-2.86711e-12	23.75	0	1.50048e-12	23.75	0	-5.41669e-13	19	0	-1.43093e-11
23.775	0	2.13866e-12	23.775	0	2.49042e-13	23.775	0	-5.41669e-13	19.02	0	-1.0555e-11
23.8	0	-4.74427e-12	23.8	0	-3.50528e-12	23.8	0	-2.41883e-12	19.04	0	-7.42638e-12
23.825	0	2.76438e-12	23.825	0	-2.25384e-12	23.825	0	-1.16739e-12	19.06	0	-8.0521e-12
23.85	0	-5.99571e-12	23.85	0	-1.62812e-12	23.85	0	-1.16739e-12	19.08	0	1.95943e-12
23.875	0	-3.64225e-13	23.875	0	-2.25384e-12	23.875	0	1.96121e-12	19.1	0	1.1971e-11
23.9	0	7.77014e-12	23.9	0	-1.03882e-11	23.9	0	3.21265e-12	19.12	0	3.21087e-12
23.925	0	-2.24139e-12	23.925	0	2.1262e-12	23.925	0	5.71553e-12	19.14	0	-1.7949e-12
23.95	0	3.3901e-12	23.95	0	-2.87956e-12	23.95	0	1.82299e-11	19.16	0	2.58515e-12
23.975	0	4.64154e-12	23.975	0	4.62908e-12	23.975	0	8.40527e-14	19.18	0	-6.17494e-12
24	0	3.3901e-12	24	0	2.1262e-12	24	0	-4.29599e-12	19.2	0	-4.92349e-12
24.025	0	-9.89945e-13	24.025	0	-1.66454e-11	24.025	0	6.96697e-12	19.22	0	-5.43456e-13
24.05	0	-9.89945e-13	24.05	0	1.50048e-12	24.05	0	-6.17315e-12	19.24	0	-4.29778e-12
24.075	0	-7.87287e-12	24.075	0	-1.62812e-12	24.075	0	-1.16739e-12	19.26	0	-7.42638e-12
24.1	0	-8.49859e-12	24.1	0	-1.03882e-11	24.1	0	-3.67027e-12	19.28	0	-2.42061e-12
24.125	0	-1.60072e-11	24.125	0	-4.131e-12	24.125	0	-3.04455e-12	19.3	0	-4.29778e-12
24.15	0	-9.75003e-12	24.15	0	-4.131e-12	24.15	0	1.96121e-12	19.32	0	-7.42638e-12
24.175	0	-3.49283e-12	24.175	0	4.00336e-12	24.175	0	-4.92171e-12	19.34	0	-4.29778e-12
24.2	0	2.61495e-13	24.2	0	6.50624e-12	24.2	0	-1.16739e-12	19.36	0	-7.42638e-12
24.225	0	1.27759e-11	24.225	0	-2.87956e-12	24.225	0	-1.16739e-12	19.38	0	-2.42061e-12
24.25	0	8.87215e-13	24.25	0	1.02606e-11	24.25	0	-3.67027e-12	19.4	0	5.08803e-12
24.275	0	8.87215e-13	24.275	0	-7.2596e-12	24.275	0	8.40527e-14	19.42	0	1.32224e-11
24.3	0	2.13866e-12	24.3	0	-6.63388e-12	24.3	0	9.46985e-12	19.44	0	4.46231e-12
24.325	0	-3.64225e-13	24.325	0	-3.50528e-12	24.325	0	1.96121e-12	19.46	0	-8.67782e-12
24.35	0	-1.53815e-11	24.35	0	-1.62812e-12	24.35	0	5.08981e-12	19.48	0	-8.67782e-12
24.375	0	-1.22529e-11	24.375	0	2.1262e-12	24.375	0	-4.29599e-12	19.5	0	-4.29778e-12
24.4	0	4.64154e-12	24.4	0	-9.76248e-12	24.4	0	3.83837e-12	19.52	0	1.95943e-12
24.425	0	-5.99571e-12	24.425	0	-3.76677e-13	24.425	0	-5.54743e-12	19.54	0	8.2266e-14
24.45	0	9.6473e-12	24.45	0	-6.63388e-12	24.45	0	-4.92171e-12	19.56	0	-9.92926e-12
24.475	0	-1.61567e-12	24.475	0	-3.76677e-13	24.475	0	2.58693e-12	19.58	0	1.33371e-12
24.5	0	2.61495e-13	24.5	0	4.62908e-12	24.5	0	1.07213e-11	19.6	0	7.07988e-13
24.525	0	1.51294e-12	24.525	0	-5.38244e-12	24.525	0	5.08981e-12	19.62	0	8.2266e-14
24.55	0	-7.24715e-12	24.55	0	-2.25384e-12	24.55	0	4.46409e-12	19.64	0	-2.42061e-12
24.575	0	-9.12431e-12	24.575	0	7.75768e-12	24.575	0	5.08981e-12	19.66	0	-1.16917e-12
24.6	0	-1.61567e-12	24.6	0	-1.22654e-11	24.6	0	-1.16739e-12	19.68	0	-8.67782e-12
24.625	0	2.61495e-13	24.625	0	-2.87956e-12	24.625	0	-7.42459e-12	19.7	0	-9.30354e-12
24.65	0	4.64154e-12	24.65	0	-4.75672e-12	24.65	0	-7.42459e-12	19.72	0	6.96519e-12
24.675	0	-8.49859e-12	24.675	0	-3.76677e-13	24.675	0	-4.29599e-12	19.74	0	-1.16917e-12
24.7	0	-2.24139e-12	24.7	0	6.50624e-12	24.7	0	-4.92171e-12	19.76	0	-2.42061e-12
24.725	0	5.26726e-12	24.725	0	-6.63388e-12	24.725	0	-8.05031e-12	19.78	0	6.96519e-12
24.75	0	-1.22529e-11	24.75	0	-2.25384e-12	24.75	0	4.46409e-12	19.8	0	1.95943e-12
24.775	0	3.3901e-12	24.775	0	4.00336e-12	24.775	0	-7.42459e-12	19.82	0	-9.92926e-12
24.8	0	8.87215e-13	24.8	0	-1.0024e-12	24.8	0	-6.79887e-12	19.84	0	8.2266e-14
24.825	0	-9.12431e-12	24.825	0	-1.10139e-11	24.825	0	-3.04455e-12	19.86	0	9.46807e-12
24.85	0	-3.49283e-12	24.85	0	2.1262e-12	24.85	0	-4.29599e-12	19.88	0	7.07988e-13
24.875	0	-9.12431e-12	24.875	0	9.00912e-12	24.875	0	2.58693e-12	19.9	0	-4.92349e-12
24.9	0	-1.61567e-12	24.9	0	-3.50528e-12	24.9	0	3.83837e-12	19.92	0	1.95943e-12
24.925	0	2.13866e-12	24.925	0	-3.50528e-12	24.925	0	-9.92747e-12	19.94	0	-1.7949e-12
24.95	0	4.64154e-12	24.95	0	-3.50528e-12	24.95	0	1.25985e-11	19.96	0	-7.42638e-12
24.975	0	-4.11855e-12	24.975	0	-2.03997e-11	24.975	0	7.09771e-13	19.98	0	-3.67205e-12
25	0	-9.12431e-12	25	0	-1.0024e-12	25	0	3.83837e-12	20	0	-8.67782e-12
25.025	0	-5.36999e-12	25.025	0	-2.25384e-12	25.025	0	6.96697e-12	20.02	0	8.2266e-14
25.05	0	1.51294e-12	25.05	0	-1.0024e-12	25.05	0	-4.92171e-12	20.04	0	7.07988e-13
25.075	0	-3.64225e-13	25.075	0	3.37764e-12	25.075	0	1.1347e-11	20.06	0	-9.30354e-12
25.1	0	-2.24139e-12	25.1	0	-3.76677e-13	25.1	0	2.58693e-12	20.08	0	-1.7949e-12
25.125	0	-1.10015e-11	25.125	0	1.50048e-12	25.125	0	-3.04455e-12	20.1	0	2.58515e-12
25.15	0	4.64154e-12	25.15	0	2.75192e-12	25.15	0	3.83837e-12	20.12	0	-3.67205e-12
25.175	0	-2.24139e-12	25.175	0	2.1262e-12	25.175	0	-1.43075e-11	20.14	0	-8.0521e-12
25.2	0	3.3901e-12	25.2	0	2.1262e-12	25.2	0	4.46409e-12	20.16	0	-5.43456e-13
25.225	0	8.87215e-13	25.225	0	2.75192e-12	25.225	0	-3.67027e-12	20.18	0	8.2266e-14
25.25	0	3.3901e-12	25.25	0	-3.76677e-13	25.25	0	-8.05031e-12	20.2	0	-3.04634e-12
25.275	0	2.61495e-13	25.275	0	2.1262e-12	25.275	0	1.00956e-11	20.22	0	-4.92349e-12
25.3	0	-2.24139e-12	25.3	0	2.75192e-12	25.3	0	3.21265e-12	20.24	0	3.21087e-12
25.325	0	5.26726e-12	25.325	0	1.50048e-12	25.325	0	8.84414e-12	20.26	0	4.46231e-12
25.35	0	8.87215e-13	25.35	0	-6.00816e-12	25.35	0	-3.04455e-12	20.28	0	-5.43456e-13
25.375	0	-3.49283e-12	25.375	0	4.62908e-12	25.375	0	-1.30561e-11	20.3	0	-3.67205e-12
25.4	0	2.13866e-12	25.4	0	3.37764e-12	25.4	0	1.96121e-12	20.32	0	-1.16917e-12
25.425	0	2.13866e-12	25.425	0	-3.76677e-13	25.425	0	-1.5559e-11	20.34	0	5.71375e-12
25.45	0	-2.86711e-12	25.45	0	-5.38244e-12	25.45	0	-4.29599e-12	20.36	0	4.46231e-12
25.475	0	-1.10015e-11	25.475	0	-1.28911e-11	25.475	0	-4.29599e-12	20.38	0	1.33371e-12
25.5	0	1.51294e-12	25.5	0	4.00336e-12	25.5	0	1.96121e-12	20.4	0	6.33947e-12
25.525	0	2.76438e-12	25.525	0	5.88052e-12	25.525	0	6.34125e-12	20.42	0	8.2266e-14
25.55	0	-9.89945e-13	25.55	0	5.2548e-12	25.55	0	7.59269e-12	20.44	0	-1.55607e-11
25.575	0	-8.49859e-12	25.575	0	-3.50528e-12	25.575	0	1.07213e-11	20.46	0	-1.24321e-11
25.6	0	-6.62143e-12	25.6	0	-6.63388e-12	25.6	0	6.34125e-12	20.48	0	-5.54922e-12
25.625	0	-2.86711e-12	25.625	0	1.33892e-11	25.625	0	-1.36818e-11	20.5	0	1.33371e-12
25.65	0	-1.41301e-11	25.65	0	-4.131e-12	25.65	0	3.21265e-12	20.52	0	-5.43456e-13
25.675	0	-1.03757e-11	25.675	0	-2.87956e-12	25.675	0	-2.41883e-12	20.54	0	-2.42061e-12
25.7	0	8.39586e-12	25.7	0	5.2548e-12	25.7	0	7.09771e-13	20.56	0	8.2266e-14
25.725	0	4.01582e-12	25.725	0	-4.131e-12	25.725	0	-2.41883e-12	20.58	0	-6.17494e-12
25.75	0	4.01582e-12	25.75	0	2.1262e-12	25.75	0	-2.41883e-12	20.6	0	-6.17494e-12
25.775	0	8.87215e-13	25.775	0	-7.88532e-12	25.775	0	9.46985e-12	20.62	0	-6.80066e-12
25.8	0	-2.86711e-12	25.8	0	-1.62812e-12	25.8	0	-4.92171e-12	20.64	0	-8.67782e-12
25.825	0	-4.74427e-12	25.825	0	-1.0024e-12	25.825	0	-5.41669e-13	20.66	0	-8.0521e-12
25.85	0	-3.64225e-13	25.85	0	-1.03882e-11	25.85	0	2.58693e-12	20.68	0	-5.54922e-12
25.875	0	2.76438e-12	25.875	0	-6.63388e-12	25.875	0	-1.16739e-12	20.7	0	-4.92349e-12
25.9	0	2.76438e-12	25.9	0	-4.131e-12	25.9	0	1.07213e-11	20.72	0	-5.54922e-12
25.925	0	-9.89945e-13	25.925	0	-4.131e-12	25.925	0	-2.41883e-12	20.74	0	-4.92349e-12
25.95	0	-9.89945e-13	25.95	0	-1.0024e-12	25.95	0	-1.16739e-12	20.76	0	-1.16917e-12
25.975	0	-6.62143e-12	25.975	0	-1.03882e-11	25.975	0	7.09771e-13	20.78	0	2.58515e-12
26	0	-4.11855e-12	26	0	5.2548e-12	26	0	-9.92747e-12	20.8	0	-2.42061e-12
26.025	0	9.02158e-12	26.025	0	1.5892e-11	26.025	0	3.21265e-12	20.82	0	7.07988e-13
26.05	0	2.76438e-12	26.05	0	-2.87956e-12	26.05	0	8.40527e-14	20.84	0	1.00938e-11
26.075	0	-9.75003e-12	26.075	0	1.33892e-11	26.075	0	3.21265e-12	20.86	0	4.46231e-12
26.1	0	-9.89945e-13	26.1	0	-6.00816e-12	26.1	0	1.33549e-12	20.88	0	-4.92349e-12
26.125	0	-9.89945e-13	26.125	0	-9.76248e-12	26.125	0	-9.30175e-12	20.9	0	1.95943e-12
26.15	0	-5.99571e-12	26.15	0	2.75192e-12	26.15	0	-5.54743e-12	20.92	0	2.58515e-12
26.175	0	3.3901e-12	26.175	0	-1.62812e-12	26.175	0	1.33549e-12	20.94	0	-8.67782e-12
26.2	0	-9.89945e-13	26.2	0	8.38341e-12	26.2	0	1.96121e-12	20.96	0	-1.0555e-11
26.225	0	-9.12431e-12	26.225	0	5.2548e-12	26.225	0	1.96121e-12	20.98	0	2.58515e-12
26.25	0	2.76438e-12	26.25	0	-1.0024e-12	26.25	0	-4.92171e-12	21	0	1.95943e-12
26.275	0	-3.64225e-13	26.275	0	-3.76677e-13	26.275	0	-1.24304e-11	21.02	0	5.71375e-12
26.3	0	-6.62143e-12	26.3	0	-1.22654e-11	26.3	0	1.33549e-12	21.04	0	1.07195e-11
26.325	0	9.02158e-12	26.325	0	1.50048e-12	26.325	0	-3.67027e-12	21.06	0	-5.43456e-13
26.35	0	5.89298e-12	26.35	0	-1.10139e-11	26.35	0	3.21265e-12	21.08	0	-1.36836e-11
26.375	0	7.77014e-12	26.375	0	1.50048e-12	26.375	0	8.40527e-14	21.1	0	-9.30354e-12
26.4	0	4.64154e-12	26.4	0	8.74763e-13	26.4	0	1.96121e-12	21.12	0	-8.67782e-12
26.425	0	-2.24139e-12	26.425	0	6.50624e-12	26.425	0	1.96121e-12	21.14	0	-1.55607e-11
26.45	0	-1.61567e-12	26.45	0	2.49042e-13	26.45	0	-1.79311e-12	21.16	0	-4.29778e-12
26.475	0	-1.16272e-11	26.475	0	-1.03882e-11	26.475	0	7.09771e-13	21.18	0	-4.29778e-12
26.5	0	-9.89945e-13	26.5	0	5.2548e-12	26.5	0	7.09771e-13	21.2	0	8.21663e-12
26.525	0	5.26726e-12	26.525	0	8.38341e-12	26.525	0	6.34125e-12	21.22	0	3.21087e-12
26.55	0	9.6473e-12	26.55	0	1.1512e-11	26.55	0	2.58693e-12	21.24	0	-1.7949e-12
26.575	0	9.02158e-12	26.575	0	2.1262e-12	26.575	0	3.21265e-12	21.26	0	-1.7949e-12
26.6	0	2.61495e-13	26.6	0	-7.88532e-12	26.6	0	4.46409e-12	21.28	0	1.95943e-12
26.625	0	-5.36999e-12	26.625	0	-1.16396e-11	26.625	0	-8.05031e-12	21.3	0	3.83659e-12
26.65	0	-9.89945e-13	26.65	0	-9.76248e-12	26.65	0	-4.29599e-12	21.32	0	8.2266e-14
26.675	0	7.77014e-12	26.675	0	5.2548e-12	26.675	0	6.34125e-12	21.34	0	-5.43456e-13
26.7	0	-4.74427e-12	26.7	0	5.2548e-12	26.7	0	-7.42459e-12	21.36	0	3.83659e-12
26.725	0	-2.24139e-12	26.725	0	-2.25384e-12	26.725	0	-6.17315e-12	21.38	0	3.21087e-12
26.75	0	-1.61567e-12	26.75	0	-6.63388e-12	26.75	0	5.71553e-12	21.4	0	-6.80066e-12
26.775	0	-2.86711e-12	26.775	0	-2.87956e-12	26.775	0	-5.54743e-12	21.42	0	-9.30354e-12
26.8	0	3.3901e-12	26.8	0	5.2548e-12	26.8	0	-7.42459e-12	21.44	0	3.83659e-12
26.825	0	3.3901e-12	26.825	0	9.00912e-12	26.825	0	1.1347e-11	21.46	0	8.2266e-14
26.85	0	2.76438e-12	26.85	0	1.1512e-11	26.85	0	-1.24304e-11	21.48	0	8.2266e-14
26.875	0	4.64154e-12	26.875	0	-3.76677e-13	26.875	0	6.96697e-12	21.5	0	-1.16917e-12
26.9	0	-2.24139e-12	26.9	0	7.75768e-12	26.9	0	-5.41669e-13	21.52	0	2.58515e-12
26.925	0	1.52788e-11	26.925	0	5.2548e-12	26.925	0	-1.30561e-11	21.54	0	-4.92349e-12
26.95	0	-9.89945e-13	26.95	0	-7.2596e-12	26.95	0	3.83837e-12	21.56	0	-5.54922e-12
26.975	0	-2.86711e-12	26.975	0	-6.63388e-12	26.975	0	1.96121e-12	21.58	0	2.58515e-12
27	0	3.3901e-12	27	0	-7.2596e-12	27	0	-1.36818e-11	21.6	0	1.95943e-12
27.025	0	7.77014e-12	27.025	0	5.2548e-12	27.025	0	-2.41883e-12	21.62	0	-5.43456e-13
27.05	0	-4.74427e-12	27.05	0	5.2548e-12	27.05	0	8.21841e-12	21.64	0	3.21087e-12
27.075	0	-3.64225e-13	27.075	0	-4.131e-12	27.075	0	-5.41669e-13	21.66	0	-5.54922e-12
27.1	0	1.0273e-11	27.1	0	5.2548e-12	27.1	0	-1.16739e-12	21.68	0	-1.0555e-11
27.125	0	2.76438e-12	27.125	0	-1.0024e-12	27.125	0	1.32242e-11	21.7	0	1.95943e-12
27.15	0	8.87215e-13	27.15	0	-1.22654e-11	27.15	0	6.96697e-12	21.72	0	6.33947e-12
27.175	0	2.13866e-12	27.175	0	-2.87956e-12	27.175	0	-5.54743e-12	21.74	0	-1.7949e-12
27.2	0	2.61495e-13	27.2	0	-2.25384e-12	27.2	0	-5.54743e-12	21.76	0	8.2266e-14
27.225	0	2.76438e-12	27.225	0	5.88052e-12	27.225	0	8.40527e-14	21.78	0	-2.42061e-12
27.25	0	-5.36999e-12	27.25	0	2.75192e-12	27.25	0	-5.54743e-12	21.8	0	-6.17494e-12
27.275	0	1.21502e-11	27.275	0	4.62908e-12	27.275	0	-5.41669e-13	21.82	0	-4.29778e-12
27.3	0	-3.64225e-13	27.3	0	5.2548e-12	27.3	0	-6.17315e-12	21.84	0	-8.0521e-12
27.325	0	5.89298e-12	27.325	0	-3.50528e-12	27.325	0	-1.16739e-12	21.86	0	-6.17494e-12
27.35	0	1.51294e-12	27.35	0	-3.76677e-13	27.35	0	-1.16739e-12	21.88	0	2.58515e-12
27.375	0	8.87215e-13	27.375	0	-1.28911e-11	27.375	0	8.21841e-12	21.9	0	6.96519e-12
27.4	0	-5.36999e-12	27.4	0	3.37764e-12	27.4	0	-8.67603e-12	21.92	0	-6.80066e-12
27.425	0	-6.62143e-12	27.425	0	4.62908e-12	27.425	0	-9.30175e-12	21.94	0	-1.0555e-11
27.45	0	1.52788e-11	27.45	0	1.50048e-12	27.45	0	5.08981e-12	21.96	0	3.83659e-12
27.475	0	6.5187e-12	27.475	0	7.13196e-12	27.475	0	3.21265e-12	21.98	0	-1.16917e-12
27.5	0	-3.64225e-13	27.5	0	-3.76677e-13	27.5	0	-8.67603e-12	22	0	-5.43456e-13
27.525	0	-3.49283e-12	27.525	0	-2.25384e-12	27.525	0	-1.16739e-12	22.02	0	6.96519e-12
27.55	0	2.61495e-13	27.55	0	-5.38244e-12	27.55	0	-1.43075e-11	22.04	0	-3.67205e-12
27.575	0	1.21502e-11	27.575	0	2.49042e-13	27.575	0	-5.41669e-13	22.06	0	-4.29778e-12
27.6	0	-1.61567e-12	27.6	0	1.52663e-11	27.6	0	-1.79311e-12	22.08	0	4.46231e-12
27.625	0	-3.64225e-13	27.625	0	2.75192e-12	27.625	0	3.83837e-12	22.1	0	-6.17494e-12
27.65	0	-5.99571e-12	27.65	0	2.1262e-12	27.65	0	2.58693e-12	22.12	0	-2.42061e-12
27.675	0	-2.24139e-12	27.675	0	-4.131e-12	27.675	0	-2.41883e-12	22.14	0	2.58515e-12
27.7	0	8.39586e-12	27.7	0	-6.63388e-12	27.7	0	-1.79311e-12	22.16	0	-1.7949e-12
27.725	0	-1.61567e-12	27.725	0	-1.62812e-12	27.725	0	8.84414e-12	22.18	0	-6.17494e-12
27.75	0	2.76438e-12	27.75	0	7.75768e-12	27.75	0	8.40527e-14	22.2	0	-1.7949e-12
27.775	0	-1.22529e-11	27.775	0	8.74763e-13	27.775	0	-7.42459e-12	22.22	0	-4.92349e-12
27.8	0	-3.49283e-12	27.8	0	-3.50528e-12	27.8	0	-8.05031e-12	22.24	0	-5.43456e-13
27.825	0	-8.49859e-12	27.825	0	-3.76677e-13	27.825	0	-3.04455e-12	22.26	0	1.95943e-12
27.85	0	-6.62143e-12	27.85	0	5.2548e-12	27.85	0	7.09771e-13	22.28	0	1.33371e-12
27.875	0	-4.74427e-12	27.875	0	4.00336e-12	27.875	0	-5.41669e-13	22.3	0	-8.67782e-12
27.9	0	-8.49859e-12	27.9	0	7.13196e-12	27.9	0	5.71553e-12	22.32	0	-6.80066e-12
27.925	0	-9.12431e-12	27.925	0	-3.76677e-13	27.925	0	-5.54743e-12	22.34	0	4.46231e-12
27.95	0	1.51294e-12	27.95	0	-1.62812e-12	27.95	0	-5.54743e-12	22.36	0	-3.04634e-12
27.975	0	-5.36999e-12	27.975	0	-3.76677e-13	27.975	0	8.84414e-12	22.38	0	-2.42061e-12
28	0	2.61495e-13	28	0	2.1262e-12	28	0	-8.05031e-12	22.4	0	6.96519e-12
28.025	0	-4.74427e-12	28.025	0	-3.50528e-12	28.025	0	-1.11789e-11	22.42	0	-5.43456e-13
28.05	0	-4.74427e-12	28.05	0	4.00336e-12	28.05	0	-1.79311e-12	22.44	0	3.21087e-12
28.075	0	3.3901e-12	28.075	0	-1.41425e-11	28.075	0	-3.67027e-12	22.46	0	-1.7949e-12
28.1	0	-4.11855e-12	28.1	0	-3.76677e-13	28.1	0	3.21265e-12	22.48	0	-2.42061e-12
28.125	0	9.6473e-12	28.125	0	6.50624e-12	28.125	0	1.96121e-12	22.5	0	1.95943e-12
28.15	0	8.87215e-13	28.15	0	-3.76677e-13	28.15	0	1.33549e-12	22.52	0	3.83659e-12
28.175	0	-4.74427e-12	28.175	0	5.2548e-12	28.175	0	8.40527e-14	22.54	0	-1.18064e-11
28.2	0	7.77014e-12	28.2	0	-8.51104e-12	28.2	0	7.09771e-13	22.56	0	-1.11807e-11
28.225	0	-5.99571e-12	28.225	0	2.1262e-12	28.225	0	-1.16739e-12	22.58	0	6.33947e-12
28.25	0	5.89298e-12	28.25	0	4.00336e-12	28.25	0	-1.16739e-12	22.6	0	-1.7949e-12
28.275	0	-7.87287e-12	28.275	0	8.74763e-13	28.275	0	3.21265e-12	22.62	0	-7.42638e-12
28.3	0	-1.22529e-11	28.3	0	2.49042e-13	28.3	0	-3.67027e-12	22.64	0	-6.17494e-12
28.325	0	-1.61567e-12	28.325	0	-3.50528e-12	28.325	0	-2.41883e-12	22.66	0	-9.30354e-12
28.35	0	-2.24139e-12	28.35	0	4.00336e-12	28.35	0	1.33549e-12	22.68	0	-3.04634e-12
28.375	0	-8.49859e-12	28.375	0	2.1262e-12	28.375	0	6.34125e-12	22.7	0	6.96519e-12
28.4	0	-7.87287e-12	28.4	0	2.49042e-13	28.4	0	2.58693e-12	22.72	0	-2.42061e-12
28.425	0	2.61495e-13	28.425	0	-7.2596e-12	28.425	0	1.96121e-12	22.74	0	-3.67205e-12
28.45	0	2.13866e-12	28.45	0	-4.75672e-12	28.45	0	-5.54743e-12	22.76	0	3.83659e-12
28.475	0	-9.12431e-12	28.475	0	2.02721e-11	28.475	0	2.58693e-12	22.78	0	-3.67205e-12
28.5	0	2.13866e-12	28.5	0	2.49042e-13	28.5	0	-3.04455e-12	22.8	0	-9.92926e-12
28.525	0	8.87215e-13	28.525	0	-3.76677e-13	28.525	0	1.96121e-12	22.82	0	3.21087e-12
28.55	0	-1.61567e-12	28.55	0	2.75192e-12	28.55	0	3.83837e-12	22.84	0	-5.43456e-13
28.575	0	8.87215e-13	28.575	0	-8.51104e-12	28.575	0	-8.05031e-12	22.86	0	-2.42061e-12
28.6	0	-7.24715e-12	28.6	0	3.37764e-12	28.6	0	6.34125e-12	22.88	0	3.21087e-12
28.625	0	-5.36999e-12	28.625	0	-8.51104e-12	28.625	0	7.09771e-13	22.9	0	-6.80066e-12
28.65	0	8.87215e-13	28.65	0	2.75192e-12	28.65	0	-3.04455e-12	22.92	0	-6.80066e-12
28.675	0	-4.11855e-12	28.675	0	9.00912e-12	28.675	0	5.08981e-12	22.94	0	-6.80066e-12
28.7	0	-4.74427e-12	28.7	0	1.50048e-12	28.7	0	1.33549e-12	22.96	0	-1.16917e-12
28.725	0	-9.75003e-12	28.725	0	8.38341e-12	28.725	0	-9.30175e-12	22.98	0	-6.17494e-12
28.75	0	5.26726e-12	28.75	0	-4.75672e-12	28.75	0	2.58693e-12	23	0	-1.7949e-12
28.775	0	-4.74427e-12	28.775	0	1.02606e-11	28.775	0	1.25985e-11	23.02	0	-1.7949e-12
28.8	0	-9.75003e-12	28.8	0	7.75768e-12	28.8	0	8.84414e-12	23.04	0	-2.42061e-12
28.825	0	5.26726e-12	28.825	0	-9.76248e-12	28.825	0	1.33549e-12	23.06	0	-6.17494e-12
28.85	0	-6.62143e-12	28.85	0	2.75192e-12	28.85	0	-3.04455e-12	23.08	0	-9.92926e-12
28.875	0	-9.89945e-13	28.875	0	-3.76677e-13	28.875	0	-5.41669e-13	23.1	0	-8.0521e-12
28.9	0	-7.87287e-12	28.9	0	-2.87956e-12	28.9	0	5.08981e-12	23.12	0	-3.04634e-12
28.925	0	2.76438e-12	28.925	0	8.74763e-13	28.925	0	-7.42459e-12	23.14	0	-3.04634e-12
28.95	0	5.89298e-12	28.95	0	4.62908e-12	28.95	0	7.59269e-12	23.16	0	-7.42638e-12
28.975	0	-9.12431e-12	28.975	0	2.49042e-13	28.975	0	4.46409e-12	23.18	0	7.07988e-13
29	0	2.61495e-13	29	0	5.88052e-12	29	0	-7.42459e-12	23.2	0	6.96519e-12
29.025	0	2.76438e-12	29.025	0	4.00336e-12	29.025	0	1.33549e-12	23.22	0	-4.29778e-12
29.05	0	-1.61567e-12	29.05	0	-2.87956e-12	29.05	0	2.58693e-12	23.24	0	-8.0521e-12
29.075	0	2.61495e-13	29.075	0	4.00336e-12	29.075	0	-1.05532e-11	23.26	0	-8.0521e-12
29.1	0	2.13866e-12	29.1	0	7.13196e-12	29.1	0	8.40527e-14	23.28	0	5.08803e-12
29.125	0	1.0273e-11	29.125	0	-5.38244e-12	29.125	0	-6.79887e-12	23.3	0	3.83659e-12
29.15	0	3.3901e-12	29.15	0	-4.131e-12	29.15	0	-1.79311e-12	23.32	0	-5.43456e-13
29.175	0	-5.36999e-12	29.175	0	6.50624e-12	29.175	0	5.08981e-12	23.34	0	-1.18064e-11
29.2	0	4.01582e-12	29.2	0	-3.50528e-12	29.2	0	5.71553e-12	23.36	0	2.58515e-12
29.225	0	8.87215e-13	29.225	0	-3.76677e-13	29.225	0	-2.41883e-12	23.38	0	5.71375e-12
29.25	0	-7.87287e-12	29.25	0	-4.75672e-12	29.25	0	7.09771e-13	23.4	0	7.07988e-13
29.275	0	-5.99571e-12	29.275	0	-4.75672e-12	29.275	0	-2.41883e-12	23.42	0	3.21087e-12
29.3	0	-5.36999e-12	29.3	0	8.38341e-12	29.3	0	-5.54743e-12	23.44	0	-4.29778e-12
29.325	0	-4.11855e-12	29.325	0	5.88052e-12	29.325	0	-3.67027e-12	23.46	0	-3.67205e-12
29.35	0	-7.87287e-12	29.35	0	-9.13676e-12	29.35	0	7.59269e-12	23.48	0	8.2266e-14
29.375	0	-2.86711e-12	29.375	0	1.33892e-11	29.375	0	-7.42459e-12	23.5	0	-4.92349e-12
29.4	0	-2.24139e-12	29.4	0	7.13196e-12	29.4	0	8.40527e-14	23.52	0	8.2266e-14
29.425	0	-3.49283e-12	29.425	0	-3.50528e-12	29.425	0	-1.05532e-11	23.54	0	3.21087e-12
29.45	0	1.21502e-11	29.45	0	-1.0024e-12	29.45	0	-8.05031e-12	23.56	0	-1.7949e-12
29.475	0	-9.75003e-12	29.475	0	8.74763e-13	29.475	0	8.84414e-12	23.58	0	5.71375e-12
29.5	0	-2.86711e-12	29.5	0	1.33892e-11	29.5	0	-3.04455e-12	23.6	0	1.95943e-12
29.525	0	-2.24139e-12	29.525	0	6.50624e-12	29.525	0	3.83837e-12	23.62	0	-1.0555e-11
29.55	0	-9.12431e-12	29.55	0	-1.62812e-12	29.55	0	3.21265e-12	23.64	0	-1.0555e-11
29.575	0	-3.64225e-13	29.575	0	-6.63388e-12	29.575	0	-5.41669e-13	23.66	0	-5.54922e-12
29.6	0	-3.49283e-12	29.6	0	-2.25384e-12	29.6	0	9.46985e-12	23.68	0	-4.92349e-12
29.625	0	-3.64225e-13	29.625	0	-2.25384e-12	29.625	0	-1.05532e-11	23.7	0	-1.36836e-11
29.65	0	-2.86711e-12	29.65	0	-6.63388e-12	29.65	0	1.96121e-12	23.72	0	-3.67205e-12
29.675	0	-3.49283e-12	29.675	0	5.88052e-12	29.675	0	-1.16739e-12	23.74	0	9.46807e-12
29.7	0	1.51294e-12	29.7	0	9.00912e-12	29.7	0	-6.17315e-12	23.76	0	1.00938e-11
29.725	0	-1.22529e-11	29.725	0	4.62908e-12	29.725	0	-5.41669e-13	23.78	0	3.21087e-12
29.75	0	-4.11855e-12	29.75	0	-4.131e-12	29.75	0	2.58693e-12	23.8	0	-2.42061e-12
29.775	0	8.39586e-12	29.775	0	-2.87956e-12	29.775	0	-4.92171e-12	23.82	0	3.21087e-12
29.8	0	1.15245e-11	29.8	0	-7.88532e-12	29.8	0	-1.79311e-12	23.84	0	7.59091e-12
29.825	0	4.64154e-12	29.825	0	2.1262e-12	29.825	0	2.58693e-12	23.86	0	-4.92349e-12
29.85	0	8.87215e-13	29.85	0	-2.25384e-12	29.85	0	-1.16739e-12	23.88	0	-9.92926e-12
29.875	0	2.76438e-12	29.875	0	1.50048e-12	29.875	0	5.08981e-12	23.9	0	-6.80066e-12
29.9	0	-9.75003e-12	29.9	0	-3.76677e-13	29.9	0	6.96697e-12	23.92	0	-8.67782e-12
29.925	0	1.51294e-12	29.925	0	1.33892e-11	29.925	0	5.71553e-12	23.94	0	5.71375e-12
29.95	0	-4.74427e-12	29.95	0	7.75768e-12	29.95	0	-3.67027e-12	23.96	0	7.59091e-12
29.975	0	2.13866e-12	29.975	0	-9.76248e-12	29.975	0	-4.29599e-12	23.98	0	1.33371e-12
30	0	1.08987e-11	30	0	-2.25384e-12	30	0	1.33549e-12	24	0	-2.42061e-12
30.025	0	-3.49283e-12	30.025	0	-6.00816e-12	30.025	0	-6.17315e-12	24.02	0	-4.92349e-12
30.05	0	-5.36999e-12	30.05	0	5.2548e-12	30.05	0	-6.79887e-12	24.04	0	-1.0555e-11
30.075	0	1.27759e-11	30.075	0	-4.75672e-12	30.075	0	-1.16739e-12	24.06	0	-5.43456e-13
30.1	0	-1.61567e-12	30.1	0	-4.131e-12	30.1	0	8.84414e-12	24.08	0	-4.29778e-12
30.125	0	-4.74427e-12	30.125	0	1.02606e-11	30.125	0	-2.41883e-12	24.1	0	-8.67782e-12
30.15	0	7.77014e-12	30.15	0	2.49042e-13	30.15	0	-3.67027e-12	24.12	0	3.21087e-12
30.175	0	7.77014e-12	30.175	0	2.1262e-12	30.175	0	1.44756e-11	24.14	0	-4.29778e-12
30.2	0	-1.22529e-11	30.2	0	-1.62812e-12	30.2	0	1.96121e-12	24.16	0	-6.80066e-12
30.225	0	-1.03757e-11	30.225	0	2.1262e-12	30.225	0	-5.54743e-12	24.18	0	4.46231e-12
30.25	0	-5.36999e-12	30.25	0	1.33892e-11	30.25	0	4.46409e-12	24.2	0	2.58515e-12
30.275	0	3.3901e-12	30.275	0	-2.87956e-12	30.275	0	-6.17315e-12	24.22	0	7.07988e-13
30.3	0	-7.24715e-12	30.3	0	8.38341e-12	30.3	0	8.84414e-12	24.24	0	-4.29778e-12
30.325	0	2.61495e-13	30.325	0	1.50048e-12	30.325	0	1.96121e-12	24.26	0	8.2266e-14
30.35	0	-6.62143e-12	30.35	0	-1.62812e-12	30.35	0	1.96121e-12	24.28	0	-1.7949e-12
30.375	0	4.01582e-12	30.375	0	7.75768e-12	30.375	0	1.96121e-12	24.3	0	9.46807e-12
30.4	0	4.64154e-12	30.4	0	-4.131e-12	30.4	0	-7.42459e-12	24.32	0	-1.7949e-12
30.425	0	-1.61567e-12	30.425	0	-3.76677e-13	30.425	0	6.96697e-12	24.34	0	-9.92926e-12
30.45	0	-9.89945e-13	30.45	0	-1.62812e-12	30.45	0	4.46409e-12	24.36	0	3.83659e-12
30.475	0	-9.89945e-13	30.475	0	8.74763e-13	30.475	0	2.58693e-12	24.38	0	1.33371e-12
30.5	0	8.87215e-13	30.5	0	-1.62812e-12	30.5	0	1.33549e-12	24.4	0	-5.54922e-12
30.525	0	-4.11855e-12	30.525	0	-3.50528e-12	30.525	0	-1.24304e-11	24.42	0	1.33371e-12
30.55	0	-1.61567e-12	30.55	0	-6.63388e-12	30.55	0	1.96121e-12	24.44	0	-1.16917e-12
30.575	0	4.64154e-12	30.575	0	5.2548e-12	30.575	0	8.21841e-12	24.46	0	-5.43456e-13
30.6	0	-2.86711e-12	30.6	0	-1.0024e-12	30.6	0	-4.92171e-12	24.48	0	3.83659e-12
30.625	0	-9.12431e-12	30.625	0	5.88052e-12	30.625	0	-5.54743e-12	24.5	0	-5.43456e-13
30.65	0	2.61495e-13	30.65	0	-3.76677e-13	30.65	0	-2.41883e-12	24.52	0	-6.17494e-12
30.675	0	-2.86711e-12	30.675	0	4.00336e-12	30.675	0	-5.41669e-13	24.54	0	-3.04634e-12
30.7	0	6.5187e-12	30.7	0	9.00912e-12	30.7	0	5.08981e-12	24.56	0	3.21087e-12
30.725	0	-4.74427e-12	30.725	0	-8.51104e-12	30.725	0	-2.41883e-12	24.58	0	7.07988e-13
30.75	0	4.01582e-12	30.75	0	-2.87956e-12	30.75	0	3.83837e-12	24.6	0	3.21087e-12
30.775	0	-2.24139e-12	30.775	0	1.02606e-11	30.775	0	-6.17315e-12	24.62	0	7.59091e-12
30.8	0	-7.24715e-12	30.8	0	4.62908e-12	30.8	0	-1.79311e-12	24.64	0	1.33371e-12
30.825	0	6.5187e-12	30.825	0	-6.63388e-12	30.825	0	7.59269e-12	24.66	0	-4.92349e-12
30.85	0	-4.11855e-12	30.85	0	2.49042e-13	30.85	0	-8.05031e-12	24.68	0	-7.42638e-12
30.875	0	-7.24715e-12	30.875	0	1.46406e-11	30.875	0	-1.79311e-12	24.7	0	-8.67782e-12
30.9	0	4.01582e-12	30.9	0	-1.0024e-12	30.9	0	-1.79311e-12	24.72	0	-8.67782e-12
30.925	0	1.51294e-12	30.925	0	-5.38244e-12	30.925	0	5.71553e-12	24.74	0	-5.43456e-13
30.95	0	1.0273e-11	30.95	0	9.00912e-12	30.95	0	9.46985e-12	24.76	0	-1.7949e-12
30.975	0	-3.64225e-13	30.975	0	-7.2596e-12	30.975	0	-3.04455e-12	24.78	0	7.07988e-13
31	0	-4.74427e-12	31	0	-6.00816e-12	31	0	1.19727e-11	24.8	0	9.46807e-12
31.025	0	1.51294e-12	31.025	0	2.75192e-12	31.025	0	-4.92171e-12	24.82	0	3.83659e-12
31.05	0	-4.11855e-12	31.05	0	-2.25384e-12	31.05	0	-1.79311e-12	24.84	0	-6.17494e-12
31.075	0	-1.61567e-12	31.075	0	-1.0024e-12	31.075	0	-5.41669e-13	24.86	0	5.08803e-12
31.1	0	-2.24139e-12	31.1	0	1.65178e-11	31.1	0	-7.42459e-12	24.88	0	4.46231e-12
31.125	0	2.76438e-12	31.125	0	2.1262e-12	31.125	0	8.40527e-14	24.9	0	-1.0555e-11
31.15	0	-3.64225e-13	31.15	0	-3.50528e-12	31.15	0	2.58693e-12	24.92	0	5.08803e-12
31.175	0	4.01582e-12	31.175	0	4.00336e-12	31.175	0	1.33549e-12	24.94	0	-5.43456e-13
31.2	0	5.89298e-12	31.2	0	2.1262e-12	31.2	0	-6.17315e-12	24.96	0	-5.54922e-12
31.225	0	-1.28786e-11	31.225	0	-7.88532e-12	31.225	0	-3.67027e-12	24.98	0	4.46231e-12
31.25	0	-1.78844e-11	31.25	0	-1.28911e-11	31.25	0	4.46409e-12	25	0	-5.43456e-13
31.275	0	1.51294e-12	31.275	0	-1.66454e-11	31.275	0	-1.79311e-12	25.02	0	-7.42638e-12
31.3	0	4.64154e-12	31.3	0	-2.03997e-11	31.3	0	-8.67603e-12	25.04	0	-7.42638e-12
31.325	0	3.3901e-12	31.325	0	-1.0024e-12	31.325	0	1.19727e-11	25.06	0	1.95943e-12
31.35	0	2.61495e-13	31.35	0	-9.13676e-12	31.35	0	-7.42459e-12	25.08	0	-1.11807e-11
31.375	0	-1.61567e-12	31.375	0	-2.47798e-11	31.375	0	6.96697e-12	25.1	0	-3.04634e-12
31.4	0	2.13866e-12	31.4	0	-1.35168e-11	31.4	0	-1.16739e-12	25.12	0	5.71375e-12
31.425	0	-7.87287e-12	31.425	0	-6.63388e-12	31.425	0	-4.92171e-12	25.14	0	6.96519e-12
31.45	0	2.61495e-13	31.45	0	-9.76248e-12	31.45	0	8.84414e-12	25.16	0	-2.42061e-12
31.475	0	-1.66329e-11	31.475	0	-3.76677e-13	31.475	0	-1.79311e-12	25.18	0	-2.42061e-12
31.5	0	-5.36999e-12	31.5	0	-1.35168e-11	31.5	0	-8.05031e-12	25.2	0	6.96519e-12
31.525	0	-2.24139e-12	31.525	0	-4.75672e-12	31.525	0	-4.92171e-12	25.22	0	3.21087e-12
31.55	0	5.26726e-12	31.55	0	6.50624e-12	31.55	0	-1.05532e-11	25.24	0	-6.80066e-12
31.575	0	-9.89945e-13	31.575	0	5.88052e-12	31.575	0	8.21841e-12	25.26	0	-9.92926e-12
31.6	0	4.01582e-12	31.6	0	4.62908e-12	31.6	0	1.96121e-12	25.28	0	-1.7949e-12
31.625	0	7.77014e-12	31.625	0	-1.47682e-11	31.625	0	-7.42459e-12	25.3	0	6.33947e-12
31.65	0	1.15245e-11	31.65	0	-1.03882e-11	31.65	0	-4.29599e-12	25.32	0	6.96519e-12
31.675	0	-3.64225e-13	31.675	0	-6.00816e-12	31.675	0	-1.24304e-11	25.34	0	-1.0555e-11
31.7	0	2.61495e-13	31.7	0	1.50048e-12	31.7	0	-1.16739e-12	25.36	0	-1.61865e-11
31.725	0	5.26726e-12	31.725	0	-2.87956e-12	31.725	0	3.83837e-12	25.38	0	-1.61865e-11
31.75	0	-2.24139e-12	31.75	0	-3.50528e-12	31.75	0	-3.67027e-12	25.4	0	-1.11807e-11
31.775	0	-5.36999e-12	31.775	0	1.50048e-12	31.775	0	6.34125e-12	25.42	0	-2.42061e-12
31.8	0	-2.24139e-12	31.8	0	-2.87956e-12	31.8	0	-8.05031e-12	25.44	0	-2.42061e-12
31.825	0	-4.11855e-12	31.825	0	-1.62812e-12	31.825	0	-5.41669e-13	25.46	0	4.46231e-12
31.85	0	1.51294e-12	31.85	0	2.75192e-12	31.85	0	3.83837e-12	25.48	0	8.21663e-12
31.875	0	-5.36999e-12	31.875	0	2.49042e-13	31.875	0	-5.54743e-12	25.5	0	3.21087e-12
31.9	0	5.26726e-12	31.9	0	-6.00816e-12	31.9	0	4.46409e-12	25.52	0	-4.29778e-12
31.925	0	-9.75003e-12	31.925	0	4.00336e-12	31.925	0	-1.11789e-11	25.54	0	7.07988e-13
31.95	0	2.61495e-13	31.95	0	7.13196e-12	31.95	0	-2.41883e-12	25.56	0	-3.04634e-12
31.975	0	-9.12431e-12	31.975	0	-1.10139e-11	31.975	0	-3.04455e-12	25.58	0	1.33371e-12
32	0	2.76438e-12	32	0	-1.03882e-11	32	0	1.33549e-12	25.6	0	3.83659e-12
32.025	0	2.76438e-12	32.025	0	-3.50528e-12	32.025	0	7.09771e-13	25.62	0	6.96519e-12
32.05	0	-3.49283e-12	32.05	0	5.2548e-12	32.05	0	-4.92171e-12	25.64	0	8.2266e-14
32.075	0	8.39586e-12	32.075	0	-3.76677e-13	32.075	0	1.33549e-12	25.66	0	-3.67205e-12
32.1	0	-7.87287e-12	32.1	0	-1.03882e-11	32.1	0	-3.04455e-12	25.68	0	3.21087e-12
32.125	0	4.01582e-12	32.125	0	4.62908e-12	32.125	0	-1.30561e-11	25.7	0	-3.04634e-12
32.15	0	8.39586e-12	32.15	0	3.37764e-12	32.15	0	8.21841e-12	25.72	0	-2.42061e-12
32.175	0	-5.99571e-12	32.175	0	5.2548e-12	32.175	0	8.40527e-14	25.74	0	8.2266e-14
32.2	0	1.51294e-12	32.2	0	8.38341e-12	32.2	0	6.96697e-12	25.76	0	-4.92349e-12
32.225	0	8.39586e-12	32.225	0	2.75192e-12	32.225	0	4.46409e-12	25.78	0	-2.42061e-12
32.25	0	-3.49283e-12	32.25	0	-7.2596e-12	32.25	0	-5.41669e-13	25.8	0	5.71375e-12
32.275	0	2.13866e-12	32.275	0	-1.35168e-11	32.275	0	1.82299e-11	25.82	0	1.33371e-12
32.3	0	-1.85101e-11	32.3	0	1.50048e-12	32.3	0	-3.67027e-12	25.84	0	-1.43093e-11
32.325	0	5.89298e-12	32.325	0	8.74763e-13	32.325	0	3.21265e-12	25.86	0	-3.67205e-12
32.35	0	9.02158e-12	32.35	0	-6.00816e-12	32.35	0	-1.79311e-12	25.88	0	3.83659e-12
32.375	0	-2.24139e-12	32.375	0	3.37764e-12	32.375	0	-1.43075e-11	25.9	0	-8.0521e-12
32.4	0	-9.89945e-13	32.4	0	1.65178e-11	32.4	0	3.83837e-12	25.92	0	-8.67782e-12
32.425	0	2.76438e-12	32.425	0	-2.25384e-12	32.425	0	-9.92747e-12	25.94	0	-1.7949e-12
32.45	0	8.87215e-13	32.45	0	-1.03882e-11	32.45	0	-5.41669e-13	25.96	0	-1.7949e-12
32.475	0	-6.62143e-12	32.475	0	-4.131e-12	32.475	0	7.09771e-13	25.98	0	-6.80066e-12
32.5	0	-1.22529e-11	32.5	0	-2.25384e-12	32.5	0	-9.92747e-12	26	0	-4.29778e-12
32.525	0	1.51294e-12	32.525	0	-4.75672e-12	32.525	0	8.84414e-12	26.02	0	8.2266e-14
32.55	0	8.87215e-13	32.55	0	-1.0024e-12	32.55	0	-1.16739e-12	26.04	0	-1.0555e-11
32.575	0	-5.36999e-12	32.575	0	-7.88532e-12	32.575	0	4.46409e-12	26.06	0	7.07988e-13
32.6	0	-2.24139e-12	32.6	0	-1.10139e-11	32.6	0	-3.04455e-12	26.08	0	-6.80066e-12
32.625	0	-9.75003e-12	32.625	0	4.62908e-12	32.625	0	-1.30561e-11	26.1	0	-6.17494e-12
32.65	0	-5.99571e-12	32.65	0	-2.87956e-12	32.65	0	-4.29599e-12	26.12	0	9.46807e-12
32.675	0	8.87215e-13	32.675	0	4.62908e-12	32.675	0	1.33549e-12	26.14	0	3.83659e-12
32.7	0	4.64154e-12	32.7	0	5.88052e-12	32.7	0	5.71553e-12	26.16	0	-8.67782e-12
32.725	0	2.76438e-12	32.725	0	-1.0024e-12	32.725	0	5.08981e-12	26.18	0	8.21663e-12
32.75	0	-5.36999e-12	32.75	0	5.88052e-12	32.75	0	-9.92747e-12	26.2	0	1.32224e-11
32.775	0	8.87215e-13	32.775	0	8.74763e-13	32.775	0	-1.79311e-12	26.22	0	-9.92926e-12
32.8	0	-6.62143e-12	32.8	0	2.1262e-12	32.8	0	-7.42459e-12	26.24	0	-8.67782e-12
32.825	0	8.87215e-13	32.825	0	-7.2596e-12	32.825	0	-1.79311e-12	26.26	0	1.00938e-11
32.85	0	-4.11855e-12	32.85	0	-1.5394e-11	32.85	0	-2.41883e-12	26.28	0	-3.04634e-12
32.875	0	-4.74427e-12	32.875	0	5.2548e-12	32.875	0	-1.36818e-11	26.3	0	-4.29778e-12
32.9	0	1.51294e-12	32.9	0	1.21377e-11	32.9	0	-9.92747e-12	26.32	0	6.33947e-12
32.925	0	-1.61567e-12	32.925	0	-2.87956e-12	32.925	0	1.33549e-12	26.34	0	-9.92926e-12
32.95	0	2.13866e-12	32.95	0	-2.25384e-12	32.95	0	5.08981e-12	26.36	0	-9.30354e-12
32.975	0	-7.24715e-12	32.975	0	-1.03882e-11	32.975	0	5.71553e-12	26.38	0	3.83659e-12
33	0	8.87215e-13	33	0	3.37764e-12	33	0	-1.16739e-12	26.4	0	-1.7949e-12
33.025	0	-3.49283e-12	33.025	0	5.88052e-12	33.025	0	1.19727e-11	26.42	0	-4.92349e-12
33.05	0	3.3901e-12	33.05	0	-3.50528e-12	33.05	0	-6.17315e-12	26.44	0	-9.30354e-12
33.075	0	5.26726e-12	33.075	0	-1.62812e-12	33.075	0	-1.79311e-12	26.46	0	-8.67782e-12
33.1	0	-1.61567e-12	33.1	0	3.37764e-12	33.1	0	7.09771e-13	26.48	0	-2.42061e-12
33.125	0	-1.78844e-11	33.125	0	-3.76677e-13	33.125	0	-1.05532e-11	26.5	0	8.2266e-14
33.15	0	3.3901e-12	33.15	0	-6.63388e-12	33.15	0	4.46409e-12	26.52	0	-5.43456e-13
33.175	0	5.89298e-12	33.175	0	-1.28911e-11	33.175	0	8.21841e-12	26.54	0	-5.54922e-12
33.2	0	-4.74427e-12	33.2	0	3.37764e-12	33.2	0	-1.79311e-12	26.56	0	8.2266e-14
33.225	0	-4.74427e-12	33.225	0	5.2548e-12	33.225	0	-1.79311e-12	26.58	0	-1.7949e-12
33.25	0	-8.49859e-12	33.25	0	-3.50528e-12	33.25	0	-3.67027e-12	26.6	0	-7.42638e-12
33.275	0	5.89298e-12	33.275	0	2.1262e-12	33.275	0	8.84414e-12	26.62	0	7.07988e-13
33.3	0	-5.36999e-12	33.3	0	-1.0024e-12	33.3	0	7.09771e-13	26.64	0	2.58515e-12
33.325	0	-6.62143e-12	33.325	0	-1.0024e-12	33.325	0	-8.05031e-12	26.66	0	-3.04634e-12
33.35	0	2.13866e-12	33.35	0	-4.131e-12	33.35	0	8.40527e-14	26.68	0	8.21663e-12
33.375	0	8.87215e-13	33.375	0	-3.76677e-13	33.375	0	1.33549e-12	26.7	0	-2.42061e-12
33.4	0	4.01582e-12	33.4	0	-6.00816e-12	33.4	0	6.34125e-12	26.72	0	-1.0555e-11
33.425	0	9.6473e-12	33.425	0	-1.62812e-12	33.425	0	5.71553e-12	26.74	0	-6.17494e-12
33.45	0	8.87215e-13	33.45	0	-7.2596e-12	33.45	0	-8.05031e-12	26.76	0	3.21087e-12
33.475	0	-3.64225e-13	33.475	0	-4.131e-12	33.475	0	-2.41883e-12	26.78	0	-3.04634e-12
33.5	0	-7.87287e-12	33.5	0	-1.03882e-11	33.5	0	-3.67027e-12	26.8	0	-9.30354e-12
33.525	0	-5.36999e-12	33.525	0	-6.63388e-12	33.525	0	-3.67027e-12	26.82	0	3.21087e-12
33.55	0	-3.64225e-13	33.55	0	2.49042e-13	33.55	0	-1.36818e-11	26.84	0	-9.92926e-12
33.575	0	-7.24715e-12	33.575	0	-4.131e-12	33.575	0	8.40527e-14	26.86	0	-3.67205e-12
33.6	0	-5.36999e-12	33.6	0	7.13196e-12	33.6	0	9.46985e-12	26.88	0	5.71375e-12
33.625	0	-1.22529e-11	33.625	0	5.2548e-12	33.625	0	-4.92171e-12	26.9	0	-1.16917e-12
33.65	0	1.21502e-11	33.65	0	9.63485e-12	33.65	0	-3.67027e-12	26.92	0	1.33371e-12
33.675	0	5.26726e-12	33.675	0	5.2548e-12	33.675	0	2.58693e-12	26.94	0	6.33947e-12
33.7	0	-4.74427e-12	33.7	0	4.62908e-12	33.7	0	-3.04455e-12	26.96	0	8.2266e-14
33.725	0	6.5187e-12	33.725	0	-1.03882e-11	33.725	0	1.38499e-11	26.98	0	8.2266e-14
33.75	0	2.13866e-12	33.75	0	2.1262e-12	33.75	0	3.83837e-12	27	0	-5.43456e-13
33.775	0	5.89298e-12	33.775	0	2.75192e-12	33.775	0	-6.79887e-12	27.02	0	-5.54922e-12
33.8	0	-2.86711e-12	33.8	0	-7.88532e-12	33.8	0	5.08981e-12	27.04	0	-5.54922e-12
33.825	0	-7.24715e-12	33.825	0	-1.0024e-12	33.825	0	-2.41883e-12	27.06	0	-5.43456e-13
33.85	0	-6.62143e-12	33.85	0	2.49042e-13	33.85	0	7.59269e-12	27.08	0	-5.43456e-13
33.875	0	-5.99571e-12	33.875	0	2.1262e-12	33.875	0	8.40527e-14	27.1	0	-3.04634e-12
33.9	0	4.01582e-12	33.9	0	-4.131e-12	33.9	0	-4.92171e-12	27.12	0	7.07988e-13
33.925	0	1.51294e-12	33.925	0	8.38341e-12	33.925	0	-2.41883e-12	27.14	0	-1.7949e-12
33.95	0	-4.74427e-12	33.95	0	5.88052e-12	33.95	0	-6.17315e-12	27.16	0	4.46231e-12
33.975	0	-2.86711e-12	33.975	0	5.2548e-12	33.975	0	6.96697e-12	27.18	0	-7.42638e-12
34	0	-7.24715e-12	34	0	-2.25384e-12	34	0	7.09771e-13	27.2	0	-6.17494e-12
34.025	0	8.87215e-13	34.025	0	-3.50528e-12	34.025	0	-1.16739e-12	27.22	0	7.07988e-13
34.05	0	2.76438e-12	34.05	0	-6.63388e-12	34.05	0	-5.41669e-13	27.24	0	-7.42638e-12
34.075	0	-4.74427e-12	34.075	0	1.50048e-12	34.075	0	-2.41883e-12	27.26	0	-1.55607e-11
34.1	0	-3.49283e-12	34.1	0	-3.76677e-13	34.1	0	8.40527e-14	27.28	0	2.58515e-12
34.125	0	-5.36999e-12	34.125	0	1.02606e-11	34.125	0	-3.04455e-12	27.3	0	1.95943e-12
34.15	0	1.46531e-11	34.15	0	-6.00816e-12	34.15	0	-9.30175e-12	27.32	0	-1.30579e-11
34.175	0	-9.89945e-13	34.175	0	-2.87956e-12	34.175	0	1.00956e-11	27.34	0	-4.29778e-12
34.2	0	-2.24139e-12	34.2	0	-1.0024e-12	34.2	0	7.59269e-12	27.36	0	-5.54922e-12
34.225	0	-9.89945e-13	34.225	0	2.75192e-12	34.225	0	4.46409e-12	27.38	0	-5.54922e-12
34.25	0	1.51294e-12	34.25	0	4.00336e-12	34.25	0	-2.41883e-12	27.4	0	3.21087e-12
34.275	0	4.64154e-12	34.275	0	-7.88532e-12	34.275	0	-4.92171e-12	27.42	0	6.33947e-12
34.3	0	-9.89945e-13	34.3	0	9.00912e-12	34.3	0	-1.79311e-12	27.44	0	6.96519e-12
34.325	0	-2.86711e-12	34.325	0	5.2548e-12	34.325	0	5.08981e-12	27.46	0	1.07195e-11
34.35	0	8.39586e-12	34.35	0	1.50048e-12	34.35	0	6.96697e-12	27.48	0	1.00938e-11
34.375	0	4.01582e-12	34.375	0	-5.38244e-12	34.375	0	3.21265e-12	27.5	0	-5.43456e-13
34.4	0	-1.61567e-12	34.4	0	3.37764e-12	34.4	0	-3.04455e-12	27.52	0	-1.18064e-11
34.425	0	-2.86711e-12	34.425	0	5.2548e-12	34.425	0	8.40527e-14	27.54	0	-9.30354e-12
34.45	0	-1.61567e-12	34.45	0	5.2548e-12	34.45	0	-4.92171e-12	27.56	0	-9.92926e-12
34.475	0	3.3901e-12	34.475	0	-7.2596e-12	34.475	0	3.83837e-12	27.58	0	-1.7949e-12
34.5	0	-1.97616e-11	34.5	0	8.74763e-13	34.5	0	-5.54743e-12	27.6	0	-3.04634e-12
34.525	0	3.3901e-12	34.525	0	5.2548e-12	34.525	0	-1.79311e-12	27.62	0	-5.54922e-12
34.55	0	-5.36999e-12	34.55	0	7.13196e-12	34.55	0	1.33549e-12	27.64	0	3.21087e-12
34.575	0	-5.36999e-12	34.575	0	-4.75672e-12	34.575	0	-3.04455e-12	27.66	0	-4.92349e-12
34.6	0	4.64154e-12	34.6	0	-2.87956e-12	34.6	0	-3.04455e-12	27.68	0	-2.42061e-12
34.625	0	-8.49859e-12	34.625	0	2.21492e-11	34.625	0	-4.92171e-12	27.7	0	-3.04634e-12
34.65	0	-8.49859e-12	34.65	0	-1.62812e-12	34.65	0	-1.74361e-11	27.72	0	2.58515e-12
34.675	0	2.61495e-13	34.675	0	-1.62812e-12	34.675	0	6.34125e-12	27.74	0	-9.30354e-12
34.7	0	-6.62143e-12	34.7	0	3.37764e-12	34.7	0	1.07213e-11	27.76	0	-2.42061e-12
34.725	0	-2.86711e-12	34.725	0	4.62908e-12	34.725	0	-1.79311e-12	27.78	0	9.46807e-12
34.75	0	-1.03757e-11	34.75	0	-2.87956e-12	34.75	0	4.46409e-12	27.8	0	4.46231e-12
34.775	0	1.51294e-12	34.775	0	-1.28911e-11	34.775	0	-4.92171e-12	27.82	0	-3.04634e-12
34.8	0	5.26726e-12	34.8	0	-7.88532e-12	34.8	0	1.96121e-12	27.84	0	-5.54922e-12
34.825	0	-5.36999e-12	34.825	0	5.2548e-12	34.825	0	-8.05031e-12	27.86	0	-9.92926e-12
34.85	0	2.61495e-13	34.85	0	-4.131e-12	34.85	0	-5.41669e-13	27.88	0	-3.67205e-12
34.875	0	2.13866e-12	34.875	0	7.13196e-12	34.875	0	8.40527e-14	27.9	0	-3.04634e-12
34.9	0	2.13866e-12	34.9	0	-6.00816e-12	34.9	0	3.21265e-12	27.92	0	-8.67782e-12
34.925	0	-3.64225e-13	34.925	0	-6.63388e-12	34.925	0	8.21841e-12	27.94	0	-8.67782e-12
34.95	0	-5.99571e-12	34.95	0	4.62908e-12	34.95	0	-2.41883e-12	27.96	0	6.33947e-12
34.975	0	8.87215e-13	34.975	0	-2.25384e-12	34.975	0	-1.49332e-11	27.98	0	5.08803e-12
35	0	-1.03757e-11	35	0	-6.63388e-12	35	0	1.96121e-12	28	0	6.33947e-12
35.025	0	-3.49283e-12	35.025	0	2.75192e-12	35.025	0	-7.42459e-12	28.02	0	-5.43456e-13
35.05	0	3.3901e-12	35.05	0	2.49042e-13	35.05	0	-1.79311e-12	28.04	0	-7.42638e-12
35.075	0	-2.86711e-12	35.075	0	9.00912e-12	35.075	0	5.08981e-12	28.06	0	-8.67782e-12
35.1	0	8.39586e-12	35.1	0	4.62908e-12	35.1	0	3.21265e-12	28.08	0	1.33371e-12
35.125	0	-5.36999e-12	35.125	0	2.75192e-12	35.125	0	1.19727e-11	28.1	0	-1.7949e-12
35.15	0	8.87215e-13	35.15	0	1.50048e-12	35.15	0	-8.67603e-12	28.12	0	-7.42638e-12
35.175	0	2.13866e-12	35.175	0	3.37764e-12	35.175	0	1.96121e-12	28.14	0	8.2266e-14
35.2	0	-3.49283e-12	35.2	0	6.50624e-12	35.2	0	3.21265e-12	28.16	0	-5.43456e-13
35.225	0	-3.49283e-12	35.225	0	4.62908e-12	35.225	0	-1.16739e-12	28.18	0	-7.42638e-12
35.25	0	1.0273e-11	35.25	0	2.49042e-13	35.25	0	1.96121e-12	28.2	0	8.2266e-14
35.275	0	9.02158e-12	35.275	0	2.1262e-12	35.275	0	-5.41669e-13	28.22	0	7.59091e-12
35.3	0	-3.64225e-13	35.3	0	3.37764e-12	35.3	0	4.46409e-12	28.24	0	4.46231e-12
35.325	0	-5.99571e-12	35.325	0	-6.63388e-12	35.325	0	-2.41883e-12	28.26	0	3.21087e-12
35.35	0	-2.86711e-12	35.35	0	-7.2596e-12	35.35	0	-2.41883e-12	28.28	0	-2.42061e-12
35.375	0	2.13866e-12	35.375	0	-3.76677e-13	35.375	0	1.33549e-12	28.3	0	-6.17494e-12
35.4	0	4.64154e-12	35.4	0	-1.62812e-12	35.4	0	-1.30561e-11	28.32	0	-4.92349e-12
35.425	0	8.39586e-12	35.425	0	-7.88532e-12	35.425	0	-1.16739e-12	28.34	0	-3.67205e-12
35.45	0	3.3901e-12	35.45	0	-6.00816e-12	35.45	0	1.96121e-12	28.36	0	-2.42061e-12
35.475	0	-1.61567e-12	35.475	0	7.13196e-12	35.475	0	4.46409e-12	28.38	0	-5.43456e-13
35.5	0	-6.62143e-12	35.5	0	-1.0024e-12	35.5	0	6.34125e-12	28.4	0	4.46231e-12
35.525	0	2.76438e-12	35.525	0	-2.25384e-12	35.525	0	-5.41669e-13	28.42	0	1.95943e-12
35.55	0	-3.49283e-12	35.55	0	-1.62812e-12	35.55	0	8.40527e-14	28.44	0	1.95943e-12
35.575	0	7.77014e-12	35.575	0	1.50048e-12	35.575	0	-6.79887e-12	28.46	0	-5.54922e-12
35.6	0	5.26726e-12	35.6	0	-1.62812e-12	35.6	0	-5.54743e-12	28.48	0	-8.67782e-12
35.625	0	-1.10015e-11	35.625	0	4.62908e-12	35.625	0	2.58693e-12	28.5	0	-2.42061e-12
35.65	0	-2.24139e-12	35.65	0	-6.63388e-12	35.65	0	-1.79311e-12	28.52	0	6.33947e-12
35.675	0	3.3901e-12	35.675	0	-1.28911e-11	35.675	0	7.09771e-13	28.54	0	-1.16917e-12
35.7	0	2.13866e-12	35.7	0	5.88052e-12	35.7	0	-4.29599e-12	28.56	0	7.07988e-13
35.725	0	-1.61567e-12	35.725	0	-7.2596e-12	35.725	0	-3.67027e-12	28.58	0	3.21087e-12
35.75	0	-5.99571e-12	35.75	0	2.49042e-13	35.75	0	3.21265e-12	28.6	0	-1.16917e-12
35.775	0	-6.62143e-12	35.775	0	7.75768e-12	35.775	0	-8.67603e-12	28.62	0	-1.7949e-12
35.8	0	-4.74427e-12	35.8	0	-3.50528e-12	35.8	0	-3.04455e-12	28.64	0	3.83659e-12
35.825	0	1.15245e-11	35.825	0	5.2548e-12	35.825	0	6.34125e-12	28.66	0	2.58515e-12
35.85	0	2.61495e-13	35.85	0	-1.0024e-12	35.85	0	-1.30561e-11	28.68	0	-4.29778e-12
35.875	0	-9.75003e-12	35.875	0	5.2548e-12	35.875	0	-3.67027e-12	28.7	0	-3.04634e-12
35.9	0	-1.61567e-12	35.9	0	1.40149e-11	35.9	0	-9.92747e-12	28.72	0	-4.29778e-12
35.925	0	4.01582e-12	35.925	0	-1.47682e-11	35.925	0	2.58693e-12	28.74	0	-8.0521e-12
35.95	0	2.61495e-13	35.95	0	-9.76248e-12	35.95	0	6.34125e-12	28.76	0	-6.80066e-12
35.975	0	-9.89945e-13	35.975	0	-5.38244e-12	35.975	0	8.40527e-14	28.78	0	2.58515e-12
36	0	-5.36999e-12	36	0	-6.00816e-12	36	0	5.08981e-12	28.8	0	7.07988e-13
36.025	0	-2.24139e-12	36.025	0	-6.63388e-12	36.025	0	1.33549e-12	28.82	0	2.58515e-12
36.05	0	-4.74427e-12	36.05	0	-9.13676e-12	36.05	0	7.09771e-13	28.84	0	-2.42061e-12
36.075	0	-2.24139e-12	36.075	0	1.02606e-11	36.075	0	1.96121e-12	28.86	0	-6.80066e-12
36.1	0	-1.61567e-12	36.1	0	7.75768e-12	36.1	0	-1.11789e-11	28.88	0	-2.42061e-12
36.125	0	-9.89945e-13	36.125	0	2.1262e-12	36.125	0	-2.41883e-12	28.9	0	8.21663e-12
36.15	0	-5.36999e-12	36.15	0	-1.62812e-12	36.15	0	5.08981e-12	28.92	0	-5.54922e-12
36.175	0	2.61495e-13	36.175	0	-1.03882e-11	36.175	0	1.96121e-12	28.94	0	-5.54922e-12
36.2	0	-1.60072e-11	36.2	0	2.1262e-12	36.2	0	6.34125e-12	28.96	0	1.07195e-11
36.225	0	-9.89945e-13	36.225	0	-6.63388e-12	36.225	0	1.33549e-12	28.98	0	8.2266e-14
36.25	0	1.27759e-11	36.25	0	-5.38244e-12	36.25	0	-5.41669e-13	29	0	-5.43456e-13
36.275	0	-4.11855e-12	36.275	0	5.88052e-12	36.275	0	-5.54743e-12	29.02	0	1.95943e-12
36.3	0	8.87215e-13	36.3	0	6.50624e-12	36.3	0	-5.54743e-12	29.04	0	-8.0521e-12
36.325	0	-4.11855e-12	36.325	0	4.00336e-12	36.325	0	6.96697e-12	29.06	0	-9.30354e-12
36.35	0	8.87215e-13	36.35	0	-4.75672e-12	36.35	0	6.96697e-12	29.08	0	-5.43456e-13
36.375	0	-7.24715e-12	36.375	0	-4.131e-12	36.375	0	-4.29599e-12	29.1	0	-8.67782e-12
36.4	0	-8.49859e-12	36.4	0	-1.62812e-12	36.4	0	-1.43075e-11	29.12	0	-9.30354e-12
36.425	0	-5.36999e-12	36.425	0	4.62908e-12	36.425	0	-9.30175e-12	29.14	0	8.2266e-14
36.45	0	4.64154e-12	36.45	0	9.63485e-12	36.45	0	-4.92171e-12	29.16	0	-9.30354e-12
36.475	0	5.89298e-12	36.475	0	2.1262e-12	36.475	0	-5.41669e-13	29.18	0	-4.92349e-12
36.5	0	-4.74427e-12	36.5	0	-4.75672e-12	36.5	0	-7.42459e-12	29.2	0	-1.7949e-12
36.525	0	1.51294e-12	36.525	0	-5.38244e-12	36.525	0	-5.54743e-12	29.22	0	1.95943e-12
36.55	0	2.76438e-12	36.55	0	6.50624e-12	36.55	0	-8.05031e-12	29.24	0	-9.92926e-12
36.575	0	5.89298e-12	36.575	0	5.88052e-12	36.575	0	2.58693e-12	29.26	0	1.33371e-12
36.6	0	3.3901e-12	36.6	0	-5.38244e-12	36.6	0	4.46409e-12	29.28	0	4.46231e-12
36.625	0	-4.74427e-12	36.625	0	-3.50528e-12	36.625	0	2.58693e-12	29.3	0	-9.92926e-12
36.65	0	-5.36999e-12	36.65	0	-1.60197e-11	36.65	0	-3.67027e-12	29.32	0	8.2266e-14
36.675	0	-4.74427e-12	36.675	0	-4.75672e-12	36.675	0	-5.41669e-13	29.34	0	-1.16917e-12
36.7	0	-5.99571e-12	36.7	0	1.1512e-11	36.7	0	6.96697e-12	29.36	0	-8.67782e-12
36.725	0	-4.74427e-12	36.725	0	2.75192e-12	36.725	0	4.46409e-12	29.38	0	-9.30354e-12
36.75	0	-4.74427e-12	36.75	0	8.38341e-12	36.75	0	-6.17315e-12	29.4	0	1.00938e-11
36.775	0	-9.75003e-12	36.775	0	2.75192e-12	36.775	0	-3.04455e-12	29.42	0	-3.04634e-12
36.8	0	-3.49283e-12	36.8	0	-1.0024e-12	36.8	0	-3.67027e-12	29.44	0	-6.17494e-12
36.825	0	-1.61567e-12	36.825	0	-1.03882e-11	36.825	0	2.58693e-12	29.46	0	-3.04634e-12
36.85	0	-3.49283e-12	36.85	0	-1.47682e-11	36.85	0	8.40527e-14	29.48	0	-2.42061e-12
36.875	0	-2.24139e-12	36.875	0	-2.87956e-12	36.875	0	5.71553e-12	29.5	0	-5.43456e-13
36.9	0	2.13866e-12	36.9	0	-1.0024e-12	36.9	0	-7.42459e-12	29.52	0	6.96519e-12
36.925	0	5.26726e-12	36.925	0	-6.00816e-12	36.925	0	3.21265e-12	29.54	0	-6.80066e-12
36.95	0	1.51294e-12	36.95	0	-2.87956e-12	36.95	0	-5.54743e-12	29.56	0	-4.92349e-12
36.975	0	-4.11855e-12	36.975	0	6.50624e-12	36.975	0	1.96121e-12	29.58	0	1.50995e-11
37	0	2.13866e-12	37	0	-1.0024e-12	37	0	1.96121e-12	29.6	0	-3.67205e-12
37.025	0	-4.74427e-12	37.025	0	-1.62812e-12	37.025	0	-5.41669e-13	29.62	0	-8.0521e-12
37.05	0	2.13866e-12	37.05	0	1.1512e-11	37.05	0	3.83837e-12	29.64	0	-5.54922e-12
37.075	0	-5.36999e-12	37.075	0	7.13196e-12	37.075	0	8.40527e-14	29.66	0	-6.80066e-12
37.1	0	1.51294e-12	37.1	0	-5.38244e-12	37.1	0	-1.16739e-12	29.68	0	-6.17494e-12
37.125	0	8.87215e-13	37.125	0	1.50048e-12	37.125	0	5.71553e-12	29.7	0	-2.42061e-12
37.15	0	-3.49283e-12	37.15	0	8.74763e-13	37.15	0	-5.54743e-12	29.72	0	8.2266e-14
37.175	0	-1.61567e-12	37.175	0	-1.62812e-12	37.175	0	-3.67027e-12	29.74	0	2.58515e-12
37.2	0	-5.99571e-12	37.2	0	-1.62812e-12	37.2	0	4.46409e-12	29.76	0	3.83659e-12
37.225	0	-5.99571e-12	37.225	0	-2.25384e-12	37.225	0	-5.54743e-12	29.78	0	5.71375e-12
37.25	0	-3.64225e-13	37.25	0	5.2548e-12	37.25	0	1.33549e-12	29.8	0	-4.29778e-12
37.275	0	-3.49283e-12	37.275	0	-1.62812e-12	37.275	0	6.96697e-12	29.82	0	-1.18064e-11
37.3	0	-3.64225e-13	37.3	0	4.00336e-12	37.3	0	8.21841e-12	29.84	0	-3.04634e-12
37.325	0	-3.64225e-13	37.325	0	2.15235e-11	37.325	0	-1.05532e-11	29.86	0	-3.67205e-12
37.35	0	-9.89945e-13	37.35	0	-1.0024e-12	37.35	0	-8.67603e-12	29.88	0	4.46231e-12
37.375	0	2.61495e-13	37.375	0	-9.76248e-12	37.375	0	3.21265e-12	29.9	0	-6.80066e-12
37.4	0	-2.24139e-12	37.4	0	-2.87956e-12	37.4	0	-3.67027e-12	29.92	0	-8.0521e-12
37.425	0	-3.49283e-12	37.425	0	8.38341e-12	37.425	0	1.96121e-12	29.94	0	-5.54922e-12
37.45	0	4.64154e-12	37.45	0	-1.62812e-12	37.45	0	1.96121e-12	29.96	0	-2.42061e-12
37.475	0	-2.24139e-12	37.475	0	-1.0024e-12	37.475	0	-3.04455e-12	29.98	0	-3.67205e-12
37.5	0	2.76438e-12	37.5	0	-1.0024e-12	37.5	0	-1.79311e-12	30	0	-8.67782e-12
37.525	0	-5.36999e-12	37.525	0	7.13196e-12	37.525	0	-5.41669e-13	30.02	0	-1.18064e-11
37.55	0	-1.61567e-12	37.55	0	5.2548e-12	37.55	0	3.21265e-12	30.04	0	-3.67205e-12
37.575	0	9.02158e-12	37.575	0	9.00912e-12	37.575	0	7.09771e-13	30.06	0	3.21087e-12
37.6	0	-9.12431e-12	37.6	0	2.49042e-13	37.6	0	-3.04455e-12	30.08	0	-5.43456e-13
37.625	0	4.64154e-12	37.625	0	-2.25384e-12	37.625	0	-5.41669e-13	30.1	0	6.33947e-12
37.65	0	-3.49283e-12	37.65	0	-3.50528e-12	37.65	0	8.40527e-14	30.12	0	4.46231e-12
37.675	0	2.61495e-13	37.675	0	1.50048e-12	37.675	0	-4.92171e-12	30.14	0	-5.54922e-12
37.7	0	-4.74427e-12	37.7	0	3.37764e-12	37.7	0	8.84414e-12	30.16	0	-2.42061e-12
37.725	0	-4.11855e-12	37.725	0	-3.76677e-13	37.725	0	-3.04455e-12	30.18	0	8.2266e-14
37.75	0	4.01582e-12	37.75	0	-1.0024e-12	37.75	0	8.40527e-14	30.2	0	-5.54922e-12
37.775	0	-9.89945e-13	37.775	0	-4.131e-12	37.775	0	-8.05031e-12	30.22	0	8.2266e-14
37.8	0	-5.99571e-12	37.8	0	-6.63388e-12	37.8	0	-3.04455e-12	30.24	0	7.59091e-12
37.825	0	-3.49283e-12	37.825	0	5.2548e-12	37.825	0	1.07213e-11	30.26	0	-1.7949e-12
37.85	0	-1.22529e-11	37.85	0	5.88052e-12	37.85	0	-3.04455e-12	30.28	0	8.2266e-14
37.875	0	6.5187e-12	37.875	0	8.74763e-13	37.875	0	-3.67027e-12	30.3	0	1.33371e-12
37.9	0	-2.86711e-12	37.9	0	-1.47682e-11	37.9	0	8.40527e-14	30.32	0	-1.7949e-12
37.925	0	-4.11855e-12	37.925	0	-1.0024e-12	37.925	0	-2.41883e-12	30.34	0	-4.92349e-12
37.95	0	-4.74427e-12	37.95	0	1.50048e-12	37.95	0	8.84414e-12	30.36	0	-4.29778e-12
37.975	0	-8.49859e-12	37.975	0	-6.00816e-12	37.975	0	-1.16739e-12	30.38	0	2.58515e-12
38	0	-3.49283e-12	38	0	-8.51104e-12	38	0	-8.05031e-12	30.4	0	6.33947e-12
38.025	0	2.13866e-12	38.025	0	2.49042e-13	38.025	0	-5.54743e-12	30.42	0	-3.04634e-12
38.05	0	-2.24139e-12	38.05	0	7.13196e-12	38.05	0	2.58693e-12	30.44	0	-6.17494e-12
38.075	0	2.61495e-13	38.075	0	5.2548e-12	38.075	0	-1.16739e-12	30.46	0	6.96519e-12
38.1	0	2.76438e-12	38.1	0	-3.50528e-12	38.1	0	-1.24304e-11	30.48	0	6.96519e-12
38.125	0	2.61495e-13	38.125	0	-2.87956e-12	38.125	0	-4.92171e-12	30.5	0	-4.92349e-12
38.15	0	4.64154e-12	38.15	0	-1.16396e-11	38.15	0	6.96697e-12	30.52	0	-6.17494e-12
38.175	0	3.3901e-12	38.175	0	-4.131e-12	38.175	0	-5.41669e-13	30.54	0	-4.92349e-12
38.2	0	8.39586e-12	38.2	0	2.75192e-12	38.2	0	-4.92171e-12	30.56	0	-2.42061e-12
38.225	0	-3.49283e-12	38.225	0	-4.75672e-12	38.225	0	-6.79887e-12	30.58	0	5.71375e-12
38.25	0	5.26726e-12	38.25	0	-3.76677e-13	38.25	0	-2.41883e-12	30.6	0	-2.42061e-12
38.275	0	2.76438e-12	38.275	0	4.62908e-12	38.275	0	8.21841e-12	30.62	0	-5.43456e-13
38.3	0	-8.49859e-12	38.3	0	-7.88532e-12	38.3	0	3.21265e-12	30.64	0	-2.42061e-12
38.325	0	4.01582e-12	38.325	0	-6.00816e-12	38.325	0	2.58693e-12	30.66	0	-1.0555e-11
38.35	0	8.87215e-13	38.35	0	1.50048e-12	38.35	0	-6.79887e-12	30.68	0	-8.0521e-12
38.375	0	-4.11855e-12	38.375	0	4.62908e-12	38.375	0	-6.17315e-12	30.7	0	-5.54922e-12
38.4	0	2.13866e-12	38.4	0	3.37764e-12	38.4	0	1.33549e-12	30.72	0	-5.54922e-12
38.425	0	-8.49859e-12	38.425	0	-4.131e-12	38.425	0	-5.54743e-12	30.74	0	-2.42061e-12
38.45	0	-9.89945e-13	38.45	0	1.50048e-12	38.45	0	8.40527e-14	30.76	0	-5.43456e-13
38.475	0	-5.36999e-12	38.475	0	3.37764e-12	38.475	0	-5.54743e-12	30.78	0	-5.54922e-12
38.5	0	1.0273e-11	38.5	0	-3.50528e-12	38.5	0	-3.67027e-12	30.8	0	-3.67205e-12
38.525	0	-3.64225e-13	38.525	0	9.00912e-12	38.525	0	4.46409e-12	30.82	0	-6.17494e-12
38.55	0	-1.28786e-11	38.55	0	-2.87956e-12	38.55	0	1.96121e-12	30.84	0	-3.67205e-12
38.575	0	1.21502e-11	38.575	0	-7.88532e-12	38.575	0	8.40527e-14	30.86	0	6.33947e-12
38.6	0	-7.24715e-12	38.6	0	-7.88532e-12	38.6	0	-4.29599e-12	30.88	0	-5.43456e-13
38.625	0	4.01582e-12	38.625	0	8.38341e-12	38.625	0	4.46409e-12	30.9	0	-8.67782e-12
38.65	0	8.39586e-12	38.65	0	-3.76677e-13	38.65	0	-3.04455e-12	30.92	0	2.58515e-12
38.675	0	-4.11855e-12	38.675	0	8.38341e-12	38.675	0	3.21265e-12	30.94	0	7.59091e-12
38.7	0	-7.87287e-12	38.7	0	4.62908e-12	38.7	0	3.21265e-12	30.96	0	-3.67205e-12
38.725	0	-3.49283e-12	38.725	0	2.49042e-13	38.725	0	2.58693e-12	30.98	0	5.08803e-12
38.75	0	-3.64225e-13	38.75	0	-2.87956e-12	38.75	0	-1.79311e-12	31	0	1.13452e-11
38.775	0	2.13866e-12	38.775	0	-6.63388e-12	38.775	0	-1.16739e-12	31.02	0	-4.29778e-12
38.8	0	-3.49283e-12	38.8	0	1.50048e-12	38.8	0	-6.17315e-12	31.04	0	-5.54922e-12
38.825	0	4.01582e-12	38.825	0	1.50048e-12	38.825	0	-8.05031e-12	31.06	0	3.83659e-12
38.85	0	-6.62143e-12	38.85	0	2.1262e-12	38.85	0	-9.92747e-12	31.08	0	-1.7949e-12
38.875	0	-4.74427e-12	38.875	0	2.49042e-13	38.875	0	-9.30175e-12	31.1	0	1.33371e-12
38.9	0	2.61495e-13	38.9	0	-2.25384e-12	38.9	0	3.83837e-12	31.12	0	1.33371e-12
38.925	0	-5.99571e-12	38.925	0	-8.51104e-12	38.925	0	1.96121e-12	31.14	0	-1.7949e-12
38.95	0	-2.24139e-12	38.95	0	-1.60197e-11	38.95	0	-3.04455e-12	31.16	0	-9.30354e-12
38.975	0	-4.74427e-12	38.975	0	-7.2596e-12	38.975	0	-1.79311e-12	31.18	0	-3.04634e-12
39	0	-1.47558e-11	39	0	1.50048e-12	39	0	-4.92171e-12	31.2	0	-5.43456e-13
39.025	0	1.51294e-12	39.025	0	4.62908e-12	39.025	0	2.58693e-12	31.22	0	1.33371e-12
39.05	0	-6.62143e-12	39.05	0	2.75192e-12	39.05	0	-7.42459e-12	31.24	0	-2.42061e-12
39.075	0	-2.24139e-12	39.075	0	-3.76677e-13	39.075	0	1.94814e-11	31.26	0	-4.92349e-12
39.1	0	8.39586e-12	39.1	0	-1.62812e-12	39.1	0	5.71553e-12	31.28	0	-2.42061e-12
39.125	0	-7.87287e-12	39.125	0	-5.38244e-12	39.125	0	-5.41669e-13	31.3	0	-7.42638e-12
39.15	0	-2.24139e-12	39.15	0	5.2548e-12	39.15	0	6.96697e-12	31.32	0	-6.17494e-12
39.175	0	-3.64225e-13	39.175	0	2.1262e-12	39.175	0	5.71553e-12	31.34	0	-1.24321e-11
39.2	0	-4.11855e-12	39.2	0	-1.62812e-12	39.2	0	4.46409e-12	31.36	0	-3.04634e-12
39.225	0	8.39586e-12	39.225	0	4.62908e-12	39.225	0	-5.54743e-12	31.38	0	-4.92349e-12
39.25	0	-1.03757e-11	39.25	0	-8.51104e-12	39.25	0	2.58693e-12	31.4	0	-1.61865e-11
39.275	0	-6.62143e-12	39.275	0	2.75192e-12	39.275	0	3.83837e-12	31.42	0	-1.0555e-11
39.3	0	7.77014e-12	39.3	0	4.62908e-12	39.3	0	2.58693e-12	31.44	0	3.83659e-12
39.325	0	-1.22529e-11	39.325	0	3.37764e-12	39.325	0	1.38499e-11	31.46	0	7.07988e-13
39.35	0	5.26726e-12	39.35	0	-2.87956e-12	39.35	0	4.46409e-12	31.48	0	1.13452e-11
39.375	0	1.08987e-11	39.375	0	-7.88532e-12	39.375	0	-1.16739e-12	31.5	0	1.50995e-11
39.4	0	3.3901e-12	39.4	0	-3.76677e-13	39.4	0	1.96121e-12	31.52	0	-4.92349e-12
39.425	0	2.13866e-12	39.425	0	1.1512e-11	39.425	0	-3.04455e-12	31.54	0	-5.54922e-12
39.45	0	-4.11855e-12	39.45	0	-3.76677e-13	39.45	0	-4.92171e-12	31.56	0	-5.43456e-13
39.475	0	6.5187e-12	39.475	0	1.46406e-11	39.475	0	6.96697e-12	31.58	0	7.07988e-13
39.5	0	-4.11855e-12	39.5	0	4.00336e-12	39.5	0	-1.16739e-12	31.6	0	-3.67205e-12
39.525	0	-4.74427e-12	39.525	0	-1.0024e-12	39.525	0	-1.79311e-12	31.62	0	-4.29778e-12
39.55	0	8.87215e-13	39.55	0	4.00336e-12	39.55	0	-1.16739e-12	31.64	0	-1.16917e-12
39.575	0	-5.99571e-12	39.575	0	-3.76677e-13	39.575	0	8.40527e-14	31.66	0	-5.43456e-13
39.6	0	9.6473e-12	39.6	0	2.1262e-12	39.6	0	-6.17315e-12	31.68	0	-3.04634e-12
39.625	0	3.3901e-12	39.625	0	7.75768e-12	39.625	0	-5.41669e-13	31.7	0	-1.0555e-11
39.65	0	-1.41301e-11	39.65	0	2.75192e-12	39.65	0	7.09771e-13	31.72	0	-6.17494e-12
39.675	0	2.13866e-12	39.675	0	-4.75672e-12	39.675	0	-4.92171e-12	31.74	0	7.07988e-13
39.7	0	-3.64225e-13	39.7	0	-1.62812e-12	39.7	0	1.96121e-12	31.76	0	8.84235e-12
39.725	0	-3.49283e-12	39.725	0	7.75768e-12	39.725	0	-3.04455e-12	31.78	0	5.71375e-12
39.75	0	-7.87287e-12	39.75	0	-3.50528e-12	39.75	0	3.83837e-12	31.8	0	1.32224e-11
39.775	0	-5.36999e-12	39.775	0	-4.131e-12	39.775	0	4.46409e-12	31.82	0	3.83659e-12
39.8	0	-4.11855e-12	39.8	0	5.2548e-12	39.8	0	-1.18046e-11	31.84	0	-3.67205e-12
39.825	0	-2.86711e-12	39.825	0	7.13196e-12	39.825	0	6.34125e-12	31.86	0	1.95943e-12
39.85	0	-7.24715e-12	39.85	0	-1.0024e-12	39.85	0	-5.41669e-13	31.88	0	-6.17494e-12
39.875	0	1.27759e-11	39.875	0	-2.25384e-12	39.875	0	-3.67027e-12	31.9	0	-1.55607e-11
39.9	0	-5.99571e-12	39.9	0	-4.131e-12	39.9	0	5.08981e-12	31.92	0	1.33371e-12
39.925	0	2.61495e-13	39.925	0	5.2548e-12	39.925	0	7.09771e-13	31.94	0	4.46231e-12
39.95	0	2.61495e-13	39.95	0	-2.25384e-12	39.95	0	1.33549e-12	31.96	0	-8.67782e-12
39.975	0	2.61495e-13	39.975	0	1.02606e-11	39.975	0	-9.30175e-12	31.98	0	1.95943e-12
40	0	6.5187e-12	40	0	9.00912e-12	40	0	1.96121e-12	32	0	-2.42061e-12
40.025	0	-5.36999e-12	40.025	0	2.49042e-13	40.025	0	1.96121e-12	32.02	0	-4.92349e-12
40.05	0	4.01582e-12	40.05	0	-1.0024e-12	40.05	0	-1.18046e-11	32.04	0	-2.42061e-12
40.075	0	-2.86711e-12	40.075	0	-7.88532e-12	40.075	0	-5.41669e-13	32.06	0	8.21663e-12
40.1	0	-2.24139e-12	40.1	0	-3.76677e-13	40.1	0	-2.41883e-12	32.08	0	-5.54922e-12
40.125	0	-2.24139e-12	40.125	0	-1.0024e-12	40.125	0	8.40527e-14	32.1	0	-8.0521e-12
40.15	0	-9.89945e-13	40.15	0	8.38341e-12	40.15	0	4.46409e-12	32.12	0	4.46231e-12
40.175	0	-2.24139e-12	40.175	0	-1.0024e-12	40.175	0	-5.41669e-13	32.14	0	7.07988e-13
40.2	0	1.51294e-12	40.2	0	2.49042e-13	40.2	0	3.83837e-12	32.16	0	-3.04634e-12
40.225	0	-7.24715e-12	40.225	0	5.88052e-12	40.225	0	-1.05532e-11	32.18	0	5.71375e-12
40.25	0	-2.24139e-12	40.25	0	4.62908e-12	40.25	0	-8.67603e-12	32.2	0	-1.7949e-12
40.275	0	2.13866e-12	40.275	0	-4.75672e-12	40.275	0	5.71553e-12	32.22	0	-9.92926e-12
40.3	0	-9.89945e-13	40.3	0	-4.75672e-12	40.3	0	5.08981e-12	32.24	0	-5.54922e-12
40.325	0	-3.49283e-12	40.325	0	-5.38244e-12	40.325	0	1.96121e-12	32.26	0	-8.0521e-12
40.35	0	-3.64225e-13	40.35	0	6.50624e-12	40.35	0	-8.05031e-12	32.28	0	-5.54922e-12
40.375	0	-3.49283e-12	40.375	0	2.49042e-13	40.375	0	6.34125e-12	32.3	0	-1.16917e-12
40.4	0	8.39586e-12	40.4	0	-7.88532e-12	40.4	0	5.71553e-12	32.32	0	7.07988e-13
40.425	0	-7.87287e-12	40.425	0	-2.87956e-12	40.425	0	8.40527e-14	32.34	0	-1.7949e-12
40.45	0	-9.75003e-12	40.45	0	8.74763e-13	40.45	0	3.21265e-12	32.36	0	-6.17494e-12
40.475	0	4.64154e-12	40.475	0	-1.0024e-12	40.475	0	-1.18046e-11	32.38	0	8.2266e-14
40.5	0	-1.61567e-12	40.5	0	8.74763e-13	40.5	0	-4.92171e-12	32.4	0	5.08803e-12
40.525	0	-2.24139e-12	40.525	0	-6.63388e-12	40.525	0	-6.79887e-12	32.42	0	7.07988e-13
40.55	0	-3.49283e-12	40.55	0	-2.87956e-12	40.55	0	-8.05031e-12	32.44	0	-3.04634e-12
40.575	0	-7.87287e-12	40.575	0	9.63485e-12	40.575	0	6.34125e-12	32.46	0	1.33371e-12
40.6	0	-5.99571e-12	40.6	0	-2.87956e-12	40.6	0	4.46409e-12	32.48	0	3.83659e-12
40.625	0	-3.49283e-12	40.625	0	-7.2596e-12	40.625	0	4.46409e-12	32.5	0	5.08803e-12
40.65	0	-7.87287e-12	40.65	0	-1.22654e-11	40.65	0	-4.92171e-12	32.52	0	5.71375e-12
40.675	0	-7.87287e-12	40.675	0	9.00912e-12	40.675	0	-6.79887e-12	32.54	0	-2.42061e-12
40.7	0	-6.62143e-12	40.7	0	4.62908e-12	40.7	0	2.58693e-12	32.56	0	-5.43456e-13
40.725	0	6.5187e-12	40.725	0	9.00912e-12	40.725	0	6.34125e-12	32.58	0	3.83659e-12
40.75	0	-5.36999e-12	40.75	0	9.00912e-12	40.75	0	1.96121e-12	32.6	0	-4.29778e-12
40.775	0	-3.49283e-12	40.775	0	-4.75672e-12	40.775	0	-8.05031e-12	32.62	0	-5.54922e-12
40.8	0	7.14442e-12	40.8	0	2.1262e-12	40.8	0	-4.29599e-12	32.64	0	-2.42061e-12
40.825	0	6.5187e-12	40.825	0	-1.62812e-12	40.825	0	2.58693e-12	32.66	0	-8.0521e-12
40.85	0	8.87215e-13	40.85	0	4.00336e-12	40.85	0	-1.79311e-12	32.68	0	-7.42638e-12
40.875	0	-3.64225e-13	40.875	0	3.37764e-12	40.875	0	-8.05031e-12	32.7	0	-1.7949e-12
40.9	0	-7.24715e-12	40.9	0	-7.88532e-12	40.9	0	-1.16739e-12	32.72	0	-2.42061e-12
40.925	0	-4.74427e-12	40.925	0	2.1262e-12	40.925	0	1.33549e-12	32.74	0	-9.30354e-12
40.95	0	-1.61567e-12	40.95	0	-1.62812e-12	40.95	0	4.46409e-12	32.76	0	-5.54922e-12
40.975	0	2.13866e-12	40.975	0	8.38341e-12	40.975	0	-6.79887e-12	32.78	0	-5.54922e-12
41	0	-1.10015e-11	41	0	4.00336e-12	41	0	3.83837e-12	32.8	0	-5.54922e-12
41.025	0	-1.10015e-11	41.025	0	3.37764e-12	41.025	0	-6.79887e-12	32.82	0	-2.42061e-12
41.05	0	2.61495e-13	41.05	0	1.96464e-11	41.05	0	8.40527e-14	32.84	0	-2.42061e-12
41.075	0	2.76438e-12	41.075	0	-1.28911e-11	41.075	0	-2.41883e-12	32.86	0	-2.42061e-12
41.1	0	-2.24139e-12	41.1	0	-2.87956e-12	41.1	0	8.40527e-14	32.88	0	-4.92349e-12
41.125	0	-2.24139e-12	41.125	0	-2.25384e-12	41.125	0	7.09771e-13	32.9	0	2.58515e-12
41.15	0	8.39586e-12	41.15	0	-7.2596e-12	41.15	0	-1.16739e-12	32.92	0	3.21087e-12
41.175	0	-7.24715e-12	41.175	0	4.00336e-12	41.175	0	-2.41883e-12	32.94	0	8.2266e-14
41.2	0	-8.49859e-12	41.2	0	-3.76677e-13	41.2	0	6.96697e-12	32.96	0	-4.92349e-12
41.225	0	-2.24139e-12	41.225	0	5.88052e-12	41.225	0	1.33549e-12	32.98	0	1.33371e-12
41.25	0	-7.24715e-12	41.25	0	6.50624e-12	41.25	0	1.96121e-12	33	0	1.95943e-12
41.275	0	-9.75003e-12	41.275	0	4.62908e-12	41.275	0	-4.92171e-12	33.02	0	-2.42061e-12
41.3	0	-7.24715e-12	41.3	0	7.75768e-12	41.3	0	7.09771e-13	33.04	0	-7.42638e-12
41.325	0	-5.36999e-12	41.325	0	-3.50528e-12	41.325	0	1.96121e-12	33.06	0	-3.04634e-12
41.35	0	-7.87287e-12	41.35	0	-1.62812e-12	41.35	0	-5.54743e-12	33.08	0	2.58515e-12
41.375	0	-1.61567e-12	41.375	0	9.00912e-12	41.375	0	1.96121e-12	33.1	0	-7.42638e-12
41.4	0	-8.49859e-12	41.4	0	4.62908e-12	41.4	0	1.32242e-11	33.12	0	-4.29778e-12
41.425	0	2.61495e-13	41.425	0	5.88052e-12	41.425	0	-2.41883e-12	33.14	0	-3.04634e-12
41.45	0	-5.99571e-12	41.45	0	-5.38244e-12	41.45	0	-8.67603e-12	33.16	0	5.71375e-12
41.475	0	-1.61567e-12	41.475	0	5.88052e-12	41.475	0	-1.16739e-12	33.18	0	-1.7949e-12
41.5	0	5.89298e-12	41.5	0	1.21377e-11	41.5	0	-1.16739e-12	33.2	0	-5.43456e-13
41.525	0	-3.64225e-13	41.525	0	-1.16396e-11	41.525	0	2.58693e-12	33.22	0	3.83659e-12
41.55	0	5.89298e-12	41.55	0	-4.131e-12	41.55	0	6.96697e-12	33.24	0	-1.16917e-12
41.575	0	-5.36999e-12	41.575	0	-6.00816e-12	41.575	0	8.40527e-14	33.26	0	-3.67205e-12
41.6	0	4.64154e-12	41.6	0	-2.25384e-12	41.6	0	-1.61847e-11	33.28	0	-2.42061e-12
41.625	0	6.5187e-12	41.625	0	1.21377e-11	41.625	0	-1.79311e-12	33.3	0	7.07988e-13
41.65	0	-9.89945e-13	41.65	0	-6.63388e-12	41.65	0	8.40527e-14	33.32	0	-7.42638e-12
41.675	0	3.3901e-12	41.675	0	4.62908e-12	41.675	0	3.21265e-12	33.34	0	-1.0555e-11
41.7	0	-1.61567e-12	41.7	0	-1.47682e-11	41.7	0	3.83837e-12	33.36	0	7.59091e-12
41.725	0	-5.36999e-12	41.725	0	-8.51104e-12	41.725	0	-3.67027e-12	33.38	0	9.46807e-12
41.75	0	-5.99571e-12	41.75	0	2.75192e-12	41.75	0	3.21265e-12	33.4	0	-4.29778e-12
41.775	0	4.64154e-12	41.775	0	-5.38244e-12	41.775	0	5.71553e-12	33.42	0	7.07988e-13
41.8	0	-4.11855e-12	41.8	0	4.00336e-12	41.8	0	7.59269e-12	33.44	0	-5.54922e-12
41.825	0	-4.11855e-12	41.825	0	2.1262e-12	41.825	0	5.08981e-12	33.46	0	2.58515e-12
41.85	0	-9.89945e-13	41.85	0	-2.87956e-12	41.85	0	8.84414e-12	33.48	0	1.95943e-12
41.875	0	2.13866e-12	41.875	0	6.50624e-12	41.875	0	-8.05031e-12	33.5	0	-4.92349e-12
41.9	0	-8.49859e-12	41.9	0	2.49042e-13	41.9	0	7.09771e-13	33.52	0	-1.11807e-11
41.925	0	2.13866e-12	41.925	0	2.49042e-13	41.925	0	7.59269e-12	33.54	0	-6.17494e-12
41.95	0	-3.64225e-13	41.95	0	8.38341e-12	41.95	0	6.34125e-12	33.56	0	-3.04634e-12
41.975	0	-4.74427e-12	41.975	0	4.00336e-12	41.975	0	6.34125e-12	33.58	0	-5.54922e-12
42	0	-9.89945e-13	42	0	2.49042e-13	42	0	7.09771e-13	33.6	0	-5.54922e-12
42.025	0	1.51294e-12	42.025	0	-5.38244e-12	42.025	0	-5.41669e-13	33.62	0	-3.67205e-12
42.05	0	-3.64225e-13	42.05	0	7.13196e-12	42.05	0	-6.17315e-12	33.64	0	5.71375e-12
42.075	0	-8.49859e-12	42.075	0	7.13196e-12	42.075	0	-1.05532e-11	33.66	0	6.33947e-12
42.1	0	9.6473e-12	42.1	0	2.49042e-13	42.1	0	-2.41883e-12	33.68	0	4.46231e-12
42.125	0	-2.86711e-12	42.125	0	5.88052e-12	42.125	0	-1.30561e-11	33.7	0	-4.29778e-12
42.15	0	-3.49283e-12	42.15	0	2.1262e-12	42.15	0	3.21265e-12	33.72	0	1.33371e-12
42.175	0	-3.64225e-13	42.175	0	2.1262e-12	42.175	0	-4.29599e-12	33.74	0	-1.16917e-12
42.2	0	-1.61567e-12	42.2	0	4.00336e-12	42.2	0	-1.16739e-12	33.76	0	-9.30354e-12
42.225	0	2.76438e-12	42.225	0	-9.76248e-12	42.225	0	5.08981e-12	33.78	0	-3.04634e-12
42.25	0	-4.11855e-12	42.25	0	8.38341e-12	42.25	0	-6.17315e-12	33.8	0	7.59091e-12
42.275	0	-4.11855e-12	42.275	0	5.2548e-12	42.275	0	8.21841e-12	33.82	0	1.95943e-12
42.3	0	1.52788e-11	42.3	0	4.00336e-12	42.3	0	1.32242e-11	33.84	0	-3.04634e-12
42.325	0	-3.64225e-13	42.325	0	8.38341e-12	42.325	0	-1.16739e-12	33.86	0	6.33947e-12
42.35	0	-2.24139e-12	42.35	0	-7.88532e-12	42.35	0	3.21265e-12	33.88	0	-4.29778e-12
42.375	0	-3.64225e-13	42.375	0	-1.72711e-11	42.375	0	-1.05532e-11	33.9	0	-3.04634e-12
42.4	0	-3.49283e-12	42.4	0	-7.2596e-12	42.4	0	-4.29599e-12	33.92	0	-5.54922e-12
42.425	0	2.76438e-12	42.425	0	7.13196e-12	42.425	0	-1.16739e-12	33.94	0	-3.04634e-12
42.45	0	-7.87287e-12	42.45	0	1.50048e-12	42.45	0	-4.29599e-12	33.96	0	-2.42061e-12
42.475	0	5.26726e-12	42.475	0	-2.25384e-12	42.475	0	5.71553e-12	33.98	0	-3.04634e-12
42.5	0	1.40273e-11	42.5	0	-2.25384e-12	42.5	0	3.83837e-12	34	0	7.07988e-13
42.525	0	-5.99571e-12	42.525	0	5.88052e-12	42.525	0	1.32242e-11	34.02	0	6.96519e-12
42.55	0	1.0273e-11	42.55	0	3.37764e-12	42.55	0	-6.79887e-12	34.04	0	3.21087e-12
42.575	0	-1.16272e-11	42.575	0	-8.51104e-12	42.575	0	-7.42459e-12	34.06	0	-5.54922e-12
42.6	0	-4.11855e-12	42.6	0	8.74763e-13	42.6	0	1.96121e-12	34.08	0	-5.43456e-13
42.625	0	3.3901e-12	42.625	0	1.50048e-12	42.625	0	1.96121e-12	34.1	0	-1.16917e-12
42.65	0	-2.24139e-12	42.65	0	-3.50528e-12	42.65	0	8.40527e-14	34.12	0	-6.17494e-12
42.675	0	-2.24139e-12	42.675	0	-3.76677e-13	42.675	0	7.59269e-12	34.14	0	-4.29778e-12
42.7	0	-9.89945e-13	42.7	0	4.00336e-12	42.7	0	8.21841e-12	34.16	0	5.08803e-12
42.725	0	-6.62143e-12	42.725	0	1.50048e-12	42.725	0	2.58693e-12	34.18	0	2.58515e-12
42.75	0	6.5187e-12	42.75	0	-6.00816e-12	42.75	0	-1.79311e-12	34.2	0	8.84235e-12
42.775	0	5.89298e-12	42.775	0	7.13196e-12	42.775	0	-2.41883e-12	34.22	0	1.95943e-12
42.8	0	8.87215e-13	42.8	0	-2.87956e-12	42.8	0	-3.04455e-12	34.24	0	-5.54922e-12
42.825	0	2.61495e-13	42.825	0	1.50048e-12	42.825	0	-3.04455e-12	34.26	0	1.33371e-12
42.85	0	-4.11855e-12	42.85	0	-2.25384e-12	42.85	0	4.46409e-12	34.28	0	3.21087e-12
42.875	0	4.01582e-12	42.875	0	-3.50528e-12	42.875	0	-5.41669e-13	34.3	0	-4.29778e-12
42.9	0	-1.61567e-12	42.9	0	5.2548e-12	42.9	0	-3.67027e-12	34.32	0	-3.04634e-12
42.925	0	2.76438e-12	42.925	0	-2.87956e-12	42.925	0	-6.17315e-12	34.34	0	5.71375e-12
42.95	0	-9.89945e-13	42.95	0	1.50048e-12	42.95	0	1.96121e-12	34.36	0	8.2266e-14
42.975	0	-4.11855e-12	42.975	0	-4.131e-12	42.975	0	8.40527e-14	34.38	0	-9.30354e-12
43	0	2.76438e-12	43	0	1.08863e-11	43	0	-5.54743e-12	34.4	0	-8.67782e-12
43.025	0	-2.86711e-12	43.025	0	-1.28911e-11	43.025	0	1.33549e-12	34.42	0	-5.43456e-13
43.05	0	-3.64225e-13	43.05	0	-2.25384e-12	43.05	0	-1.16739e-12	34.44	0	1.95943e-12
43.075	0	2.61495e-13	43.075	0	6.50624e-12	43.075	0	-4.29599e-12	34.46	0	-5.43456e-13
43.1	0	-2.24139e-12	43.1	0	1.02606e-11	43.1	0	3.83837e-12	34.48	0	-5.54922e-12
43.125	0	-1.53815e-11	43.125	0	5.2548e-12	43.125	0	5.71553e-12	34.5	0	-2.42061e-12
43.15	0	-3.49283e-12	43.15	0	-3.76677e-13	43.15	0	-3.67027e-12	34.52	0	1.95943e-12
43.175	0	-3.64225e-13	43.175	0	-6.63388e-12	43.175	0	-1.30561e-11	34.54	0	7.07988e-13
43.2	0	5.89298e-12	43.2	0	-4.75672e-12	43.2	0	1.96121e-12	34.56	0	7.07988e-13
43.225	0	4.64154e-12	43.225	0	2.75192e-12	43.225	0	1.96121e-12	34.58	0	-1.7949e-12
43.25	0	3.3901e-12	43.25	0	-2.87956e-12	43.25	0	4.46409e-12	34.6	0	1.33371e-12
43.275	0	-3.64225e-13	43.275	0	-3.76677e-13	43.275	0	-2.41883e-12	34.62	0	-6.17494e-12
43.3	0	-4.74427e-12	43.3	0	-9.13676e-12	43.3	0	-5.41669e-13	34.64	0	-3.67205e-12
43.325	0	2.61495e-13	43.325	0	6.50624e-12	43.325	0	-1.79311e-12	34.66	0	3.21087e-12
43.35	0	4.01582e-12	43.35	0	2.1262e-12	43.35	0	3.83837e-12	34.68	0	-6.80066e-12
43.375	0	8.87215e-13	43.375	0	4.00336e-12	43.375	0	-3.67027e-12	34.7	0	-9.30354e-12
43.4	0	4.64154e-12	43.4	0	4.62908e-12	43.4	0	-1.18046e-11	34.72	0	-5.54922e-12
43.425	0	-9.12431e-12	43.425	0	-4.131e-12	43.425	0	1.33549e-12	34.74	0	-5.54922e-12
43.45	0	7.77014e-12	43.45	0	-8.51104e-12	43.45	0	1.44756e-11	34.76	0	-8.0521e-12
43.475	0	-3.64225e-13	43.475	0	-3.76677e-13	43.475	0	3.83837e-12	34.78	0	8.21663e-12
43.5	0	-7.87287e-12	43.5	0	4.00336e-12	43.5	0	4.46409e-12	34.8	0	9.46807e-12
43.525	0	3.3901e-12	43.525	0	-3.50528e-12	43.525	0	-1.79311e-12	34.82	0	4.46231e-12
43.55	0	-1.61567e-12	43.55	0	-6.00816e-12	43.55	0	-4.92171e-12	34.84	0	-5.43456e-13
43.575	0	6.5187e-12	43.575	0	4.00336e-12	43.575	0	1.00956e-11	34.86	0	1.33371e-12
43.6	0	4.64154e-12	43.6	0	1.50048e-12	43.6	0	1.33549e-12	34.88	0	-7.42638e-12
43.625	0	-4.11855e-12	43.625	0	-7.2596e-12	43.625	0	-5.54743e-12	34.9	0	1.33371e-12
43.65	0	1.08987e-11	43.65	0	7.75768e-12	43.65	0	8.40527e-14	34.92	0	8.84235e-12
43.675	0	-4.11855e-12	43.675	0	-1.0024e-12	43.675	0	8.40527e-14	34.94	0	3.83659e-12
43.7	0	1.08987e-11	43.7	0	5.88052e-12	43.7	0	3.83837e-12	34.96	0	-1.7949e-12
43.725	0	4.01582e-12	43.725	0	-4.75672e-12	43.725	0	3.21265e-12	34.98	0	7.07988e-13
43.75	0	-2.24139e-12	43.75	0	1.50048e-12	43.75	0	5.08981e-12	35	0	-6.80066e-12
43.775	0	2.13866e-12	43.775	0	2.75192e-12	43.775	0	-5.54743e-12	35.02	0	5.71375e-12
43.8	0	-1.03757e-11	43.8	0	-1.62812e-12	43.8	0	8.40527e-14	35.04	0	5.08803e-12
43.825	0	2.76438e-12	43.825	0	2.1262e-12	43.825	0	1.96121e-12	35.06	0	-6.17494e-12
43.85	0	4.01582e-12	43.85	0	2.1262e-12	43.85	0	-1.79311e-12	35.08	0	8.2266e-14
43.875	0	8.87215e-13	43.875	0	3.37764e-12	43.875	0	8.84414e-12	35.1	0	1.95943e-12
43.9	0	2.13866e-12	43.9	0	-1.16396e-11	43.9	0	7.59269e-12	35.12	0	-5.43456e-13
43.925	0	-5.36999e-12	43.925	0	5.88052e-12	43.925	0	-2.41883e-12	35.14	0	8.2266e-14
43.95	0	1.21502e-11	43.95	0	4.00336e-12	43.95	0	8.21841e-12	35.16	0	-3.67205e-12
43.975	0	2.61495e-13	43.975	0	-6.63388e-12	43.975	0	-7.42459e-12	35.18	0	-6.17494e-12
44	0	3.3901e-12	44	0	8.74763e-13	44	0	-2.41883e-12	35.2	0	8.2266e-14
44.025	0	-4.74427e-12	44.025	0	-4.75672e-12	44.025	0	-1.79311e-12	35.22	0	8.84235e-12
44.05	0	-8.49859e-12	44.05	0	-1.03882e-11	44.05	0	-3.67027e-12	35.24	0	7.59091e-12
44.075	0	2.13866e-12	44.075	0	9.00912e-12	44.075	0	8.21841e-12	35.26	0	6.33947e-12
44.1	0	1.0273e-11	44.1	0	1.50048e-12	44.1	0	1.96121e-12	35.28	0	2.58515e-12
44.125	0	-9.89945e-13	44.125	0	1.50048e-12	44.125	0	8.40527e-14	35.3	0	-5.54922e-12
44.15	0	1.0273e-11	44.15	0	-1.28911e-11	44.15	0	1.96121e-12	35.32	0	-8.67782e-12
44.175	0	-1.61567e-12	44.175	0	-1.35168e-11	44.175	0	-1.16739e-12	35.34	0	3.21087e-12
44.2	0	4.64154e-12	44.2	0	-2.25384e-12	44.2	0	-8.05031e-12	35.36	0	-3.04634e-12
44.225	0	2.76438e-12	44.225	0	-1.0024e-12	44.225	0	-8.05031e-12	35.38	0	-3.04634e-12
44.25	0	-5.99571e-12	44.25	0	7.13196e-12	44.25	0	1.96121e-12	35.4	0	-7.42638e-12
44.275	0	-3.49283e-12	44.275	0	3.37764e-12	44.275	0	5.08981e-12	35.42	0	3.21087e-12
44.3	0	-8.49859e-12	44.3	0	-1.0024e-12	44.3	0	8.40527e-14	35.44	0	7.07988e-13
44.325	0	8.39586e-12	44.325	0	9.63485e-12	44.325	0	3.83837e-12	35.46	0	-4.29778e-12
44.35	0	2.13866e-12	44.35	0	-1.72711e-11	44.35	0	-5.54743e-12	35.48	0	-4.92349e-12
44.375	0	-1.16272e-11	44.375	0	-4.131e-12	44.375	0	-7.42459e-12	35.5	0	-7.42638e-12
44.4	0	-1.61567e-12	44.4	0	-4.131e-12	44.4	0	-3.67027e-12	35.52	0	5.71375e-12
44.425	0	-8.49859e-12	44.425	0	-6.63388e-12	44.425	0	-4.92171e-12	35.54	0	2.58515e-12
44.45	0	7.77014e-12	44.45	0	7.75768e-12	44.45	0	1.96121e-12	35.56	0	-1.7949e-12
44.475	0	-9.89945e-13	44.475	0	-1.28911e-11	44.475	0	3.83837e-12	35.58	0	5.08803e-12
44.5	0	-4.11855e-12	44.5	0	5.2548e-12	44.5	0	1.76042e-11	35.6	0	8.2266e-14
44.525	0	5.26726e-12	44.525	0	2.1262e-12	44.525	0	1.96121e-12	35.62	0	-6.17494e-12
44.55	0	-3.49283e-12	44.55	0	-1.0024e-12	44.55	0	-7.42459e-12	35.64	0	-9.92926e-12
44.575	0	4.64154e-12	44.575	0	-1.22654e-11	44.575	0	-1.16739e-12	35.66	0	1.33371e-12
44.6	0	2.76438e-12	44.6	0	-7.2596e-12	44.6	0	-4.92171e-12	35.68	0	-4.92349e-12
44.625	0	-2.86711e-12	44.625	0	9.63485e-12	44.625	0	1.96121e-12	35.7	0	-7.42638e-12
44.65	0	4.01582e-12	44.65	0	-1.0024e-12	44.65	0	7.09771e-13	35.72	0	6.96519e-12
44.675	0	-7.87287e-12	44.675	0	-2.25384e-12	44.675	0	-1.68104e-11	35.74	0	4.46231e-12
44.7	0	-4.11855e-12	44.7	0	3.37764e-12	44.7	0	6.96697e-12	35.76	0	-4.29778e-12
44.725	0	-5.99571e-12	44.725	0	-2.25384e-12	44.725	0	7.09771e-13	35.78	0	-8.0521e-12
44.75	0	1.34016e-11	44.75	0	-2.25384e-12	44.75	0	8.40527e-14	35.8	0	-4.29778e-12
44.775	0	1.65302e-11	44.775	0	1.50048e-12	44.775	0	4.46409e-12	35.82	0	1.33371e-12
44.8	0	-5.99571e-12	44.8	0	2.49042e-13	44.8	0	-5.54743e-12	35.84	0	4.46231e-12
44.825	0	-8.49859e-12	44.825	0	-2.87956e-12	44.825	0	7.09771e-13	35.86	0	-5.43456e-13
44.85	0	-3.49283e-12	44.85	0	-3.50528e-12	44.85	0	-6.79887e-12	35.88	0	1.95943e-12
44.875	0	-7.87287e-12	44.875	0	-3.76677e-13	44.875	0	-2.41883e-12	35.9	0	-2.42061e-12
44.9	0	-9.89945e-13	44.9	0	1.50048e-12	44.9	0	6.96697e-12	35.92	0	-3.04634e-12
44.925	0	8.87215e-13	44.925	0	-1.0024e-12	44.925	0	-9.92747e-12	35.94	0	-8.67782e-12
44.95	0	4.01582e-12	44.95	0	-5.38244e-12	44.95	0	5.71553e-12	35.96	0	1.33371e-12
44.975	0	-6.62143e-12	44.975	0	-4.75672e-12	44.975	0	1.96121e-12	35.98	0	-1.7949e-12
45	0	-7.24715e-12	45	0	6.50624e-12	45	0	3.83837e-12	36	0	-1.16917e-12
45.025	0	2.13866e-12	45.025	0	9.00912e-12	45.025	0	3.21265e-12	36.02	0	6.96519e-12
45.05	0	2.76438e-12	45.05	0	9.63485e-12	45.05	0	8.40527e-14	36.04	0	3.21087e-12
45.075	0	2.61495e-13	45.075	0	5.88052e-12	45.075	0	5.71553e-12	36.06	0	-1.16917e-12
45.1	0	4.01582e-12	45.1	0	-2.25384e-12	45.1	0	-5.41669e-13	36.08	0	-5.43456e-13
45.125	0	4.01582e-12	45.125	0	-1.62812e-12	45.125	0	1.96121e-12	36.1	0	-5.43456e-13
45.15	0	-1.03757e-11	45.15	0	-6.00816e-12	45.15	0	5.71553e-12	36.12	0	-5.54922e-12
45.175	0	-1.61567e-12	45.175	0	-6.63388e-12	45.175	0	-6.79887e-12	36.14	0	-4.29778e-12
45.2	0	2.13866e-12	45.2	0	-2.87956e-12	45.2	0	8.84414e-12	36.16	0	-4.92349e-12
45.225	0	-1.10015e-11	45.225	0	-3.76677e-13	45.225	0	5.08981e-12	36.18	0	-3.04634e-12
45.25	0	-3.64225e-13	45.25	0	-1.16396e-11	45.25	0	9.46985e-12	36.2	0	1.95943e-12
45.275	0	5.26726e-12	45.275	0	4.62908e-12	45.275	0	1.00956e-11	36.22	0	2.58515e-12
45.3	0	-1.61567e-12	45.3	0	-2.87956e-12	45.3	0	-5.41669e-13	36.24	0	-5.54922e-12
45.325	0	8.87215e-13	45.325	0	-1.16396e-11	45.325	0	-4.29599e-12	36.26	0	-4.92349e-12
45.35	0	-5.99571e-12	45.35	0	-1.0024e-12	45.35	0	8.40527e-14	36.28	0	1.33371e-12
45.375	0	3.3901e-12	45.375	0	-2.87956e-12	45.375	0	-7.42459e-12	36.3	0	-3.04634e-12
45.4	0	1.08987e-11	45.4	0	1.02606e-11	45.4	0	8.21841e-12	36.32	0	-5.43456e-13
45.425	0	-9.12431e-12	45.425	0	-1.0024e-12	45.425	0	-4.92171e-12	36.34	0	9.46807e-12
45.45	0	-5.36999e-12	45.45	0	-7.88532e-12	45.45	0	9.46985e-12	36.36	0	7.59091e-12
45.475	0	2.76438e-12	45.475	0	-4.75672e-12	45.475	0	9.46985e-12	36.38	0	-5.43456e-13
45.5	0	-5.36999e-12	45.5	0	2.49042e-13	45.5	0	-4.92171e-12	36.4	0	3.83659e-12
45.525	0	2.13866e-12	45.525	0	2.75192e-12	45.525	0	9.46985e-12	36.42	0	5.08803e-12
45.55	0	-1.61567e-12	45.55	0	-2.25384e-12	45.55	0	-8.05031e-12	36.44	0	2.58515e-12
45.575	0	3.3901e-12	45.575	0	-7.88532e-12	45.575	0	2.58693e-12	36.46	0	-6.17494e-12
45.6	0	-1.16272e-11	45.6	0	-4.75672e-12	45.6	0	3.21265e-12	36.48	0	-5.43456e-13
45.625	0	8.39586e-12	45.625	0	-6.63388e-12	45.625	0	-5.54743e-12	36.5	0	-1.93151e-11
45.65	0	1.51294e-12	45.65	0	2.1262e-12	45.65	0	6.34125e-12	36.52	0	-1.30579e-11
45.675	0	-1.61567e-12	45.675	0	2.75192e-12	45.675	0	-1.16739e-12	36.54	0	4.46231e-12
45.7	0	1.21502e-11	45.7	0	2.75192e-12	45.7	0	4.46409e-12	36.56	0	5.71375e-12
45.725	0	-5.36999e-12	45.725	0	-1.03882e-11	45.725	0	9.46985e-12	36.58	0	1.33371e-12
45.75	0	8.87215e-13	45.75	0	1.50048e-12	45.75	0	8.40527e-14	36.6	0	-3.67205e-12
45.775	0	3.3901e-12	45.775	0	2.75192e-12	45.775	0	3.21265e-12	36.62	0	-1.7949e-12
45.8	0	2.76438e-12	45.8	0	-3.76677e-13	45.8	0	-9.30175e-12	36.64	0	4.46231e-12
45.825	0	2.13866e-12	45.825	0	-1.0024e-12	45.825	0	5.71553e-12	36.66	0	1.95943e-12
45.85	0	8.87215e-13	45.85	0	2.1262e-12	45.85	0	5.08981e-12	36.68	0	7.07988e-13
45.875	0	-4.11855e-12	45.875	0	2.1262e-12	45.875	0	-4.29599e-12	36.7	0	6.33947e-12
45.9	0	1.51294e-12	45.9	0	-7.2596e-12	45.9	0	-5.41669e-13	36.72	0	5.08803e-12
45.925	0	7.77014e-12	45.925	0	-1.03882e-11	45.925	0	-4.92171e-12	36.74	0	-3.67205e-12
45.95	0	8.87215e-13	45.95	0	-5.38244e-12	45.95	0	1.07213e-11	36.76	0	-8.0521e-12
45.975	0	-1.22529e-11	45.975	0	-6.00816e-12	45.975	0	8.84414e-12	36.78	0	-1.0555e-11
46	0	-3.64225e-13	46	0	-2.25384e-12	46	0	-3.67027e-12	36.8	0	-4.92349e-12
46.025	0	2.13866e-12	46.025	0	1.50048e-12	46.025	0	-1.16739e-12	36.82	0	-6.80066e-12
46.05	0	-9.12431e-12	46.05	0	2.49042e-13	46.05	0	-9.92747e-12	36.84	0	-4.92349e-12
46.075	0	-9.89945e-13	46.075	0	7.75768e-12	46.075	0	5.08981e-12	36.86	0	-3.67205e-12
46.1	0	-2.24139e-12	46.1	0	-3.50528e-12	46.1	0	-1.79311e-12	36.88	0	-1.7949e-12
46.125	0	-4.74427e-12	46.125	0	3.37764e-12	46.125	0	3.21265e-12	36.9	0	7.07988e-13
46.15	0	6.5187e-12	46.15	0	-3.76677e-13	46.15	0	1.19727e-11	36.92	0	2.58515e-12
46.175	0	2.61495e-13	46.175	0	-1.62812e-12	46.175	0	2.58693e-12	36.94	0	-6.17494e-12
46.2	0	6.5187e-12	46.2	0	-3.50528e-12	46.2	0	-5.54743e-12	36.96	0	8.2266e-14
46.225	0	-5.36999e-12	46.225	0	7.13196e-12	46.225	0	-3.67027e-12	36.98	0	-6.80066e-12
46.25	0	-9.89945e-13	46.25	0	-1.03882e-11	46.25	0	-5.41669e-13	37	0	-6.17494e-12
46.275	0	1.15245e-11	46.275	0	-5.38244e-12	46.275	0	8.84414e-12	37.02	0	7.07988e-13
46.3	0	2.61495e-13	46.3	0	7.75768e-12	46.3	0	-3.67027e-12	37.04	0	5.71375e-12
46.325	0	7.77014e-12	46.325	0	-1.0024e-12	46.325	0	1.00956e-11	37.06	0	-4.29778e-12
46.35	0	2.76438e-12	46.35	0	2.49042e-13	46.35	0	2.58693e-12	37.08	0	-8.67782e-12
46.375	0	1.51294e-12	46.375	0	-1.62812e-12	46.375	0	2.58693e-12	37.1	0	-1.18064e-11
46.4	0	-3.64225e-13	46.4	0	2.49042e-13	46.4	0	-8.67603e-12	37.12	0	-6.80066e-12
46.425	0	-8.49859e-12	46.425	0	-2.25384e-12	46.425	0	-1.18046e-11	37.14	0	6.33947e-12
46.45	0	6.5187e-12	46.45	0	-8.51104e-12	46.45	0	3.21265e-12	37.16	0	1.1971e-11
46.475	0	-1.61567e-12	46.475	0	-2.87956e-12	46.475	0	3.83837e-12	37.18	0	7.07988e-13
46.5	0	4.64154e-12	46.5	0	-2.25384e-12	46.5	0	6.96697e-12	37.2	0	7.07988e-13
46.525	0	2.76438e-12	46.525	0	-1.03882e-11	46.525	0	-5.54743e-12	37.22	0	-5.43456e-13
46.55	0	-1.03757e-11	46.55	0	4.62908e-12	46.55	0	-5.41669e-13	37.24	0	-7.42638e-12
46.575	0	-2.24139e-12	46.575	0	5.88052e-12	46.575	0	8.21841e-12	37.26	0	7.07988e-13
46.6	0	-9.89945e-13	46.6	0	-6.63388e-12	46.6	0	5.08981e-12	37.28	0	5.08803e-12
46.625	0	2.61495e-13	46.625	0	8.74763e-13	46.625	0	2.58693e-12	37.3	0	6.33947e-12
46.65	0	5.89298e-12	46.65	0	1.50048e-12	46.65	0	5.08981e-12	37.32	0	1.25967e-11
46.675	0	-7.24715e-12	46.675	0	-9.13676e-12	46.675	0	-4.29599e-12	37.34	0	-3.67205e-12
46.7	0	-4.74427e-12	46.7	0	-2.87956e-12	46.7	0	-9.92747e-12	37.36	0	-6.80066e-12
46.725	0	1.51294e-12	46.725	0	2.49042e-13	46.725	0	7.09771e-13	37.38	0	-4.29778e-12
46.75	0	-4.74427e-12	46.75	0	-2.87956e-12	46.75	0	6.96697e-12	37.4	0	7.07988e-13
46.775	0	1.15245e-11	46.775	0	7.75768e-12	46.775	0	7.59269e-12	37.42	0	-8.67782e-12
46.8	0	-4.74427e-12	46.8	0	-2.25384e-12	46.8	0	-9.92747e-12	37.44	0	-8.67782e-12
46.825	0	3.3901e-12	46.825	0	-6.00816e-12	46.825	0	-1.16739e-12	37.46	0	-4.29778e-12
46.85	0	-4.74427e-12	46.85	0	-1.0024e-12	46.85	0	-4.92171e-12	37.48	0	-4.29778e-12
46.875	0	-1.03757e-11	46.875	0	1.02606e-11	46.875	0	-4.92171e-12	37.5	0	1.33371e-12
46.9	0	1.52788e-11	46.9	0	5.2548e-12	46.9	0	-1.79311e-12	37.52	0	1.50995e-11
46.925	0	2.13866e-12	46.925	0	-1.16396e-11	46.925	0	8.40527e-14	37.54	0	1.13452e-11
46.95	0	-4.74427e-12	46.95	0	-3.76677e-13	46.95	0	4.46409e-12	37.56	0	8.2266e-14
46.975	0	1.0273e-11	46.975	0	4.62908e-12	46.975	0	2.58693e-12	37.58	0	-1.7949e-12
47	0	3.3901e-12	47	0	-9.76248e-12	47	0	-3.04455e-12	37.6	0	-3.67205e-12
47.025	0	-1.61567e-12	47.025	0	-4.131e-12	47.025	0	-5.54743e-12	37.62	0	6.33947e-12
47.05	0	-7.87287e-12	47.05	0	-1.62812e-12	47.05	0	-1.16739e-12	37.64	0	-1.7949e-12
47.075	0	-4.74427e-12	47.075	0	2.1262e-12	47.075	0	-6.17315e-12	37.66	0	-4.29778e-12
47.1	0	2.61495e-13	47.1	0	-1.16396e-11	47.1	0	-3.04455e-12	37.68	0	4.46231e-12
47.125	0	-9.12431e-12	47.125	0	-1.62812e-12	47.125	0	3.21265e-12	37.7	0	8.2266e-14
47.15	0	-7.24715e-12	47.15	0	1.50048e-12	47.15	0	1.32242e-11	37.72	0	-2.42061e-12
47.175	0	-4.74427e-12	47.175	0	2.75192e-12	47.175	0	-5.41669e-13	37.74	0	3.21087e-12
47.2	0	1.15245e-11	47.2	0	-6.00816e-12	47.2	0	-9.92747e-12	37.76	0	7.07988e-13
47.225	0	4.01582e-12	47.225	0	-1.0024e-12	47.225	0	7.59269e-12	37.78	0	-3.67205e-12
47.25	0	1.51294e-12	47.25	0	-1.0024e-12	47.25	0	1.32242e-11	37.8	0	3.21087e-12
47.275	0	6.5187e-12	47.275	0	2.1262e-12	47.275	0	5.71553e-12	37.82	0	-6.17494e-12
47.3	0	2.76438e-12	47.3	0	1.50048e-12	47.3	0	-2.41883e-12	37.84	0	-1.61865e-11
47.325	0	1.51294e-12	47.325	0	-7.88532e-12	47.325	0	-4.92171e-12	37.86	0	-9.92926e-12
47.35	0	-8.49859e-12	47.35	0	-5.38244e-12	47.35	0	2.58693e-12	37.88	0	3.21087e-12
47.375	0	-4.11855e-12	47.375	0	-2.87956e-12	47.375	0	-4.92171e-12	37.9	0	3.83659e-12
47.4	0	2.61495e-13	47.4	0	1.50048e-12	47.4	0	-8.67603e-12	37.92	0	4.46231e-12
47.425	0	4.01582e-12	47.425	0	3.37764e-12	47.425	0	-4.29599e-12	37.94	0	8.2266e-14
47.45	0	2.13866e-12	47.45	0	-3.50528e-12	47.45	0	2.58693e-12	37.96	0	-9.30354e-12
47.475	0	2.13866e-12	47.475	0	-3.50528e-12	47.475	0	7.09771e-13	37.98	0	-1.7949e-12
47.5	0	-2.24139e-12	47.5	0	-7.2596e-12	47.5	0	8.40527e-14	38	0	2.58515e-12
47.525	0	-7.87287e-12	47.525	0	-2.25384e-12	47.525	0	-3.04455e-12	38.02	0	-1.16917e-12
47.55	0	5.26726e-12	47.55	0	4.00336e-12	47.55	0	-5.54743e-12	38.04	0	-6.17494e-12
47.575	0	1.08987e-11	47.575	0	1.1512e-11	47.575	0	3.21265e-12	38.06	0	-5.43456e-13
47.6	0	5.26726e-12	47.6	0	1.50048e-12	47.6	0	7.09771e-13	38.08	0	8.2266e-14
47.625	0	2.13866e-12	47.625	0	-4.75672e-12	47.625	0	8.40527e-14	38.1	0	3.21087e-12
47.65	0	2.76438e-12	47.65	0	-9.76248e-12	47.65	0	2.58693e-12	38.12	0	-5.43456e-13
47.675	0	5.89298e-12	47.675	0	-1.62812e-12	47.675	0	2.58693e-12	38.14	0	-3.04634e-12
47.7	0	-4.74427e-12	47.7	0	6.50624e-12	47.7	0	-5.41669e-13	38.16	0	2.58515e-12
47.725	0	6.5187e-12	47.725	0	-2.87956e-12	47.725	0	-4.29599e-12	38.18	0	-1.7949e-12
47.75	0	-4.74427e-12	47.75	0	-9.13676e-12	47.75	0	1.33549e-12	38.2	0	-5.54922e-12
47.775	0	5.26726e-12	47.775	0	3.37764e-12	47.775	0	-3.67027e-12	38.22	0	-5.54922e-12
47.8	0	-3.49283e-12	47.8	0	-3.50528e-12	47.8	0	8.40527e-14	38.24	0	-1.16917e-12
47.825	0	-5.36999e-12	47.825	0	-3.76677e-13	47.825	0	-1.16739e-12	38.26	0	8.2266e-14
47.85	0	1.0273e-11	47.85	0	2.49042e-13	47.85	0	7.59269e-12	38.28	0	8.2266e-14
47.875	0	-4.11855e-12	47.875	0	2.1262e-12	47.875	0	-2.41883e-12	38.3	0	7.59091e-12
47.9	0	-4.11855e-12	47.9	0	7.75768e-12	47.9	0	4.46409e-12	38.32	0	2.58515e-12
47.925	0	-7.24715e-12	47.925	0	8.74763e-13	47.925	0	1.96121e-12	38.34	0	-6.80066e-12
47.95	0	5.26726e-12	47.95	0	1.50048e-12	47.95	0	-2.41883e-12	38.36	0	-3.67205e-12
47.975	0	7.77014e-12	47.975	0	-2.87956e-12	47.975	0	1.32242e-11	38.38	0	-4.29778e-12
48	0	-7.87287e-12	48	0	4.62908e-12	48	0	-8.05031e-12	38.4	0	-1.68122e-11
48.025	0	1.40273e-11	48.025	0	1.02606e-11	48.025	0	4.46409e-12	38.42	0	-1.24321e-11
48.05	0	1.46531e-11	48.05	0	-3.76677e-13	48.05	0	3.83837e-12	38.44	0	1.33371e-12
48.075	0	-2.24139e-12	48.075	0	6.50624e-12	48.075	0	-5.41669e-13	38.46	0	4.46231e-12
48.1	0	-1.47558e-11	48.1	0	5.2548e-12	48.1	0	-5.41669e-13	38.48	0	-7.42638e-12
48.125	0	-3.49283e-12	48.125	0	-1.0024e-12	48.125	0	-9.30175e-12	38.5	0	5.71375e-12
48.15	0	6.5187e-12	48.15	0	7.75768e-12	48.15	0	-4.29599e-12	38.52	0	2.58515e-12
48.175	0	3.3901e-12	48.175	0	-4.131e-12	48.175	0	5.08981e-12	38.54	0	-6.17494e-12
48.2	0	-1.61567e-12	48.2	0	-9.13676e-12	48.2	0	1.96121e-12	38.56	0	1.33371e-12
48.225	0	-3.64225e-13	48.225	0	-1.66454e-11	48.225	0	2.58693e-12	38.58	0	1.95943e-12
48.25	0	-9.75003e-12	48.25	0	-2.87956e-12	48.25	0	-1.18046e-11	38.6	0	-1.30579e-11
48.275	0	-3.49283e-12	48.275	0	4.00336e-12	48.275	0	-2.41883e-12	38.62	0	2.58515e-12
48.3	0	8.87215e-13	48.3	0	7.75768e-12	48.3	0	-1.16739e-12	38.64	0	1.13452e-11
48.325	0	7.77014e-12	48.325	0	-1.0024e-12	48.325	0	-5.54743e-12	38.66	0	-3.04634e-12
48.35	0	4.01582e-12	48.35	0	-4.75672e-12	48.35	0	-5.54743e-12	38.68	0	-3.04634e-12
48.375	0	-7.87287e-12	48.375	0	-3.50528e-12	48.375	0	3.21265e-12	38.7	0	4.46231e-12
48.4	0	-2.24139e-12	48.4	0	-2.87956e-12	48.4	0	5.71553e-12	38.72	0	-3.04634e-12
48.425	0	-1.61567e-12	48.425	0	1.50048e-12	48.425	0	-1.16739e-12	38.74	0	-7.42638e-12
48.45	0	8.39586e-12	48.45	0	-7.2596e-12	48.45	0	-1.79311e-12	38.76	0	-5.43456e-13
48.475	0	7.77014e-12	48.475	0	-1.62812e-12	48.475	0	1.00956e-11	38.78	0	-1.61865e-11
48.5	0	-9.75003e-12	48.5	0	1.50048e-12	48.5	0	-5.54743e-12	38.8	0	-1.11807e-11
48.525	0	-5.36999e-12	48.525	0	-1.0024e-12	48.525	0	-1.16739e-12	38.82	0	5.08803e-12
48.55	0	2.61495e-13	48.55	0	-6.63388e-12	48.55	0	3.83837e-12	38.84	0	1.33371e-12
48.575	0	-1.61567e-12	48.575	0	-3.50528e-12	48.575	0	1.07213e-11	38.86	0	-6.80066e-12
48.6	0	5.26726e-12	48.6	0	6.50624e-12	48.6	0	2.58693e-12	38.88	0	-6.17494e-12
48.625	0	1.51294e-12	48.625	0	-3.76677e-13	48.625	0	8.40527e-14	38.9	0	-8.67782e-12
48.65	0	-8.49859e-12	48.65	0	-5.38244e-12	48.65	0	7.59269e-12	38.92	0	-9.30354e-12
48.675	0	-1.61567e-12	48.675	0	2.1262e-12	48.675	0	-9.30175e-12	38.94	0	1.00938e-11
48.7	0	-2.24139e-12	48.7	0	-2.25384e-12	48.7	0	5.08981e-12	38.96	0	7.59091e-12
48.725	0	-5.36999e-12	48.725	0	-4.131e-12	48.725	0	4.46409e-12	38.98	0	-1.11807e-11
48.75	0	4.64154e-12	48.75	0	4.00336e-12	48.75	0	7.09771e-13	39	0	-3.04634e-12
48.775	0	-3.49283e-12	48.775	0	-9.76248e-12	48.775	0	-1.79311e-12	39.02	0	1.33371e-12
48.8	0	1.21502e-11	48.8	0	4.62908e-12	48.8	0	-3.04455e-12	39.04	0	-9.30354e-12
48.825	0	4.01582e-12	48.825	0	-1.62812e-12	48.825	0	-1.05532e-11	39.06	0	-3.67205e-12
48.85	0	-9.75003e-12	48.85	0	5.88052e-12	48.85	0	8.40527e-14	39.08	0	8.84235e-12
48.875	0	-2.24139e-12	48.875	0	-6.63388e-12	48.875	0	-3.04455e-12	39.1	0	8.2266e-14
48.9	0	-7.87287e-12	48.9	0	2.1262e-12	48.9	0	1.33549e-12	39.12	0	-5.54922e-12
48.925	0	2.76438e-12	48.925	0	1.5892e-11	48.925	0	8.84414e-12	39.14	0	5.71375e-12
48.95	0	-2.24139e-12	48.95	0	-3.76677e-13	48.95	0	-3.67027e-12	39.16	0	8.21663e-12
48.975	0	-4.11855e-12	48.975	0	7.13196e-12	48.975	0	5.08981e-12	39.18	0	-5.54922e-12
49	0	1.51294e-12	49	0	1.50048e-12	49	0	-9.30175e-12	39.2	0	-5.43456e-13
49.025	0	-8.49859e-12	49.025	0	-3.76677e-13	49.025	0	-5.54743e-12	39.22	0	8.2266e-14
49.05	0	1.46531e-11	49.05	0	-5.38244e-12	49.05	0	1.96121e-12	39.24	0	1.33371e-12
49.075	0	3.3901e-12	49.075	0	-3.76677e-13	49.075	0	5.08981e-12	39.26	0	2.58515e-12
49.1	0	-3.49283e-12	49.1	0	4.00336e-12	49.1	0	-1.79311e-12	39.28	0	-1.16917e-12
49.125	0	3.3901e-12	49.125	0	1.96464e-11	49.125	0	-4.92171e-12	39.3	0	-6.17494e-12
49.15	0	1.51294e-12	49.15	0	-2.25384e-12	49.15	0	6.96697e-12	39.32	0	7.59091e-12
49.175	0	1.51294e-12	49.175	0	-6.00816e-12	49.175	0	4.46409e-12	39.34	0	1.07195e-11
49.2	0	-5.36999e-12	49.2	0	-3.50528e-12	49.2	0	-2.41883e-12	39.36	0	-8.0521e-12
49.225	0	2.76438e-12	49.225	0	5.88052e-12	49.225	0	-5.41669e-13	39.38	0	-1.61865e-11
49.25	0	9.6473e-12	49.25	0	8.74763e-13	49.25	0	1.96121e-12	39.4	0	8.2266e-14
49.275	0	2.13866e-12	49.275	0	5.2548e-12	49.275	0	-5.41669e-13	39.42	0	5.71375e-12
49.3	0	4.01582e-12	49.3	0	-7.2596e-12	49.3	0	7.59269e-12	39.44	0	-1.7949e-12
49.325	0	-6.62143e-12	49.325	0	-1.0024e-12	49.325	0	-5.41669e-13	39.46	0	9.46807e-12
49.35	0	2.76438e-12	49.35	0	7.13196e-12	49.35	0	6.96697e-12	39.48	0	7.59091e-12
49.375	0	7.77014e-12	49.375	0	-3.50528e-12	49.375	0	8.40527e-14	39.5	0	-5.43456e-13
49.4	0	-3.64225e-13	49.4	0	1.50048e-12	49.4	0	6.96697e-12	39.52	0	3.21087e-12
49.425	0	-4.74427e-12	49.425	0	-1.0024e-12	49.425	0	5.08981e-12	39.54	0	-1.7949e-12
49.45	0	-1.22529e-11	49.45	0	-3.76677e-13	49.45	0	-1.16739e-12	39.56	0	-3.04634e-12
49.475	0	-2.24139e-12	49.475	0	2.49042e-13	49.475	0	-5.41669e-13	39.58	0	3.21087e-12
49.5	0	9.6473e-12	49.5	0	8.38341e-12	49.5	0	-3.67027e-12	39.6	0	-7.42638e-12
49.525	0	-5.36999e-12	49.525	0	-3.76677e-13	49.525	0	7.59269e-12	39.62	0	-9.92926e-12
49.55	0	-2.86711e-12	49.55	0	-7.88532e-12	49.55	0	3.21265e-12	39.64	0	1.07195e-11
49.575	0	-2.86711e-12	49.575	0	-2.87956e-12	49.575	0	-5.41669e-13	39.66	0	2.58515e-12
49.6	0	-3.64225e-13	49.6	0	1.50048e-12	49.6	0	8.40527e-14	39.68	0	-8.0521e-12
49.625	0	-9.89945e-13	49.625	0	-2.25384e-12	49.625	0	-7.42459e-12	39.7	0	-8.67782e-12
49.65	0	8.87215e-13	49.65	0	5.2548e-12	49.65	0	7.59269e-12	39.72	0	-2.42061e-12
49.675	0	-3.64225e-13	49.675	0	-6.63388e-12	49.675	0	5.71553e-12	39.74	0	-6.80066e-12
49.7	0	-5.99571e-12	49.7	0	2.49042e-13	49.7	0	3.21265e-12	39.76	0	-5.43456e-13
49.725	0	2.76438e-12	49.725	0	4.00336e-12	49.725	0	-1.79311e-12	39.78	0	-5.43456e-13
49.75	0	-2.86711e-12	49.75	0	-9.76248e-12	49.75	0	-2.41883e-12	39.8	0	-6.80066e-12
49.775	0	-9.75003e-12	49.775	0	-1.62812e-12	49.775	0	6.34125e-12	39.82	0	7.07988e-13
49.8	0	5.26726e-12	49.8	0	2.49042e-13	49.8	0	-4.92171e-12	39.84	0	-1.18064e-11
49.825	0	8.87215e-13	49.825	0	-5.38244e-12	49.825	0	-6.17315e-12	39.86	0	-6.80066e-12
49.85	0	-5.36999e-12	49.85	0	2.49042e-13	49.85	0	3.83837e-12	39.88	0	-2.42061e-12
49.875	0	5.26726e-12	49.875	0	-2.25384e-12	49.875	0	-1.79311e-12	39.9	0	5.08803e-12
49.9	0	8.39586e-12	49.9	0	-3.76677e-13	49.9	0	2.58693e-12	39.92	0	-2.42061e-12
49.925	0	1.51294e-12	49.925	0	2.49042e-13	49.925	0	-5.41669e-13	39.94	0	1.33371e-12
49.95	0	-4.11855e-12	49.95	0	-4.75672e-12	49.95	0	-1.16739e-12	39.96	0	3.83659e-12
49.975	0	-3.64225e-13	49.975	0	4.00336e-12	49.975	0	6.96697e-12	39.98	0	8.2266e-14
[truncated: 438,001+ more rows]

## Sheet: Fig5D3
ms	Light stimulation 5Hz	Gray_5hz	ms	Light stimulation_50Hz	Gray_50Hz	ms	Light stimulation_125Hz	Gray_125Hz	ms	Light stimulation_200Hz	Gray_200Hz
0.025	0	-9.43249e-13	0.025	0	6.45021e-12	0.025	0	1.58142e-12	0.02	0	9.72484e-12
0.05	0	-2.82041e-12	0.05	0	-8.56708e-12	0.05	0	-4.67578e-12	0.04	0	-4.04101e-12
0.075	0	1.34483e-11	0.075	0	6.45021e-12	0.075	0	-7.17866e-12	0.06	0	3.39034e-13
0.1	0	-1.56897e-12	0.1	0	-1.05843e-12	0.1	0	2.83286e-12	0.08	0	3.46764e-12
0.125	0	-9.43249e-13	0.125	0	-1.05843e-12	0.125	0	-5.92722e-12	0.1	0	-9.67249e-12
0.15	0	-6.57473e-12	0.15	0	1.44445e-12	0.15	0	-1.28101e-11	0.12	0	2.2162e-12
0.175	0	-1.59605e-11	0.175	0	-4.3271e-13	0.175	0	3.29983e-13	0.14	0	4.71908e-12
0.2	0	2.18535e-12	0.2	0	1.93008e-13	0.2	0	-2.79862e-12	0.16	0	-7.79533e-12
0.225	0	-9.70333e-12	0.225	0	5.19877e-12	0.225	0	6.58718e-12	0.18	0	-2.78956e-12
0.25	0	9.33909e-13	0.25	0	1.93008e-13	0.25	0	3.29983e-13	0.2	0	-4.66673e-12
0.275	0	1.15712e-11	0.275	0	1.44445e-12	0.275	0	-3.42434e-12	0.22	0	-5.29245e-12
0.3	0	-2.82041e-12	0.3	0	3.94733e-12	0.3	0	9.55701e-13	0.24	0	4.09336e-12
0.325	0	2.81107e-12	0.325	0	4.57305e-12	0.325	0	2.20714e-12	0.26	0	1.03506e-11
0.35	0	-5.32329e-12	0.35	0	8.18729e-13	0.35	0	2.20714e-12	0.28	0	5.97052e-12
0.375	0	2.81107e-12	0.375	0	7.70165e-12	0.375	0	-3.42434e-12	0.3	0	8.4734e-12
0.4	0	1.21969e-11	0.4	0	-1.68415e-12	0.4	0	-7.17866e-12	0.32	0	5.97052e-12
0.425	0	-1.15805e-11	0.425	0	-4.81275e-12	0.425	0	3.29983e-13	0.34	0	-2.86684e-13
0.45	0	-5.94901e-12	0.45	0	-2.93559e-12	0.45	0	-9.68154e-12	0.36	0	9.64756e-13
0.475	0	-3.17531e-13	0.475	0	-1.68415e-12	0.475	0	-5.3015e-12	0.38	0	3.39034e-13
0.5	0	1.55963e-12	0.5	0	8.32737e-12	0.5	0	4.0843e-12	0.4	0	-1.53812e-12
0.525	0	3.08191e-13	0.525	0	-2.93559e-12	0.525	0	-2.1729e-12	0.42	0	3.46764e-12
0.55	0	-1.15805e-11	0.55	0	-4.18703e-12	0.55	0	-2.95739e-13	0.44	0	4.09336e-12
0.575	0	7.81683e-12	0.575	0	8.18729e-13	0.575	0	-1.34359e-11	0.46	0	3.39034e-13
0.6	0	5.93967e-12	0.6	0	-5.43847e-12	0.6	0	-3.42434e-12	0.48	0	2.2162e-12
0.625	0	3.08191e-13	0.625	0	4.57305e-12	0.625	0	-7.17866e-12	0.5	0	8.4734e-12
0.65	0	3.43679e-12	0.65	0	-4.18703e-12	0.65	0	-1.54718e-12	0.52	0	-2.16385e-12
0.675	0	-6.57473e-12	0.675	0	-1.05843e-12	0.675	0	8.46434e-12	0.54	0	2.84192e-12
0.7	0	1.55963e-12	0.7	0	-4.18703e-12	0.7	0	-7.17866e-12	0.56	0	9.72484e-12
0.725	0	-4.69757e-12	0.725	0	-5.43847e-12	0.725	0	-9.21457e-13	0.58	0	9.64756e-13
0.75	0	-5.94901e-12	0.75	0	3.94733e-12	0.75	0	2.83286e-12	0.6	0	9.64756e-13
0.775	0	1.28226e-11	0.775	0	-6.68991e-12	0.775	0	2.83286e-12	0.62	0	4.09336e-12
0.8	0	8.44256e-12	0.8	0	1.44445e-12	0.8	0	3.29983e-13	0.64	0	2.84192e-12
0.825	0	3.08191e-13	0.825	0	1.44445e-12	0.825	0	-4.67578e-12	0.66	0	1.03506e-11
0.85	0	9.06827e-12	0.85	0	-4.3271e-13	0.85	0	3.45858e-12	0.68	0	7.84768e-12
0.875	0	-6.57473e-12	0.875	0	8.95309e-12	0.875	0	-9.21457e-13	0.7	0	2.84192e-12
0.9	0	-1.56897e-12	0.9	0	2.69589e-12	0.9	0	-2.95739e-13	0.72	0	7.84768e-12
0.925	0	-9.43249e-13	0.925	0	-1.68415e-12	0.925	0	2.83286e-12	0.74	0	2.2162e-12
0.95	0	-5.32329e-12	0.95	0	-6.06419e-12	0.95	0	-9.21457e-13	0.76	0	-5.29245e-12
0.975	0	-6.57473e-12	0.975	0	5.82449e-12	0.975	0	-2.95739e-13	0.78	0	-5.91817e-12
1	0	-2.82041e-12	1	0	-4.81275e-12	1	0	-2.95739e-13	0.8	0	1.59047e-12
1.025	0	9.06827e-12	1.025	0	-6.68991e-12	1.025	0	-3.42434e-12	0.82	0	6.59624e-12
1.05	0	9.33909e-13	1.05	0	1.02045e-11	1.05	0	6.58718e-12	0.84	0	4.09336e-12
1.075	0	1.55963e-12	1.075	0	-9.81851e-12	1.075	0	5.33574e-12	0.86	0	4.71908e-12
1.1	0	4.06251e-12	1.1	0	-2.93559e-12	1.1	0	3.45858e-12	0.88	0	2.84192e-12
1.125	0	2.18535e-12	1.125	0	5.19877e-12	1.125	0	-6.55294e-12	0.9	0	-2.78956e-12
1.15	0	5.93967e-12	1.15	0	-2.30987e-12	1.15	0	-3.42434e-12	0.92	0	6.59624e-12
1.175	0	-4.07185e-12	1.175	0	1.08302e-11	1.175	0	7.83862e-12	0.94	0	9.09912e-12
1.2	0	-1.22062e-11	1.2	0	2.69589e-12	1.2	0	-2.1729e-12	0.96	0	1.03506e-11
1.225	0	-5.32329e-12	1.225	0	-1.68415e-12	1.225	0	7.83862e-12	0.98	0	7.22196e-12
1.25	0	-2.82041e-12	1.25	0	1.5836e-11	1.25	0	-9.21457e-13	1	0	-9.12405e-13
1.275	0	7.19111e-12	1.275	0	3.32161e-12	1.275	0	-7.17866e-12	1.02	0	-2.78956e-12
1.3	0	9.06827e-12	1.3	0	7.07593e-12	1.3	0	3.29983e-13	1.04	0	1.59047e-12
1.325	0	3.43679e-12	1.325	0	5.82449e-12	1.325	0	4.0843e-12	1.06	0	7.84768e-12
1.35	0	-4.07185e-12	1.35	0	2.69589e-12	1.35	0	2.83286e-12	1.08	0	6.59624e-12
1.375	0	-9.43249e-13	1.375	0	1.39589e-11	1.375	0	7.83862e-12	1.1	0	2.2162e-12
1.4	0	9.33909e-13	1.4	0	4.57305e-12	1.4	0	-2.95739e-13	1.12	0	1.59047e-12
1.425	0	-4.69757e-12	1.425	0	2.07017e-12	1.425	0	3.45858e-12	1.14	0	5.3448e-12
1.45	0	-4.07185e-12	1.45	0	1.93008e-13	1.45	0	-2.95739e-13	1.16	0	7.22196e-12
1.475	0	9.33909e-13	1.475	0	-1.68415e-12	1.475	0	-1.54718e-12	1.18	0	1.09763e-11
1.5	0	-6.57473e-12	1.5	0	9.57881e-12	1.5	0	9.55701e-13	1.2	0	4.09336e-12
1.525	0	-2.82041e-12	1.525	0	-4.18703e-12	1.525	0	7.2129e-12	1.22	0	9.72484e-12
1.55	0	3.08191e-13	1.55	0	4.57305e-12	1.55	0	9.55701e-13	1.24	0	7.22196e-12
1.575	0	-4.69757e-12	1.575	0	4.57305e-12	1.575	0	-9.21457e-13	1.26	0	-2.78956e-12
1.6	0	2.81107e-12	1.6	0	-5.43847e-12	1.6	0	1.58142e-12	1.28	0	2.84192e-12
1.625	0	3.08191e-13	1.625	0	6.45021e-12	1.625	0	-6.55294e-12	1.3	0	3.46764e-12
1.65	0	9.06827e-12	1.65	0	1.44445e-12	1.65	0	-1.21844e-11	1.32	0	3.39034e-13
1.675	0	1.09454e-11	1.675	0	3.94733e-12	1.675	0	7.83862e-12	1.34	0	1.03506e-11
1.7	0	-3.44613e-12	1.7	0	4.57305e-12	1.7	0	-2.95739e-13	1.36	0	5.3448e-12
1.725	0	-5.94901e-12	1.725	0	-9.81851e-12	1.725	0	-8.4301e-12	1.38	0	9.64756e-13
1.75	0	-7.20045e-12	1.75	0	3.94733e-12	1.75	0	7.2129e-12	1.4	0	8.4734e-12
1.775	0	5.93967e-12	1.775	0	8.18729e-13	1.775	0	-6.55294e-12	1.42	0	1.09763e-11
1.8	0	4.06251e-12	1.8	0	1.93008e-13	1.8	0	9.71579e-12	1.44	0	-4.66673e-12
1.825	0	-7.82617e-12	1.825	0	4.57305e-12	1.825	0	2.83286e-12	1.46	0	9.64756e-13
1.85	0	5.31395e-12	1.85	0	-2.30987e-12	1.85	0	-2.1729e-12	1.48	0	1.09763e-11
1.875	0	-3.44613e-12	1.875	0	1.44445e-12	1.875	0	1.53473e-11	1.5	0	2.2162e-12
1.9	0	-4.07185e-12	1.9	0	1.93008e-13	1.9	0	-1.54718e-12	1.52	0	2.84192e-12
1.925	0	9.33909e-13	1.925	0	-2.93559e-12	1.925	0	9.09007e-12	1.54	0	4.71908e-12
1.95	0	9.33909e-13	1.95	0	3.94733e-12	1.95	0	-2.95739e-13	1.56	0	3.39034e-13
1.975	0	1.21969e-11	1.975	0	6.45021e-12	1.975	0	-1.15587e-11	1.58	0	2.84192e-12
2	0	-6.57473e-12	2	0	2.69589e-12	2	0	3.29983e-13	1.6	0	9.09912e-12
2.025	0	-1.22062e-11	2.025	0	-2.93559e-12	2.025	0	-1.03073e-11	1.62	0	2.2162e-12
2.05	0	1.03197e-11	2.05	0	-1.05843e-12	2.05	0	4.71002e-12	1.64	0	-5.29245e-12
2.075	0	3.08191e-13	2.075	0	5.82449e-12	2.075	0	5.33574e-12	1.66	0	7.22196e-12
2.1	0	-2.19469e-12	2.1	0	1.93008e-13	2.1	0	-2.1729e-12	1.68	0	1.1602e-11
2.125	0	-1.56897e-12	2.125	0	8.18729e-13	2.125	0	-2.95739e-13	1.7	0	3.39034e-13
2.15	0	9.33909e-13	2.15	0	-1.68415e-12	2.15	0	-2.1729e-12	1.72	0	4.09336e-12
2.175	0	2.81107e-12	2.175	0	-4.81275e-12	2.175	0	2.20714e-12	1.74	0	2.84192e-12
2.2	0	7.19111e-12	2.2	0	5.82449e-12	2.2	0	-4.67578e-12	1.76	0	7.84768e-12
2.225	0	3.43679e-12	2.225	0	-3.56131e-12	2.225	0	-7.17866e-12	1.78	0	8.4734e-12
2.25	0	-6.57473e-12	2.25	0	-4.3271e-13	2.25	0	-2.79862e-12	1.8	0	1.47306e-11
2.275	0	9.69399e-12	2.275	0	5.19877e-12	2.275	0	-2.79862e-12	1.82	0	4.09336e-12
2.3	0	3.43679e-12	2.3	0	-2.93559e-12	2.3	0	-3.42434e-12	1.84	0	-7.16961e-12
2.325	0	4.06251e-12	2.325	0	-1.04442e-11	2.325	0	-3.42434e-12	1.86	0	3.46764e-12
2.35	0	-4.07185e-12	2.35	0	2.07017e-12	2.35	0	-6.55294e-12	1.88	0	5.97052e-12
2.375	0	-9.43249e-13	2.375	0	7.07593e-12	2.375	0	-1.54718e-12	1.9	0	3.39034e-13
2.4	0	-1.56897e-12	2.4	0	1.93008e-13	2.4	0	-3.42434e-12	1.92	0	-3.41529e-12
2.425	0	-7.20045e-12	2.425	0	-4.81275e-12	2.425	0	1.58142e-12	1.94	0	9.64756e-13
2.45	0	4.68823e-12	2.45	0	7.07593e-12	2.45	0	1.22187e-11	1.96	0	5.97052e-12
2.475	0	-1.56897e-12	2.475	0	2.07017e-12	2.475	0	1.58142e-12	1.98	0	1.22277e-11
2.5	0	-6.57473e-12	2.5	0	2.69589e-12	2.5	0	-1.54718e-12	2	0	1.03506e-11
2.525	0	9.33909e-13	2.525	0	2.07017e-12	2.525	0	-7.17866e-12	2.02	0	5.97052e-12
2.55	0	5.93967e-12	2.55	0	3.32161e-12	2.55	0	-8.4301e-12	2.04	0	5.97052e-12
2.575	0	-9.43249e-13	2.575	0	-3.56131e-12	2.575	0	-1.21844e-11	2.06	0	-3.41529e-12
2.6	0	-4.07185e-12	2.6	0	-2.93559e-12	2.6	0	3.29983e-13	2.08	0	-3.41529e-12
2.625	0	5.31395e-12	2.625	0	-6.68991e-12	2.625	0	8.46434e-12	2.1	0	5.3448e-12
2.65	0	2.81107e-12	2.65	0	2.69589e-12	2.65	0	4.0843e-12	2.12	0	1.09763e-11
2.675	0	1.03197e-11	2.675	0	1.44445e-12	2.675	0	-2.95739e-13	2.14	0	-2.78956e-12
2.7	0	7.19111e-12	2.7	0	-6.68991e-12	2.7	0	1.58142e-12	2.16	0	-1.53812e-12
2.725	0	4.06251e-12	2.725	0	8.18729e-13	2.725	0	-3.42434e-12	2.18	0	4.71908e-12
2.75	0	5.93967e-12	2.75	0	-1.05843e-12	2.75	0	-1.54718e-12	2.2	0	-5.29245e-12
2.775	0	3.08191e-13	2.775	0	7.70165e-12	2.775	0	-1.54718e-12	2.22	0	9.64756e-13
2.8	0	-3.44613e-12	2.8	0	1.44445e-12	2.8	0	-1.54718e-12	2.24	0	6.59624e-12
2.825	0	-6.57473e-12	2.825	0	-4.18703e-12	2.825	0	-2.1729e-12	2.26	0	9.64756e-13
2.85	0	-7.82617e-12	2.85	0	-4.18703e-12	2.85	0	-4.05006e-12	2.28	0	3.46764e-12
2.875	0	9.33909e-13	2.875	0	3.32161e-12	2.875	0	6.58718e-12	2.3	0	8.4734e-12
2.9	0	-2.82041e-12	2.9	0	2.69589e-12	2.9	0	4.0843e-12	2.32	0	-9.12405e-13
2.925	0	-4.69757e-12	2.925	0	-2.93559e-12	2.925	0	1.58142e-12	2.34	0	-1.53812e-12
2.95	0	-7.20045e-12	2.95	0	3.32161e-12	2.95	0	-2.95739e-13	2.36	0	2.84192e-12
2.975	0	-1.56897e-12	2.975	0	8.32737e-12	2.975	0	-9.21457e-13	2.38	0	9.72484e-12
3	0	1.09454e-11	3	0	-9.19279e-12	3	0	-7.17866e-12	2.4	0	6.59624e-12
3.025	0	-2.19469e-12	3.025	0	-7.31564e-12	3.025	0	-3.42434e-12	2.42	0	-4.04101e-12
3.05	0	-3.17531e-13	3.05	0	8.18729e-13	3.05	0	3.29983e-13	2.44	0	-7.16961e-12
3.075	0	7.81683e-12	3.075	0	-5.43847e-12	3.075	0	2.20714e-12	2.46	0	3.46764e-12
3.1	0	9.33909e-13	3.1	0	-5.43847e-12	3.1	0	3.29983e-13	2.48	0	3.46764e-12
3.125	0	5.31395e-12	3.125	0	5.19877e-12	3.125	0	-4.05006e-12	2.5	0	-5.91817e-12
3.15	0	-1.09548e-11	3.15	0	5.19877e-12	3.15	0	6.58718e-12	2.52	0	-1.90583e-11
3.175	0	-4.07185e-12	3.175	0	-4.3271e-13	3.175	0	2.83286e-12	2.54	0	-2.78184e-11
3.2	0	-2.82041e-12	3.2	0	-1.68415e-12	3.2	0	-3.42434e-12	2.56	0	-4.15842e-11
3.225	0	-2.19469e-12	3.225	0	2.69589e-12	3.225	0	2.83286e-12	2.58	0	-4.09585e-11
3.25	0	3.43679e-12	3.25	0	3.94733e-12	3.25	0	-1.03073e-11	2.6	0	-4.659e-11
3.275	0	-9.07761e-12	3.275	0	-4.18703e-12	3.275	0	-4.67578e-12	2.62	0	-4.72157e-11
3.3	0	-9.70333e-12	3.3	0	-1.05843e-12	3.3	0	-2.95739e-13	2.64	0	-4.47128e-11
3.325	0	-1.56897e-12	3.325	0	-4.18703e-12	3.325	0	9.55701e-13	2.66	0	-5.097e-11
3.35	0	1.55963e-12	3.35	0	-9.81851e-12	3.35	0	3.45858e-12	2.68	0	-6.28587e-11
3.375	0	1.55963e-12	3.375	0	8.18729e-13	3.375	0	-1.5313e-11	2.7	0	-6.03558e-11
3.4	0	3.43679e-12	3.4	0	-4.81275e-12	3.4	0	-6.55294e-12	2.72	0	-5.66015e-11
3.425	0	9.33909e-13	3.425	0	1.93008e-13	3.425	0	2.83286e-12	2.74	0	-5.34729e-11
3.45	0	7.19111e-12	3.45	0	-2.30987e-12	3.45	0	3.29983e-13	2.76	0	-4.659e-11
3.475	0	3.08191e-13	3.475	0	-8.56708e-12	3.475	0	6.58718e-12	2.78	0	-4.15842e-11
3.5	0	9.33909e-13	3.5	0	9.57881e-12	3.5	0	-1.03073e-11	2.8	0	-4.53385e-11
3.525	0	2.18535e-12	3.525	0	-4.3271e-13	3.525	0	-9.68154e-12	2.82	0	-3.59527e-11
3.55	0	-4.69757e-12	3.55	0	2.69589e-12	3.55	0	5.33574e-12	2.84	0	-2.90698e-11
3.575	0	5.31395e-12	3.575	0	-7.31564e-12	3.575	0	-2.79862e-12	2.86	0	-3.78299e-11
3.6	0	2.81107e-12	3.6	0	-7.94135e-12	3.6	0	6.58718e-12	2.88	0	-2.34383e-11
3.625	0	1.55963e-12	3.625	0	3.32161e-12	3.625	0	9.55701e-13	2.9	0	-2.40641e-11
3.65	0	1.09454e-11	3.65	0	-2.93559e-12	3.65	0	-9.68154e-12	2.92	0	-3.65785e-11
3.675	0	2.81107e-12	3.675	0	2.07017e-12	3.675	0	6.58718e-12	2.94	0	-2.03097e-11
3.7	0	-1.56897e-12	3.7	0	-4.3271e-13	3.7	0	-5.3015e-12	2.96	0	-1.34268e-11
3.725	0	-1.03291e-11	3.725	0	-1.79529e-11	3.725	0	-3.42434e-12	2.98	0	-2.03097e-11
3.75	0	-3.17531e-13	3.75	0	2.07017e-12	3.75	0	1.58142e-12	3	0	-1.84326e-11
3.775	0	2.18535e-12	3.775	0	3.94733e-12	3.775	0	-4.05006e-12	3.02	0	-1.59297e-11
3.8	0	9.33909e-13	3.8	0	7.70165e-12	3.8	0	8.46434e-12	3.04	0	-2.59412e-11
3.825	0	-3.17531e-13	3.825	0	1.44445e-12	3.825	0	-4.67578e-12	3.06	0	-1.71811e-11
3.85	0	-7.20045e-12	3.85	0	-6.68991e-12	3.85	0	4.71002e-12	3.08	0	-1.53812e-12
3.875	0	-3.17531e-13	3.875	0	2.69589e-12	3.875	0	2.20714e-12	3.1	0	-1.28011e-11
3.9	0	-3.17531e-13	3.9	0	-1.05843e-12	3.9	0	-9.21457e-13	3.12	0	-1.15496e-11
3.925	0	-4.07185e-12	3.925	0	2.69589e-12	3.925	0	1.22187e-11	3.14	0	-5.29245e-12
3.95	0	-2.19469e-12	3.95	0	4.57305e-12	3.95	0	8.46434e-12	3.16	0	-1.34268e-11
3.975	0	3.43679e-12	3.975	0	-1.68415e-12	3.975	0	7.2129e-12	3.18	0	-1.34268e-11
4	0	-3.44613e-12	4	0	1.93008e-13	4	0	1.58142e-12	3.2	0	9.09912e-12
4.025	0	3.08191e-13	4.025	0	-3.56131e-12	4.025	0	1.58142e-12	3.22	0	-2.78956e-12
4.05	0	1.09454e-11	4.05	0	-3.56131e-12	4.05	0	3.29983e-13	3.24	0	-1.5304e-11
4.075	0	-9.43249e-13	4.075	0	5.19877e-12	4.075	0	-2.79862e-12	3.26	0	8.4734e-12
4.1	0	-2.19469e-12	4.1	0	-2.30987e-12	4.1	0	1.58142e-12	3.28	0	2.84192e-12
4.125	0	4.68823e-12	4.125	0	7.07593e-12	4.125	0	-4.05006e-12	3.3	0	-1.5304e-11
4.15	0	-1.56897e-12	4.15	0	3.94733e-12	4.15	0	-7.80438e-12	3.32	0	-8.42105e-12
4.175	0	9.33909e-13	4.175	0	-7.94135e-12	4.175	0	7.2129e-12	3.34	0	-3.41529e-12
4.2	0	-3.17531e-13	4.2	0	2.07017e-12	4.2	0	-7.17866e-12	3.36	0	-1.02982e-11
4.225	0	2.81107e-12	4.225	0	-1.23214e-11	4.225	0	-9.21457e-13	3.38	0	9.64756e-13
4.25	0	-2.19469e-12	4.25	0	-1.23214e-11	4.25	0	3.29983e-13	3.4	0	7.22196e-12
4.275	0	-9.43249e-13	4.275	0	-8.56708e-12	4.275	0	-5.3015e-12	3.42	0	-5.91817e-12
4.3	0	2.18535e-12	4.3	0	8.18729e-13	4.3	0	9.55701e-13	3.44	0	-9.67249e-12
4.325	0	-4.69757e-12	4.325	0	-2.30987e-12	4.325	0	1.58142e-12	3.46	0	3.39034e-13
4.35	0	-8.45189e-12	4.35	0	-1.68415e-12	4.35	0	-1.54718e-12	3.48	0	-4.04101e-12
4.375	0	-5.94901e-12	4.375	0	1.20817e-11	4.375	0	-9.21457e-13	3.5	0	3.39034e-13
4.4	0	6.56539e-12	4.4	0	9.57881e-12	4.4	0	-2.1729e-12	3.52	0	3.46764e-12
4.425	0	8.44256e-12	4.425	0	-2.93559e-12	4.425	0	4.71002e-12	3.54	0	-1.53812e-12
4.45	0	-2.19469e-12	4.45	0	2.69589e-12	4.45	0	4.71002e-12	3.56	0	-2.16385e-12
4.475	0	-2.19469e-12	4.475	0	2.07017e-12	4.475	0	-1.54718e-12	3.58	0	9.64756e-13
4.5	0	-1.56897e-12	4.5	0	8.18729e-13	4.5	0	6.58718e-12	3.6	0	4.09336e-12
4.525	0	-3.44613e-12	4.525	0	-2.30987e-12	4.525	0	-3.42434e-12	3.62	0	-1.02982e-11
4.55	0	-3.17531e-13	4.55	0	1.93008e-13	4.55	0	3.29983e-13	3.64	0	-9.12405e-13
4.575	0	1.55963e-12	4.575	0	8.95309e-12	4.575	0	-4.05006e-12	3.66	0	4.09336e-12
4.6	0	1.09454e-11	4.6	0	-7.31564e-12	4.6	0	9.09007e-12	3.68	0	-9.12405e-13
4.625	0	4.06251e-12	4.625	0	-4.3271e-13	4.625	0	9.55701e-13	3.7	0	-9.12405e-13
4.65	0	9.33909e-13	4.65	0	1.44445e-12	4.65	0	-2.95739e-13	3.72	0	1.59047e-12
4.675	0	2.18535e-12	4.675	0	-7.31564e-12	4.675	0	9.71579e-12	3.74	0	-2.16385e-12
4.7	0	1.55963e-12	4.7	0	-3.56131e-12	4.7	0	-4.05006e-12	3.76	0	-2.78956e-12
4.725	0	3.43679e-12	4.725	0	-5.43847e-12	4.725	0	5.33574e-12	3.78	0	-3.41529e-12
4.75	0	2.81107e-12	4.75	0	3.32161e-12	4.75	0	-9.68154e-12	3.8	0	-1.09239e-11
4.775	0	-5.94901e-12	4.775	0	1.93008e-13	4.775	0	-2.79862e-12	3.82	0	-1.02982e-11
4.8	0	4.06251e-12	4.8	0	-1.05843e-12	4.8	0	3.29983e-13	3.84	0	9.64756e-13
4.825	0	-3.44613e-12	4.825	0	1.93008e-13	4.825	0	-8.4301e-12	3.86	0	3.46764e-12
4.85	0	-4.07185e-12	4.85	0	-6.06419e-12	4.85	0	9.55701e-13	3.88	0	3.46764e-12
4.875	0	2.18535e-12	4.875	0	2.69589e-12	4.875	0	2.83286e-12	3.9	0	-3.41529e-12
4.9	0	-9.43249e-13	4.9	0	2.07017e-12	4.9	0	4.0843e-12	3.92	0	-9.04677e-12
4.925	0	1.09454e-11	4.925	0	2.07017e-12	4.925	0	3.45858e-12	3.94	0	-2.86684e-13
4.95	0	-4.07185e-12	4.95	0	2.69589e-12	4.95	0	-5.92722e-12	3.96	0	2.84192e-12
4.975	0	9.33909e-13	4.975	0	-6.06419e-12	4.975	0	-2.79862e-12	3.98	0	-9.12405e-13
5	0	-9.43249e-13	5	0	-1.68415e-12	5	0	-1.54718e-12	4	0	-2.78956e-12
5.025	0	-5.32329e-12	5.025	0	4.57305e-12	5.025	0	-4.67578e-12	4.02	0	3.39034e-13
5.05	0	9.33909e-13	5.05	0	-9.81851e-12	5.05	0	1.03415e-11	4.04	0	9.64756e-13
5.075	0	5.93967e-12	5.075	0	8.18729e-13	5.075	0	-5.3015e-12	4.06	0	-5.29245e-12
5.1	0	-2.19469e-12	5.1	0	-4.81275e-12	5.1	0	1.58142e-12	4.08	0	-2.86684e-13
5.125	0	-3.44613e-12	5.125	0	8.18729e-13	5.125	0	-5.3015e-12	4.1	0	-9.67249e-12
5.15	0	-7.20045e-12	5.15	0	2.69589e-12	5.15	0	-1.54718e-12	4.12	0	-5.29245e-12
5.175	0	-9.43249e-13	5.175	0	1.93008e-13	5.175	0	7.2129e-12	4.14	0	2.84192e-12
5.2	0	3.43679e-12	5.2	0	-1.68415e-12	5.2	0	-8.4301e-12	4.16	0	-2.16385e-12
5.225	0	3.43679e-12	5.225	0	-2.30987e-12	5.225	0	2.83286e-12	4.18	0	-9.67249e-12
5.25	0	3.08191e-13	5.25	0	-2.93559e-12	5.25	0	5.33574e-12	4.2	0	-4.04101e-12
5.275	0	-4.69757e-12	5.275	0	-2.30987e-12	5.275	0	9.55701e-13	4.22	0	-3.41529e-12
5.3	0	-1.40834e-11	5.3	0	-4.18703e-12	5.3	0	9.55701e-13	4.24	0	-5.29245e-12
5.325	0	-4.07185e-12	5.325	0	4.57305e-12	5.325	0	2.20714e-12	4.26	0	2.84192e-12
5.35	0	3.43679e-12	5.35	0	4.57305e-12	5.35	0	-2.95739e-13	4.28	0	9.64756e-13
5.375	0	1.4074e-11	5.375	0	3.32161e-12	5.375	0	3.45858e-12	4.3	0	2.2162e-12
5.4	0	4.68823e-12	5.4	0	1.93008e-13	5.4	0	-2.1729e-12	4.32	0	1.59047e-12
5.425	0	-1.56897e-12	5.425	0	-4.3271e-13	5.425	0	-2.95739e-13	4.34	0	4.09336e-12
5.45	0	-2.19469e-12	5.45	0	-9.81851e-12	5.45	0	-2.79862e-12	4.36	0	1.59047e-12
5.475	0	1.55963e-12	5.475	0	-1.05843e-12	5.475	0	-9.21457e-13	4.38	0	-1.53812e-12
5.5	0	-4.07185e-12	5.5	0	2.07017e-12	5.5	0	7.2129e-12	4.4	0	1.59047e-12
5.525	0	-4.69757e-12	5.525	0	-4.18703e-12	5.525	0	9.55701e-13	4.42	0	-3.41529e-12
5.55	0	-2.82041e-12	5.55	0	-2.93559e-12	5.55	0	3.45858e-12	4.44	0	-5.91817e-12
5.575	0	-6.57473e-12	5.575	0	-2.30987e-12	5.575	0	-3.42434e-12	4.46	0	-3.41529e-12
5.6	0	3.43679e-12	5.6	0	-4.81275e-12	5.6	0	-2.1729e-12	4.48	0	3.39034e-13
5.625	0	2.81107e-12	5.625	0	7.70165e-12	5.625	0	3.45858e-12	4.5	0	3.39034e-13
5.65	0	2.18535e-12	5.65	0	-4.18703e-12	5.65	0	-1.54718e-12	4.52	0	-4.66673e-12
5.675	0	-8.45189e-12	5.675	0	3.94733e-12	5.675	0	-2.79862e-12	4.54	0	-1.02982e-11
5.7	0	1.55963e-12	5.7	0	-4.3271e-13	5.7	0	-9.21457e-13	4.56	0	1.59047e-12
5.725	0	7.81683e-12	5.725	0	1.93008e-13	5.725	0	6.58718e-12	4.58	0	-7.16961e-12
5.75	0	9.33909e-13	5.75	0	3.32161e-12	5.75	0	-7.80438e-12	4.6	0	-7.16961e-12
5.775	0	-5.94901e-12	5.775	0	-4.18703e-12	5.775	0	3.29983e-13	4.62	0	2.84192e-12
5.8	0	-9.43249e-13	5.8	0	-2.30987e-12	5.8	0	1.58142e-12	4.64	0	1.59047e-12
5.825	0	-2.19469e-12	5.825	0	1.93008e-13	5.825	0	-2.1729e-12	4.66	0	-4.04101e-12
5.85	0	-2.82041e-12	5.85	0	-2.93559e-12	5.85	0	2.83286e-12	4.68	0	-5.29245e-12
5.875	0	2.81107e-12	5.875	0	-8.56708e-12	5.875	0	-9.21457e-13	4.7	0	-2.78956e-12
5.9	0	-5.94901e-12	5.9	0	-8.56708e-12	5.9	0	-4.05006e-12	4.72	0	3.46764e-12
5.925	0	-1.56897e-12	5.925	0	-4.3271e-13	5.925	0	4.0843e-12	4.74	0	2.2162e-12
5.95	0	-2.19469e-12	5.95	0	-4.3271e-13	5.95	0	-5.92722e-12	4.76	0	-4.04101e-12
5.975	0	2.81107e-12	5.975	0	-4.3271e-13	5.975	0	-2.1729e-12	4.78	0	-9.12405e-13
6	0	9.33909e-13	6	0	3.94733e-12	6	0	1.58142e-12	4.8	0	6.59624e-12
6.025	0	4.06251e-12	6.025	0	-7.31564e-12	6.025	0	9.55701e-13	4.82	0	-4.04101e-12
6.05	0	-2.19469e-12	6.05	0	-2.93559e-12	6.05	0	3.45858e-12	4.84	0	-8.42105e-12
6.075	0	2.81107e-12	6.075	0	2.69589e-12	6.075	0	-5.92722e-12	4.86	0	2.2162e-12
6.1	0	2.81107e-12	6.1	0	7.07593e-12	6.1	0	-1.54718e-12	4.88	0	3.46764e-12
6.125	0	2.81107e-12	6.125	0	1.44445e-12	6.125	0	1.58142e-12	4.9	0	3.46764e-12
6.15	0	4.06251e-12	6.15	0	-4.81275e-12	6.15	0	1.09672e-11	4.92	0	2.84192e-12
6.175	0	8.44256e-12	6.175	0	-1.16957e-11	6.175	0	-2.79862e-12	4.94	0	-5.29245e-12
6.2	0	-7.82617e-12	6.2	0	-4.81275e-12	6.2	0	-2.1729e-12	4.96	0	2.2162e-12
6.225	0	-2.82041e-12	6.225	0	-1.05843e-12	6.225	0	-2.79862e-12	4.98	0	9.64756e-13
6.25	0	2.18535e-12	6.25	0	-4.3271e-13	6.25	0	-8.4301e-12	5	0	-9.67249e-12
6.275	0	-7.82617e-12	6.275	0	5.19877e-12	6.275	0	-2.79862e-12	5.02	0	-5.29245e-12
6.3	0	2.18535e-12	6.3	0	8.18729e-13	6.3	0	-5.92722e-12	5.04	0	3.39034e-13
6.325	0	-4.07185e-12	6.325	0	1.93008e-13	6.325	0	9.55701e-13	5.06	0	-7.16961e-12
6.35	0	3.43679e-12	6.35	0	1.44445e-12	6.35	0	1.58142e-12	5.08	0	-2.86684e-13
6.375	0	4.68823e-12	6.375	0	-2.93559e-12	6.375	0	-9.21457e-13	5.1	0	1.1602e-11
6.4	0	-2.19469e-12	6.4	0	1.44445e-12	6.4	0	-2.95739e-13	5.12	0	4.09336e-12
6.425	0	-9.43249e-13	6.425	0	3.32161e-12	6.425	0	-4.67578e-12	5.14	0	-3.41529e-12
6.45	0	-9.07761e-12	6.45	0	4.57305e-12	6.45	0	9.55701e-13	5.16	0	5.97052e-12
6.475	0	5.31395e-12	6.475	0	1.93008e-13	6.475	0	-9.21457e-13	5.18	0	2.84192e-12
6.5	0	2.18535e-12	6.5	0	3.32161e-12	6.5	0	4.0843e-12	5.2	0	-5.91817e-12
6.525	0	-4.69757e-12	6.525	0	-6.06419e-12	6.525	0	1.15929e-11	5.22	0	3.46764e-12
6.55	0	-2.82041e-12	6.55	0	4.57305e-12	6.55	0	-2.95739e-13	5.24	0	-9.12405e-13
6.575	0	-1.56897e-12	6.575	0	-2.30987e-12	6.575	0	-9.05582e-12	5.26	0	3.39034e-13
6.6	0	-2.19469e-12	6.6	0	-1.68415e-12	6.6	0	-6.55294e-12	5.28	0	8.4734e-12
6.625	0	-3.17531e-13	6.625	0	-2.93559e-12	6.625	0	-9.68154e-12	5.3	0	-4.04101e-12
6.65	0	1.55963e-12	6.65	0	-4.3271e-13	6.65	0	-2.95739e-13	5.32	0	-9.67249e-12
6.675	0	9.06827e-12	6.675	0	5.19877e-12	6.675	0	9.55701e-13	5.34	0	6.59624e-12
6.7	0	-1.56897e-12	6.7	0	3.32161e-12	6.7	0	2.20714e-12	5.36	0	4.71908e-12
6.725	0	3.08191e-13	6.725	0	-4.3271e-13	6.725	0	5.96146e-12	5.38	0	-5.91817e-12
6.75	0	-5.94901e-12	6.75	0	3.94733e-12	6.75	0	-2.79862e-12	5.4	0	9.64756e-13
6.775	0	2.18535e-12	6.775	0	7.70165e-12	6.775	0	5.33574e-12	5.42	0	-2.16385e-12
6.8	0	-5.32329e-12	6.8	0	1.02045e-11	6.8	0	-7.80438e-12	5.44	0	-4.66673e-12
6.825	0	-2.82041e-12	6.825	0	1.93008e-13	6.825	0	9.55701e-13	5.46	0	9.64756e-13
6.85	0	-2.82041e-12	6.85	0	-1.05843e-12	6.85	0	-2.1729e-12	5.48	0	2.2162e-12
6.875	0	3.08191e-13	6.875	0	1.02045e-11	6.875	0	-9.68154e-12	5.5	0	-1.53812e-12
6.9	0	9.33909e-13	6.9	0	3.94733e-12	6.9	0	-2.95739e-13	5.52	0	-7.16961e-12
6.925	0	9.69399e-12	6.925	0	8.18729e-13	6.925	0	-2.1729e-12	5.54	0	-2.86684e-13
6.95	0	-1.09548e-11	6.95	0	-4.81275e-12	6.95	0	2.83286e-12	5.56	0	-7.79533e-12
6.975	0	-2.19469e-12	6.975	0	-2.30987e-12	6.975	0	2.83286e-12	5.58	0	-7.16961e-12
7	0	5.93967e-12	7	0	7.07593e-12	7	0	-1.21844e-11	5.6	0	-2.86684e-13
7.025	0	-6.57473e-12	7.025	0	-4.18703e-12	7.025	0	8.46434e-12	5.62	0	1.59047e-12
7.05	0	6.56539e-12	7.05	0	2.07017e-12	7.05	0	2.20714e-12	5.64	0	-1.53812e-12
7.075	0	1.15712e-11	7.075	0	-4.3271e-13	7.075	0	-9.21457e-13	5.66	0	-9.12405e-13
7.1	0	5.93967e-12	7.1	0	-2.93559e-12	7.1	0	-1.54718e-12	5.68	0	-4.04101e-12
7.125	0	-1.56897e-12	7.125	0	-1.68415e-12	7.125	0	-2.95739e-13	5.7	0	-9.12405e-13
7.15	0	6.56539e-12	7.15	0	-9.81851e-12	7.15	0	-2.1729e-12	5.72	0	2.84192e-12
7.175	0	4.68823e-12	7.175	0	-8.56708e-12	7.175	0	-4.67578e-12	5.74	0	-2.78956e-12
7.2	0	-4.07185e-12	7.2	0	-2.93559e-12	7.2	0	-9.21457e-13	5.76	0	-2.16385e-12
7.225	0	-2.19469e-12	7.225	0	4.57305e-12	7.225	0	8.46434e-12	5.78	0	-1.53812e-12
7.25	0	-5.94901e-12	7.25	0	1.02045e-11	7.25	0	-5.3015e-12	5.8	0	-7.16961e-12
7.275	0	9.33909e-13	7.275	0	2.07017e-12	7.275	0	3.29983e-13	5.82	0	-7.16961e-12
7.3	0	-3.44613e-12	7.3	0	8.32737e-12	7.3	0	-6.55294e-12	5.84	0	1.59047e-12
7.325	0	1.55963e-12	7.325	0	1.44445e-12	7.325	0	1.15929e-11	5.86	0	9.64756e-13
7.35	0	9.33909e-13	7.35	0	8.18729e-13	7.35	0	-2.1729e-12	5.88	0	4.71908e-12
7.375	0	-6.57473e-12	7.375	0	4.57305e-12	7.375	0	1.58142e-12	5.9	0	9.64756e-13
7.4	0	5.31395e-12	7.4	0	-4.3271e-13	7.4	0	4.0843e-12	5.92	0	-1.09239e-11
7.425	0	-9.07761e-12	7.425	0	2.69589e-12	7.425	0	7.2129e-12	5.94	0	-1.53812e-12
7.45	0	-1.56897e-12	7.45	0	-4.81275e-12	7.45	0	-1.54718e-12	5.96	0	-5.91817e-12
7.475	0	4.68823e-12	7.475	0	-6.06419e-12	7.475	0	-7.17866e-12	5.98	0	9.64756e-13
7.5	0	9.33909e-13	7.5	0	1.44445e-12	7.5	0	-5.3015e-12	6	0	1.59047e-12
7.525	0	-1.56897e-12	7.525	0	-1.68415e-12	7.525	0	-6.55294e-12	6.02	0	-4.04101e-12
7.55	0	6.56539e-12	7.55	0	-2.93559e-12	7.55	0	-3.42434e-12	6.04	0	-1.53812e-12
7.575	0	5.93967e-12	7.575	0	-4.81275e-12	7.575	0	9.71579e-12	6.06	0	-3.41529e-12
7.6	0	-5.94901e-12	7.6	0	1.44445e-12	7.6	0	-4.67578e-12	6.08	0	2.2162e-12
7.625	0	-3.44613e-12	7.625	0	3.32161e-12	7.625	0	2.83286e-12	6.1	0	-2.86684e-13
7.65	0	5.31395e-12	7.65	0	-1.68415e-12	7.65	0	8.46434e-12	6.12	0	9.64756e-13
7.675	0	-4.69757e-12	7.675	0	2.07017e-12	7.675	0	3.45858e-12	6.14	0	9.64756e-13
7.7	0	-6.57473e-12	7.7	0	-4.3271e-13	7.7	0	-1.54718e-12	6.16	0	-3.41529e-12
7.725	0	-9.43249e-13	7.725	0	-4.18703e-12	7.725	0	-6.55294e-12	6.18	0	-2.16385e-12
7.75	0	-2.82041e-12	7.75	0	6.45021e-12	7.75	0	8.46434e-12	6.2	0	2.84192e-12
7.775	0	7.19111e-12	7.775	0	1.93008e-13	7.775	0	5.33574e-12	6.22	0	3.46764e-12
7.8	0	1.55963e-12	7.8	0	3.94733e-12	7.8	0	6.58718e-12	6.24	0	-2.86684e-13
7.825	0	3.43679e-12	7.825	0	6.45021e-12	7.825	0	5.33574e-12	6.26	0	-9.12405e-13
7.85	0	5.31395e-12	7.85	0	-4.81275e-12	7.85	0	-9.68154e-12	6.28	0	-2.78956e-12
7.875	0	-3.44613e-12	7.875	0	1.93008e-13	7.875	0	-1.03073e-11	6.3	0	3.39034e-13
7.9	0	-3.17531e-13	7.9	0	-4.18703e-12	7.9	0	9.55701e-13	6.32	0	-1.53812e-12
7.925	0	-5.94901e-12	7.925	0	-9.81851e-12	7.925	0	-5.92722e-12	6.34	0	-3.41529e-12
7.95	0	-2.82041e-12	7.95	0	1.27074e-11	7.95	0	-1.54718e-12	6.36	0	-2.16385e-12
7.975	0	8.44256e-12	7.975	0	1.45846e-11	7.975	0	4.0843e-12	6.38	0	-1.53812e-12
8	0	9.33909e-13	8	0	2.07017e-12	8	0	9.55701e-13	6.4	0	2.2162e-12
8.025	0	-3.17531e-13	8.025	0	-1.68415e-12	8.025	0	-2.95739e-13	6.42	0	-5.29245e-12
8.05	0	-8.45189e-12	8.05	0	3.32161e-12	8.05	0	2.20714e-12	6.44	0	1.59047e-12
8.075	0	-7.20045e-12	8.075	0	-3.56131e-12	8.075	0	2.20714e-12	6.46	0	-2.86684e-13
8.1	0	1.55963e-12	8.1	0	1.44445e-12	8.1	0	9.55701e-13	6.48	0	-2.86684e-13
8.125	0	-5.94901e-12	8.125	0	5.19877e-12	8.125	0	5.33574e-12	6.5	0	1.59047e-12
8.15	0	-1.56897e-12	8.15	0	1.93008e-13	8.15	0	-7.80438e-12	6.52	0	2.84192e-12
8.175	0	-2.19469e-12	8.175	0	1.93008e-13	8.175	0	-5.92722e-12	6.54	0	9.72484e-12
8.2	0	-9.43249e-13	8.2	0	-1.04442e-11	8.2	0	-2.1729e-12	6.56	0	9.64756e-13
8.225	0	3.43679e-12	8.225	0	-2.30987e-12	8.225	0	-6.55294e-12	6.58	0	3.39034e-13
8.25	0	-1.56897e-12	8.25	0	-2.30987e-12	8.25	0	7.2129e-12	6.6	0	-9.12405e-13
8.275	0	3.08191e-13	8.275	0	5.82449e-12	8.275	0	7.2129e-12	6.62	0	-9.67249e-12
8.3	0	4.68823e-12	8.3	0	-2.93559e-12	8.3	0	5.33574e-12	6.64	0	-9.04677e-12
8.325	0	1.53255e-11	8.325	0	-1.05843e-12	8.325	0	-6.55294e-12	6.66	0	-9.12405e-13
8.35	0	9.06827e-12	8.35	0	1.08302e-11	8.35	0	-4.67578e-12	6.68	0	1.59047e-12
8.375	0	-2.19469e-12	8.375	0	7.07593e-12	8.375	0	4.71002e-12	6.7	0	-2.16385e-12
8.4	0	4.68823e-12	8.4	0	-2.93559e-12	8.4	0	2.83286e-12	6.72	0	-7.16961e-12
8.425	0	2.18535e-12	8.425	0	3.32161e-12	8.425	0	-2.1729e-12	6.74	0	-5.91817e-12
8.45	0	3.43679e-12	8.45	0	1.93008e-13	8.45	0	4.71002e-12	6.76	0	-2.86684e-13
8.475	0	5.31395e-12	8.475	0	-1.05843e-12	8.475	0	8.46434e-12	6.78	0	9.64756e-13
8.5	0	-2.19469e-12	8.5	0	4.57305e-12	8.5	0	6.58718e-12	6.8	0	1.59047e-12
8.525	0	-3.17531e-13	8.525	0	-1.04442e-11	8.525	0	-2.1729e-12	6.82	0	3.39034e-13
8.55	0	-2.82041e-12	8.55	0	-7.94135e-12	8.55	0	-3.42434e-12	6.84	0	1.59047e-12
8.575	0	3.43679e-12	8.575	0	5.82449e-12	8.575	0	2.83286e-12	6.86	0	4.71908e-12
8.6	0	-6.57473e-12	8.6	0	-2.93559e-12	8.6	0	1.58142e-12	6.88	0	5.97052e-12
8.625	0	-4.07185e-12	8.625	0	-6.68991e-12	8.625	0	-2.79862e-12	6.9	0	-9.12405e-13
8.65	0	3.08191e-13	8.65	0	-5.43847e-12	8.65	0	3.29983e-13	6.92	0	-2.78956e-12
8.675	0	-1.56897e-12	8.675	0	1.27074e-11	8.675	0	-1.0933e-11	6.94	0	-2.78956e-12
8.7	0	2.81107e-12	8.7	0	2.69589e-12	8.7	0	6.58718e-12	6.96	0	-9.12405e-13
8.725	0	-2.82041e-12	8.725	0	-2.30987e-12	8.725	0	4.0843e-12	6.98	0	9.64756e-13
8.75	0	-5.32329e-12	8.75	0	3.94733e-12	8.75	0	2.83286e-12	7	0	3.39034e-13
8.775	0	-3.17531e-13	8.775	0	1.93008e-13	8.775	0	4.0843e-12	7.02	0	-1.53812e-12
8.8	0	6.56539e-12	8.8	0	2.69589e-12	8.8	0	-1.0933e-11	7.04	0	-9.67249e-12
8.825	0	-9.43249e-13	8.825	0	-5.43847e-12	8.825	0	-2.1729e-12	7.06	0	-2.16385e-12
8.85	0	-5.94901e-12	8.85	0	-3.56131e-12	8.85	0	3.29983e-13	7.08	0	7.22196e-12
8.875	0	-3.44613e-12	8.875	0	-4.3271e-13	8.875	0	-5.92722e-12	7.1	0	7.84768e-12
8.9	0	3.43679e-12	8.9	0	-2.30987e-12	8.9	0	8.46434e-12	7.12	0	5.97052e-12
8.925	0	-5.94901e-12	8.925	0	3.32161e-12	8.925	0	3.29983e-13	7.14	0	-8.42105e-12
8.95	0	-3.17531e-13	8.95	0	4.57305e-12	8.95	0	-7.17866e-12	7.16	0	-1.02982e-11
8.975	0	9.33909e-13	8.975	0	3.94733e-12	8.975	0	-2.79862e-12	7.18	0	-4.04101e-12
9	0	-5.32329e-12	9	0	3.32161e-12	9	0	9.55701e-13	7.2	0	-5.29245e-12
9.025	0	9.33909e-13	9.025	0	-4.81275e-12	9.025	0	4.0843e-12	7.22	0	-8.42105e-12
9.05	0	-4.69757e-12	9.05	0	8.18729e-13	9.05	0	3.29983e-13	7.24	0	9.64756e-13
9.075	0	-3.17531e-13	9.075	0	-1.68415e-12	9.075	0	4.0843e-12	7.26	0	-2.78956e-12
9.1	0	1.34483e-11	9.1	0	5.82449e-12	9.1	0	1.03415e-11	7.28	0	-7.79533e-12
9.125	0	4.68823e-12	9.125	0	3.32161e-12	9.125	0	9.55701e-13	7.3	0	3.46764e-12
9.15	0	4.06251e-12	9.15	0	-6.06419e-12	9.15	0	2.83286e-12	7.32	0	4.09336e-12
9.175	0	-3.44613e-12	9.175	0	8.18729e-13	9.175	0	-9.21457e-13	7.34	0	-2.78956e-12
9.2	0	5.93967e-12	9.2	0	1.44445e-12	9.2	0	3.29983e-13	7.36	0	4.09336e-12
9.225	0	6.56539e-12	9.225	0	-2.30987e-12	9.225	0	4.0843e-12	7.38	0	4.09336e-12
9.25	0	3.08191e-13	9.25	0	-4.81275e-12	9.25	0	-3.42434e-12	7.4	0	-4.04101e-12
9.275	0	1.34483e-11	9.275	0	1.44445e-12	9.275	0	4.0843e-12	7.42	0	1.59047e-12
9.3	0	4.06251e-12	9.3	0	3.94733e-12	9.3	0	5.33574e-12	7.44	0	-2.16385e-12
9.325	0	-9.43249e-13	9.325	0	6.45021e-12	9.325	0	2.20714e-12	7.46	0	-3.41529e-12
9.35	0	1.55963e-12	9.35	0	6.45021e-12	9.35	0	4.0843e-12	7.48	0	4.71908e-12
9.375	0	3.08191e-13	9.375	0	-1.05843e-12	9.375	0	-1.54718e-12	7.5	0	4.71908e-12
9.4	0	1.55963e-12	9.4	0	5.82449e-12	9.4	0	3.29983e-13	7.52	0	-7.79533e-12
9.425	0	-2.19469e-12	9.425	0	4.57305e-12	9.425	0	-9.21457e-13	7.54	0	3.39034e-13
9.45	0	-4.69757e-12	9.45	0	-9.19279e-12	9.45	0	-5.92722e-12	7.56	0	-9.12405e-13
9.475	0	9.33909e-13	9.475	0	2.69589e-12	9.475	0	8.46434e-12	7.58	0	-2.86684e-13
9.5	0	-2.82041e-12	9.5	0	8.18729e-13	9.5	0	-9.05582e-12	7.6	0	-2.78956e-12
9.525	0	-9.43249e-13	9.525	0	3.32161e-12	9.525	0	7.2129e-12	7.62	0	4.71908e-12
9.55	0	1.55963e-12	9.55	0	-1.05843e-12	9.55	0	2.83286e-12	7.64	0	9.64756e-13
9.575	0	7.19111e-12	9.575	0	-1.68415e-12	9.575	0	-1.54718e-12	7.66	0	-4.04101e-12
9.6	0	-9.43249e-13	9.6	0	1.44445e-12	9.6	0	1.03415e-11	7.68	0	-2.16385e-12
9.625	0	-1.22062e-11	9.625	0	-7.31564e-12	9.625	0	-1.15587e-11	7.7	0	-5.29245e-12
9.65	0	5.93967e-12	9.65	0	-4.81275e-12	9.65	0	-5.92722e-12	7.72	0	-1.40525e-11
9.675	0	5.31395e-12	9.675	0	-4.81275e-12	9.675	0	1.58142e-12	7.74	0	-6.54389e-12
9.7	0	3.08191e-13	9.7	0	-5.43847e-12	9.7	0	1.58142e-12	7.76	0	-9.12405e-13
9.725	0	1.4074e-11	9.725	0	2.07017e-12	9.725	0	5.96146e-12	7.78	0	-5.29245e-12
9.75	0	-9.70333e-12	9.75	0	8.18729e-13	9.75	0	9.55701e-13	7.8	0	1.59047e-12
9.775	0	-2.19469e-12	9.775	0	-2.93559e-12	9.775	0	1.58142e-12	7.82	0	9.72484e-12
9.8	0	-9.43249e-13	9.8	0	5.82449e-12	9.8	0	-3.42434e-12	7.84	0	-5.29245e-12
9.825	0	-6.57473e-12	9.825	0	-4.18703e-12	9.825	0	-2.95739e-13	7.86	0	-9.12405e-13
9.85	0	3.08191e-13	9.85	0	3.32161e-12	9.85	0	-9.05582e-12	7.88	0	9.64756e-13
9.875	0	-1.56897e-12	9.875	0	-9.19279e-12	9.875	0	3.29983e-13	7.9	0	-1.53812e-12
9.9	0	1.09454e-11	9.9	0	-7.31564e-12	9.9	0	-3.42434e-12	7.92	0	-1.53812e-12
9.925	0	-2.19469e-12	9.925	0	-2.30987e-12	9.925	0	4.71002e-12	7.94	0	-4.04101e-12
9.95	0	-3.44613e-12	9.95	0	-1.05843e-12	9.95	0	-2.1729e-12	7.96	0	-8.42105e-12
9.975	0	-4.69757e-12	9.975	0	7.70165e-12	9.975	0	2.20714e-12	7.98	0	-5.91817e-12
10	0	-2.19469e-12	10	0	1.44445e-12	10	0	-2.1729e-12	8	0	9.72484e-12
10.025	0	-4.69757e-12	10.025	0	-1.05843e-12	10.025	0	-2.79862e-12	8.02	0	4.71908e-12
10.05	0	5.31395e-12	10.05	0	-9.81851e-12	10.05	0	4.0843e-12	8.04	0	2.84192e-12
10.075	0	1.55963e-12	10.075	0	3.32161e-12	10.075	0	-2.79862e-12	8.06	0	8.4734e-12
10.1	0	1.4074e-11	10.1	0	5.19877e-12	10.1	0	-1.54718e-12	8.08	0	3.46764e-12
10.125	0	9.33909e-13	10.125	0	-6.06419e-12	10.125	0	3.29983e-13	8.1	0	3.39034e-13
10.15	0	-3.17531e-13	10.15	0	-6.06419e-12	10.15	0	9.55701e-13	8.12	0	9.09912e-12
10.175	0	-1.56897e-12	10.175	0	3.32161e-12	10.175	0	2.83286e-12	8.14	0	3.39034e-13
10.2	0	-4.69757e-12	10.2	0	-8.56708e-12	10.2	0	1.58142e-12	8.16	0	1.59047e-12
10.225	0	3.43679e-12	10.225	0	-7.94135e-12	10.225	0	3.45858e-12	8.18	0	1.22277e-11
10.25	0	-4.07185e-12	10.25	0	-2.93559e-12	10.25	0	4.0843e-12	8.2	0	7.22196e-12
10.275	0	2.81107e-12	10.275	0	-6.68991e-12	10.275	0	3.29983e-13	8.22	0	-7.79533e-12
10.3	0	9.33909e-13	10.3	0	-8.56708e-12	10.3	0	-2.79862e-12	8.24	0	-4.04101e-12
10.325	0	-1.03291e-11	10.325	0	-2.30987e-12	10.325	0	4.71002e-12	8.26	0	3.46764e-12
10.35	0	5.93967e-12	10.35	0	-6.06419e-12	10.35	0	-6.55294e-12	8.28	0	-4.66673e-12
10.375	0	-9.43249e-13	10.375	0	-1.04442e-11	10.375	0	-8.4301e-12	8.3	0	-1.53812e-12
10.4	0	2.18535e-12	10.4	0	-1.68415e-12	10.4	0	-4.67578e-12	8.32	0	3.46764e-12
10.425	0	-6.57473e-12	10.425	0	-4.18703e-12	10.425	0	-2.1729e-12	8.34	0	-9.12405e-13
10.45	0	-9.43249e-13	10.45	0	-8.56708e-12	10.45	0	-1.54718e-12	8.36	0	9.64756e-13
10.475	0	1.4074e-11	10.475	0	-1.04442e-11	10.475	0	9.55701e-13	8.38	0	9.72484e-12
10.5	0	7.81683e-12	10.5	0	-4.3271e-13	10.5	0	-9.21457e-13	8.4	0	-2.86684e-13
10.525	0	-2.82041e-12	10.525	0	1.44445e-12	10.525	0	9.55701e-13	8.42	0	-8.42105e-12
10.55	0	7.19111e-12	10.55	0	-7.31564e-12	10.55	0	2.83286e-12	8.44	0	-5.91817e-12
10.575	0	9.33909e-13	10.575	0	7.07593e-12	10.575	0	2.83286e-12	8.46	0	2.84192e-12
10.6	0	-2.82041e-12	10.6	0	-2.93559e-12	10.6	0	2.20714e-12	8.48	0	2.2162e-12
10.625	0	4.06251e-12	10.625	0	1.44445e-12	10.625	0	-1.54718e-12	8.5	0	-2.86684e-13
10.65	0	-3.44613e-12	10.65	0	-4.81275e-12	10.65	0	-3.42434e-12	8.52	0	2.84192e-12
10.675	0	-7.20045e-12	10.675	0	-8.56708e-12	10.675	0	-6.55294e-12	8.54	0	-2.86684e-13
10.7	0	-5.94901e-12	10.7	0	-5.43847e-12	10.7	0	6.58718e-12	8.56	0	5.97052e-12
10.725	0	1.55963e-12	10.725	0	-5.43847e-12	10.725	0	-2.1729e-12	8.58	0	9.64756e-13
10.75	0	5.31395e-12	10.75	0	-6.06419e-12	10.75	0	-7.17866e-12	8.6	0	-9.67249e-12
10.775	0	5.93967e-12	10.775	0	-6.06419e-12	10.775	0	9.55701e-13	8.62	0	-1.53812e-12
10.8	0	4.06251e-12	10.8	0	-6.06419e-12	10.8	0	-2.1729e-12	8.64	0	4.71908e-12
10.825	0	-1.03291e-11	10.825	0	1.20817e-11	10.825	0	4.0843e-12	8.66	0	2.84192e-12
10.85	0	-2.19469e-12	10.85	0	3.32161e-12	10.85	0	-4.67578e-12	8.68	0	-5.29245e-12
10.875	0	-5.32329e-12	10.875	0	-7.31564e-12	10.875	0	2.83286e-12	8.7	0	-1.53812e-12
10.9	0	3.43679e-12	10.9	0	-6.68991e-12	10.9	0	4.71002e-12	8.72	0	9.64756e-13
10.925	0	3.43679e-12	10.925	0	3.32161e-12	10.925	0	5.33574e-12	8.74	0	9.64756e-13
10.95	0	-4.69757e-12	10.95	0	1.93008e-13	10.95	0	5.33574e-12	8.76	0	-9.12405e-13
10.975	0	3.08191e-13	10.975	0	-4.18703e-12	10.975	0	-2.95739e-13	8.78	0	2.2162e-12
11	0	-3.17531e-13	11	0	-4.18703e-12	11	0	2.83286e-12	8.8	0	6.59624e-12
11.025	0	-7.82617e-12	11.025	0	-5.43847e-12	11.025	0	-3.42434e-12	8.82	0	9.72484e-12
11.05	0	-1.56897e-12	11.05	0	2.07017e-12	11.05	0	6.58718e-12	8.84	0	9.09912e-12
11.075	0	-2.19469e-12	11.075	0	7.70165e-12	11.075	0	-2.79862e-12	8.86	0	5.97052e-12
11.1	0	1.09454e-11	11.1	0	-6.68991e-12	11.1	0	-1.54718e-12	8.88	0	-3.41529e-12
11.125	0	6.56539e-12	11.125	0	-9.81851e-12	11.125	0	-9.21457e-13	8.9	0	-5.29245e-12
11.15	0	-2.19469e-12	11.15	0	-2.93559e-12	11.15	0	3.29983e-13	8.92	0	9.64756e-13
11.175	0	7.19111e-12	11.175	0	5.19877e-12	11.175	0	5.33574e-12	8.94	0	1.59047e-12
11.2	0	3.08191e-13	11.2	0	-3.56131e-12	11.2	0	-5.3015e-12	8.96	0	-1.53812e-12
11.225	0	1.55963e-12	11.225	0	-4.3271e-13	11.225	0	3.29983e-13	8.98	0	5.97052e-12
11.25	0	7.19111e-12	11.25	0	3.32161e-12	11.25	0	-1.54718e-12	9	0	2.84192e-12
11.275	0	-7.20045e-12	11.275	0	-1.05843e-12	11.275	0	2.83286e-12	9.02	0	-1.53812e-12
11.3	0	1.21969e-11	11.3	0	7.70165e-12	11.3	0	-1.46873e-11	9.04	0	-2.16385e-12
11.325	0	-3.17531e-13	11.325	0	7.70165e-12	11.325	0	-4.67578e-12	9.06	0	-2.16385e-12
11.35	0	2.18535e-12	11.35	0	-4.3271e-13	11.35	0	3.29983e-13	9.08	0	-2.86684e-13
11.375	0	9.33909e-13	11.375	0	-1.05843e-12	11.375	0	6.58718e-12	9.1	0	-9.12405e-13
11.4	0	-5.94901e-12	11.4	0	1.44445e-12	11.4	0	1.47215e-11	9.12	0	2.2162e-12
11.425	0	-8.45189e-12	11.425	0	-4.18703e-12	11.425	0	-3.42434e-12	9.14	0	-2.86684e-13
11.45	0	-4.07185e-12	11.45	0	-4.81275e-12	11.45	0	-5.92722e-12	9.16	0	7.84768e-12
11.475	0	-9.43249e-13	11.475	0	2.07017e-12	11.475	0	-2.95739e-13	9.18	0	9.09912e-12
11.5	0	4.06251e-12	11.5	0	2.69589e-12	11.5	0	9.09007e-12	9.2	0	-1.53812e-12
11.525	0	4.06251e-12	11.525	0	5.82449e-12	11.525	0	3.45858e-12	9.22	0	-9.67249e-12
11.55	0	5.93967e-12	11.55	0	1.44445e-12	11.55	0	-1.54718e-12	9.24	0	-2.16385e-12
11.575	0	-1.56897e-12	11.575	0	-6.68991e-12	11.575	0	4.71002e-12	9.26	0	-2.86684e-13
11.6	0	-4.07185e-12	11.6	0	-2.30987e-12	11.6	0	-1.21844e-11	9.28	0	2.2162e-12
11.625	0	-1.56897e-12	11.625	0	-1.107e-11	11.625	0	-1.03073e-11	9.3	0	3.46764e-12
11.65	0	-5.94901e-12	11.65	0	-2.93559e-12	11.65	0	4.0843e-12	9.32	0	4.09336e-12
11.675	0	2.18535e-12	11.675	0	-2.93559e-12	11.675	0	-5.3015e-12	9.34	0	-3.41529e-12
11.7	0	-1.56897e-12	11.7	0	-5.43847e-12	11.7	0	-6.55294e-12	9.36	0	-9.12405e-13
11.725	0	-9.07761e-12	11.725	0	-4.81275e-12	11.725	0	4.0843e-12	9.38	0	-5.29245e-12
11.75	0	-3.17531e-13	11.75	0	-2.30987e-12	11.75	0	-2.95739e-13	9.4	0	-7.79533e-12
11.775	0	1.55963e-12	11.775	0	-4.18703e-12	11.775	0	-1.54718e-12	9.42	0	3.46764e-12
11.8	0	3.08191e-13	11.8	0	5.19877e-12	11.8	0	-2.1729e-12	9.44	0	3.39034e-13
11.825	0	-4.07185e-12	11.825	0	5.82449e-12	11.825	0	-1.54718e-12	9.46	0	-3.41529e-12
11.85	0	3.43679e-12	11.85	0	-2.30987e-12	11.85	0	5.33574e-12	9.48	0	2.84192e-12
11.875	0	-3.44613e-12	11.875	0	7.07593e-12	11.875	0	6.58718e-12	9.5	0	9.72484e-12
11.9	0	6.56539e-12	11.9	0	8.18729e-13	11.9	0	4.71002e-12	9.52	0	-9.04677e-12
11.925	0	-3.17531e-13	11.925	0	2.69589e-12	11.925	0	-9.05582e-12	9.54	0	1.59047e-12
11.95	0	-1.34577e-11	11.95	0	-1.05843e-12	11.95	0	-2.95739e-13	9.56	0	9.72484e-12
11.975	0	-6.57473e-12	11.975	0	8.95309e-12	11.975	0	-1.54718e-12	9.58	0	4.71908e-12
12	0	-2.19469e-12	12	0	1.20817e-11	12	0	-2.95739e-13	9.6	0	6.59624e-12
12.025	0	2.81107e-12	12.025	0	-1.16957e-11	12.025	0	-1.54718e-12	9.62	0	1.34792e-11
12.05	0	4.68823e-12	12.05	0	-4.18703e-12	12.05	0	-1.15587e-11	9.64	0	4.09336e-12
12.075	0	-3.44613e-12	12.075	0	1.44445e-12	12.075	0	9.55701e-13	9.66	0	-9.12405e-13
12.1	0	-3.17531e-13	12.1	0	-4.18703e-12	12.1	0	-4.67578e-12	9.68	0	5.3448e-12
12.125	0	5.31395e-12	12.125	0	5.19877e-12	12.125	0	-1.54718e-12	9.7	0	9.72484e-12
12.15	0	4.68823e-12	12.15	0	-6.06419e-12	12.15	0	-9.05582e-12	9.72	0	9.72484e-12
12.175	0	-7.20045e-12	12.175	0	-2.30987e-12	12.175	0	1.58142e-12	9.74	0	2.84192e-12
12.2	0	9.33909e-13	12.2	0	-8.56708e-12	12.2	0	4.0843e-12	9.76	0	-1.53812e-12
12.225	0	-4.69757e-12	12.225	0	-1.68415e-12	12.225	0	1.58142e-12	9.78	0	9.64756e-13
12.25	0	-4.07185e-12	12.25	0	-1.68415e-12	12.25	0	9.55701e-13	9.8	0	9.64756e-13
12.275	0	1.55963e-12	12.275	0	-6.68991e-12	12.275	0	-5.3015e-12	9.82	0	9.64756e-13
12.3	0	-9.70333e-12	12.3	0	-1.68415e-12	12.3	0	-1.0933e-11	9.84	0	7.22196e-12
12.325	0	-1.56897e-12	12.325	0	4.57305e-12	12.325	0	-9.21457e-13	9.86	0	5.3448e-12
12.35	0	-7.82617e-12	12.35	0	-4.81275e-12	12.35	0	2.83286e-12	9.88	0	3.39034e-13
12.375	0	-3.17531e-13	12.375	0	2.07017e-12	12.375	0	2.20714e-12	9.9	0	1.59047e-12
12.4	0	2.18535e-12	12.4	0	-7.94135e-12	12.4	0	-2.79862e-12	9.92	0	-2.78956e-12
12.425	0	-9.43249e-13	12.425	0	-4.3271e-13	12.425	0	-2.1729e-12	9.94	0	9.64756e-13
12.45	0	-3.17531e-13	12.45	0	-4.81275e-12	12.45	0	-9.21457e-13	9.96	0	2.2162e-12
12.475	0	1.55963e-12	12.475	0	-6.06419e-12	12.475	0	-2.1729e-12	9.98	0	-1.53812e-12
12.5	0	5.93967e-12	12.5	0	7.70165e-12	12.5	0	-5.92722e-12	10	0	-9.12405e-13
12.525	0	-2.19469e-12	12.525	0	-3.56131e-12	12.525	0	-9.21457e-13	10.02	0	5.97052e-12
12.55	0	-6.57473e-12	12.55	0	1.44445e-12	12.55	0	-7.80438e-12	10.04	0	2.84192e-12
12.575	0	-3.17531e-13	12.575	0	4.57305e-12	12.575	0	8.46434e-12	10.06	0	-5.91817e-12
12.6	0	1.55963e-12	12.6	0	-1.68415e-12	12.6	0	-2.79862e-12	10.08	0	7.22196e-12
12.625	0	-3.44613e-12	12.625	0	1.93008e-13	12.625	0	9.55701e-13	10.1	0	7.84768e-12
12.65	0	-3.17531e-13	12.65	0	-9.19279e-12	12.65	0	3.29983e-13	10.12	0	1.59047e-12
12.675	0	-3.17531e-13	12.675	0	8.18729e-13	12.675	0	-5.3015e-12	10.14	0	1.03506e-11
12.7	0	-7.20045e-12	12.7	0	8.32737e-12	12.7	0	-2.95739e-13	10.16	0	7.84768e-12
12.725	0	-1.56897e-12	12.725	0	-1.67014e-11	12.725	0	-2.79862e-12	10.18	0	-2.86684e-13
12.75	0	7.19111e-12	12.75	0	2.07017e-12	12.75	0	4.0843e-12	10.2	0	-7.79533e-12
12.775	0	-9.70333e-12	12.775	0	-8.56708e-12	12.775	0	-9.21457e-13	10.22	0	6.59624e-12
12.8	0	4.06251e-12	12.8	0	-2.93559e-12	12.8	0	-2.79862e-12	10.24	0	1.03506e-11
12.825	0	-1.56897e-12	12.825	0	-3.56131e-12	12.825	0	2.20714e-12	10.26	0	9.64756e-13
12.85	0	-8.45189e-12	12.85	0	-4.18703e-12	12.85	0	-4.67578e-12	10.28	0	1.59047e-12
12.875	0	3.08191e-13	12.875	0	4.57305e-12	12.875	0	-4.05006e-12	10.3	0	-2.86684e-13
12.9	0	5.93967e-12	12.9	0	3.94733e-12	12.9	0	-4.05006e-12	10.32	0	2.84192e-12
12.925	0	-2.19469e-12	12.925	0	-1.68415e-12	12.925	0	-9.21457e-13	10.34	0	7.22196e-12
12.95	0	3.08191e-13	12.95	0	-5.43847e-12	12.95	0	-2.1729e-12	10.36	0	5.97052e-12
12.975	0	-9.43249e-13	12.975	0	-1.68415e-12	12.975	0	-2.95739e-13	10.38	0	1.59047e-12
13	0	-4.69757e-12	13	0	-5.43847e-12	13	0	5.33574e-12	10.4	0	1.09763e-11
13.025	0	-7.20045e-12	13.025	0	-6.06419e-12	13.025	0	4.71002e-12	10.42	0	4.09336e-12
13.05	0	9.33909e-13	13.05	0	1.93008e-13	13.05	0	9.55701e-13	10.44	0	-7.16961e-12
13.075	0	9.33909e-13	13.075	0	-1.05843e-12	13.075	0	-3.42434e-12	10.46	0	-5.29245e-12
13.1	0	2.18535e-12	13.1	0	3.94733e-12	13.1	0	-4.67578e-12	10.48	0	7.84768e-12
13.125	0	3.43679e-12	13.125	0	4.57305e-12	13.125	0	3.29983e-13	10.5	0	3.46764e-12
13.15	0	9.33909e-13	13.15	0	-6.06419e-12	13.15	0	-1.54718e-12	10.52	0	-1.53812e-12
13.175	0	4.68823e-12	13.175	0	-1.05843e-12	13.175	0	-1.15587e-11	10.54	0	9.09912e-12
13.2	0	3.43679e-12	13.2	0	-4.18703e-12	13.2	0	6.58718e-12	10.56	0	4.71908e-12
13.225	0	-7.82617e-12	13.225	0	1.93008e-13	13.225	0	-2.79862e-12	10.58	0	-2.78956e-12
13.25	0	-8.45189e-12	13.25	0	-4.81275e-12	13.25	0	-5.92722e-12	10.6	0	2.84192e-12
13.275	0	-2.34692e-11	13.275	0	-7.31564e-12	13.275	0	1.58142e-12	10.62	0	7.84768e-12
13.3	0	-1.7212e-11	13.3	0	-6.06419e-12	13.3	0	-4.67578e-12	10.64	0	7.84768e-12
13.325	0	-3.44613e-12	13.325	0	1.44445e-12	13.325	0	-2.95739e-13	10.66	0	7.22196e-12
13.35	0	9.33909e-13	13.35	0	3.32161e-12	13.35	0	3.29983e-13	10.68	0	7.84768e-12
13.375	0	1.03197e-11	13.375	0	8.18729e-13	13.375	0	-6.55294e-12	10.7	0	2.2162e-12
13.4	0	-9.70333e-12	13.4	0	2.07017e-12	13.4	0	-1.54718e-12	10.72	0	3.46764e-12
13.425	0	-5.32329e-12	13.425	0	-6.68991e-12	13.425	0	-9.05582e-12	10.74	0	3.39034e-13
13.45	0	-3.44613e-12	13.45	0	1.44445e-12	13.45	0	1.58142e-12	10.76	0	-4.04101e-12
13.475	0	7.19111e-12	13.475	0	-9.19279e-12	13.475	0	-9.21457e-13	10.78	0	6.59624e-12
13.5	0	7.81683e-12	13.5	0	-3.56131e-12	13.5	0	-1.54718e-12	10.8	0	1.59047e-12
13.525	0	-7.82617e-12	13.525	0	8.18729e-13	13.525	0	9.71579e-12	10.82	0	7.22196e-12
13.55	0	-4.07185e-12	13.55	0	-9.81851e-12	13.55	0	-2.79862e-12	10.84	0	9.72484e-12
13.575	0	3.43679e-12	13.575	0	1.44445e-12	13.575	0	9.55701e-13	10.86	0	-2.86684e-13
13.6	0	-5.32329e-12	13.6	0	-4.18703e-12	13.6	0	8.46434e-12	10.88	0	-9.12405e-13
13.625	0	3.43679e-12	13.625	0	-6.06419e-12	13.625	0	-9.21457e-13	10.9	0	2.84192e-12
13.65	0	-9.07761e-12	13.65	0	-1.05843e-12	13.65	0	-2.95739e-13	10.92	0	-1.53812e-12
13.675	0	-6.57473e-12	13.675	0	-1.68415e-12	13.675	0	-8.4301e-12	10.94	0	-4.04101e-12
13.7	0	-1.56897e-12	13.7	0	2.07017e-12	13.7	0	3.29983e-13	10.96	0	6.59624e-12
13.725	0	-3.17531e-13	13.725	0	-6.06419e-12	13.725	0	9.55701e-13	10.98	0	2.84192e-12
13.75	0	-1.15805e-11	13.75	0	-7.31564e-12	13.75	0	3.29983e-13	11	0	-2.16385e-12
13.775	0	-8.45189e-12	13.775	0	-7.94135e-12	13.775	0	3.29983e-13	11.02	0	1.59047e-12
13.8	0	3.08191e-13	13.8	0	-5.43847e-12	13.8	0	-4.67578e-12	11.04	0	1.03506e-11
13.825	0	-2.82041e-12	13.825	0	3.32161e-12	13.825	0	-5.3015e-12	11.06	0	1.59047e-12
13.85	0	-1.56897e-12	13.85	0	-7.94135e-12	13.85	0	-2.79862e-12	11.08	0	-1.53812e-12
13.875	0	1.03197e-11	13.875	0	2.07017e-12	13.875	0	-2.95739e-13	11.1	0	7.22196e-12
13.9	0	3.08191e-13	13.9	0	-4.3271e-13	13.9	0	9.55701e-13	11.12	0	2.2162e-12
13.925	0	1.55963e-12	13.925	0	-5.43847e-12	13.925	0	2.20714e-12	11.14	0	9.64756e-13
13.95	0	-1.56897e-12	13.95	0	-2.93559e-12	13.95	0	-9.21457e-13	11.16	0	6.59624e-12
13.975	0	-4.69757e-12	13.975	0	-4.18703e-12	13.975	0	-5.92722e-12	11.18	0	1.59047e-12
14	0	-2.19469e-12	14	0	6.45021e-12	14	0	-3.42434e-12	11.2	0	1.59047e-12
14.025	0	3.43679e-12	14.025	0	-2.30987e-12	14.025	0	-4.05006e-12	11.22	0	-2.86684e-13
14.05	0	4.68823e-12	14.05	0	-9.19279e-12	14.05	0	-2.1729e-12	11.24	0	-2.16385e-12
14.075	0	3.43679e-12	14.075	0	5.82449e-12	14.075	0	5.33574e-12	11.26	0	-6.54389e-12
14.1	0	-5.94901e-12	14.1	0	-2.93559e-12	14.1	0	-5.92722e-12	11.28	0	-5.91817e-12
14.125	0	2.81107e-12	14.125	0	-1.23214e-11	14.125	0	7.2129e-12	11.3	0	-7.16961e-12
14.15	0	-8.45189e-12	14.15	0	-2.30987e-12	14.15	0	-1.54718e-12	11.32	0	6.59624e-12
14.175	0	-6.57473e-12	14.175	0	5.82449e-12	14.175	0	-9.21457e-13	11.34	0	2.03621e-11
14.2	0	2.18535e-12	14.2	0	3.94733e-12	14.2	0	9.55701e-13	11.36	0	1.1602e-11
14.225	0	-6.57473e-12	14.225	0	-2.30987e-12	14.225	0	-1.0933e-11	11.38	0	5.97052e-12
14.25	0	-9.70333e-12	14.25	0	6.45021e-12	14.25	0	4.0843e-12	11.4	0	7.84768e-12
14.275	0	7.81683e-12	14.275	0	-2.30987e-12	14.275	0	-2.95739e-13	11.42	0	9.09912e-12
14.3	0	2.81107e-12	14.3	0	-5.43847e-12	14.3	0	-1.54718e-12	11.44	0	3.39034e-13
14.325	0	9.33909e-13	14.325	0	-1.68415e-12	14.325	0	4.0843e-12	11.46	0	3.39034e-13
14.35	0	1.03197e-11	14.35	0	8.18729e-13	14.35	0	-1.54718e-12	11.48	0	3.46764e-12
14.375	0	-9.07761e-12	14.375	0	-4.3271e-13	14.375	0	3.29983e-13	11.5	0	7.84768e-12
14.4	0	-2.82041e-12	14.4	0	-6.68991e-12	14.4	0	-4.67578e-12	11.52	0	9.72484e-12
14.425	0	-5.32329e-12	14.425	0	-3.56131e-12	14.425	0	-3.42434e-12	11.54	0	4.09336e-12
14.45	0	3.43679e-12	14.45	0	-2.30987e-12	14.45	0	3.29983e-13	11.56	0	-5.91817e-12
14.475	0	3.43679e-12	14.475	0	-4.3271e-13	14.475	0	-4.67578e-12	11.58	0	-4.04101e-12
14.5	0	9.33909e-13	14.5	0	-3.56131e-12	14.5	0	4.71002e-12	11.6	0	2.84192e-12
14.525	0	5.31395e-12	14.525	0	2.69589e-12	14.525	0	2.83286e-12	11.62	0	-2.86684e-13
14.55	0	-1.7212e-11	14.55	0	-4.81275e-12	14.55	0	-9.21457e-13	11.64	0	-2.86684e-13
14.575	0	-5.94901e-12	14.575	0	-1.68415e-12	14.575	0	-2.95739e-13	11.66	0	7.22196e-12
14.6	0	-5.32329e-12	14.6	0	-5.43847e-12	14.6	0	2.83286e-12	11.68	0	2.84192e-12
14.625	0	-1.65863e-11	14.625	0	-6.06419e-12	14.625	0	-9.21457e-13	11.7	0	7.84768e-12
14.65	0	-2.82041e-12	14.65	0	-9.19279e-12	14.65	0	-7.80438e-12	11.72	0	7.84768e-12
14.675	0	-3.17531e-13	14.675	0	3.32161e-12	14.675	0	1.58142e-12	11.74	0	-9.12405e-13
14.7	0	9.06827e-12	14.7	0	3.32161e-12	14.7	0	5.33574e-12	11.76	0	-5.91817e-12
14.725	0	4.06251e-12	14.725	0	-7.94135e-12	14.725	0	-9.21457e-13	11.78	0	-3.41529e-12
14.75	0	-4.69757e-12	14.75	0	-2.30987e-12	14.75	0	9.55701e-13	11.8	0	-1.53812e-12
14.775	0	-2.19469e-12	14.775	0	-1.05843e-12	14.775	0	-1.54718e-12	11.82	0	4.09336e-12
14.8	0	-4.69757e-12	14.8	0	1.44445e-12	14.8	0	9.55701e-13	11.84	0	3.46764e-12
14.825	0	2.18535e-12	14.825	0	-1.05843e-12	14.825	0	6.58718e-12	11.86	0	-4.66673e-12
14.85	0	9.33909e-13	14.85	0	-6.06419e-12	14.85	0	-6.55294e-12	11.88	0	-5.29245e-12
14.875	0	-5.32329e-12	14.875	0	-6.68991e-12	14.875	0	-2.79862e-12	11.9	0	8.4734e-12
14.9	0	-3.44613e-12	14.9	0	-1.68415e-12	14.9	0	-1.54718e-12	11.92	0	9.72484e-12
14.925	0	-7.82617e-12	14.925	0	7.07593e-12	14.925	0	-3.42434e-12	11.94	0	-9.12405e-13
14.95	0	-7.20045e-12	14.95	0	4.57305e-12	14.95	0	-4.67578e-12	11.96	0	2.2162e-12
14.975	0	-1.56897e-12	14.975	0	-6.06419e-12	14.975	0	3.29983e-13	11.98	0	1.59047e-12
15	0	9.33909e-13	15	0	-4.3271e-13	15	0	-9.21457e-13	12	0	-7.79533e-12
15.025	0	-4.07185e-12	15.025	0	2.69589e-12	15.025	0	-5.3015e-12	12.02	0	-3.41529e-12
15.05	0	-4.69757e-12	15.05	0	-7.31564e-12	15.05	0	-1.0933e-11	12.04	0	-1.53812e-12
15.075	0	-1.56897e-12	15.075	0	-6.68991e-12	15.075	0	-8.4301e-12	12.06	0	-2.86684e-13
15.1	0	-1.03291e-11	15.1	0	1.44445e-12	15.1	0	2.20714e-12	12.08	0	4.09336e-12
15.125	0	-3.44613e-12	15.125	0	-9.81851e-12	15.125	0	3.29983e-13	12.1	0	1.22277e-11
15.15	0	-5.32329e-12	15.15	0	-1.05843e-12	15.15	0	-7.17866e-12	12.12	0	3.46764e-12
15.175	0	2.18535e-12	15.175	0	2.69589e-12	15.175	0	-5.3015e-12	12.14	0	-3.41529e-12
15.2	0	-4.69757e-12	15.2	0	1.44445e-12	15.2	0	-9.21457e-13	12.16	0	1.22277e-11
15.225	0	-3.44613e-12	15.225	0	-4.3271e-13	15.225	0	4.0843e-12	12.18	0	3.46764e-12
15.25	0	-7.20045e-12	15.25	0	-8.56708e-12	15.25	0	-2.79862e-12	12.2	0	-1.28011e-11
15.275	0	1.55963e-12	15.275	0	-4.3271e-13	15.275	0	2.83286e-12	12.22	0	-2.86684e-13
15.3	0	9.33909e-13	15.3	0	-6.06419e-12	15.3	0	7.2129e-12	12.24	0	1.1602e-11
15.325	0	-9.43249e-13	15.325	0	-1.05843e-12	15.325	0	5.96146e-12	12.26	0	2.84192e-12
15.35	0	-7.20045e-12	15.35	0	-3.56131e-12	15.35	0	-7.17866e-12	12.28	0	-3.41529e-12
15.375	0	-7.82617e-12	15.375	0	-2.30987e-12	15.375	0	-5.92722e-12	12.3	0	3.46764e-12
15.4	0	-8.45189e-12	15.4	0	-4.18703e-12	15.4	0	9.55701e-13	12.32	0	-4.04101e-12
15.425	0	3.08191e-13	15.425	0	-4.81275e-12	15.425	0	-9.21457e-13	12.34	0	-2.16385e-12
15.45	0	2.81107e-12	15.45	0	-3.56131e-12	15.45	0	1.03415e-11	12.36	0	4.09336e-12
15.475	0	9.33909e-13	15.475	0	-4.81275e-12	15.475	0	1.58142e-12	12.38	0	-2.86684e-13
15.5	0	-2.19469e-12	15.5	0	-9.19279e-12	15.5	0	-5.3015e-12	12.4	0	3.39034e-13
15.525	0	-1.56897e-12	15.525	0	-9.81851e-12	15.525	0	-2.1729e-12	12.42	0	-2.16385e-12
15.55	0	-9.43249e-13	15.55	0	-2.93559e-12	15.55	0	1.58142e-12	12.44	0	-9.12405e-13
15.575	0	3.08191e-13	15.575	0	-1.23214e-11	15.575	0	1.22187e-11	12.46	0	-5.91817e-12
15.6	0	-9.43249e-13	15.6	0	-7.94135e-12	15.6	0	-1.54718e-12	12.48	0	3.39034e-13
15.625	0	3.43679e-12	15.625	0	-2.30987e-12	15.625	0	-6.55294e-12	12.5	0	9.64756e-13
15.65	0	-7.20045e-12	15.65	0	1.93008e-13	15.65	0	1.58142e-12	12.52	0	2.2162e-12
15.675	0	-3.17531e-13	15.675	0	1.44445e-12	15.675	0	3.45858e-12	12.54	0	1.66078e-11
15.7	0	-7.82617e-12	15.7	0	-4.81275e-12	15.7	0	1.03415e-11	12.56	0	1.09763e-11
15.725	0	9.33909e-13	15.725	0	1.44445e-12	15.725	0	2.83286e-12	12.58	0	-4.04101e-12
15.75	0	9.06827e-12	15.75	0	3.32161e-12	15.75	0	-2.95739e-13	12.6	0	-2.78956e-12
15.775	0	-1.56897e-12	15.775	0	-4.3271e-13	15.775	0	2.20714e-12	12.62	0	2.84192e-12
15.8	0	-4.07185e-12	15.8	0	-2.93559e-12	15.8	0	3.45858e-12	12.64	0	5.97052e-12
15.825	0	-3.44613e-12	15.825	0	3.32161e-12	15.825	0	-5.92722e-12	12.66	0	9.64756e-13
15.85	0	6.56539e-12	15.85	0	-4.3271e-13	15.85	0	3.45858e-12	12.68	0	-7.16961e-12
15.875	0	3.43679e-12	15.875	0	8.18729e-13	15.875	0	-1.54718e-12	12.7	0	2.2162e-12
15.9	0	7.81683e-12	15.9	0	5.19877e-12	15.9	0	-4.67578e-12	12.72	0	5.97052e-12
15.925	0	-7.20045e-12	15.925	0	2.69589e-12	15.925	0	5.96146e-12	12.74	0	5.97052e-12
15.95	0	-1.03291e-11	15.95	0	-6.68991e-12	15.95	0	3.29983e-13	12.76	0	2.2162e-12
15.975	0	-9.43249e-13	15.975	0	-2.93559e-12	15.975	0	-3.42434e-12	12.78	0	-2.86684e-13
16	0	-2.19469e-12	16	0	-7.31564e-12	16	0	3.29983e-13	12.8	0	9.64756e-13
16.025	0	9.69399e-12	16.025	0	-1.68415e-12	16.025	0	-2.95739e-13	12.82	0	5.3448e-12
16.05	0	-5.32329e-12	16.05	0	-1.68415e-12	16.05	0	-2.79862e-12	12.84	0	3.46764e-12
16.075	0	-1.56897e-12	16.075	0	-6.06419e-12	16.075	0	-2.79862e-12	12.86	0	-2.86684e-13
16.1	0	9.06827e-12	16.1	0	-6.68991e-12	16.1	0	-4.67578e-12	12.88	0	9.64756e-13
16.125	0	-2.82041e-12	16.125	0	-6.06419e-12	16.125	0	7.2129e-12	12.9	0	-4.04101e-12
16.15	0	2.81107e-12	16.15	0	-1.68415e-12	16.15	0	4.0843e-12	12.92	0	9.64756e-13
16.175	0	-1.15805e-11	16.175	0	-2.30987e-12	16.175	0	-3.42434e-12	12.94	0	1.59047e-12
16.2	0	4.68823e-12	16.2	0	-2.93559e-12	16.2	0	2.83286e-12	12.96	0	-7.16961e-12
16.225	0	-1.56897e-12	16.225	0	-4.81275e-12	16.225	0	5.33574e-12	12.98	0	-7.79533e-12
16.25	0	-2.82041e-12	16.25	0	-6.06419e-12	16.25	0	5.33574e-12	13	0	-1.65554e-11
16.275	0	7.19111e-12	16.275	0	4.57305e-12	16.275	0	-4.67578e-12	13.02	0	-1.78068e-11
16.3	0	1.55963e-12	16.3	0	-4.81275e-12	16.3	0	-2.1729e-12	13.04	0	-7.79533e-12
16.325	0	-2.82041e-12	16.325	0	-2.93559e-12	16.325	0	-6.55294e-12	13.06	0	2.84192e-12
16.35	0	-9.43249e-13	16.35	0	6.45021e-12	16.35	0	-5.3015e-12	13.08	0	4.71908e-12
16.375	0	3.43679e-12	16.375	0	-1.16957e-11	16.375	0	-2.95739e-13	13.1	0	7.84768e-12
16.4	0	-1.22062e-11	16.4	0	-2.30987e-12	16.4	0	2.20714e-12	13.12	0	2.2162e-12
16.425	0	-7.82617e-12	16.425	0	1.93008e-13	16.425	0	1.58142e-12	13.14	0	3.39034e-13
16.45	0	-8.45189e-12	16.45	0	-7.31564e-12	16.45	0	9.55701e-13	13.16	0	1.59047e-12
16.475	0	-6.57473e-12	16.475	0	-3.56131e-12	16.475	0	9.55701e-13	13.18	0	-2.78956e-12
16.5	0	9.33909e-13	16.5	0	-1.60757e-11	16.5	0	3.29983e-13	13.2	0	-7.16961e-12
16.525	0	9.69399e-12	16.525	0	3.32161e-12	16.525	0	9.55701e-13	13.22	0	9.09912e-12
16.55	0	7.81683e-12	16.55	0	6.45021e-12	16.55	0	1.58142e-12	13.24	0	4.71908e-12
16.575	0	-2.19469e-12	16.575	0	-1.68415e-12	16.575	0	-9.68154e-12	13.26	0	-7.16961e-12
16.6	0	-4.07185e-12	16.6	0	-4.3271e-13	16.6	0	4.71002e-12	13.28	0	-6.54389e-12
16.625	0	-9.43249e-13	16.625	0	-6.68991e-12	16.625	0	-7.17866e-12	13.3	0	4.71908e-12
16.65	0	3.43679e-12	16.65	0	-7.31564e-12	16.65	0	-2.1729e-12	13.32	0	1.59047e-12
16.675	0	-2.82041e-12	16.675	0	-9.19279e-12	16.675	0	9.55701e-13	13.34	0	-4.04101e-12
16.7	0	5.93967e-12	16.7	0	-2.93559e-12	16.7	0	-3.42434e-12	13.36	0	3.39034e-13
16.725	0	-9.43249e-13	16.725	0	2.69589e-12	16.725	0	-3.42434e-12	13.38	0	9.64756e-13
16.75	0	-2.19469e-12	16.75	0	-6.06419e-12	16.75	0	-2.79862e-12	13.4	0	-2.16385e-12
16.775	0	-1.56897e-12	16.775	0	-4.18703e-12	16.775	0	3.29983e-13	13.42	0	4.09336e-12
16.8	0	-1.28319e-11	16.8	0	-1.04442e-11	16.8	0	7.83862e-12	13.44	0	2.2162e-12
16.825	0	-1.56897e-12	16.825	0	2.07017e-12	16.825	0	4.71002e-12	13.46	0	2.84192e-12
16.85	0	-9.70333e-12	16.85	0	1.93008e-13	16.85	0	-2.1729e-12	13.48	0	-2.16385e-12
16.875	0	-7.82617e-12	16.875	0	-6.68991e-12	16.875	0	1.58142e-12	13.5	0	-5.91817e-12
16.9	0	8.44256e-12	16.9	0	-2.93559e-12	16.9	0	2.83286e-12	13.52	0	-1.15496e-11
16.925	0	3.08191e-13	16.925	0	1.08302e-11	16.925	0	3.45858e-12	13.54	0	-3.41529e-12
16.95	0	-2.19469e-12	16.95	0	8.95309e-12	16.95	0	-9.21457e-13	13.56	0	-5.29245e-12
16.975	0	-4.07185e-12	16.975	0	1.44445e-12	16.975	0	9.55701e-13	13.58	0	-2.16385e-12
17	0	1.55963e-12	17	0	-3.56131e-12	17	0	-2.79862e-12	13.6	0	-2.78956e-12
17.025	0	-5.94901e-12	17.025	0	2.07017e-12	17.025	0	3.29983e-13	13.62	0	-5.29245e-12
17.05	0	-2.82041e-12	17.05	0	-5.43847e-12	17.05	0	-5.3015e-12	13.64	0	-1.15496e-11
17.075	0	6.56539e-12	17.075	0	-7.31564e-12	17.075	0	3.29983e-13	13.66	0	3.46764e-12
17.1	0	-1.56897e-12	17.1	0	3.94733e-12	17.1	0	1.22187e-11	13.68	0	7.22196e-12
17.125	0	-1.56897e-12	17.125	0	8.32737e-12	17.125	0	3.29983e-13	13.7	0	-3.41529e-12
17.15	0	7.19111e-12	17.15	0	3.32161e-12	17.15	0	4.0843e-12	13.72	0	-2.78956e-12
17.175	0	2.18535e-12	17.175	0	-2.30987e-12	17.175	0	4.71002e-12	13.74	0	9.64756e-13
17.2	0	-9.43249e-13	17.2	0	2.07017e-12	17.2	0	1.58142e-12	13.76	0	-5.29245e-12
17.225	0	-3.17531e-13	17.225	0	4.57305e-12	17.225	0	-2.95739e-13	13.78	0	-3.41529e-12
17.25	0	-9.70333e-12	17.25	0	-9.19279e-12	17.25	0	-5.3015e-12	13.8	0	4.71908e-12
17.275	0	-2.19469e-12	17.275	0	1.44445e-12	17.275	0	5.33574e-12	13.82	0	-2.16385e-12
17.3	0	5.93967e-12	17.3	0	7.70165e-12	17.3	0	-3.42434e-12	13.84	0	-4.04101e-12
17.325	0	1.55963e-12	17.325	0	-1.05843e-12	17.325	0	2.83286e-12	13.86	0	9.64756e-13
17.35	0	-8.45189e-12	17.35	0	1.44445e-12	17.35	0	4.71002e-12	13.88	0	-7.16961e-12
17.375	0	-4.69757e-12	17.375	0	-1.545e-11	17.375	0	4.0843e-12	13.9	0	-9.04677e-12
17.4	0	-2.82041e-12	17.4	0	-2.93559e-12	17.4	0	4.71002e-12	13.92	0	4.71908e-12
17.425	0	-3.17531e-13	17.425	0	-2.93559e-12	17.425	0	-9.05582e-12	13.94	0	7.84768e-12
17.45	0	1.55963e-12	17.45	0	-1.68415e-12	17.45	0	3.45858e-12	13.96	0	-2.16385e-12
17.475	0	5.93967e-12	17.475	0	3.32161e-12	17.475	0	5.33574e-12	13.98	0	7.22196e-12
17.5	0	3.08191e-13	17.5	0	-4.81275e-12	17.5	0	2.20714e-12	14	0	4.09336e-12
17.525	0	5.31395e-12	17.525	0	-1.05843e-12	17.525	0	-9.21457e-13	14.02	0	-5.91817e-12
17.55	0	-3.44613e-12	17.55	0	8.18729e-13	17.55	0	-5.3015e-12	14.04	0	7.22196e-12
17.575	0	4.06251e-12	17.575	0	1.93008e-13	17.575	0	2.83286e-12	14.06	0	9.64756e-13
17.6	0	-7.20045e-12	17.6	0	8.95309e-12	17.6	0	-1.03073e-11	14.08	0	-8.42105e-12
17.625	0	-7.82617e-12	17.625	0	-1.05843e-12	17.625	0	-4.67578e-12	14.1	0	-2.86684e-13
17.65	0	9.69399e-12	17.65	0	-6.68991e-12	17.65	0	-2.79862e-12	14.12	0	3.46764e-12
17.675	0	-1.15805e-11	17.675	0	-1.68415e-12	17.675	0	-7.80438e-12	14.14	0	-2.78956e-12
17.7	0	2.81107e-12	17.7	0	-1.41986e-11	17.7	0	1.58142e-12	14.16	0	-9.12405e-13
17.725	0	-7.20045e-12	17.725	0	8.18729e-13	17.725	0	6.58718e-12	14.18	0	3.46764e-12
17.75	0	3.43679e-12	17.75	0	8.18729e-13	17.75	0	4.71002e-12	14.2	0	-7.16961e-12
17.775	0	-2.19469e-12	17.775	0	-4.81275e-12	17.775	0	-2.79862e-12	14.22	0	-5.91817e-12
17.8	0	-1.65863e-11	17.8	0	-4.3271e-13	17.8	0	-1.54718e-12	14.24	0	2.84192e-12
17.825	0	-4.07185e-12	17.825	0	1.44445e-12	17.825	0	2.20714e-12	14.26	0	-5.91817e-12
17.85	0	-7.20045e-12	17.85	0	4.57305e-12	17.85	0	3.29983e-13	14.28	0	-3.41529e-12
17.875	0	-1.56897e-12	17.875	0	-9.19279e-12	17.875	0	-5.3015e-12	14.3	0	5.97052e-12
17.9	0	6.56539e-12	17.9	0	-7.31564e-12	17.9	0	-1.03073e-11	14.32	0	-1.53812e-12
17.925	0	3.08191e-13	17.925	0	-1.05843e-12	17.925	0	-2.79862e-12	14.34	0	-9.12405e-13
17.95	0	3.43679e-12	17.95	0	-8.56708e-12	17.95	0	3.29983e-13	14.36	0	6.59624e-12
17.975	0	-1.03291e-11	17.975	0	2.07017e-12	17.975	0	4.0843e-12	14.38	0	3.39034e-13
18	0	-5.94901e-12	18	0	2.69589e-12	18	0	-9.21457e-13	14.4	0	9.64756e-13
18.025	0	9.06827e-12	18.025	0	-9.81851e-12	18.025	0	-6.55294e-12	14.42	0	1.28534e-11
18.05	0	-4.07185e-12	18.05	0	1.44445e-12	18.05	0	9.55701e-13	14.44	0	1.59047e-12
18.075	0	-2.19469e-12	18.075	0	-9.81851e-12	18.075	0	-5.3015e-12	14.46	0	-1.34268e-11
18.1	0	2.81107e-12	18.1	0	2.07017e-12	18.1	0	2.20714e-12	14.48	0	-7.16961e-12
18.125	0	-4.69757e-12	18.125	0	-4.3271e-13	18.125	0	-7.17866e-12	14.5	0	-3.41529e-12
18.15	0	-3.44613e-12	18.15	0	-1.107e-11	18.15	0	-4.67578e-12	14.52	0	3.39034e-13
18.175	0	-9.70333e-12	18.175	0	-1.05843e-12	18.175	0	1.58142e-12	14.54	0	4.09336e-12
18.2	0	-2.19469e-12	18.2	0	-3.56131e-12	18.2	0	4.0843e-12	14.56	0	-5.91817e-12
18.225	0	-8.45189e-12	18.225	0	1.93008e-13	18.225	0	9.55701e-13	14.58	0	-3.41529e-12
18.25	0	-4.69757e-12	18.25	0	5.19877e-12	18.25	0	-5.92722e-12	14.6	0	-6.54389e-12
18.275	0	1.09454e-11	18.275	0	-1.545e-11	18.275	0	-5.3015e-12	14.62	0	-1.53812e-12
18.3	0	-9.07761e-12	18.3	0	5.19877e-12	18.3	0	-2.1729e-12	14.64	0	9.64756e-13
18.325	0	9.33909e-13	18.325	0	-6.68991e-12	18.325	0	-1.03073e-11	14.66	0	1.59047e-12
18.35	0	-8.45189e-12	18.35	0	2.07017e-12	18.35	0	-2.95739e-13	14.68	0	2.84192e-12
18.375	0	-1.47091e-11	18.375	0	-1.68415e-12	18.375	0	4.0843e-12	14.7	0	4.71908e-12
18.4	0	-2.82041e-12	18.4	0	-7.94135e-12	18.4	0	1.03415e-11	14.72	0	4.71908e-12
18.425	0	-6.57473e-12	18.425	0	2.07017e-12	18.425	0	-9.21457e-13	14.74	0	4.09336e-12
18.45	0	-5.94901e-12	18.45	0	-2.30987e-12	18.45	0	3.29983e-13	14.76	0	2.84192e-12
18.475	0	-5.32329e-12	18.475	0	-5.43847e-12	18.475	0	5.33574e-12	14.78	0	4.09336e-12
18.5	0	-6.57473e-12	18.5	0	-5.43847e-12	18.5	0	-5.92722e-12	14.8	0	9.64756e-13
18.525	0	-7.82617e-12	18.525	0	-4.18703e-12	18.525	0	9.55701e-13	14.82	0	9.64756e-13
18.55	0	-1.22062e-11	18.55	0	-1.68415e-12	18.55	0	-5.92722e-12	14.84	0	2.2162e-12
18.575	0	5.31395e-12	18.575	0	8.18729e-13	18.575	0	-2.79862e-12	14.86	0	9.64756e-13
18.6	0	-7.20045e-12	18.6	0	-5.43847e-12	18.6	0	4.71002e-12	14.88	0	2.2162e-12
18.625	0	-3.17531e-13	18.625	0	-5.43847e-12	18.625	0	-5.3015e-12	14.9	0	6.59624e-12
18.65	0	4.06251e-12	18.65	0	-2.93559e-12	18.65	0	-3.42434e-12	14.92	0	3.46764e-12
18.675	0	-2.82041e-12	18.675	0	1.44445e-12	18.675	0	-4.67578e-12	14.94	0	-2.78956e-12
18.7	0	-2.82041e-12	18.7	0	-1.05843e-12	18.7	0	-1.54718e-12	14.96	0	-1.53812e-12
18.725	0	-9.70333e-12	18.725	0	-6.68991e-12	18.725	0	4.71002e-12	14.98	0	4.71908e-12
18.75	0	-6.57473e-12	18.75	0	1.93008e-13	18.75	0	-5.3015e-12	15	0	-3.41529e-12
18.775	0	-1.56897e-12	18.775	0	6.45021e-12	18.775	0	-5.92722e-12	15.02	0	-5.91817e-12
18.8	0	-9.43249e-13	18.8	0	2.69589e-12	18.8	0	-5.3015e-12	15.04	0	2.2162e-12
18.825	0	-1.09548e-11	18.825	0	-9.19279e-12	18.825	0	7.2129e-12	15.06	0	-2.86684e-13
18.85	0	-8.45189e-12	18.85	0	2.69589e-12	18.85	0	5.33574e-12	15.08	0	-1.53812e-12
18.875	0	9.33909e-13	18.875	0	-6.68991e-12	18.875	0	-4.67578e-12	15.1	0	4.09336e-12
18.9	0	-7.82617e-12	18.9	0	-8.56708e-12	18.9	0	-8.4301e-12	15.12	0	-2.16385e-12
18.925	0	-8.45189e-12	18.925	0	-4.81275e-12	18.925	0	-4.67578e-12	15.14	0	-2.78956e-12
18.95	0	3.43679e-12	18.95	0	-4.18703e-12	18.95	0	-2.1729e-12	15.16	0	3.46764e-12
18.975	0	3.08191e-13	18.975	0	-2.93559e-12	18.975	0	9.55701e-13	15.18	0	3.46764e-12
19	0	-5.32329e-12	19	0	2.69589e-12	19	0	4.71002e-12	15.2	0	5.97052e-12
19.025	0	-9.43249e-13	19.025	0	-1.05843e-12	19.025	0	2.20714e-12	15.22	0	-1.53812e-12
19.05	0	-3.44613e-12	19.05	0	-4.18703e-12	19.05	0	2.83286e-12	15.24	0	8.4734e-12
19.075	0	-3.44613e-12	19.075	0	-6.06419e-12	19.075	0	-2.1729e-12	15.26	0	-2.78956e-12
19.1	0	-2.22177e-11	19.1	0	-5.43847e-12	19.1	0	-4.67578e-12	15.28	0	-1.5304e-11
19.125	0	-2.03406e-11	19.125	0	-4.81275e-12	19.125	0	3.29983e-13	15.3	0	3.39034e-13
19.15	0	-4.69757e-12	19.15	0	-9.81851e-12	19.15	0	9.55701e-13	15.32	0	-9.12405e-13
19.175	0	-2.19469e-12	19.175	0	3.32161e-12	19.175	0	-1.54718e-12	15.34	0	-4.04101e-12
19.2	0	-2.19469e-12	19.2	0	7.07593e-12	19.2	0	-2.95739e-13	15.36	0	9.64756e-13
19.225	0	-1.65863e-11	19.225	0	-4.3271e-13	19.225	0	-8.4301e-12	15.38	0	4.09336e-12
19.25	0	-9.70333e-12	19.25	0	-5.43847e-12	19.25	0	-2.95739e-13	15.4	0	4.09336e-12
19.275	0	6.56539e-12	19.275	0	2.07017e-12	19.275	0	2.83286e-12	15.42	0	7.22196e-12
19.3	0	-1.56897e-12	19.3	0	2.07017e-12	19.3	0	3.29983e-13	15.44	0	-9.12405e-13
19.325	0	-3.17531e-13	19.325	0	-2.30987e-12	19.325	0	5.96146e-12	15.46	0	-7.79533e-12
19.35	0	-6.57473e-12	19.35	0	5.19877e-12	19.35	0	-2.95739e-13	15.48	0	-2.78956e-12
19.375	0	9.33909e-13	19.375	0	-1.23214e-11	19.375	0	-2.95739e-13	15.5	0	6.59624e-12
19.4	0	-2.19469e-12	19.4	0	-2.93559e-12	19.4	0	4.71002e-12	15.52	0	-1.53812e-12
19.425	0	-7.82617e-12	19.425	0	2.07017e-12	19.425	0	-9.21457e-13	15.54	0	-3.41529e-12
19.45	0	5.93967e-12	19.45	0	2.07017e-12	19.45	0	3.45858e-12	15.56	0	7.22196e-12
19.475	0	-1.09548e-11	19.475	0	2.69589e-12	19.475	0	-9.68154e-12	15.58	0	2.2162e-12
19.5	0	-2.19469e-12	19.5	0	8.18729e-13	19.5	0	-2.1729e-12	15.6	0	3.39034e-13
19.525	0	9.33909e-13	19.525	0	-1.68415e-12	19.525	0	-1.54718e-12	15.62	0	9.09912e-12
19.55	0	-7.20045e-12	19.55	0	-1.05843e-12	19.55	0	-2.1729e-12	15.64	0	2.84192e-12
19.575	0	-1.09548e-11	19.575	0	-4.18703e-12	19.575	0	4.71002e-12	15.66	0	-5.91817e-12
19.6	0	-2.82041e-12	19.6	0	1.93008e-13	19.6	0	-2.1729e-12	15.68	0	1.59047e-12
19.625	0	2.81107e-12	19.625	0	-9.81851e-12	19.625	0	-9.21457e-13	15.7	0	3.39034e-13
19.65	0	-7.20045e-12	19.65	0	-2.93559e-12	19.65	0	-2.95739e-13	15.72	0	3.39034e-13
19.675	0	-9.07761e-12	19.675	0	2.07017e-12	19.675	0	-3.42434e-12	15.74	0	1.09763e-11
19.7	0	5.93967e-12	19.7	0	-6.68991e-12	19.7	0	-4.67578e-12	15.76	0	1.28534e-11
19.725	0	-2.82041e-12	19.725	0	2.69589e-12	19.725	0	-3.42434e-12	15.78	0	3.39034e-13
19.75	0	-1.59605e-11	19.75	0	8.18729e-13	19.75	0	-2.79862e-12	15.8	0	9.64756e-13
19.775	0	-1.03291e-11	19.775	0	-2.30987e-12	19.775	0	4.0843e-12	15.82	0	4.71908e-12
19.8	0	5.31395e-12	19.8	0	-7.94135e-12	19.8	0	1.58142e-12	15.84	0	-2.78956e-12
19.825	0	2.18535e-12	19.825	0	2.69589e-12	19.825	0	7.2129e-12	15.86	0	-1.53812e-12
19.85	0	-6.57473e-12	19.85	0	9.57881e-12	19.85	0	-5.3015e-12	15.88	0	4.71908e-12
19.875	0	-9.43249e-13	19.875	0	-3.56131e-12	19.875	0	-2.95739e-13	15.9	0	-2.86684e-13
19.9	0	-2.19469e-12	19.9	0	1.44445e-12	19.9	0	3.29983e-13	15.92	0	-5.91817e-12
19.925	0	4.06251e-12	19.925	0	8.18729e-13	19.925	0	-8.4301e-12	15.94	0	6.59624e-12
19.95	0	4.06251e-12	19.95	0	-8.56708e-12	19.95	0	-9.21457e-13	15.96	0	7.22196e-12
19.975	0	-1.09548e-11	19.975	0	-1.68415e-12	19.975	0	-1.34359e-11	15.98	0	-9.12405e-13
20	0	-7.20045e-12	20	0	-4.81275e-12	20	0	7.2129e-12	16	0	5.97052e-12
20.025	0	3.43679e-12	20.025	0	9.57881e-12	20.025	0	3.45858e-12	16.02	0	2.2162e-12
20.05	0	-9.43249e-13	20.05	0	3.94733e-12	20.05	0	-5.92722e-12	16.04	0	-4.66673e-12
20.075	0	-8.45189e-12	20.075	0	-8.56708e-12	20.075	0	1.15929e-11	16.06	0	-2.16385e-12
20.1	0	5.31395e-12	20.1	0	-2.93559e-12	20.1	0	-9.21457e-13	16.08	0	9.09912e-12
20.125	0	-7.20045e-12	20.125	0	-4.3271e-13	20.125	0	5.33574e-12	16.1	0	-9.12405e-13
20.15	0	-4.69757e-12	20.15	0	3.32161e-12	20.15	0	7.83862e-12	16.12	0	-2.86684e-13
20.175	0	-1.56897e-12	20.175	0	8.18729e-13	20.175	0	-8.4301e-12	16.14	0	-3.41529e-12
20.2	0	-4.69757e-12	20.2	0	1.33331e-11	20.2	0	1.58142e-12	16.16	0	-5.91817e-12
20.225	0	-6.57473e-12	20.225	0	3.94733e-12	20.225	0	-2.95739e-13	16.18	0	9.72484e-12
20.25	0	9.33909e-13	20.25	0	-1.60757e-11	20.25	0	9.55701e-13	16.2	0	1.66078e-11
20.275	0	-4.69757e-12	20.275	0	8.18729e-13	20.275	0	-5.3015e-12	16.22	0	7.84768e-12
20.3	0	-7.82617e-12	20.3	0	-2.93559e-12	20.3	0	-1.21844e-11	16.24	0	8.4734e-12
20.325	0	-7.20045e-12	20.325	0	-4.18703e-12	20.325	0	-2.1729e-12	16.26	0	4.71908e-12
20.35	0	-6.57473e-12	20.35	0	-6.06419e-12	20.35	0	5.33574e-12	16.28	0	-4.04101e-12
20.375	0	3.08191e-13	20.375	0	-1.05843e-12	20.375	0	3.29983e-13	16.3	0	-9.12405e-13
20.4	0	-9.07761e-12	20.4	0	1.45846e-11	20.4	0	1.28444e-11	16.32	0	2.84192e-12
20.425	0	-2.82041e-12	20.425	0	2.07017e-12	20.425	0	-4.67578e-12	16.34	0	6.59624e-12
20.45	0	-3.17531e-13	20.45	0	-4.3271e-13	20.45	0	4.71002e-12	16.36	0	6.59624e-12
20.475	0	-9.43249e-13	20.475	0	4.57305e-12	20.475	0	-2.95739e-13	16.38	0	2.84192e-12
20.5	0	3.08191e-13	20.5	0	8.18729e-13	20.5	0	-2.79862e-12	16.4	0	3.46764e-12
20.525	0	-6.57473e-12	20.525	0	2.07017e-12	20.525	0	1.22187e-11	16.42	0	3.46764e-12
20.55	0	-9.43249e-13	20.55	0	-4.18703e-12	20.55	0	9.55701e-13	16.44	0	4.71908e-12
20.575	0	-4.07185e-12	20.575	0	-7.94135e-12	20.575	0	-1.54718e-12	16.46	0	1.59047e-12
20.6	0	-7.82617e-12	20.6	0	7.07593e-12	20.6	0	3.45858e-12	16.48	0	4.09336e-12
20.625	0	-4.07185e-12	20.625	0	-5.43847e-12	20.625	0	-9.05582e-12	16.5	0	1.09763e-11
20.65	0	1.55963e-12	20.65	0	-1.05843e-12	20.65	0	7.83862e-12	16.52	0	-9.12405e-13
20.675	0	7.19111e-12	20.675	0	1.93008e-13	20.675	0	-6.55294e-12	16.54	0	-5.91817e-12
20.7	0	-3.44613e-12	20.7	0	2.69589e-12	20.7	0	-6.55294e-12	16.56	0	3.46764e-12
20.725	0	9.33909e-13	20.725	0	8.32737e-12	20.725	0	3.29983e-13	16.58	0	4.71908e-12
20.75	0	9.33909e-13	20.75	0	-1.05843e-12	20.75	0	-1.54718e-12	16.6	0	-9.04677e-12
20.775	0	-4.69757e-12	20.775	0	7.07593e-12	20.775	0	2.20714e-12	16.62	0	6.59624e-12
20.8	0	9.33909e-13	20.8	0	-1.05843e-12	20.8	0	2.83286e-12	16.64	0	9.09912e-12
20.825	0	-9.43249e-13	20.825	0	8.18729e-13	20.825	0	9.55701e-13	16.66	0	-9.12405e-13
20.85	0	-3.17531e-13	20.85	0	-4.3271e-13	20.85	0	3.29983e-13	16.68	0	-9.12405e-13
20.875	0	-3.17531e-13	20.875	0	-1.04442e-11	20.875	0	-5.3015e-12	16.7	0	9.64756e-13
20.9	0	3.43679e-12	20.9	0	-1.68415e-12	20.9	0	3.29983e-13	16.72	0	5.3448e-12
20.925	0	9.33909e-13	20.925	0	-5.43847e-12	20.925	0	-5.92722e-12	16.74	0	4.71908e-12
20.95	0	-9.43249e-13	20.95	0	-6.06419e-12	20.95	0	9.55701e-13	16.76	0	8.4734e-12
20.975	0	5.93967e-12	20.975	0	-4.81275e-12	20.975	0	9.55701e-13	16.78	0	3.46764e-12
21	0	-1.03291e-11	21	0	-9.81851e-12	21	0	-1.54718e-12	16.8	0	7.84768e-12
21.025	0	-3.44613e-12	21.025	0	2.07017e-12	21.025	0	1.58142e-12	16.82	0	1.66078e-11
21.05	0	1.09454e-11	21.05	0	7.70165e-12	21.05	0	-2.1729e-12	16.84	0	4.71908e-12
21.075	0	-6.57473e-12	21.075	0	-3.56131e-12	21.075	0	4.0843e-12	16.86	0	2.84192e-12
21.1	0	-4.69757e-12	21.1	0	-7.94135e-12	21.1	0	6.58718e-12	16.88	0	9.72484e-12
21.125	0	-2.19469e-12	21.125	0	-6.68991e-12	21.125	0	-5.3015e-12	16.9	0	2.2162e-12
21.15	0	-5.32329e-12	21.15	0	-4.81275e-12	21.15	0	3.29983e-13	16.92	0	-7.16961e-12
21.175	0	-2.19469e-12	21.175	0	-1.68415e-12	21.175	0	-2.95739e-13	16.94	0	-9.12405e-13
21.2	0	-3.44613e-12	21.2	0	2.69589e-12	21.2	0	5.96146e-12	16.96	0	9.72484e-12
21.225	0	1.55963e-12	21.225	0	6.45021e-12	21.225	0	4.71002e-12	16.98	0	3.46764e-12
21.25	0	4.06251e-12	21.25	0	1.44445e-12	21.25	0	-2.79862e-12	17	0	9.64756e-13
21.275	0	-2.82041e-12	21.275	0	1.02045e-11	21.275	0	1.58142e-12	17.02	0	7.22196e-12
21.3	0	-4.69757e-12	21.3	0	3.94733e-12	21.3	0	6.58718e-12	17.04	0	2.2162e-12
21.325	0	-2.82041e-12	21.325	0	-4.18703e-12	21.325	0	9.55701e-13	17.06	0	2.84192e-12
21.35	0	5.31395e-12	21.35	0	-7.94135e-12	21.35	0	5.33574e-12	17.08	0	1.59047e-12
21.375	0	5.31395e-12	21.375	0	-6.06419e-12	21.375	0	1.58142e-12	17.1	0	3.46764e-12
21.4	0	-7.82617e-12	21.4	0	5.82449e-12	21.4	0	7.2129e-12	17.12	0	7.84768e-12
21.425	0	5.93967e-12	21.425	0	-4.81275e-12	21.425	0	5.33574e-12	17.14	0	5.3448e-12
21.45	0	2.18535e-12	21.45	0	-1.05843e-12	21.45	0	-4.67578e-12	17.16	0	3.46764e-12
21.475	0	-1.15805e-11	21.475	0	1.93008e-13	21.475	0	2.20714e-12	17.18	0	5.97052e-12
21.5	0	-1.56897e-12	21.5	0	8.18729e-13	21.5	0	1.58142e-12	17.2	0	9.09912e-12
21.525	0	9.33909e-13	21.525	0	-7.94135e-12	21.525	0	4.0843e-12	17.22	0	3.46764e-12
21.55	0	-2.19469e-12	21.55	0	-2.23329e-11	21.55	0	5.33574e-12	17.24	0	9.64756e-13
21.575	0	4.68823e-12	21.575	0	-2.6713e-11	21.575	0	2.20714e-12	17.26	0	3.46764e-12
21.6	0	-3.44613e-12	21.6	0	-3.48473e-11	21.6	0	8.46434e-12	17.28	0	6.59624e-12
21.625	0	1.55963e-12	21.625	0	-3.29702e-11	21.625	0	9.09007e-12	17.3	0	4.09336e-12
21.65	0	-8.45189e-12	21.65	0	-4.29817e-11	21.65	0	2.83286e-12	17.32	0	6.59624e-12
21.675	0	3.08191e-13	21.675	0	-4.92389e-11	21.675	0	-9.21457e-13	17.34	0	6.59624e-12
21.7	0	5.31395e-12	21.7	0	-3.73502e-11	21.7	0	5.33574e-12	17.36	0	2.2162e-12
21.725	0	4.68823e-12	21.725	0	-4.11045e-11	21.725	0	6.58718e-12	17.38	0	7.84768e-12
21.75	0	-2.19469e-12	21.75	0	-4.98646e-11	21.75	0	4.71002e-12	17.4	0	2.2162e-12
21.775	0	-6.57473e-12	21.775	0	-4.86132e-11	21.775	0	-2.95739e-13	17.42	0	-2.86684e-13
21.8	0	-4.69757e-12	21.8	0	-3.67245e-11	21.8	0	1.15929e-11	17.44	0	3.39034e-13
21.825	0	4.06251e-12	21.825	0	-2.98416e-11	21.825	0	-2.1729e-12	17.46	0	2.2162e-12
21.85	0	-3.44613e-12	21.85	0	-3.04673e-11	21.85	0	4.0843e-12	17.48	0	9.64756e-13
21.875	0	7.19111e-12	21.875	0	-2.10815e-11	21.875	0	-4.67578e-12	17.5	0	-2.78956e-12
21.9	0	3.08191e-13	21.9	0	-2.42101e-11	21.9	0	-5.3015e-12	17.52	0	3.46764e-12
21.925	0	-2.82041e-12	21.925	0	-2.54615e-11	21.925	0	-2.1729e-12	17.54	0	6.59624e-12
21.95	0	2.18535e-12	21.95	0	-1.85786e-11	21.95	0	3.45858e-12	17.56	0	5.97052e-12
21.975	0	-2.82041e-12	21.975	0	-1.85786e-11	21.975	0	1.65987e-11	17.58	0	2.2162e-12
22	0	2.18535e-12	22	0	-1.79529e-11	22	0	7.83862e-12	17.6	0	2.2162e-12
22.025	0	3.08191e-13	22.025	0	-1.107e-11	22.025	0	9.71579e-12	17.62	0	-2.86684e-13
22.05	0	-4.07185e-12	22.05	0	-1.23214e-11	22.05	0	2.83286e-12	17.64	0	3.46764e-12
22.075	0	2.18535e-12	22.075	0	-1.85786e-11	22.075	0	9.55701e-13	17.66	0	-8.42105e-12
22.1	0	4.06251e-12	22.1	0	-9.81851e-12	22.1	0	1.58142e-12	17.68	0	-2.86684e-13
22.125	0	-1.56897e-12	22.125	0	-1.16957e-11	22.125	0	2.20714e-12	17.7	0	5.97052e-12
22.15	0	-6.57473e-12	22.15	0	-7.94135e-12	22.15	0	-9.21457e-13	17.72	0	1.1602e-11
22.175	0	5.93967e-12	22.175	0	-1.05843e-12	22.175	0	3.29983e-13	17.74	0	6.59624e-12
22.2	0	3.08191e-13	22.2	0	-9.81851e-12	22.2	0	3.45858e-12	17.76	0	5.97052e-12
22.225	0	-9.07761e-12	22.225	0	-6.06419e-12	22.225	0	-6.55294e-12	17.78	0	-1.53812e-12
22.25	0	2.81107e-12	22.25	0	-1.545e-11	22.25	0	3.29983e-13	17.8	0	-9.67249e-12
22.275	0	-4.69757e-12	22.275	0	-9.19279e-12	22.275	0	4.0843e-12	17.82	0	4.71908e-12
22.3	0	-3.17531e-13	22.3	0	-1.68415e-12	22.3	0	-2.79862e-12	17.84	0	4.09336e-12
22.325	0	-1.56897e-12	22.325	0	-1.04442e-11	22.325	0	4.0843e-12	17.86	0	-2.86684e-13
22.35	0	-3.17531e-13	22.35	0	-1.05843e-12	22.35	0	-9.21457e-13	17.88	0	4.09336e-12
22.375	0	-3.17531e-13	22.375	0	-4.18703e-12	22.375	0	5.96146e-12	17.9	0	3.46764e-12
[truncated: 439,105+ more rows]
