# Supplementary material for: Channelrhodopsin variants for high-rate optogenetic neurostimulation at low light intensities
Source: EMBO Mol Med. 2025 Dec 9;18(2):462–91. doi: 10.1038/s44321-025-00350-z (PMC12905302; doi:10.1038/s44321-025-00350-z)
Supplement: Supplementary file 10 — Source data Fig. 5 [file 44321_2025_350_MOESM10_ESM.zip › Figure 5/Figure5E-I/Fig5E-I.xlsx]

## Sheet: Fig5E
20230828_t5p19_L1_c2_irradiance'	20230828_t5p19_L1_c2_probability'	20230901_t2p23_L3_c4_irradiance'	20230901_t2p23_L3_c4_probability'	20230901_t2p23_L3_c5_irradiance'	20230901_t2p23_L3_c5_probability'	20230901_t2p23_L3_c6_irradiance'	20230901_t2p23_L3_c6_probability'	20230915_t4p23_L2_c4_irradiance'	20230915_t4p23_L2_c4_probability'	20230925_t4p19_L2_c1_irradiance'	20230925_t4p19_L2_c1_probability'	20230925_t4p19_L2_c3_irradiance'	20230925_t4p19_L2_c3_probability'	20230925_t4p19_L3_c5_irradiance'	20230925_t4p19_L3_c5_probability'	20231017_t0p19_L2_c1_irradiance'	20231017_t0p19_L2_c1_probability'
39.4341	100	17.1861	100	17.1861	100	30.5349	100	39.4341	98	17.1861	100	39.4341	42	30.5349	100	30.5349	98
30.5349	92	10.5117	98	8.2869	100	17.1861	100	30.5349	82	10.5117	100	30.5349	10	26.0853	98	21.6357	98
17.1861	32	8.2869	98	7.68258	98	14.9613	96	17.1861	78	8.2869	100	26.0853	8	23.8605	98	19.4109	86
12.7365	16	4.78002	10	7.46162	92	12.7365	100	12.7365	66	7.68258	100	21.6357	8	21.6357	98	17.1861	96
8.2869	6	2.90818	0	7.24066	86	10.5117	94	10.5117	66	7.24066	98	19.4109	6	17.1861	82	14.9613	96
2.90818	0			4.78002	22	8.2869	42	8.97522	40	6.79874	92	17.1861	2	14.9613	74	12.7365	92
				3.23756	10	4.78002	8	8.2869	60	6.35682	78	17.1861	6	8.2869	20	10.5117	76
				2.90818	6	2.90818	0	4.78002	46	4.78002	50	14.9613	6	4.78002	6	8.2869	26
				2.81178	4			2.90818	48	2.90818	10	12.7365	6	2.90818	2	4.78002	8
				2.49043	0			0.786723	2	0.786723	0	8.2869	2	0.786723	0	2.90818	0
				2.1493	0			0.069957	0			4.78002	0
				0.786723	0

## Sheet: Fig5F
20230828_t5p19_L1_c2_irradiance'	20230828_t5p19_L1_c2_synaptic delay'	20230901_t2p23_L3_c4_irradiance'	20230901_t2p23_L3_c4_synaptic delay'	20230901_t2p23_L3_c5_irradiance'	20230901_t2p23_L3_c5_synaptic delay'	20230901_t2p23_L3_c6_irradiance'	20230901_t2p23_L3_c6_synaptic delay'	20230915_t4p23_L2_c4_irradiance'	20230915_t4p23_L2_c4_synaptic delay'	20230925_t4p19_L2_c1_irradiance'	20230925_t4p19_L2_c1_synaptic delay'	20230925_t4p19_L2_c3_irradiance'	20230925_t4p19_L2_c3_synaptic delay'	20230925_t4p19_L3_c5_irradiance'	20230925_t4p19_L3_c5_synaptic delay'	20231017_t0p19_L2_c1_irradiance'	20231017_t0p19_L2_c1_synaptic delay'
39.4341	0.0011216	17.1861	0.00130993	17.1861	0.0012849	30.5349	0.000996649	39.4341	0.00100207	17.1861	0.00146723	39.4341	0.0014283	30.5349	0.00111	30.5349	0.00142
30.5349	0.00117373	10.5117	0.00134146	8.2869	0.00132191	17.1861	0.00131524	30.5349	0.0010829	10.5117	0.00143	30.5349	0.00146705	26.0853	0.00121027	21.6357	0.00148392
17.1861	0.00159264	8.2869	0.00141	7.68258	0.00137061	14.9613	0.00116	17.1861	0.00118625	8.2869	0.00148594	26.0853	0.00157481	23.8605	0.00126374	19.4109	0.00155473
12.7365	0.00144553	4.78002	0.00169021	7.46162	0.00138187	12.7365	0.00122255	12.7365	0.00109249	7.68258	0.00152868	21.6357	0.00163	21.6357	0.00130874	17.1861	0.0015865
8.2869	0.00174069	2.90818		7.24066	0.00141	10.5117	0.00131	10.5117	0.00113	7.24066	0.00156	19.4109	0.00165	17.1861	0.00154692	14.9613	0.00160336
2.90818				4.78002	0.00163084	8.2869	0.0014	8.97522	0.00127	6.79874	0.00158298	17.1861	0.00212061	14.9613	0.00143	12.7365	0.00163716
				3.23756	0.00176281	4.78002	0.00164407	8.2869	0.00114554	6.35682	0.00163007	17.1861	0.00173348	8.2869	0.00159591	10.5117	0.00173
				2.90818	0.00204468	2.90818		4.78002	0.00129753	4.78002	0.00178778	14.9613	0.00179261	4.78002	0.00202674	8.2869	0.00186
				2.81178	0.0022			2.90818	0.00157017	2.90818	0.00204009	12.7365	0.00185305	2.90818	0.00253433	4.78002	0.00222707
				2.49043				0.786723	0.00306	0.786723		8.2869	0.00218	0.786723		2.90818
				2.1493				0.069957				4.78002
				0.786723

## Sheet: Fig5G
frequency (Hz)	'20230828_t5p19_L1_c2'	'20230901_t2p23_L3_c4'	'20230901_t2p23_L3_c5'	'20230901_t2p23_L3_c6'	'20230915_t4p22_r2_c4'	'20230925_t4p19_L2_c1'	'20230925_t4p19_L2_c3'	'20230925_t4p19_L3_c5'	'20231017_t0p19_L2_c1'	Average oeEPSC probability	SD oeEPSC probability
5	100	100	100	100	100	100	100	100	100	100	0
10	100	100	100	99	98	100	42	100	100	93.2222	19.2209
20	90	100	100	99	96	100	14	94	100	88.1111	28.0109
33	64	100	100	99	98	100	10	66	84	80.1111	30.11
40	50	100	100	100	94	100	10	56	88	77.5556	31.9809
50	32	100	100	100	98	100	8	40	80	73.1111	36.3746
125	4	92	53	39.3333	60	20	4	4	26	33.5926	30.389
200	2	24	19	20	26	12	2	2	6	12.5556	9.91351
333	2	15	11	13	8.66667	6	2	2	2	6.85185	5.23904
500	2	7	6	5	3	4	2	2	2	3.66667	1.93649

## Sheet: Fig5H
freq_0712	'20230712_R2bc1'	Frequency (Hz)	'20230828_t5p19_L1_c2'	'20230901_t2p23_L3_c4'	'20230901_t2p23_L3_c5'	'20230901_t2p23_L3_c6'	'20230915_t4p23_L2c4'	'20230925_t4p19_L2_c1'	'20230925_t4p19_L2_c3'	'20230925_t4p19_L2_c5'	'20230927_t3p21_L2_c1'	'20230928_t7p22_L2_c4'	'20231017_t0p19_L2_c1'	'20231019_t1p21_L3_c5'
5	100	5	100	100	100	100	100	100	100	100	100	100	100	100
10	100	10	100	100	100	100	100	100	100	100	40	30	100	90
20	100	20	100	100	100	100	100	100	70	100	30	30	100	80
33	100	33	100	100	100	100	100	100	50	100	30	20	110	90
40	100	40	100	100	100	100	100	100	50	100	20	20	100	50
50	100	50	100	100	100	100	100	100	40	100	20	20	100	70
100	100	125	20	100	100	100	80	90	20	20	10	10	70	40
200	90	200	10	100	95	93.333	85	60	10	10	10	10	30	30
333	40	333	10	75	55	65	43.333	30	20	10	10	10	20	10
500	30	500	10	35	30	30	15	20	20	10	10	10	10	10

## Sheet: Fig5I
freq_0712	'20230712_R2bc1'	Frequency (Hz)	'20230828_t5p19_L1_c2'	'20230901_t2p23_L3_c4'	'20230901_t2p23_L3_c5'	'20230901_t2p23_L3_c6'	'20230915_t4p23_L2c4'	'20230925_t4p19_L2_c1'	'20230925_t4p19_L2_c3'	'20230925_t4p19_L2_c5'	'20230927_t3p21_L2_c1'	'20230928_t7p22_L2_c4'	'20231017_t0p19_L2_c1'	'20231019_t1p21_L3_c5'
5	100	5	100	100	100	100	100	100	100	100	20	40	100	90
10	100	10	100	100	100	95	90	100	30	100	0	0	100	70
20	100	20	60	100	100	100	100	100	0	80	0	0	100	20
33	100	33	50	100	100	100	100	100	0	30	0	0	80	40
40	100	40	0	100	100	100	70	100	0	10	0	0	90	30
50	50	50	0	100	100	100	100	100	0	10	0	0	60	30
100	0	125	0	60	10	0	40	0	0	0	0	0	10	0
200	0	200	0	0	0	0	10	0	0	0	0	0	0	0
333	0	333	0	0	0	0	0	0	0	0	0	0	0	0
500	0	500	0	0	0	0	0	0	0	0	0	0	0	0
