# Supplementary material for: Channelrhodopsin variants for high-rate optogenetic neurostimulation at low light intensities
Source: EMBO Mol Med. 2025 Dec 9;18(2):462–91. doi: 10.1038/s44321-025-00350-z (PMC12905302; doi:10.1038/s44321-025-00350-z)
Supplement: Supplementary file 11 — Source data Fig. 6 [file 44321_2025_350_MOESM11_ESM.zip]

Archive with 19 entries (9 files):
- Fig6/
- Fig6/A/
- Fig6/A/README.txt
- Fig6/B/
- Fig6/B/Frequency_BE_gerbil.xls
- Fig6/C/
- Fig6/C/Thresholds_LED.xls
- Fig6/D/
- Fig6/D/dPrime_Heatmap_LED1.xls
- Fig6/E/
- Fig6/E/dPrime_Heatmap_LED5.xls
- Fig6/F/
- Fig6/F/dPrime_Heatmap_LED10.xls
- Fig6/G/
- Fig6/G/Multi_unit_activity_pulse_train.xls
- Fig6/H/
- Fig6/H/Vector_strength_LED.xls
- Fig6/I/
- Fig6/I/Spike_Rate_Stim_Rate_LED.xls
