# Supplementary material for: Channelrhodopsin variants for high-rate optogenetic neurostimulation at low light intensities
Source: EMBO Mol Med. 2025 Dec 9;18(2):462–91. doi: 10.1038/s44321-025-00350-z (PMC12905302; doi:10.1038/s44321-025-00350-z)
Supplement: Supplementary file 11 — Source data Fig. 6 [file 44321_2025_350_MOESM11_ESM.zip › Fig6/A/README.txt]

Panel A was created in Biorender: Albrecht, N. (2025) https://BioRender.com/arps1ze and https://BioRender.com/f3676t6
