# Supplementary material for: Channelrhodopsin variants for high-rate optogenetic neurostimulation at low light intensities
Source: EMBO Mol Med. 2025 Dec 9;18(2):462–91. doi: 10.1038/s44321-025-00350-z (PMC12905302; doi:10.1038/s44321-025-00350-z)
Supplement: Supplementary file 11 — Source data Fig. 6 [file 44321_2025_350_MOESM11_ESM.zip › Fig6/B/Frequency_BE_gerbil.xls]

## Sheet: Frequency_BE
Animal	gav216910	gav216910	gnat224166
	Gerbil 1	Gerbil 2	Gerbil 3
Frequency (Hz)	BE Depth (mm)	BE Depth (mm)	BE Depth (mm)
0.5	0.23	0.25	0.3
0.594604	0.225	0.275	0.325
0.707107	0.454167	0.39375	0.325
0.840896	0.3125	0.3	0.4
1	0.375	0.2	0.35
1.18921	0.4	0.375	0.4
1.41421	0.45	0.4	0.4
1.68179	0.575	0.51	0.475
2	0.65	0.575	0.566667
2.37841	0.725	0.675	0.625
2.82843	0.75	0.75	0.65
3.36359	0.75	0.8	0.675
4	0.925	0.9	0.8
4.75683	1.03333	0.975	0.825
5.65685	1.05	1	0.9
6.72717	1.075	1.1	0.975
8	1.175	1.15	1.025
9.51366	1.175	1.175	1.075
11.3137	1.2	1.175	1.1
13.4543	1.2	1.275	1.15
16	1.25	1.25	1.225
19.0273	1.25	1.3	1.275
22.6274	1.25	1.425	1.35
26.9087	1.4	1.475	1.35
32		1.55	1.55

## Sheet: Fitted_BE
Animal	gav216910	gav216910	gnat224166
	Gerbil 1	Gerbil 2	Gerbil 3
Frequency (Hz)	BE Depth (mm)	BE Depth (mm)	BE Depth (mm)
0.5	0.177499	0.192873
0.594604	0.232755	0.248826
0.707107
0.840896	0.343266	0.360732
1	0.398522		0.350348
1.18921	0.453778		0.404762
1.41421	0.509034
1.68179	0.56429	0.584543
2	0.619545	0.640496	0.568005
2.37841	0.674801	0.696449	0.622419
2.82843	0.730057	0.752402	0.676834
3.36359	0.785313	0.808355
4		0.864308	0.785663
4.75683		0.920261	0.840077
5.65685		0.976213	0.894491
6.72717	1.00634	1.03217	0.948906
8		1.08812	1.00332
9.51366	1.11685	1.14407	1.05773
11.3137	1.1721	1.20002	1.11215
13.4543	1.22736	1.25598	1.16656
16	1.28261	1.31193	1.22098
19.0273		1.36788	1.27539
22.6274		1.42384	1.32981
26.9087	1.44838	1.47979	1.38422
32		1.53574

## Sheet: Description
Source Data for Fig. 6 Panel B
Sheets show
1.) A best electrode for each presented frequency in all three animals. If no BE is stated, a d'>1 was never reached
2.) After oultier removal tonotopic slopes were linearly fit. Fitted BE are thus shown for each frequency that was still included after the outlier removal (non-empty values).
