# Supplementary material for: Channelrhodopsin variants for high-rate optogenetic neurostimulation at low light intensities
Source: EMBO Mol Med. 2025 Dec 9;18(2):462–91. doi: 10.1038/s44321-025-00350-z (PMC12905302; doi:10.1038/s44321-025-00350-z)
Supplement: Supplementary file 11 — Source data Fig. 6 [file 44321_2025_350_MOESM11_ESM.zip › Fig6/C/Thresholds_LED.xls]

## Sheet: Thresholds_LED
Animal	gav216910	gav216910	gnat224166
	Gerbil 1	Gerbil 2	Gerbil 3
	Thresholds (mW)	Thresholds (mW)	Thresholds (mW)
	0.363308	0.158967	0.406658
	0.15654	0.153738	0.402909
	0.0268396	0.406809	0.540113
	0.0791177
	0.222083		0.679584
			0.637761
			0.64774
			0.258034
			0.227357
			0.238706

## Sheet: Description
Source Data for Fig. 6 Panel C
Thresholds for stimulation with single LED emitters in three gerbils.
For each LED that was successsfully implanted a value is stated. Missing values mean either defect LEDs or LEDs that were not successfully implanted.
