# Supplementary material for: Channelrhodopsin variants for high-rate optogenetic neurostimulation at low light intensities
Source: EMBO Mol Med. 2025 Dec 9;18(2):462–91. doi: 10.1038/s44321-025-00350-z (PMC12905302; doi:10.1038/s44321-025-00350-z)
Supplement: Supplementary file 11 — Source data Fig. 6 [file 44321_2025_350_MOESM11_ESM.zip › Fig6/D/dPrime_Heatmap_LED1.xls]

## Sheet: D-Prime_STC_LED1
d'-value	Intensity (mW)
Electrode (#)	0	0.126345	0.260612	0.406658	0.553317	0.700588	0.837076	0.985526	1.13459	1.27273	1.42297
1	0.281502	-0.271465	0.00802846	-0.241402	-0.0636903	-0.170138	0.257752	0.240027	0.105908	0.321402	0.633103
2	0.138077	-0.136098	-0.207026	-0.23066	0.115439	0.354874	0.620323	0.659716	0.620323	0.645927	0.708968
3	-0.221474	-0.120278	0.291148	0.421311	0.385858	0.28336	0.516805	0.556198	1.16534	0.827351	1.59394
4	0.460996	-0.313718	-0.0582844	-0.162757	-0.330548	-0.0289296	0.260612	0.183768	0.529866	0.350169	0.724749
5	0.055157	0.080789	-0.277498	-0.139421	-0.0546867	0.367022	0.602463	0.806011	0.815858	1.01344	1.67047
6	0.309683	-0.0985494	-0.485382	-0.00356651	0.118688	0.554832	0.669181	0.781555	1.58722	1.54979	1.87766
7	0.153916	-0.00196939	-0.411341	0.187013	-0.185528	0.205395	0.87342	0.731385	1.2007	0.858655	1.40783
8	0.456844	-0.213503	-0.276544	-0.221387	-0.122838	0.00930355	0.541524	0.456789	1.13143	1.45524	1.59926
9	-0.0985494	0.0275733	0.0649961	-0.0236847	-0.0118682	0.379055	0.634489	0.579332	1.13063	1.41213	1.79896
10	-0.199569	0.235441	0.379455	0.273007	0.292702	0.480343	0.836597	1.31841	1.35584	1.38735	1.76397
11	-0.029543	0.132141	-0.464059	0.166761	0.194335	0.208121	0.660817	0.858397	1.43528	1.68671	1.58027
12	0.289542	-0.390923	-0.151487	-0.390923	-0.181403	0.263009	1.00462	1.03023	1.86384	1.84218	1.95653
13	0.059099	0.159861	0.189404	0.349264	0.83108	1.20974	1.74619	1.52671	1.87281	2.53863	2.35496
14	0.13412	-0.277485	0.146283	0.766246	1.22932	1.31208	1.76063	1.90465	2.15408	2.18165	2.36929
15	0.0827617	0.00787761	-0.0571353	1.06704	1.01188	1.57594	1.92204	1.96144	2.03039	2.21009	2.26525
16	-0.301619	0.585456	0.618939	1.48321	2.05796	1.99097	2.55717	2.05443	2.36411	2.90268	2.63322
17	-0.0788165	-0.130163	0.680135	1.42854	1.59435	1.63177	2.01247	2.02035	2.14063	2.09335	2.18401
18	-0.356254	0.144014	0.0138507	0.755465	1.0109	0.943914	1.26167	1.53113	1.44442	1.8909	1.58727
19	0.237438	0.253432	-0.178583	0.247246	0.0277655	0.404386	0.21277	0.751337	0.271608	0.453291	1.07976
20	0	0.189628	0.136442	0.535556	0.142587	0.492745	0.32297	0.722084	0.682691	0.625563	0.639349
21	0.273471	-0.289542	0.188102	-0.583052	-0.307574	-0.137799	-0.0353011	-0.114118	-0.0431897	0.065233	0.126303
22	0.0748719	0.0315129	-0.217918	-0.223826	-0.190343	-0.2455	-0.00406659	-0.0139136	0.3852	0.227321	0.185958
23	-0.13412	-0.00393879	-0.21545	-0.162264	0.216397	0.0426547	0.113583	-0.0304317	0.263133	0.209947	0.521647
24	0.116325	-0.144014	0.230566	-0.0629992	0.114713	0.262687	0.128567	0.566777	0.323345	0.125765	0.399236
25	-0.013786	-0.19758	-0.0634607	0.462423	-0.019392	0.0712621	0.370867	0.230811	0.504282	0.42152	0.537846
26	-0.0630415	-0.00787761	0.193681	0.225194	-0.0122443	0.0823571	0.0114292	0.185172	0.173355	0.718281	0.528652
27	0.0413632	-0.132141	-0.238589	0.0590017	-0.176439	-0.227655	0.102232	0.139655	0.228336	-0.0652293	0.102562
28	-0.193604	0.153916	0.236678	0.0152037	0.711991	0.672598	0.492901	0.91667	0.47846	0.711904	0.911474
29	-0.106448	-0.0650129	-0.338484	0.06063	0.0291171	0.0133616	0.0133616	0.187104	0.254089	0.00865747	0.393446
30	0.364391	-0.273471	-0.0659424	0.032607	-0.188867	0.303397	0.129654	0.317296	0.36654	0.682277	0.99196
31	0.177712	0.213503	0.116927	0.428628	0.145117	0.336733	0.259888	0.441571	0.467175	0.547964	1.10351
32	-0.029543	0.00196939	0.00590819	0.116306	0.0355172	-0.0867373	0.142715	0.482729	0.486668	0.972659	0.767121

## Sheet: Description
Source Data for Fig. 6 Panel D
D-prime values are given for each recording electrode and stimulus intensity.
As cumulative dPrime Values are derived by comparing increasing stimulus intensities.
For plotting the d' for the 0 intensity condition was calculated relative to baseline.
STC were then generated using MATLABS contourf function.
