# Supplementary material for: Channelrhodopsin variants for high-rate optogenetic neurostimulation at low light intensities
Source: EMBO Mol Med. 2025 Dec 9;18(2):462–91. doi: 10.1038/s44321-025-00350-z (PMC12905302; doi:10.1038/s44321-025-00350-z)
Supplement: Supplementary file 11 — Source data Fig. 6 [file 44321_2025_350_MOESM11_ESM.zip › Fig6/E/dPrime_Heatmap_LED5.xls]

## Sheet: D-Prime_STC_LED5
d'-value	Intensity (mW)
Electrode (#)	0	0.123478	0.254516	0.396343	0.538032	0.679584	0.810126	0.951414	1.09257	1.22274	1.36363
1	0.297591	-0.175727	-0.534014	-0.522198	-0.498564	-0.253133	-0.379341	-0.418734	-0.614326	-0.223403	-0.126827
2	0.354221	0.0433334	0.124122	-0.0080189	-0.0552931	-0.130165	0.234226	-0.029219	0.24024	0.627072	0.461264
3	0.0669844	0.173743	-0.305986	0.182095	-0.125571	0.0720096	0.073979	0.491572	1.04287	0.688645	1.17464
4	-0.37458	0.561934	0.330486	0.421141	0.369925	0.381742	0.758362	0.841123	0.985138	0.811395	1.21461
5	0.118301	-0.157879	-0.00792438	-0.498096	0.0235692	0.175504	0.339329	0.292055	1.04272	0.938251	1.42424
6	0.126208	-0.00787761	0.273624	-0.0603113	0.0441615	0.509313	0.673139	1.12169	1.89056	1.99503	2.24046
7	0.205538	-0.542805	-0.216964	-0.0650292	-0.209043	0.185973	0.109129	0.428906	1.10354	1.43748	1.87156
8	-0.0531862	0.177712	0.10284	0.197441	0.250628	0.801922	0.742823	0.723128	1.10179	1.68081	2.00868
9	0.167791	-0.289542	-0.00803978	-0.013948	0.399533	0.0797561	0.345205	0.816598	1.58091	1.52378	2.0687
10	0.574745	-0.00787761	-0.104453	-0.0177453	0.283874	-0.096829	-0.3703	0.532273	0.884462	0.768137	1.64909
11	-0.171759	-0.118301	-0.173458	-0.118301	-0.0158033	0.297915	0.183566	0.70945	0.543641	1.27849	1.30803
12	-0.0472742	-0.28552	-0.651948	-0.295694	-0.0702319	-0.0722013	0.343335	0.0114243	0.94561	0.759955	1.05956
13	-0.225462	0.329887	0.35746	0.436276	0.550626	0.390765	0.700448	0.698478	0.791106	1.06658	1.64347
14	-0.587602	0.0985494	0.524378	0.244885	0.597074	0.115259	0.328762	0.798073	1.07958	1.65004	1.21183
15	-0.20952	0.153916	-0.00396279	0.0354302	0.442748	0.456534	0.646163	0.728925	0.827474	1.31974	1.52727
16	0.473475	-0.110398	-0.345839	-0.0663457	0.207125	0.301727	0.384489	0.918823	1.20836	1.11771	1.6584
17	0.0926277	0.161843	0.088943	0.126366	0.550134	0.969785	1.08611	1.24795	1.66143	1.89089	1.91649
18	0.00393879	-0.13412	-0.169572	0.172469	0.643862	1.0164	0.961246	1.6139	1.54494	1.37517	1.68888
19	-0.130163	-0.581167	-0.279549	0.135988	0.666095	0.989913	0.895312	1.26378	1.55734	1.64997	1.75444
20	0.153916	0.239436	0.38939	-0.0986912	-0.0455051	0.203926	0.574428	0.768031	0.941774	1.58786	1.36838
21	-0.203548	-0.42789	0.0685608	0.0429573	0.786832	0.499302	0.570229	0.17726	1.00619	0.958921	1.43031
22	0.333935	0.293565	0.0959847	-0.352568	0.0794472	0.322879	0.255895	0.101979	0.919249	0.958642	0.867988
23	-0.0985494	0.253432	0.182504	0.03255	0.709395	0.359236	0.527028	0.30954	0.538992	0.936057	1.42414
24	0.0433334	-0.358287	-0.122846	-0.00652081	0.0210524	0.101841	0.0427425	0.238334	0.336884	0.508642	0.967562
25	-0.0216642	-0.159861	-0.0849887	-0.318433	-0.359796	0.109515	-0.0880648	0.0381437	0.114988	0.617727	0.783535
26	0.128186	0.0334828	-0.07099	0.116651	0.000326254	-0.339688	-0.019911	-0.077039	0.216526	0.30718	0.702197
27	-0.547047	0.71016	0.368119	0.446936	0.376008	0.356313	0.77185	0.706837	0.698959	1.05115	1.5686
28	0.055157	-0.213503	-0.0952013	0.234685	-0.0871118	0.00748956	0.0311234	0.212806	0.327155	0.431628	0.836894
29	-0.163825	0.331911	0.185917	0.399419	0.31863	0.287117	0.298934	0.506463	0.955015	1.02792	1.25737
30	0.263445	-0.203548	0.0859934	-0.251994	0.267565	-0.0907224	0.118797	0.162131	0.5062	0.453014	1.26331
31	-0.483903	-0.104473	0.406667	0.453941	0.669436	0.185533	0.432964	1.00557	0.766135	0.985615	0.902853
32	-0.116325	-0.108423	-0.0177686	-0.0354936	-0.219162	-0.146262	0.159387	0.404818	0.24694	0.66659	0.719776

## Sheet: Description
Source Data for Fig. 6 Panel E
D-prime values are given for each recording electrode and stimulus intensity.
As cumulative dPrime Values are derived by comparing increasing stimulus intensities.
For plotting the d' for the 0 intensity condition was calculated relative to baseline.
STC were then generated using MATLABS contourf function.
