# Supplementary material for: Channelrhodopsin variants for high-rate optogenetic neurostimulation at low light intensities
Source: EMBO Mol Med. 2025 Dec 9;18(2):462–91. doi: 10.1038/s44321-025-00350-z (PMC12905302; doi:10.1038/s44321-025-00350-z)
Supplement: Supplementary file 11 — Source data Fig. 6 [file 44321_2025_350_MOESM11_ESM.zip › Fig6/F/dPrime_Heatmap_LED10.xls]

## Sheet: D-Prime_STC_LED10
d'-value	Intensity (mW)
Electrode (#)	0	0.113847	0.238706	0.374126	0.509708	0.645454	0.770901	0.906958	1.04318	1.16906	1.3056
1	-0.229452	0.165808	0.230821	0.368898	0.829894	0.709616	0.691891	0.808216	0.762912	1.05245	1.33195
2	0.0236338	-0.0531862	0.106674	0.0653113	0.356864	0.749834	0.870112	0.666563	0.698076	0.800574	0.883336
3	0.100524	-0.223468	-0.0814332	0.379563	0.758224	0.632015	1.19608	1.13501	1.24541	0.953857	1.15939
4	0.017725	-0.167791	0.268353	0.321539	0.455658	0.410354	0.728111	0.743866	1.13479	1.04019	1.05988
5	0.0157555	-0.191616	0.234213	0.324867	0.301233	0.467041	0.853874	0.462951	0.330809	0.451087	0.535822
6	0.059099	0.0847346	0.130038	0.800265	1.07976	1.05219	1.1172	1.02654	1.03442	0.953633	1.26735
7	0.0512154	0.225462	0.343764	0.30043	0.410828	0.919866	0.915927	0.98094	1.08936	1.42735	1.30312
8	-0.227457	0.423769	0.673199	1.24794	0.861111	1.26638	1.28213	1.21712	1.45256	1.49984	1.70736
9	0.333935	-0.463073	0.287595	0.396018	0.28957	0.427647	1.149	0.823159	0.868463	0.762015	1.1899
10	-0.20952	-0.321797	0.223128	0.329576	0.529145	0.426647	0.864857	0.912131	0.9141	0.921978	0.9141
11	0.153916	-0.498546	-0.0479218	-0.0104989	0.438054	0.430176	0.481392	0.581915	0.617368	0.706049	0.973503
12	0.350158	-0.317756	-0.0141225	0.0213302	0.00360524	0.427374	0.74715	1.04675	0.674214	0.879752	0.832478
13	-0.0946014	0.112374	0.403926	0.703531	0.788266	0.760692	0.990145	1.26161	1.36608	1.30895	0.975019
14	-0.161843	0.167791	0.333599	0.595041	0.512279	0.63651	0.885941	0.911545	1.11111	1.51638	1.28493
15	-0.185655	0.0216642	0.255108	0.142735	0.166369	0.207732	0.625325	0.779241	0.593586	0.399982	0.90482
16	-0.257436	-0.0334828	0.248019	0.57386	0.656621	0.735438	0.705895	0.981373	0.547294	0.891363	0.897271
17	0.227457	-0.0906541	0.154777	-0.00112016	0.204418	0.135462	0.176825	0.380373	0.413856	0.407948	0.583675
18	-0.112374	0.315737	0.153894	0.648251	0.520065	0.516126	0.494462	0.72591	0.788952	0.716052	1.20413
19	-0.0472742	0.080789	0.392489	0.64192	0.456265	0.757884	1.05547	1.03184	1.2593	1.41321	1.35214
20	0.0472742	-0.0531862	0.447456	0.311358	0.580817	0.569001	0.701142	0.657808	0.959427	1.33809	1.00213
21	0.159861	-0.039393	0.234078	0.908715	1.03097	1.173	1.48269	1.41176	1.58153	1.75131	1.50588
22	-0.281502	-0.0709279	0.525273	0.887629	1.08919	1.40694	1.83896	1.80745	1.91192	1.89222	1.78578
23	-0.118301	-0.317756	0.365721	0.756644	1.05222	1.20812	1.46155	1.63529	1.59196	2.0343	2.02249
24	0.0946014	-0.102498	0.421276	1.15162	1.28969	1.33894	1.26012	1.29557	1.65183	1.79782	1.58033
25	-0.0256035	-0.13412	1.15145	1.27172	1.35646	1.92052	1.93234	1.77644	1.62055	1.93426	2.02887
26	-0.344069	0.193604	1.20514	1.6807	1.85444	2.28027	2.12834	2.38577	2.16629	2.38179	2.56546
27	-0.269459	-0.0965753	1.1363	2.02203	2.12256	2.49714	2.63917	2.44954	2.49879	2.73423	2.3433
28	0.456844	-0.0236338	0.859709	1.77196	2.10995	2.20257	1.94914	2.2166	2.10225	2.16726	2.21256
29	0.0256035	-0.104473	1.03598	1.90738	2.20498	2.36087	2.61631	2.67146	2.76606	2.77	2.7897
30	-0.059099	0.142035	1.12579	2.49708	2.92085	2.74115	2.65642	2.66626	3.03269	2.98542	2.98935
31	-0.0118165	0.257436	1.12408	2.33124	2.51292	2.82462	2.95874	3.11266	3.30229	3.57175	3.3841
32	0.225462	0.017725	0.533072	1.25218	1.64515	2.14789	2.20108	2.23259	2.54631	2.28887	3.02372

## Sheet: Description
Source Data for Fig. 6 Panel F
D-prime values are given for each recording electrode and stimulus intensity.
As cumulative dPrime Values are derived by comparing increasing stimulus intensities.
For plotting the d' for the 0 intensity condition was calculated relative to baseline.
STC were then generated using MATLABS contourf function.
