# Supplementary material for: Channelrhodopsin variants for high-rate optogenetic neurostimulation at low light intensities
Source: EMBO Mol Med. 2025 Dec 9;18(2):462–91. doi: 10.1038/s44321-025-00350-z (PMC12905302; doi:10.1038/s44321-025-00350-z)
Supplement: Supplementary file 11 — Source data Fig. 6 [file 44321_2025_350_MOESM11_ESM.zip › Fig6/G/Multi_unit_activity_pulse_train.xls]

## Sheet: LED_Rep_Rate_Raster
Raster Plot
Rep Rate (Hz)	20	40	60	80	100	120	140	150	175	200	225	250	300	350	500
Spike Times (ms)	-0.11386	-0.124141	-0.134329	-0.137828	-0.10014	-0.0790153	-0.117641	-0.0722649	-0.0914214	-0.124734	-0.128422	-0.134109	-0.102577	-0.138609	-0.10964
	-0.10311	-0.0884221	-0.0948284	-0.058984	-0.0659528	-0.070734	-0.113422	-0.0662024	-0.0456715	-0.122515	-0.0867655	-0.0583279	-0.0867648	-0.103359	-0.102671
	-0.101641	-0.0849221	-0.0753908	-0.0401092	-0.0432966	0.00385976	-0.0883908	-0.0304527	-0.038609	-0.121515	-0.0793593	-0.0393591	-0.0827336	-0.0922339	-0.00470257
	0.00729704	-0.0406408	-0.0274537	0.00729728	0.00535989	0.00589108	-0.0569222	-0.0272026	-0.0307026	-0.115171	0.00454712	-0.0330777	-0.0562334	0.00464106	0.00492239
	0.0102344	-0.0257659	0.00435901	0.00929713	0.00795364	0.00814104	-0.049422	0.00442243	-0.0125778	-0.106796	0.00732803	0.00464106	-0.0457647	0.00760984	0.00695372
	0.0131407	0.00620294	0.021359	0.0295784	0.019922	0.0107033	-0.0358596	0.00707865	0.00451612	-0.100171	0.00895309	0.00576615	-0.0247648	0.0107348	0.00964117
	0.0150781	0.0183904	0.0247028	0.0313284	0.0304222	0.0129533	0.00529671	0.0166724	0.00660992	-0.0990775	0.010828	0.00773478	-0.00235868	0.0144849	0.010735
	0.0181718	0.019578	0.0343902	0.0327034	0.0322659	0.015172	0.00823426	0.0246413	0.00770354	-0.0535462	0.0123594	0.0226724	0.00448513	0.0209849	0.0153913
	0.0192029	0.0218592	0.0379217	0.0357347	0.0437658	0.0174847	0.0113592	0.0259538	0.0132973	-0.0102339	0.0136094	0.037735	0.00595379	0.0237348	0.0218914
	0.0210779	0.0234842	0.0392342	0.0512035	0.0485785	0.0186408	0.0124531	0.0359538	0.0224223	0.000609875	0.0158906	0.0399537	0.0122664	0.0260472	0.0242038
	0.0243905	0.0295155	0.0410466	0.0554223	0.0531096	0.0213909	0.0136404	0.04111	0.0236099	0.00654745	0.0181406	0.0584536	0.0187039	0.0288911	0.0260475
	0.0257967	0.0310781	0.047859	0.0570474	0.0545158	0.0231409	0.0154531	0.0449538	0.02811	0.0158286	0.020453	0.0625787	0.0213289	0.0300474	0.0274537
	0.0310781	0.0400467	0.0527027	0.0803597	0.0564535	0.024672	0.0176406	0.0461414	0.0317662	0.0180161	0.0249531	0.0713909	0.0234227	0.0339224	0.036891
	0.0347967	0.0410781	0.0544839	0.0968285	0.058641	0.0271096	0.0244529	0.0483913	0.03336	0.0265787	0.0263906	0.0735159	0.0382352	0.042516	0.0466723
	0.0358281	0.0440156	0.0578277	0.146985	0.0723598	0.0289845	0.025578	0.0553288	0.0371099	0.0312037	0.0322344	0.0769222	0.0396414	0.0445473	0.0545473
	0.0383279	0.0579841	0.0705464	-0.0522029	0.0802348	0.033391	0.028703	0.0662975	0.0395474	0.0337975	0.035953	0.078141	0.0548916	0.0497973	0.0560474
	0.039953	0.0593278	0.0727026	-0.0418591	0.081641	0.0392971	0.0307968	0.0733287	0.0454535	0.0382974	0.0392969	0.0854535	0.0569227	0.0538599	0.0648911
	0.0467343	0.0679216	0.0742025	-0.0316718	0.0827346	0.0412035	0.0468278	0.0749226	0.0493286	0.0444851	0.0414219	0.0886097	0.0580478	0.0549223	0.0665786
	0.0503905	0.0704217	0.0897651	0.00348473	0.0873909	0.0461097	0.0510466	0.0761414	0.0568597	0.0481412	0.0435157	0.0957973	0.0630476	0.0610473	0.0683911
	0.0540781	0.0816405	0.0919526	0.00467205	0.123954	0.0476096	0.0628903	0.0867038	0.0630159	0.0517976	0.0481093	0.113328	0.0715477	0.0632975	0.0762661
	0.0583906	0.0936716	0.13939	0.00732851	0.130766	0.0514534	0.0670779	0.0940788	0.0661097	0.0537663	0.0503595	0.141766	0.0733602	0.0681725	0.0775161
	0.0594842	-0.144078	0.146984	0.0085783	0.133391	0.0528598	0.0799217	0.0955787	0.0727973	0.0559537	0.0518906	-0.0589218	0.0882354	0.0717037	0.0855474
	0.0625155	-0.123578	-0.149297	0.0109222	0.141485	0.0541096	0.102703	0.105079	0.0741098	0.0624537	0.0582345	-0.0562968	0.0898287	0.0750163	0.0866723
	0.0653281	-0.113797	-0.141297	0.0144222	-0.118421	0.0554221	-0.108421	-0.137265	0.0753286	0.0638287	0.0609844	0.00448418	0.0918913	0.0777349	0.0878599
	0.0674219	-0.106203	-0.129047	0.0159848	-0.102358	0.0635471	-0.0819211	-0.136015	0.0799534	0.0662038	0.0669219	0.0065155	0.124735	0.0797975	0.0968599
	0.0715156	-0.0899842	-0.0931404	0.0236721	-0.0776081	0.0691721	-0.0602336	-0.0552654	0.0820785	0.0685787	0.0684218	0.0143905	0.126016	0.0825474	0.113266
	0.0727031	-0.0713279	-0.0679839	0.0259535	-0.0331707	0.0710161	-0.0210464	0.00529718	0.0830786	0.0737975	0.0780158	0.0189531	-0.140453	0.0835161	0.114391
	0.0795782	-0.0173593	0.00489092	0.0273285	0.00442314	0.0725784	0.00461006	0.00654721	0.0910785	0.0780785	0.0804532	0.0202031	-0.126266	0.0849538	0.130516
	0.0817344	-0.0123904	0.00776601	0.0297346	0.0064857	0.079891	0.00614119	0.010891	-0.135953	0.0802035	0.083672	0.0214219	-0.117203	0.0896726	0.142641
	0.0848594	-0.0104842	0.0487962	0.0311723	0.00979805	0.0842035	0.00895381	0.0123596	-0.133234	0.0838287	0.0856094	0.0259531	-0.0974531	0.0980475	0.149641
	0.0935469	0.00379705	0.0544524	0.0343909	0.0108919	0.0913599	0.0140164	0.0144534	0.00742221	0.0866098	0.0897658	0.0281405	-0.0947969	0.101985	-0.145859
	0.0978906	0.00748467	0.0559211	0.0360472	0.0118918	0.0928285	0.01636	0.0166097	0.0084846	0.0880785	0.100828	0.0305469	-0.0909219	0.132516	-0.124796
	-0.013202	0.0135159	0.0574212	0.0376098	0.0152981	0.100235	0.01911	0.0209534	0.0104535	0.0942662	0.105391	0.0331407	-0.0787969	0.133579	-0.0320466
	0.00373554	0.0165157	0.0743899	0.0408909	0.0209231	0.102485	0.02036	0.0266409	0.0125785	0.0959225	0.109141	0.0356092	-0.0752344	0.149266	0.00439095
	0.00586057	0.0191722	0.0894213	0.0438285	0.0222981	0.115297	0.02336	0.0295784	0.0138285	0.0970473	0.123953	0.0379531	-0.0720468	-0.148672	0.00817227
	0.0100791	0.0209846	0.0961399	0.0548596	0.0259857	0.118953	0.0252352	0.0310471	0.0149846	0.0981724	-0.0932333	0.0427969	-0.0665157	-0.124328	0.0114536
	0.0127668	0.0259845	0.0973587	0.0563283	0.0291731	-0.0415466	0.0276413	0.0343597	0.0193596	-0.107921	-0.077327	0.0477343	-0.0650468	-0.113515	0.0169222
	0.0145481	0.0313909	0.10564	0.0589533	0.0310793	-0.0293279	0.0291102	0.0362034	0.0223284	-0.0310154	-0.0396082	0.0560782	-0.00732803	-0.0697341	0.0183287
	0.0160792	0.0400159	0.11364	0.0618908	0.0342982	-0.0272341	0.0347664	0.0394535	0.0238285	0.00695348	0.00601697	0.0583282	-0.00592184	-0.0179527	0.0202036
	0.0179231	0.0467346	-0.135015	0.0727658	0.0419858	0.00460982	0.0406101	0.0424848	0.0251722	0.00910974	0.00751686	0.0633595	-0.00445294	0.00817227	0.0318599
	0.0192044	0.0514534	-0.0817029	0.0739846	0.0461731	0.00589108	0.0419226	0.0462346	0.0292971	0.0144849	0.0162981	0.0645468	-0.000484228	0.00926614	0.0330474
	0.0223606	0.0572348	-0.0580778	0.0763595	0.0493605	0.00970364	0.0430789	0.0507348	0.0314534	0.0195472	0.0178292	0.0663908	0.00523448	0.0111098	0.0423286
	0.023798	0.0597034	0.00448489	0.0799847	0.0547667	0.0127037	0.0491102	0.0527973	0.032891	0.0207036	0.0197356	0.0687032	0.0085783	0.0159535	0.0434537
	0.0282981	0.0648909	0.00645351	0.0841408	0.0562668	0.0139847	0.0539539	0.0613284	0.0352035	0.022891	0.0322981	0.0726407	0.0113597	0.0184224	0.0534225
	0.0317669	0.0727348	0.0097661	0.0856409	0.0597355	0.0166099	0.0561101	0.0648282	0.0363286	0.0258911	0.0340793	0.0762343	0.0125158	0.0232034	0.055985
	0.0340481	0.0777659	0.0110474	0.0875783	0.0613291	0.0188911	0.0585477	0.0709219	0.0373909	0.0274537	0.0423293	0.084672	0.0152659	0.0249846	0.0680785
	0.0366731	0.0789535	0.0296097	0.0900471	0.0640168	0.0217035	0.0619538	0.0733283	0.0417035	0.0358598	0.0459855	0.0969217	0.0178909	0.0272033	0.0698597
	0.0407667	0.0804222	0.0314534	0.0954845	0.070298	0.0234222	0.0643287	0.0749846	0.0447972	0.0431411	0.0548294	0.0980155	0.019141	0.0305159	0.0833597
	0.0452669	0.0915473	0.0327971	0.0991721	0.0763605	0.0302036	0.0709224	0.0804846	0.046891	0.0489535	0.0575168	0.114984	0.0346718	0.0326095	0.084641
	0.0463293	0.092891	0.0397034	0.101453	0.0790167	0.0327036	0.0776412	0.0823596	0.0538285	0.0501411	0.0620167	0.12289	0.0842657	0.0354533	0.0925784
	0.0520482	0.094641	0.0455472	0.112985	0.0850167	0.0405786	0.0789225	0.0853283	0.055141	0.057735	0.0664232	-0.0942965	0.108828	0.0379846	0.0942035
	0.0542669	0.0972972	0.0549533	-0.148484	0.0890479	0.0448287	0.0848598	0.0891094	0.0597348	0.0631723	0.0692356	-0.0762026	0.111891	0.0422347	0.0969222
	0.0582044	0.0984535	0.056016	-0.129984	0.0902667	0.0486724	0.0914226	0.0931408	0.0618911	0.0694225	0.0817356	-0.0486715	0.141422	0.0447347	0.102141
	0.0594857	-0.0635159	0.0571408	-0.0593593	0.0941105	0.0509224	0.0990787	0.0958595	0.0708911	0.0711412	0.0829544	-0.0184214	-0.118515	0.052047	0.104735
	0.0662353	-0.0616095	0.0809534	0.0107031	0.095423	0.05211	0.128235	0.0991721	0.0739224	0.0729537	0.0950482	0.00345373	-0.107452	0.0573597	0.111704
	0.0745165	-0.0560157	0.0831096	0.0127656	0.0964856	0.0561411	0.13661	0.102422	0.0764849	0.0753286	0.0972357	0.00657868	-0.0139523	0.068047	0.146922
	0.0779228	-0.0144844	0.0903909	0.0146718	0.116954	0.0602348	-0.136609	0.105828	0.0775161	0.0775788	0.136236	0.00823498	0.004704	0.0722346	-0.0946712
	0.0809541	0.00454688	0.0952973	0.0158281	0.143955	0.0626411	-0.0842648	-0.0756085	0.0822661	0.078985	0.14286	0.01161	0.00611019	0.0807347	-0.0744524
	0.0854855	0.00901532	0.110579	0.0184219	0.146736	0.0648599	-0.0483897	0.00532889	0.0873911	0.0833912	-0.141328	0.0323598	0.00736022	0.0841098	0.0041101
	0.091048	0.0146091	-0.138608	0.020422	-0.143078	0.0779846	-0.00798345	0.00832891	0.10111	0.0845785	-0.140109	0.036891	0.00864148	0.0875785	0.00539136
	0.0954854	0.0159528	-0.111452	0.023828	-0.0957654	0.0791409	0.00611019	0.021204	0.102141	0.0926409	-0.137547	0.0380473	0.022454	0.0907972	0.00667262
	0.0974855	0.0240779	-0.0514519	0.0374532	-0.0695779	0.080266	0.00714159	0.0233915	0.104078	0.0968285	-0.113828	0.0407035	0.0559227	0.0939534	0.00917244
	0.112329	0.0271091	-0.0445769	0.0398281	-0.064703	0.0900471	0.0149229	0.025579	0.13561	0.098516	-0.0760782	0.0544536	0.0575166	0.0953598	0.0134225
	0.137048	0.0337029	-0.0367956	0.0413282	0.00379729	0.0949223	0.0189853	0.0409541	-0.106139	0.099766	0.0082345	0.0573285	0.0591414	0.132797	0.0145788
	-0.0287344	0.0367341	-0.0254834	0.0437658	0.00495362	0.0996096	0.0204539	0.0560791	-0.0737646	0.103079	0.0135469	0.0692036	0.0855162	0.142329	0.0165474
	-0.0107033	0.0459843	-0.00282717	0.0657971	0.00692225	0.102766	0.0228291	0.057704	-0.0587647	0.111422	0.0200155	0.0704849	0.113985	-0.132359	0.0182662
	0.00532794	0.0470467	-0.000483274	0.143672	0.0110161	-0.144172	0.0252979	0.0731728	-0.0101395	0.113797	0.0218279	0.0832348	0.115704	-0.127234	0.0215788
	0.00657797	0.0487342	0.00686049	-0.132921	0.0136411	-0.0447345	0.0303915	0.0877979	0.00376678	-0.149765	0.0241718	0.137454	0.122954	-0.109015	0.0290163
	0.0130467	0.0560155	0.00892282	-0.113453	0.0152972	0.0081718	0.0317352	0.0908916	0.00592303	-0.110202	0.0253592	-0.140422	0.136516	-0.0488901	0.0307975
	0.0189219	0.0575778	0.0123603	-0.0997653	0.0175784	0.0129843	0.0382354	0.0936415	0.00814176	-0.0517337	0.0269842	-0.126422	0.146517	-0.000890017	0.0335164
	0.0202656	0.0649843	0.0138605	-0.0864527	0.0264533	0.0154531	0.0402977	0.100735	0.0107355	0.00914121	0.0328593	-0.0926094	-0.107797	0.000453711	0.0369539
	0.0231092	0.066828	0.0151417	-0.0853589	0.0277658	0.0176094	0.0414228	-0.0246713	0.0143292	0.0124226	0.0344217	-0.0853283	-0.0614216	0.00579739	0.0417352
	0.0259531	0.0686717	0.0165167	-0.0228279	0.0305471	0.022578	0.0466728	0.00345373	0.018173	0.0140476	0.0380156	-0.0222034	-0.0603592	0.00742245	0.0442038
	0.0280468	0.0749843	0.0178292	-0.00495267	0.0345159	0.0251405	0.0487666	0.00742245	0.0195792	0.0175164	0.0393593	-0.00526571	-0.0220778	0.0128911	0.0482352
	0.0323906	0.0769842	0.0219543	0.00557852	0.0371408	0.0291719	0.0547042	0.0304847	0.0242355	0.0210788	0.0403905	0.00348425	0.00673461	0.014641	0.0524852
	0.0346718	0.0821717	0.025048	0.00839114	0.0538285	0.0328281	0.0569541	0.0322034	0.0253606	0.0232975	0.0453906	0.00667167	0.00820327	0.022485	0.0579538
	0.0412967	0.0849843	0.0267041	0.0100784	0.0569222	0.0354218	0.0588915	0.054641	0.0265169	0.0255475	0.0467343	0.0143592	0.0102656	0.0239849	0.0595477
	0.0432031	0.0860467	0.0282354	0.0133286	0.0596721	0.0406094	0.0622978	0.0572348	0.0282669	0.027235	0.0478907	0.0169842	0.011297	0.0286412	0.0612664
	0.0442343	0.0947969	0.0308292	0.0162036	0.0645785	0.0417969	0.0652039	0.0662348	0.0313294	0.0285788	0.0527968	0.0192654	0.0158594	0.0309534	0.0636413
	0.0467031	0.0983281	0.0318604	0.0188286	0.0660472	0.0489216	0.07061	0.0797036	0.0333917	0.0332973	0.057703	0.0209217	0.0175781	0.0391722	0.0661101
	0.0491719	0.129515	0.0364542	0.0220785	0.0683908	0.0501091	0.0735476	0.0819535	0.0371106	0.0836403	0.0595469	0.0308905	0.0209219	0.0454221	0.0675788
	0.0558906	-0.082546	0.0390167	0.0232348	0.0747972	0.0512342	0.0801101	0.0829847	0.0401103	0.133953	0.0647657	0.0327656	0.026047	0.0498285	0.0717664
	0.0582657	-0.0763583	0.0400479	0.0246723	0.0767972	0.0539217	0.0820477	0.0842974	0.0470479	-0.107172	0.0670156	0.0449843	0.0287969	0.0545473	0.0731413
	0.061578	-0.0750458	0.0413291	0.0276098	0.0847034	0.063328	0.0883288	0.088016	0.048079	-0.103203	0.0690155	0.0470469	0.0317032	0.0568285	0.074579
	0.0627968	-0.0518897	0.0432355	0.0302348	0.0869222	0.0652342	0.0893602	0.144047	0.0510478	-0.0687966	0.0717969	0.0561717	0.0345783	0.0631723	0.0756726
	0.0753903	0.00342298	0.0448604	0.0337036	0.0951097	0.0692029	0.0973601	0.149297	0.0536728	-0.063453	0.0751095	0.0572965	0.0359533	0.0649848	0.078079
	0.0784216	0.00592303	0.0476418	0.0358286	0.0979536	0.0762968	0.0993915	-0.12339	0.0587666	0.00598454	0.0809219	0.0675154	0.0381095	0.0726724	0.0854228
	0.0837655	0.00739169	0.0493605	0.0369225	0.119204	0.0777655	-0.141639	-0.0941403	0.0615165	0.00785947	0.0849843	0.0686405	0.0396407	0.0747035	0.0902977
	0.0852342	0.0163918	0.0510168	0.0480785	-0.0772655	0.0842342	-0.0728891	-0.077234	0.0647666	0.0205472	0.0869219	0.069859	0.0411408	0.0783911	0.101391
	0.0896716	0.0227356	0.0520792	0.0561411	-0.0545466	0.0856717	-0.068264	-0.052984	0.0658603	0.0233283	0.0916407	0.0745153	0.0438595	0.0799534	0.105298
	0.0931716	0.0237355	0.0543919	0.058516	-0.00417161	0.0878906	-0.0632017	-0.0356402	0.0669854	0.0252659	0.092828	0.0770779	0.046922	0.0819535	0.112079
	0.0979528	0.0287669	0.0583606	0.060266	0.00460958	0.0907342	-0.0225151	-0.0197654	0.0680165	0.0401096	0.0940156	0.0782342	0.0506096	0.0882974	0.117204
	0.0991092	0.0299857	0.0622981	0.065016	0.00642204	0.0927968	0.00448489	-0.0118592	0.0706103	0.0418596	0.0962968	0.0810466	0.0519845	0.0899222	-0.126421
	0.148547	0.0310793	0.0722356	0.0706096	0.0192344	0.094578	0.0096724	0.00482845	0.0727041	0.0450158	0.0983906	0.0943592	0.054672	0.0984848	-0.0702643
	-0.129297	0.0411103	0.0746417	0.0869222	0.0311408	0.112703	0.0136099	0.00657845	0.0795166	0.0463908	-0.0951402	0.0952654	0.0557344	0.145985	-0.0453579
	-0.0901093	0.0426416	0.0765169	0.0908284	0.0433908	0.124391	0.0180161	0.0097034	0.0838604	0.0539534	-0.0788903	0.111516	0.0571096	-0.0758588	-0.0370145
	-0.0808592	0.0477355	0.0814855	0.094516	0.0448909	0.141516	0.0192349	0.0116723	0.0849543	0.0562971	-0.0449841	0.120984	0.0605159	-0.0298276	-0.00595188
	-0.0781405	0.0560791	0.085923	0.0966096	0.0484846	-0.106141	0.0206099	0.014766	0.087079	0.057672	-0.0317342	-0.135202	0.0620782	0.00823474	0.0053606
	-0.073828	0.0573292	0.100329	0.109485	0.0538595	-0.0937657	0.02211	0.0157971	0.0903292	0.0712347	0.00457835	-0.110765	0.0663908	0.0114536	0.00792313
	-0.0448592	0.0587978	0.101923	-0.127141	0.0562034	-0.0361097	0.0246725	0.017766	0.0982978	0.0734532	0.00767207	-0.00363946	0.0699532	0.0146723	0.00954819
	-0.0109844	0.0632041	0.110798	-0.0410781	0.0576408	-0.0222347	0.0262661	0.0192347	0.103485	0.0894845	0.0102971	0.000797987	0.0745471	0.0180473	0.0110793
	0.00220323	0.0643916	0.14161	0.00570297	0.0587034	-0.0133595	0.027235	0.0215161	0.118079	0.0909531	0.0144534	0.0043292	0.0802345	0.0208287	0.0126419
	0.00345325	0.0712979	-0.148921	0.00767183	0.0662971	-0.0103908	0.0296412	0.0237973	0.122798	-0.111078	0.0167973	0.00854802	0.0813596	0.0230474	0.019423
	0.00454688	0.0733292	-0.115266	0.0112343	0.0695472	0.00464034	0.0373912	0.028266	-0.0956407	-0.10164	0.0179534	0.0108292	0.0904222	0.0260162	0.023298
	0.00795317	0.0812042	-0.0112972	0.0133905	0.0712347	0.00735927	0.0389223	0.0304534	-0.081953	-0.00676513	0.0191722	0.0119231	0.0941095	0.0283287	0.0281107
	0.0128593	0.0824854	7.77245e-05	0.0152655	0.0788596	0.00842166	0.0408285	0.0328598	0.00645304	0.00445366	0.0212972	0.0135791	0.0951722	0.0331724	0.0314856
	0.0158906	0.090173	0.00457788	0.0193594	0.0825472	0.0132654	0.0423911	0.0342972	0.00757813	0.00686002	0.0228283	0.016423	0.103891	0.0347974	0.0326107
	0.0240157	0.0972667	0.00804663	0.0257342	0.0944221	0.0170155	0.0448909	0.0358911	0.0110157	0.00939131	0.0257347	0.0177355	0.137016	0.0358286	0.0344543
	0.0298908	0.098923	0.0124841	0.0283906	-0.11886	0.0194843	0.0494535	0.0373285	0.0158906	0.0115476	0.027266	0.0188918	-0.0657334	0.0391099	0.0364857
	0.031172	0.0999854	0.0140777	0.0313594	-0.0457346	0.0209842	0.0527346	0.0383911	0.0170467	0.0126724	0.0285473	0.0213916	4.76837e-05	0.0401411	0.0382357
	0.039422	0.11036	0.0176089	0.0349531	-0.0164533	0.0245154	0.0569222	0.0418284	0.0197031	0.0149851	0.0314848	0.0252354	0.00457907	0.0451725	0.0424857
	0.048672	0.122611	0.0212026	0.0367031	0.00979662	0.0272655	0.0602348	0.0448596	0.0209219	0.0165789	0.0361097	0.0263917	0.00592279	0.0465162	0.044142
	0.0500782	-0.0711403	0.0274525	0.0381405	0.0118904	0.0282655	0.0623286	0.0470471	0.0222344	0.0193913	0.0382035	0.0296419	0.00901651	0.051266	0.045517
	0.0537658	-0.0429842	0.0286713	0.039453	0.0158591	0.0334842	0.0642347	0.0523598	0.0255468	0.0217977	0.0395472	0.0315168	0.0106728	0.0577035	0.0485795
	0.0553596	0.00460958	0.0328276	0.0426092	0.0201404	0.0351717	0.0665786	0.0541098	0.0272343	0.0232975	0.0416722	0.0338292	0.0132353	0.0618911	0.0522668
	0.0568595	0.00654721	0.03514	0.046078	0.0228279	0.0379529	0.0722973	0.0552347	0.0300155	0.0257039	0.0450161	0.035548	0.0146103	0.0643284	0.0536733
	0.0579534	0.00832844	0.040484	0.0472031	0.0247655	0.0394843	0.0746098	0.0574536	0.0319219	0.0290163	0.0524848	0.0366106	0.0159228	0.0690784	0.0558295
	0.0630782	0.011766	0.0418589	0.0501094	0.0280466	0.0468905	0.0774224	0.0584848	0.0346406	0.031985	0.0542347	0.0407667	0.0175478	0.0710473	0.0617044
	0.0652032	0.0173597	0.0467651	0.0548906	0.0315154	0.0522029	0.0810785	0.0619535	0.0393903	0.034735	0.0557034	0.0430481	0.0187979	0.0757349	0.0661106
	0.0717347	0.0204847	0.049109	0.0651095	0.0374529	0.0546718	0.0908599	0.063391	0.0427654	0.0361414	0.0574222	0.0458293	0.0213916	0.0778911	0.0712669
	0.0788283	0.0214534	0.0501714	0.0708907	0.0387342	0.0600779	0.0924222	0.0663598	0.0449529	0.0391414	0.0591722	0.0495167	0.0247979	0.0805473	0.0725794
	0.0805783	0.0235159	0.0512025	0.0753906	0.0441403	0.0619218	0.0964849	0.067641	0.0462029	0.0422664	0.0663283	0.0562668	0.0261104	0.0874224	0.087548
	0.0895472	0.0270159	0.053859	0.0769844	0.0532968	0.0632656	0.100422	0.0701411	0.0482655	0.0456102	0.0678596	0.058048	0.0314541	0.0884223	0.0917356
	0.0912035	0.0323284	0.0551715	0.0846405	0.0600467	0.0656402	0.101985	0.0758598	0.0521092	0.0475788	0.0692658	0.0652668	0.0340478	0.095516	0.0932043
	0.0977032	0.0348284	0.0562027	0.0924842	0.0711405	0.0670466	0.133485	0.0769224	0.0556092	0.0491724	0.0745158	0.0794857	0.0382979	0.0996411	0.109548
	0.0996406	0.037641	0.0575776	0.0943904	0.0748904	0.0688903	-0.139047	0.0822036	0.0589843	0.0516725	0.0755157	0.103361	0.0421729	0.102141	-0.105672
	0.125141	0.0409846	0.0642028	0.0960155	0.0782654	0.0706091	-0.0285783	0.0853598	0.0647655	0.0557973	0.0828595	0.121142	0.0442352	0.103391	-0.0215466
	-0.147672	0.0427973	0.0672026	0.126734	0.0807655	0.0717967	0.00379658	0.093266	0.0672343	0.0582662	0.0849845	0.149235	0.0453603	-0.129484	0.00457835
	-0.134016	0.0438595	0.0703902	0.134453	0.082078	0.0729527	0.00632787	0.0947349	0.0740466	0.0612662	0.0862658	-0.120546	0.0466728	-0.108921	0.00651598
	-0.0495782	0.0465782	0.0753589	-0.0410156	0.0861092	0.0748279	0.0075779	0.106141	0.0753591	0.0655787	0.0894847	-0.0420148	0.0483291	-0.08989	0.00767207
	-0.0380471	0.0536096	0.0770152	-0.0345469	0.0884218	0.0772653	0.0112028	0.121047	0.0764842	0.06811	0.0928907	-0.0199523	0.0494227	-0.0327964	0.0104535
	0.00376558	0.0562034	0.0796089	0.00576568	0.102234	0.0785153	0.0124528	-0.143296	0.0802968	0.0697036	0.0939846	-0.0042336	0.0550478	0.00345373	0.0297656
	0.00639057	0.0577657	0.0830777	0.00714064	0.103266	0.0802965	0.0137653	-0.120702	0.0872655	0.0710161	0.0951409	0.00695395	0.0650477	0.00464129	0.0317657
	0.00857806	0.0639222	0.0872028	0.0204217	0.13739	0.0844841	0.0177965	-0.0520146	0.0891092	0.0747349	0.0962346	0.00901651	0.0779216	0.01036	0.0332344
	0.0107031	0.0657346	0.091984	0.0220156	-0.118422	0.0856717	0.0200467	0.00526667	0.0902967	0.0803599	0.105516	0.0123291	0.0809216	0.0115788	0.0443594
	0.0143595	0.0684845	0.0936716	0.0237341	-0.116047	0.0907652	0.0260777	0.00679779	0.0948279	0.08236	-0.126577	0.0147977	0.0827968	0.0137975	0.0554845
	0.0180781	0.0709221	0.101047	0.0379529	-0.106797	0.0923591	0.0327342	0.00795412	0.0988905	0.0880787	-0.0949209	0.0179539	0.0896091	0.0149539	0.0759845
	0.0195155	0.0828283	0.104828	0.0392029	-0.0840154	0.093734	0.0401716	0.0100167	0.102453	0.0970476	-0.0375459	0.0199852	0.0929217	0.0211725	0.0770783
	0.020828	0.0934534	-0.147921	0.0407655	-0.0810153	0.0973279	0.0432029	0.0115478	0.105484	0.111141	-0.0259209	0.0225165	0.0958905	0.0228913	0.0788596
	0.0222032	0.098047	-0.142046	0.0547655	-0.0705469	0.0983903	0.0470154	0.0126729	0.107484	0.112954	0.000797749	0.023829	0.099828	0.02511	0.0821722
	0.0234845	0.103703	-0.12564	0.0572343	0.00470328	0.118828	0.0485153	0.018548	0.124078	0.133423	0.00442266	0.0274541	0.102391	0.0296099	0.099797
	0.0244844	-0.13439	-0.0668898	0.0712967	0.00820327	0.128359	0.0497653	0.0216105	0.130047	0.138329	0.00664139	0.0296102	0.126234	0.0318913	-0.0983582
	0.0258281	-0.11814	0.00464153	0.0725467	0.0127659	0.133078	0.0518279	0.0231416	0.137078	-0.0770466	0.011579	0.0328603	-0.148578	0.0329537	-0.0766706
	0.0345466	-0.0275459	0.00632906	0.074578	0.0144222	0.148547	0.0541716	0.0244229	-0.134984	-0.00839019	0.0137353	0.0347352	-0.0709529	0.0356724	-0.0459206
	0.0359216	-0.0206399	0.00826645	0.0893593	0.0155158	-0.00132799	0.059453	0.0287666	-0.0717652	-0.000608921	0.0154228	0.0391729	-0.0461717	0.0382035	0.00164175
	0.0375154	0.00807905	0.0137665	0.127609	0.0170784	0.00523448	0.0639529	0.034673	0.00651622	0.00467229	0.0222666	0.0405166	-0.0142653	0.0416098	0.00529814
	0.0400779	0.00992274	0.0148914	-0.124765	0.0199847	0.00732827	0.0718279	0.0391729	0.00795388	0.00645375	0.0262666	0.0463915	0.00473452	0.0451722	0.00767303
	0.0461717	0.0139539	0.0159853	-0.110859	0.0212345	0.00860953	0.0730467	0.0403605	0.0120163	0.00857854	0.0274541	0.0495791	0.00598454	0.0474849	0.00945425
	0.0511405	0.015579	0.0189853	-0.093859	0.0234222	0.0177345	0.0742967	0.0416417	0.014641	0.0102973	0.0284541	0.0526416	0.00732827	0.0611098	0.0153294
	0.0544217	0.0180166	0.0224228	-0.0256715	0.0258596	0.0247033	0.0795467	0.045548	0.0171411	0.0119224	0.033329	0.0561728	0.00835943	0.062391	0.0217669
	0.0570154	0.0220478	0.0262978	-0.00492144	0.0314846	0.0267971	0.0817342	0.0496104	0.0266724	0.0145161	0.0353291	0.0577979	0.012922	0.06511	0.0246105
	0.0597968	0.0436103	0.0317976	0.00460958	0.0325472	0.0338283	0.0853279	0.0519543	0.0321412	0.0169535	0.0363603	0.0611103	0.0157344	0.0691099	0.0258605
	0.0648592	0.0490477	0.0384853	0.00579715	0.0343909	0.0362659	0.0871406	0.0553606	0.0340474	0.018141	0.0395477	0.0635166	0.0172033	0.0737035	0.0280793
	0.0771718	0.0537977	0.0448916	0.00742221	0.0381095	0.0459845	0.0889843	0.056798	0.0362349	0.0209534	0.0496104	0.0648291	0.0228283	0.0747662	0.0292668
	0.0796092	0.056829	0.0575478	0.0124848	0.0422034	0.0533595	0.0907342	0.0588605	0.0378599	0.0279222	0.0510166	0.0690792	0.0262346	0.0801411	0.0350795
	0.0811405	0.0771415	0.0642352	0.0159223	0.0447659	0.0559533	0.0931091	0.0618606	0.0453911	0.031141	0.0547354	0.0725477	0.0309846	0.0828912	0.036798
	0.0822344	0.0797977	0.0660791	0.0170784	0.0460784	0.0638592	0.0973592	0.0631106	0.0464537	0.0323911	0.0568604	0.0749226	0.0327032	0.102922	0.0410168
	0.0853593	0.0856729	0.0764229	0.0197346	0.0528598	0.0652344	0.0996718	0.0698605	0.0485787	0.0364223	0.0616105	0.0795789	0.0406408	0.130641	0.0444543
	0.0877655	0.0887978	0.085048	0.0218284	0.0582345	0.0667968	0.100765	0.0725479	0.0560474	0.0397661	0.0627666	0.085079	0.048547	-0.136016	0.0467982
	0.0904844	0.0903292	0.0889227	0.0245473	0.0648594	0.0683594	0.102203	0.0737667	0.0569849	0.0456722	0.0704854	0.0863914	0.0506096	-0.0505469	0.0521107
	0.0919218	0.0957353	0.0935478	0.0274534	0.0662031	0.0697656	0.115891	0.0790167	0.0643287	0.0479848	0.0765791	0.0909226	0.0549221	-0.0217032	0.0578606
	0.0940781	0.0988603	0.0964229	0.0288599	0.0728595	0.0738907	0.129047	0.0803604	0.0663288	0.0499222	0.0838916	0.0920477	0.0561409	-0.000734329	0.0656419
	0.100328	0.102891	0.100548	0.0389845	0.0748909	0.0760782	-0.0977337	0.0860794	0.0688913	0.0570786	0.0862668	0.0966728	0.0630159	0.00323439	0.0672669
	-0.0895782	-0.148141	0.105579	0.0442657	0.0852344	0.0782344	-0.0966713	0.0897355	0.07161	0.0640786	0.093673	0.102454	0.0644846	0.00532818	0.0722356
	-0.0834532	-0.139172	-0.140922	0.0468907	0.0922034	0.0848281	-0.0680776	0.0915792	0.0739224	0.0664535	0.0999854	0.103642	0.0789533	0.00670314	0.0811732
	-0.0311718	-0.129047	0.00379705	0.0484533	0.0945783	0.0870156	0.00529742	0.0933919	0.07511	0.0722973	0.11486	0.126517	0.0818596	0.00829697	0.0932357
	-0.0270779	-0.0391095	0.00629711	0.0504534	0.0979221	0.0962031	0.00720358	0.103111	0.0783598	0.0746098	0.137141	-0.125421	0.0877659	0.0252345	0.0991731
	-0.00273442	0.0144529	0.00757837	0.0518909	0.0994532	0.0980155	0.0570786	0.104454	0.084985	0.0791411	0.142985	-0.0957651	0.098891	0.0297031	0.10036
	0.00479674	0.0170155	0.0101721	0.0530469	0.120797	0.127203	0.0656099	0.134579	0.0861723	0.0811722	-0.12364	-0.09464	0.101235	0.0309844	-0.114733
	0.00645304	0.0185781	0.0149534	0.0541408	0.135266	0.136734	0.143016	-0.127765	0.0874536	0.0838599	-0.108015	-0.0845463	-0.0672028	0.0338595	-0.0387647
	0.0184531	0.0221717	0.0167034	0.0557971	-0.0353584	0.149641	0.00614047	-0.124921	0.100891	0.0883286	-0.0432646	-0.0830774	-0.0475466	0.0517969	0.0037353
	0.0201094	0.0260468	0.0178907	0.0570784	-0.00238991	-0.0248592	0.0110469	-0.122015	0.10761	0.0980473	-0.0296082	-0.0456712	0.00382853	0.057297	0.0052979
	0.0213594	0.0278592	0.0194221	0.0623596	0.00589132	-0.019984	0.0123281	-0.120765	-0.103734	-0.143984	-0.0235457	-0.043015	0.00498462	0.0687344	0.00720406
	0.0294218	0.0307968	0.022547	0.0643597	0.00767255	0.00742221	0.0160155	-0.0656712	-0.0850148	-0.0702655	0.00651646	-0.00279641	0.0077033	0.0798907	0.00848532
	0.0315781	0.0326407	0.024672	0.067672	0.00892258	0.0113285	0.0184844	-0.0157959	0.00386	-0.0557032	0.0116727	0.00448489	0.0121098	0.0811095	0.0168917
	0.0328281	0.0360155	0.0257034	0.0697658	0.0101414	0.0141098	0.0202343	-0.00354624	0.00495386	-0.0127969	0.0130789	0.00764108	0.0147035	0.146547	0.0335166
	0.0413282	0.0375469	0.0283909	0.0734534	0.0113289	0.0161097	0.0247343	0.00448513	0.00686002	0.00579715	0.0159228	0.0128286	0.017391	-0.142172	0.0546105
	0.0429533	0.0401094	0.0328596	0.0852971	0.0129852	0.0192347	0.0276718	0.00598502	0.0112662	0.00726581	0.018079	0.014235	0.0185161	-0.121266	0.0574229
	0.0447969	0.0412967	0.0359845	0.0954223	0.0162663	0.0207036	0.0291407	0.0112038	0.0131099	0.00826573	0.0195477	0.0232348	0.0217035	-0.111578	0.0661414
	0.0553594	0.0444531	0.0373282	0.0977035	0.017329	0.0223284	0.0306406	0.0130787	0.0147038	0.0127034	0.0209229	0.0283287	0.0231097	-0.0983596	-0.00448394
	0.0570781	0.0465782	0.0400472	0.101235	0.0191414	0.0238597	0.0319531	0.0145476	0.0172038	0.0138283	0.0261416	0.0310161	0.024766	-0.0318286	0.00382876
	0.0596406	0.0491095	0.0424221	0.104391	0.0231102	0.0289848	0.0344532	0.0177975	0.0202351	0.0178907	0.0287354	0.0417974	0.0266409	-0.00217223	0.00573492
	0.0663595	0.0528281	0.047766	0.141454	0.0288289	0.0304534	0.0364532	0.0205789	0.0222037	0.0197659	0.0310791	0.0466726	0.0289848	0.00448394	0.00948501
	0.0683906	0.0543594	0.0493596	-0.136296	0.0330789	0.035516	0.0415468	0.0254226	0.0256412	0.0214531	0.032954	0.0476725	0.0324535	0.00589037	0.0106411
	0.0705781	0.0601404	0.0513284	-0.091234	0.0346415	0.037766	0.0449531	0.0313601	0.0274851	0.026453	0.034579	0.0491412	0.0336411	0.0102966	0.0125787
	0.0805159	0.0622654	0.0530472	-0.0784838	0.041579	0.0394535	0.0482032	0.0338912	0.0292664	0.0283906	0.0357354	0.0559225	0.0360472	0.0115778	0.0157349
	0.082422	0.0656717	0.054172	0.0045464	0.0477977	0.0432036	0.0525157	0.0378914	0.0333288	0.0304217	0.0385478	0.0633287	0.0382347	0.0130777	0.0227661
	0.0913596	0.0734842	0.0575471	0.00613999	0.0501101	0.0507033	0.0548594	0.0423288	0.0350788	0.031703	0.042079	0.0652664	0.0403285	0.015734	0.0247037
	0.0949533	0.0762653	0.060766	0.00851512	0.0583291	0.0528283	0.0565782	0.0460165	0.0417352	0.0344532	0.0438917	0.0665162	0.0419848	0.0172966	0.0420787
	0.116672	0.0790155	0.0618596	0.0170777	0.0619228	0.0542657	0.0613906	0.0474539	0.0466726	0.0383282	0.0449541	0.0718288	0.0469222	0.0186715	0.0874848
	0.129984	0.0816405	0.064266	0.0183589	0.0673602	0.0570159	0.0666094	0.0505788	0.0505476	0.0400469	0.0461104	0.0752351	0.0496411	0.0220466	0.122704
	-0.141172	0.0923905	0.071516	0.0200777	0.0699539	0.060797	0.0677345	0.0528288	0.0538602	0.0418906	0.057204	0.0805163	0.0519223	0.025984	-0.111641
	-0.126078	0.0962968	0.0732973	0.0303588	0.0725477	0.0623283	0.0789845	0.0538602	0.0561414	0.0445156	0.0607979	0.0820787	0.0553286	0.0279217	-0.105484
	-0.124203	0.100484	0.079766	0.0315151	0.0756729	0.0674534	0.0813909	0.0581415	0.0583601	0.0483594	0.0621417	0.0839539	0.0708597	0.0327342	-0.0944219
	-0.0990152	0.141766	0.0933597	0.0344527	0.0785165	0.0707657	0.0830781	0.0594227	0.0610788	0.0527968	0.0671728	0.0884225	0.0731409	0.0389841	-0.0575783
	-0.0978591	-0.0677657	0.0954847	0.0357339	0.0795791	0.0721722	0.0847969	0.0615163	0.0634227	0.0572031	0.0686417	0.0902662	0.0783284	0.0406716	-0.0352657
	-0.0967965	-0.0473595	0.0978596	0.0370464	0.0827665	0.0752659	0.0868907	0.0648601	0.0697663	0.0582657	0.0712667	0.0920789	0.0807033	0.0458591	-0.0203283
	-0.0403905	-0.022922	0.121391	0.0425465	0.0846729	0.0797033	0.0950158	0.0722039	0.0762665	0.0601718	0.0750792	0.0956726	0.0863283	0.0490153	0.00470304
	-0.021328	-0.0123594	0.0046103	0.0438902	0.0896416	0.0817347	0.0974846	0.0800788	0.0776727	0.0617969	0.0798604	0.0977039	0.0907032	0.0520153	0.006078
	0.00460982	0.00479698	0.00720406	0.0477653	0.0964854	0.0832345	0.0990157	0.0846415	0.0788288	0.0638907	0.0862355	0.100079	0.0961409	0.0542967	0.00882816
	0.00729728	0.00707817	0.00829768	0.0542653	0.0978603	0.0852346	0.102984	0.0861101	0.0847352	0.0669532	0.0880792	0.102641	0.0977659	0.0561717	0.0120156
	0.00832844	0.0100157	0.0119228	0.0567026	0.100392	0.0887034	0.114391	0.090579	0.0927351	0.0684533	0.0891416	0.121954	0.102453	0.0601404	0.0181406
	0.0105159	0.0115156	0.0132666	0.0577028	0.105392	0.0912659	0.118703	0.0927978	0.0968599	0.0705469	0.091548	-0.133359	0.104422	0.0698593	0.0193281
	0.0132658	0.0129218	0.0159228	0.0633903	0.107235	0.0932033	0.144203	0.0986414	0.0984225	0.0717032	0.100923	-0.0798278	-0.147015	0.0819528	0.0223906
	0.0149221	0.0159218	0.0187664	0.0687652	0.115142	0.099766	-0.14764	0.120329	0.100204	0.0737033	0.114423	-0.0527968	-0.144452	0.0905464	0.023922
	0.017766	0.0171406	0.0213916	0.0711091	0.120454	0.102141	-0.116828	0.122266	0.110423	0.0779843	0.129173	-0.0497656	-0.0912647	0.129328	0.025672
	0.0196722	0.0200782	0.0233603	0.0737965	0.144235	-0.130922	-0.104797	0.134204	0.126891	0.0870783	0.130454	0.00617218	-0.049171	0.14039	0.0281405
	0.022016	0.0217032	0.0252664	0.0767028	-0.0991402	-0.114703	-0.101672	-0.143734	0.13736	0.092047	0.138173	0.00754714	-0.0366709	-0.0565457	0.0305157
	0.024266	0.0228281	0.0272353	0.0810463	-0.0786092	-0.0975785	-0.0912342	-0.117734	0.142298	0.0948594	0.139423	0.036422	0.00351667	-0.0549831	0.0327656
	0.0267348	0.0246406	0.0286415	0.08339	-0.0116403	-0.0892973	-0.0713279	-0.0975151	-0.140422	0.0968282	-0.129453	0.0570157	0.0104852	-0.0527644	0.0337343
	0.0286098	0.026922	0.0314853	0.0924838	0.00457859	-0.0372345	-0.0623591	-0.0689838	-0.107547	0.0991094	-0.118921	-0.147765	0.012579	-0.0467331	0.0358906
	0.0326409	0.0281093	0.0382979	0.0941713	0.00573468	-0.0325158	-0.0611715	-0.05689	-0.0567966	0.102266	-0.113546	-0.145827	0.0142977	-0.0363269	0.0387344
	0.0342035	0.0306406	0.0450165	0.0962338	0.00698471	0.00442171	0.00548458	-0.0381713	-0.0292969	0.135453	-0.0476716	-0.114109	0.0160789	0.00242281	0.0418906
	0.0371721	0.0327966	0.0491729	-0.135047	0.00814104	0.00898433	0.0073595	0.00495362	-0.0267656	-0.0772967	-0.0372965	-0.0414522	0.0176101	0.00517297	0.0463593
	0.0384533	0.0340779	0.0521104	-0.0139217	0.0155473	0.0145779	0.0239844	0.00826621	0.00460958	-0.0714216	0.00532866	0.00336027	0.020329	0.00645423	0.0484529
	0.0407658	0.0363905	0.0551417	0.00460935	0.0194535	0.0160778	0.0264845	0.00995374	0.00595331	-0.0650465	0.00685978	0.00445414	0.0223289	0.00801659	0.0498593
	0.0440159	0.0412343	0.0645165	0.00585938	0.0208597	0.0175154	0.0398908	0.0132036	0.010047	0.00601578	0.00882864	0.00595403	0.0234227	0.00911045	0.0523903
	0.0527346	0.0440466	0.0693603	0.0377343	0.0332034	0.0229216	0.0410783	0.0161412	0.011297	0.00845337	0.0110474	0.0107353	0.0248289	0.0105791	0.0567656
	0.0577033	0.0474842	0.0724227	0.053828	0.0385158	0.028234	0.0423908	0.0183287	0.012547	0.0115159	0.0161412	0.0128915	0.0277665	0.0118291	0.0625467
	0.0610783	0.0575781	0.0742979	0.0569844	0.0467346	0.0320153	0.055547	0.0228286	0.016422	0.0136721	0.0178287	0.0140164	0.0313601	0.0135479	0.0652342
	0.0633283	0.0600154	0.0795791	-0.132953	0.0594535	0.0360465	0.0703285	0.0246725	0.0179846	0.0169532	0.0192974	0.0152352	0.0360789	0.0172043	0.0663905
	0.0703909	0.0713592	0.0848291	-0.131047	0.0775158	0.0374842	0.0714533	0.0285475	0.0192971	0.0198283	0.0243287	0.0187039	0.038579	0.018923	0.0694842
	0.0717971	0.0765154	0.0999541	-0.129141	0.0819535	0.0458279	0.088016	0.0315475	0.0203907	0.021172	0.0265162	0.0205164	0.0547976	0.022548	0.0715468
	0.0733595	0.0795467	0.102142	-0.113766	0.121672	0.0507653	0.0894535	0.0331411	0.0217972	0.0222971	0.0289226	0.0218601	0.0623603	0.027298	0.0793281
	0.075047	0.0809844	0.12761	-0.0122969	0.129828	0.0533903	0.0938284	0.0353599	0.0258596	0.0246096	0.0305161	0.0230789	0.0656102	0.0288606	0.0804842
	0.0762033	0.0820467	0.135142	-0.00751567	-0.125046	0.0586405	0.10511	0.0365787	0.0344534	0.0267971	0.0329225	0.0255165	0.0702665	0.0339229	0.0819843
	0.0842972	0.0928905	0.139954	0.00379682	-0.0365462	0.0614841	0.126516	0.0501101	0.037766	0.0278282	0.035485	0.0307353	0.0723915	0.0407979	0.091078
	0.0857658	0.098953	-0.148516	0.00673437	-0.0230148	0.0649216	-0.145827	0.0558913	0.046797	0.0296409	0.0382349	0.033329	0.0766103	0.0455792	0.0921719
	0.0876095	0.106016	-0.131203	0.00910926	0.00661016	0.0712967	-0.137453	0.0575163	0.0516407	0.0327034	0.0418911	0.0408914	0.0811727	0.049423	0.0943906
	0.0898285	-0.149015	-0.126703	0.0149844	0.0457664	0.0751717	-0.0757961	0.0659537	0.0632346	0.0341721	0.0453286	0.0439539	0.083329	0.0803607	0.105484
	0.0962658	-0.0293896	-0.125703	0.0232344	0.0546412	0.0779216	-0.0622962	0.0693913	0.0738282	0.0373282	0.0469534	0.0463603	0.088079	0.102236	0.119266
	0.0975158	0.00492263	-0.123141	0.0252969	0.057735	0.0806718	0.00532866	0.07286	0.0872657	0.040391	0.0542972	0.0492978	0.115423	0.13761	-0.11164
	0.10261	0.00707889	-0.120891	0.0292032	0.0872037	0.084578	0.00760984	0.0745788	0.0961719	0.0417972	0.0562036	0.0502665	0.143329	-0.142734	-0.0975153
	0.134454	0.00845385	-0.110359	0.0333281	0.103891	0.0901403	0.0188913	0.081985	0.115484	0.0439222	0.0595472	0.0544226	-0.110578	-0.135109	0.00548458
	-0.0734212	0.0283914	-0.109266	0.0392969	0.105048	0.0917029	0.0202975	0.0885162	0.11761	0.0469534	0.0644224	0.0567353	-0.0834839	-0.0762963	0.0128596
	-0.0150774	0.0296726	-0.102797	0.0412345	0.129235	0.0955155	0.0217974	0.0912976	0.128172	0.0493908	0.0656097	0.0597665	-0.040765	-0.0445154	0.0148909
	0.0047977	0.0312665	-0.0780783	0.0471406	-0.137859	0.0972655	0.0295475	0.0962973	-0.109078	0.0542033	0.0708597	0.0609851	-0.0365777	-0.0365777	0.0162034
	0.00732899	0.0327663	-0.0710468	0.0483904	-0.108234	0.103047	0.0315788	0.102266	-0.105109	0.0590785	0.0751724	0.0649853	0.00467229	-0.00607777	0.0174222
	0.0562975	0.0550165	-0.0548282	0.0504529	-0.0738275	0.108891	0.0342662	0.10336	-0.04164	0.0642035	0.0776098	0.0689228	0.00598478	0.00485992	0.0232658
	0.0694849	0.0567665	-0.0394843	0.0547655	-0.0587652	0.144265	0.0422664	-0.125765	-0.00232768	0.0652659	0.0786412	0.0722666	0.0102973	0.00664115	0.0270472
	0.0885162	0.0579541	0.00345302	0.0573905	-0.0253587	-0.0974529	0.0456412	-0.0461707	0.00489092	0.0682347	0.0805786	0.0745478	0.0115473	0.00842237	0.0287347
	0.0922351	0.059454	0.00467181	0.0622342	-0.0120776	-0.0825155	0.0470788	0.00479794	0.00685978	0.0704846	0.0883286	0.0771728	0.0161722	0.0122662	0.0298595
	0.133485	0.0647352	0.00629687	0.0744841	0.00379729	-0.0456405	0.0515788	0.0058291	0.0537972	0.0728283	0.0898912	0.0806103	0.0178909	0.0146098	0.0325785
	-0.0941401	0.0821104	0.0119531	0.0788906	0.00592232	0.00492191	0.0547037	0.00754786	0.0564225	0.076297	0.0914223	0.0852041	0.019516	0.0164847	0.0409534
	-0.0780776	0.14211	0.0151405	0.0800779	0.0107348	0.00701571	0.0567975	0.012923	0.0901096	0.0856719	0.10636	0.0898914	0.0230472	0.0183287	0.0471721
	-0.0629838	-0.14636	0.0226405	0.0883594	0.0138912	0.00873446	0.0579851	0.0151105	0.118891	0.0882969	0.149454	0.0918915	0.0249224	0.0253911	0.0489221
	0.00457859	-0.119704	0.0287342	0.0902343	0.015141	0.00982833	0.0704226	0.0162041	0.133172	0.0898283	-0.142765	0.0937979	0.0272973	0.033766	0.055516
	0.00601625	-0.113735	0.0304217	0.0967655	0.0162036	0.0262659	0.0730476	0.0234854	0.13986	0.0940783	-0.0180786	0.0976102	0.0329223	0.0365162	0.0622034
	0.00889134	-0.0284221	0.0325468	0.0978906	0.0185473	0.0317657	0.07886	0.0268605	-0.0593596	0.0999844	-0.0159223	0.101954	0.0369534	0.0381098	0.0652659
	0.0101724	0.00667143	0.0392656	0.110203	0.0197973	0.0557971	0.0809538	0.0287979	-0.0410469	0.101641	-0.00460982	0.107423	0.0383911	0.0447037	0.0674222
	0.011735	0.0105464	0.0408907	0.128109	0.0228286	0.0570159	0.0820789	0.0310793	-0.00942206	0.103453	0.0057652	0.112892	0.0395472	0.046766	0.071516
	0.0155163	0.017765	0.0463593	-0.0561399	0.02386	0.0635784	0.0831726	0.0335166	-0.00292206	0.113922	0.00704646	0.115048	0.0440161	0.049391	0.0740159
	0.0165162	0.0199213	0.0566094	-0.044265	0.0307662	0.071172	0.0952661	0.0396104	0.00601554	-0.148078	0.00845265	0.12936	0.046391	0.0537975	0.0750473
	0.0176725	0.0210776	0.0582032	-0.0430775	0.0367661	0.0787971	0.131454	0.0465479	0.00720286	-0.122235	0.00973392	-0.0918269	0.0484536	0.0560474	0.0799532
	0.0188913	0.0222964	0.0644844	-0.0149837	0.0390162	0.0826721	0.14886	0.0552354	0.011703	-0.115235	0.0149839	-0.0727332	0.0506713	0.0593286	0.0818596
	0.0210476	0.0245152	0.0715156	-0.000108957	0.0440474	0.102953	-0.118077	0.0566418	0.0217342	-0.103985	0.0181088	-0.0393896	0.0529838	0.0637975	0.0895157
	0.0240161	0.0271089	0.0808594	0.00464106	0.04811	-0.0438902	-0.0967648	0.0601418	0.0232654	-0.095047	0.0195153	-0.030952	0.0552652	0.0654223	0.0915158
	0.0262976	0.0285463	0.0819218	0.00570369	0.0504537	0.00335979	-0.0609839	0.0623293	0.0260155	-0.0151408	0.0205777	0.0105793	0.0596402	0.0664535	0.0954845
	0.0296412	0.0317965	0.0847657	0.00989103	0.0635474	0.00529718	-0.0562963	0.0639856	0.0281718	0.00348425	0.022109	0.0175793	0.0619838	0.0766723	0.0967345
	0.0325162	0.0342338	0.0881717	0.0132349	0.0647974	0.00770354	0.00570393	0.0667043	0.0360155	0.0064528	0.0246401	0.0205793	0.0641401	0.0777972	0.12386
	0.0347037	0.0392027	0.091203	0.0145786	0.0682662	0.0302973	0.0113914	0.0705168	0.0400779	0.00932789	0.0276089	0.0218918	0.0653901	0.0848284	-0.104484
	0.0360162	0.0418589	0.0963593	0.0158598	0.0704849	0.0566409	0.0159225	0.0729229	0.0422654	0.0120468	0.0297027	0.0242043	0.0707965	0.0862036	-0.0701716
	0.0392976	0.0472026	0.0979216	0.0172348	0.07461	0.113266	0.0186415	0.0751104	0.0451093	0.0133905	0.032109	0.0267355	0.0722339	0.0874536	-0.0624218
	0.0443287	0.0505152	0.101765	0.0184224	0.081485	-0.146422	0.0210164	0.0807667	0.046453	0.016078	0.0349214	0.0309856	0.0829837	0.0907035	-0.0354216
	0.0458601	0.0539839	-0.0931714	0.0194848	0.0824537	-0.0961096	0.0227039	0.0829544	0.0516093	0.0183592	0.035984	0.0366731	0.0911088	0.0939221	0.000547171
	0.0472975	0.057359	-0.0412028	0.0221725	0.102391	-0.0843596	0.0244226	0.0905168	0.0532968	0.0193903	0.0383277	0.049298	0.0942338	0.0954535	0.00485945
	0.056735	0.0587027	0.00470352	0.023766	0.11461	-0.0707345	0.026829	0.0957665	0.0543904	0.022078	0.0423589	0.0518606	0.0977962	0.0974221	0.00676584
	0.0623913	0.0650465	0.00582862	0.0320787	-0.142515	-0.0557659	0.0285163	0.0973916	0.058578	0.0237341	0.046109	0.0809541	0.102046	0.114485	0.0108907
	0.06986	0.0669527	0.0093286	0.0346725	-0.109703	-0.041297	0.0295789	0.0998292	0.0610156	0.0259843	0.0481091	0.101798	0.103484	0.130172	0.0131719
	0.0745475	0.068609	0.0132661	0.0375161	-0.0996404	-0.0337033	0.03111	0.14886	0.0631094	0.0273592	0.0532339	0.110204	0.106171	0.146422	0.0187969
	0.0812039	0.0720465	0.0180786	0.0401411	-0.0927341	-0.00660944	0.0376415	-0.135703	0.088203	0.0314841	0.0544527	0.142642	0.12314	-0.110608	0.0231407
	0.0825477	0.076859	0.023766	0.0420475	-0.0853279	0.00542164	0.0388916	-0.128734	0.0896091	0.0328593	0.0567966	-0.101078	-0.102391	0.00445437	0.0242658
	0.0868289	0.0799215	0.0267036	0.0432348	-0.0748279	0.0068903	0.0469539	-0.108734	0.0910778	0.0355155	0.0586402	-0.0343904	-0.0617037	0.00814176	0.0288908
	0.0904851	0.085484	0.0296099	0.0499225	-0.0630155	0.00873399	0.0481102	-0.0434217	0.123484	0.0376718	0.0601716	-0.0330467	-0.0568912	0.0113919	0.0303595
	0.092829	0.0974214	0.0335474	0.051235	-0.0586092	0.0189216	0.0505164	-0.0380468	0.125828	0.0387654	0.0690777	0.00339079	0.00467157	0.0214231	0.0320158
	0.0940163	0.102046	0.0353599	0.0532975	-0.0179217	0.0201716	0.0540788	-0.0333281	-0.126734	0.0418591	0.0744216	0.00442219	0.00673389	0.0232983	0.0363595
	0.100485	0.106203	0.03861	0.055985	0.00535965	0.0294216	0.0562975	-0.0230155	-0.121203	0.0446093	0.0775466	0.00767207	0.00773406	0.0414858	0.0392971
	0.10236	0.110078	0.0397661	0.0608912	0.00767207	0.0323591	0.0590162	0.00526595	-0.11164	0.0456717	0.0803277	0.0126097	0.0162964	0.0552044	0.0403907
	0.109704	-0.136796	0.041641	0.062485	0.0117035	0.0412967	0.0601413	0.00710964	-0.0529218	0.0497344	0.0935779	0.0152659	0.0192964	0.0575171	0.0447032
	0.145298	-0.128734	0.0460787	0.0828912	0.0142348	0.0438592	0.0653288	0.00823474	-0.0420778	0.0508592	0.0979528	0.0186722	0.0311716	0.071548	0.0462034
	-0.0314529	-0.0705152	0.0504849	0.0895789	0.0180471	0.0456092	0.0691724	0.00948453	-0.00648403	0.0521405	0.099359	0.0216098	0.0329528	0.0733292	0.050422
	-0.0289216	0.00348496	0.0552659	0.0937662	0.0206409	0.0563281	0.0702662	0.0117347	0.00670338	0.0534842	0.10164	0.0245159	0.0342028	0.0881417	0.0561721
	-0.018328	0.00457859	0.058516	0.0963912	0.0261409	0.0579529	0.0750787	0.0130785	0.00773478	0.0570781	0.144484	0.027266	0.0435152	0.0907357	0.0584533
	-0.00173402	0.00576615	0.063391	0.103266	0.0285785	0.0663905	0.0798912	0.0147345	0.0323911	0.066328	-0.144047	0.0282972	0.0449216	0.128923	0.0627971
	0.00610971	0.00845385	0.0667346	-0.0474522	0.0336721	0.0692341	0.0827351	0.0170159	0.0565472	0.0717342	-0.0976715	0.0313597	0.0569527	0.133704	0.0691409
	0.0101409	0.0129538	0.068516	-0.00838995	0.0490782	0.0719531	0.0840476	0.0213594	0.0576096	0.0729218	-0.0917342	0.0323911	0.0582025	0.146486	0.0703285
	0.0126097	0.0145164	0.0710473	-0.00548363	0.0560782	0.0811405	0.0864224	0.0282345	0.0623908	0.0742967	-0.0821402	0.0358284	0.0598588	-0.0962965	0.0735471
	0.0150471	0.0203288	0.073766	0.0045476	0.0581095	0.0826719	0.0928288	0.0311718	0.0805471	0.0753591	-0.0780466	0.0371096	0.0674527	-0.0476716	0.0747972
	0.0228598	0.0214224	0.0747659	0.00604773	0.0619221	0.0941718	0.0963287	0.0341718	0.0823283	0.0811715	0.00664091	0.0397034	0.0692027	-0.0160155	0.0849533
	0.0248284	0.0280788	0.0791097	0.0119226	0.0635471	0.0952656	0.117266	0.0385783	0.112891	0.0832341	0.0104535	0.0447035	0.0712337	0.00489092	0.0883596
	0.0262659	0.0291412	0.0854535	0.0130477	0.0692658	0.0962656	-0.127828	0.0414844	-0.145984	0.0854216	0.0135472	0.0484846	0.0800152	0.00673461	0.0929534
	0.0293598	0.03461	0.0918286	0.014235	0.0709534	0.128546	-0.122078	0.0452969	-0.0916715	0.0875778	0.0146408	0.0502033	0.0828588	0.0200472	0.0981097
	0.0306723	0.0366101	0.102203	0.0178289	0.0754845	-0.125921	-0.104641	0.0489533	-0.0897965	0.096734	0.0161097	0.0515783	0.0936713	0.0235159	0.102391
	0.0324848	0.039516	-0.147483	0.0200789	0.0766408	-0.0657651	-0.000484705	0.0562658	-0.0684841	0.0988591	0.0183909	0.0556407	0.095484	0.0247035	0.103453
	0.0354846	0.0413287	-0.10989	0.0211101	0.0777032	-0.0129216	0.00739026	0.0601721	0.00651598	0.100828	0.0226097	0.0602033	-0.144109	0.0303285	0.112828
	0.0365469	0.0442972	-0.106765	0.025485	0.0825472	0.00614119	0.00892162	0.0622969	0.0178285	0.102234	0.0245783	0.0620782	-0.102297	0.0314534	0.140359
	0.0415783	0.0467036	-0.0899208	0.0265789	0.0909534	0.00889111	0.0134528	0.0717344	0.0188911	0.126859	0.025641	0.0647657	0.00895357	0.0325785	-0.0741718
	0.0429845	0.0547349	0.00786042	0.0313914	0.0943596	0.0219223	0.0156715	0.0778594	0.0210786	0.149578	0.0326409	0.0662971	0.0110161	0.041266	-0.0700781
	0.0462658	0.0618911	0.0171103	0.0352664	-0.140484	0.0232036	0.0178277	0.0793595	0.0321407	-0.146734	0.033891	0.0710471	0.012516	0.046016	-0.0632656
	0.0484533	0.0642035	0.0194855	0.0400164	-0.10589	0.0255785	0.0232029	0.0818596	0.042047	-0.101672	0.0407035	0.0733283	0.0149536	0.0537972	-0.0525467
	0.0496094	0.0682974	0.0220168	0.043829	-0.0994837	0.0380161	0.0246091	0.0970471	0.0457659	-0.0786092	0.0431097	0.0791094	0.0165472	0.0562973	0.00657821
	0.0556719	0.0719535	0.0278916	0.0459852	-0.0877962	0.0405786	0.0270152	0.0994844	0.0468595	-0.0695155	0.0488911	0.0878284	0.0180161	0.0689535	0.0136406
	0.0591407	0.076766	0.0309856	0.0491102	-0.0424211	0.05461	0.0291088	0.103391	0.0537658	-0.0413902	0.0538909	0.0903594	0.0201724	0.0777972	0.0200782
	0.062422	0.0846725	0.032423	0.0505164	-0.0305774	0.0578911	0.0301714	0.109172	0.0548596	-0.0324528	0.0573282	0.0921409	0.0242658	0.0809224	0.0259218
	0.065047	0.0897663	0.0442042	0.0537977	-0.0225148	0.0731726	0.0312965	0.140984	0.0562034	0.00682831	0.0584533	0.0937657	0.0280159	0.0835786	0.0335157
	0.078172	0.091485	0.0467355	0.057204	0.00539136	0.0742974	0.0349526	-0.14989	0.0670159	0.00989079	0.0603595	0.0952659	0.0302658	0.0865474	0.0394533
	0.0842345	0.0943599	0.0548294	0.0612352	0.00736022	0.0797975	0.0408275	-0.132671	0.0681098	0.0537972	0.0856721	0.0980158	0.0340159	0.0913599	0.0419846
	0.0905159	0.0979223	0.0568604	0.0664227	0.0120478	0.0887351	0.0418277	-0.129797	0.0799847	0.0559847	0.122235	0.132297	0.0395472	0.0948286	0.0447657
	0.099297	0.101141	0.0587356	0.0687666	0.0142977	0.0901725	0.0435464	-0.0517027	0.0819223	0.0573909	0.130516	-0.142234	0.040766	0.11361	0.0461094
	0.102203	-0.108577	0.0694542	0.0722353	0.0152977	-0.125577	0.0462027	0.00460982	0.0923598	0.0768597	-0.149733	-0.0303283	0.0454221	0.120453	0.0505157
	0.114016	-0.0789835	0.0707982	0.0788603	0.0170476	-0.120327	0.0505776	0.00732851	0.0956721	0.107359	-0.0587339	-0.0282345	0.0494535	-0.147828	0.0535781
	0.125328	0.00457883	0.0720167	0.0863287	0.0203915	-0.077765	0.053859	0.0179536	0.127235	0.131672	-0.0355153	0.00523448	0.052141	-0.114765	0.0587969
	0.139922	0.00732899	0.0818918	0.0921726	0.0235164	-0.0248899	0.0572965	0.0191097	-0.0866394	-0.0700152	-0.0174839	0.00664067	0.0532346	-0.0656087	0.0603282
	-0.105672	0.00832891	0.0924232	0.0937974	0.0261724	0.00529742	0.0635777	0.0202661	-0.0643582	-0.065984	-0.0135777	0.00776577	0.0561409	-0.0162652	0.0653596
	-0.0482035	0.0117977	0.0956419	0.097985	0.0316725	0.00748491	0.0652652	0.0310161	-0.0303581	-0.0572653	0.00632858	0.0125782	0.0624535	0.00517249	0.0732033
	0.00454688	0.0212665	0.131079	0.100516	0.0390162	0.0128598	0.0665777	0.034641	0.00376678	0.00532842	0.00879741	0.0142345	0.0642347	0.00907874	0.0781095
	0.00579667	0.0251415	0.140298	0.109797	0.0469849	0.0142035	0.0720778	0.0389533	0.00604796	0.00695348	0.0160475	0.0192032	0.0654848	0.0279851	0.0824218
	0.00698423	0.0387352	-0.137515	-0.125015	0.0496414	0.0169849	0.0753276	0.0423284	0.00929809	0.00801587	0.0180161	0.0210156	0.0667346	0.0546412	0.0851092
	0.0204842	0.0407977	-0.13089	-0.11714	0.0561411	0.0187349	0.0821402	0.0443909	0.0123606	0.016047	0.0259848	0.0237029	0.0682034	0.0572975	0.089828
	0.0241718	0.0418291	-0.0757024	0.00526595	0.060235	0.021235	0.0857966	0.0459847	0.0135791	0.0225472	0.0280159	0.0264843	0.0697973	0.0587976	0.0916405
	0.0379529	0.0518916	-0.0570462	0.0138285	0.0627351	0.0225475	0.0976403	0.0538909	0.0159543	0.0247347	0.0370784	0.033453	0.0710473	0.0865474	0.0931094
	0.0402966	0.053829	-0.0522962	0.0179536	0.0638912	0.0288286	0.0992029	0.055516	0.0179229	0.0262659	0.0488908	0.0370779	0.0728285	0.0958288	0.145234
	0.0436091	0.0548291	-0.0372026	0.0210786	0.0653601	0.0327349	0.102171	0.0568597	0.0190167	0.0287035	0.0519221	0.0386093	0.0762661	0.0983911	-0.126952
	0.0567966	0.0567665	-0.00201511	0.028266	0.07061	0.04111	0.104703	0.0583909	0.0202668	0.0299847	0.0538285	0.046078	0.0778909	0.115422	-0.121202
	0.0744216	0.0588603	0.00457859	0.0323596	0.0736101	0.0431099	0.131422	0.0674222	0.0230794	0.0322659	0.0563598	0.0505154	0.0809534	0.14886	-0.104171
	0.081578	0.0705791	0.00676608	0.0346408	0.0799539	0.0467663	0.147015	0.0686409	0.0242355	0.0393283	0.066766	0.0527968	0.0843284	-0.0814524	-0.0637336
	0.0897655	0.0716414	0.00801611	0.0418284	0.0815475	0.0495787	-0.138265	0.0714536	0.0253294	0.047766	0.0688598	0.0544531	0.0876722	-0.050796	-0.0626397
	0.0907342	0.0731728	0.0150163	0.0475471	0.0872977	0.0538599	-0.0796092	0.0805786	0.0270481	0.0496409	0.0739536	0.0572031	0.0887346	-0.0477335	-0.0576398
	0.095578	0.0749228	0.016485	0.0488284	0.0885162	0.0567975	-0.0345778	0.0834534	0.029423	0.0549536	0.075016	0.0584843	0.0923598	0.0052352	-0.0122025
	0.135703	0.0893915	0.0189538	0.0503597	0.0905163	0.0588601	-0.0333278	0.094641	0.0334229	0.0561409	0.0766411	0.0632343	0.096391	0.00745392	0.00682878
	-0.139484	0.0915792	0.0200474	0.0569534	0.0957038	0.063235	-0.0183904	0.10086	0.0347354	0.0573597	0.0792036	0.065078	0.10161	0.012954	0.0117352
	-0.0914528	0.111329	0.0237663	0.0583596	0.0968289	0.0652976	-0.0152032	0.130422	0.035923	0.0646098	0.0849535	0.0728593	0.103141	0.0154853	0.0138915
	-0.0676715	0.124485	0.0261412	0.0631409	0.0988913	0.0705788	0.00501561	-0.0939531	0.0381105	0.0658598	0.0863597	0.0741405	0.117579	0.0174539	0.0155787
	-0.063828	0.129454	0.0350788	0.0652659	0.103079	0.0735476	0.00826573	-0.015172	0.0402668	0.0727346	0.0879223	0.0772655	-0.117672	0.0193291	0.0261414
	-0.0563591	0.14311	0.0373912	0.0682034	0.128235	0.0747664	0.0146408	0.00439072	0.0437667	0.0746095	0.0910785	0.0784531	-0.0892348	0.0209851	0.0280476
	0.00214076	0.149142	0.0450163	0.0708909	-0.12964	0.0758913	0.0159845	0.00760937	0.0460794	0.0762033	0.112391	0.0836718	-0.0553596	0.0227351	0.0291414
	0.00717211	-0.122577	0.0460787	0.0778596	-0.10639	0.0788913	0.0180156	0.0123281	0.0562356	0.0806408	0.13736	0.0855155	-0.0431721	0.0244226	0.0345163
	0.0159845	-0.0793898	0.0538599	0.0839221	-0.0626397	0.0801101	0.0208595	0.0159845	0.0583293	0.0820158	0.146235	0.0867031	0.00129628	0.0259538	0.0416415
	0.0175471	-0.0783272	0.056735	0.0890472	-0.054671	0.0827975	0.0222344	0.0188282	0.0627043	0.0830469	-0.116515	0.0927968	0.00457764	0.0282974	0.0467353
	0.024672	0.0033915	0.0638285	0.0902348	-0.0503588	0.0872977	0.0269532	0.0217657	0.0676105	0.0883284	-0.0848269	0.0973594	0.00745273	0.0327351	0.050329
	0.0264533	0.0047977	0.0664849	0.0914536	-0.0187023	0.0884225	0.0354846	0.0258906	0.0708919	0.0963595	-0.0695145	0.101828	0.00892138	0.0357976	0.0551414
	0.0285783	0.00717258	0.0739536	0.0935159	0.00686026	0.09536	0.0446095	0.0290158	0.0725794	0.0978909	-0.0637019	0.103703	0.015734	0.0371413	0.0572975
	0.0365784	0.0107977	0.0749848	0.0973597	0.00895381	0.0967662	0.0462971	0.0327656	0.0737045	0.102766	-0.0547333	-0.126671	0.0175776	0.0474226	0.0618913
	0.045047	0.0127351	0.0765786	0.140454	0.0101414	0.13611	0.0506096	0.0340157	0.0761418	0.131141	0.00654793	-0.120546	0.0243902	0.0507662	0.063735
	0.0466096	0.0144851	0.0843911	0.148985	0.0114851	0.142422	0.056922	0.0435469	0.0791419	0.134297	0.00929785	-0.0961709	0.0263903	0.0573602	0.0694537
	0.0482035	0.015954	0.0855787	0.00517201	0.0138915	-0.123016	0.0647657	0.054297	0.0847044	0.140703	0.0379856	-0.0527334	0.0277653	0.0587976	0.0705788
	0.0567658	0.0186102	0.0884535	0.00639081	0.0154228	-0.118422	0.0662658	0.0561407	0.0953918	-0.134359	0.056673	-0.0399833	0.0344839	0.0650163	0.0788591
	0.0662658	0.0207353	0.0938911	0.00914073	0.0202041	-0.115359	0.077172	0.0610471	0.0965478	-0.0917337	0.0577667	0.00467277	0.0355153	0.0664227	0.0834215
	0.067766	0.0219541	0.0977037	0.0160782	0.0223289	0.00539064	0.0860784	0.0627346	0.097548	-0.0896399	0.104173	0.00664163	0.0368903	0.0693915	0.0866404
	0.077266	0.0260165	0.128266	0.0171409	0.0238602	0.00657821	0.0879221	0.0640159	0.102173	-0.0566711	-0.145078	0.00864148	0.038609	0.0729539	0.0881715
	0.0794847	0.0324852	-0.0713897	0.0265782	0.0260165	0.00970316	0.0968282	0.069047	0.104985	0.00539136	-0.138641	0.0116103	0.0445151	0.0744538	0.0913904
	0.0838284	0.036329	0.0037663	0.0364532	0.0283601	0.0148282	0.0979531	0.070797	-0.0974219	0.0115476	-0.137609	0.0126414	0.0472653	0.0760477	0.0985465
	0.0881722	0.0393291	0.00620389	0.0396409	0.0310166	0.0185783	0.14661	0.0802033	0.00157809	0.0126102	-0.113734	0.0161417	0.0539215	0.0793915	0.114765
	0.0960472	0.0405478	0.00929761	0.0453908	0.0327978	0.0223906	-0.111202	0.0861094	0.00567198	0.0143914	-0.0579841	0.0175166	0.0553904	0.0805163	0.120172
	0.0982034	0.0512977	0.0102351	0.0465472	0.0343602	0.0238595	-0.0519838	0.0895782	0.00845313	0.016454	-0.0442033	0.0187979	0.058109	0.0918288	0.14339
	0.103828	0.0589228	0.0114851	0.047672	0.0363915	0.0286095	-0.0261087	0.0968595	0.0124531	0.0181727	-0.0397968	0.0222666	0.0637965	0.0967352	0.148265
	0.13911	0.0627978	0.014329	0.053828	0.0383289	0.0302658	0.0037663	0.098953	0.013828	0.0193913	-0.011703	0.024704	0.0649529	0.0995789	-0.140891
	-0.114327	0.0661728	0.0157351	0.0561719	0.0417976	0.0313282	0.00629759	0.116672	0.0157344	0.0223601	-0.00348425	0.0286415	0.065984	-0.144734	0.00442171
	-0.101109	0.0715165	0.0169227	0.0650156	0.049329	0.0341721	0.00745392	0.130266	0.0181093	0.0233603	-0.00123429	0.031579	0.0679216	-0.0841408	0.0058279
	-0.0900774	0.0762353	0.0184538	0.0667655	0.0504854	0.0431721	0.00870371	0.143578	0.0220156	0.0253913	0.00701571	0.0340791	0.0747652	-0.0702345	0.00720286
	-0.0642023	0.0840478	0.0198915	0.0738907	0.0528603	0.0455782	0.0130787	-0.119515	0.0254219	0.028204	0.0155158	0.0407979	0.0759215	-0.064172	0.0082655
	-0.0197024	0.0852666	0.024704	0.0759532	0.0586414	0.059922	0.016485	-0.0196404	0.0267656	0.0306101	0.021172	0.0427041	0.0776091	-0.042547	0.0106716
	-0.0185149	0.0890791	0.0277977	0.0867031	0.0620162	0.0704846	0.0214224	-0.0102968	0.0280468	0.0327351	0.0227032	0.044204	0.0786402	-0.0214219	0.0131717
	-0.00610852	0.0901728	0.0455165	0.0881095	0.0651412	0.0717971	0.0230474	0.00529695	0.0299845	0.0370476	0.0302658	0.0490792	0.0862029	0.00195312	0.0146093
	0.00770402	0.0940478	0.0630162	0.0955157	0.0663288	0.0857346	0.024735	0.00667214	0.0348282	0.0426402	0.0324845	0.0510166	0.0949526	0.00351548	0.0174217
	0.00995398	0.0951104	0.0660789	0.0967658	0.0707662	0.0872345	0.0262973	0.0210783	0.0359533	0.0479214	0.0397031	0.0522041	0.0978589	0.00573421	0.0185468
	0.0121102	0.100142	-0.050734	0.100047	0.0720475	0.0997655	0.0273287	0.0373285	0.0379844	0.0530152	0.0409219	0.0578604	0.114203	0.00804687	0.0216718
	0.0135164	0.106923	-0.0367653	-0.0731082	0.0730164	-0.13136	0.0303912	0.054641	0.0435781	0.0556715	0.0454845	0.0600166	0.127578	0.00998425	0.0228906
	0.0149851	0.146298	0.00470352	-0.065202	0.0791414	0.00467157	0.0334849	0.0565472	0.0448282	0.0688279	0.0476408	0.0653291	-0.0969837	0.0153282	0.0272968
	0.0168915	-0.148452	0.00626612	-0.0525458	0.0809538	0.00617146	0.038985	0.0833595	0.0602345	0.0701716	0.0498908	0.0791728	0.00120378	0.0171719	0.0306718
	0.0193288	-0.117452	0.00732851	-0.023483	0.0830789	0.00810909	0.0429225	0.112735	0.0612657	0.0719528	0.0546095	0.0815167	0.00457883	0.0196404	0.0319531
	0.0304852	-0.0297644	0.0135474	0.00601673	0.0853913	0.0126402	0.0543599	0.121109	0.0633907	0.0750153	0.0562658	0.0833604	0.00711012	0.0210156	0.0340781
	0.0339227	0.0044229	0.0171411	0.00767303	0.0870788	0.0136404	0.06411	-0.122859	0.0652657	0.0766404	0.0583909	0.0845168	0.012485	0.0222342	0.0370469
	0.0564539	0.00692296	0.0193598	0.00995421	0.088485	0.0159841	0.0832038	-0.0842965	0.0665781	0.0830154	0.0631094	0.0969539	0.014235	0.0267344	0.038578
	0.0643604	0.0107667	0.0238597	0.0111418	0.0938289	0.0179529	-0.13389	-0.061609	0.0681407	0.0887029	0.064703	0.101454	0.0170476	0.0300782	0.0422969
	0.0653603	0.015548	0.0261099	0.0131104	0.0972977	0.0211403	-0.130547	-0.060359	0.0722659	0.0932965	0.0712655	0.102923	0.0200477	0.0313594	0.0497656
	0.0783601	0.0182042	0.0278599	0.0174229	0.10136	0.0241404	-0.0919528	-0.0435464	0.0774219	0.0951405	0.0727656	0.149548	0.0212977	0.034703	0.0565469
	0.0955164	0.0196729	0.0304849	0.021673	0.126423	0.0259216	-0.0737655	0.00376606	0.085578	0.100015	0.0747342	-0.0792029	0.0237038	0.0366406	0.0586717
	0.126204	0.024673	0.0342975	0.0257354	-0.144234	0.030453	-0.0710781	0.00651598	0.0873592	0.105265	0.078953	-0.0653281	0.025985	0.0403905	0.0813906
	0.129954	0.0275793	0.0382037	0.0333605	-0.142109	0.0361404	0.00464082	0.0107973	0.0932343	-0.100797	0.0810468	-0.0434532	0.0271101	0.0429528	0.0852654
	-0.0309532	0.0288918	0.0395162	0.0344231	-0.136859	0.0389216	0.00782847	0.0157347	0.103297	-0.0965161	0.0968907	0.00492191	0.0327663	0.0452654	0.0863593
	0.00592184	0.0328605	0.0408599	0.0415168	-0.110015	0.0410466	0.00904727	0.0174222	0.111984	-0.088016	0.0978906	0.00764084	0.0375788	0.0511715	0.102609
	0.00757813	0.0399542	0.0431724	0.0664544	-0.100203	0.0430779	0.0102661	0.0187347	0.143672	-0.0637348	0.13711	0.0136721	0.0407977	0.0577028	0.135515
	0.015578	0.0419543	0.0461721	0.0740793	-0.0531714	0.0451717	0.011641	0.0246098	-0.140609	0.00592136	0.147766	0.0163596	0.0428288	0.0590155	-0.132608
	0.0295153	0.0485792	0.0485473	0.0778606	-0.0296402	0.0468278	0.013016	0.028266	-0.132265	0.00826526	-0.111671	0.0244532	0.046735	0.0640154	-0.0668585
	0.0314529	0.0496418	0.0518284	0.0952356	-0.00623393	0.0512028	0.0151722	0.0294535	-0.0609214	0.0102651	-0.08214	0.0266409	0.0509849	0.0664842	-0.039546
	0.0326405	0.0541418	0.0545158	0.105673	0.00526619	0.0539217	0.0168285	0.0319536	-0.0490777	0.013109	-0.0431709	0.0284534	0.0520475	0.0677967	-0.0268271
	0.0563905	0.0560167	0.057266	0.108486	0.00651622	0.0590155	0.020891	0.0336411	-0.0305152	0.0167964	0.00707889	0.0294533	0.0535474	0.0690467	-0.0123897
	0.0579216	0.0570793	0.0596097	0.129892	0.02036	0.0600779	0.0232034	0.0397036	-0.0221403	0.0196714	0.0213289	0.0337658	0.0593286	0.0752342	0.0045166
	0.0683904	0.0612042	0.0645473		0.0224538	0.0697341	0.0250785	0.0424848	-0.016109	0.0225465	0.0227976	0.0363908	0.061235	0.0791092	0.00686049
	0.0797343	0.0629854	0.0661409		0.0238287	0.0713904	0.0265782	0.0452662	0.0017972	0.0236714	0.0241413	0.0377657	0.0644224	0.0802031	0.00836039
	0.082828	0.068548	0.0706723		0.0297976	0.0749528	0.0276096	0.0493598	0.00348473	0.0275776	0.0255475	0.0437968	0.0671413	0.0822966	0.0138605
	0.0897343	0.0772982	0.0729222		0.0379226	0.0799217	0.0289221	0.0576723	0.00589108	0.0308278	0.0287664	0.0467343	0.0715163	0.086453	0.0222979
	-0.128766	0.0796418	0.078516		0.0406413	0.0811093	0.0300782	0.0599537	0.00770354	0.0323901	0.0408914	0.0538592	0.0743287	0.0891716	0.0235164
	-0.126078	0.0850167	0.0796409		0.0545163	0.0841405	0.0314219	0.0663285	0.0113287	0.0353901	0.0529227	0.0549219	0.0783286	0.0903592	0.0382664
	-0.120516	0.0929232	0.0838597		0.0563912	0.0901093	0.034672	0.0690475	0.0210786	0.0386715	0.0547976	0.0587032	0.0794849	0.0925155	0.0406103
	-0.0805156	0.0942044	0.0862036		0.0574539	0.0984843	0.0403907	0.0744221	0.0234222	0.0405152	0.055954	0.0650468	0.0851099	-0.122234	0.0420477
	-0.0182033	0.102048	0.090766		0.0712349	0.100172	0.0448594	0.0763283	0.0249536	0.0439839	0.0608914	0.066422	0.0904224	-0.114953	0.0569229
	0.00348425	0.104579	0.0937347		0.0727661	0.12889	0.0534844	0.0894535	0.0387974	0.0462027	0.0662665	0.0761094	0.0916412	-0.0599213	0.0739853
	0.00460935	0.108361	0.0973911		0.0741723	-0.136328	0.0554221	0.0947971	0.0402348	0.0496402	0.071954	0.0818594	0.0965161	-0.00782776	0.0766416
	0.00748444	0.126047	0.0986097		0.0762036	-0.0851407	0.0570784	0.0986722	0.0574224	0.0519528	0.0746415	0.0838594	0.0984225	0.00435972	0.0894229
	0.0124531	0.139484	0.0997348		0.0849223	-0.0608282	0.0642345	0.123422	0.058485	0.053359	0.0771728	0.0884845	0.101391	0.00710988	0.0912979
	0.0134218	-0.133078	0.129641		0.0877974	-0.0260158	0.0679221	-0.0900459	0.0712349	0.0554216	0.0911415	0.0954533	0.103297	0.0122662	0.0927665
	0.0174532	-0.11814	0.148516		0.0901411	0.00348425	0.0691097	-0.0612335	0.0729225	0.0570464	0.0950475	0.0967345	0.125579	0.013391	0.142798
	0.019453	-0.11289	-0.104203		0.0918598	0.00595307	0.071547	-0.0227334	0.0740161	0.0585465	0.13386	0.0979531	-0.0726085	0.0147035
	0.0209219	-0.0862651	-0.0940466		0.119797	0.00985932	0.0726721	0.00714159	0.0792973	0.062484	-0.127203	0.113328	-0.0302022	0.0195787
	0.0242031	-0.0746713	-0.0418277		0.130954	0.0112967	0.0748596	0.00857902	0.0897973	0.0677965	-0.126109	0.136485	-0.0263896	0.0207973
	0.027328	-0.0392339	0.00692225		-0.0883276	0.013828	0.0762346	0.00967264	0.0935473	0.069984	-0.0808904	-0.0624218	-0.0243583	0.024641
	0.0305781	0.00373483	0.0109222		-0.0515778	0.0159218	0.0793595	0.0121415	0.0962973	0.0726717	-0.0797966	0.00470304	-0.0173585	0.0261099
	0.0332656	0.00614119	0.0159221		-0.0331404	0.0237343	0.0814846	0.0133915	0.112516	0.0752966	-0.0717654	0.00889063	-0.0161085	0.0274849
	0.0354218	0.00798488	0.0197346		-0.0144527	0.0333278	0.0856721	0.0180166	0.13811	0.0766091	-0.0565777	0.0110469	0.00464153	0.032485
	0.0386095	0.0489223	0.023016		0.00585985	0.0354841	0.092891	0.0191414	0.144735	0.0796404	-0.0411091	0.0142968	0.00595403	0.03986
	0.0402968	0.0538285	0.024297		0.00773478	0.0515153	0.095516	0.0232978	-0.129547	0.0851402	-0.0145466	0.0193594	0.00782895	0.0457036
	0.0418594	0.0578284	0.0267034		0.0105159	0.0616405	0.102578	0.0243914	-0.119766	0.087234	-0.0115778	0.0212655	0.011704	0.0532036
	0.043797	0.0734224	0.0293908		0.0118284	0.086328	0.11086	0.0262978	-0.032953	0.0905466	0.00542212	0.0268905	0.0139227	0.0578911
	0.0456407	0.0998912	0.0356722		0.0137973	0.0927656	-0.0727031	0.0297666	0.00376582	0.097234	0.00689077	0.0282655	0.0172665	0.0592036
	0.0470781	0.127672	0.0369222		0.0160472	0.0993905	-0.0504532	0.0419853	0.0084219	0.105046	0.00876594	0.0313592	0.0205479	0.063391
	0.0497031		0.0420473		0.0203598	0.113641	-0.0107656	0.0643291	0.012922	0.11239	0.0103283	0.0328281	0.0251102	0.0647035
	0.0527968		0.0448596		0.0218287		0.0081408	0.102985	0.0144219	0.139609	0.0117033	0.0350156	0.0272977	0.0712347
	0.0577345		0.0462346		0.0234222		0.0190156	0.148016	0.0161719	0.146078	0.0183284	0.0372968	0.0317354	0.0768909
	0.062922		0.0494847		0.0248287		0.0321093		0.0213282	-0.0888271	0.0204847	0.041203	0.0358603	0.0802348
	0.0690782		0.0549221		0.0264223		0.0547655		0.0232971	-0.0621397	0.0250158	0.0455468	0.0395792	0.0840786
	0.0777032		0.0564222		0.0276098		0.0566719		0.0255783	-0.0349531	0.0263596	0.0489218	0.0417979	0.0872035
	0.0795782		0.0602973		0.0308285		0.058203		0.027328	-0.0291405	0.0282972	0.0517342	0.0453603	0.0911722
	0.0831409		0.0614536		0.0342975		0.0752344		0.0315156	-0.00639081	0.0333283	0.0528278	0.0467353	0.0985472
	0.123266		0.067641		0.0355473		0.0779843		0.0349219	0.0074842	0.0365472	0.0545778	0.0488291	0.0997036
			0.0703285		0.0369849		0.0804219		0.0455155	0.0158594	0.038641	0.0577967	0.0559855	0.116829
			0.0725784		0.0400162		0.145484		0.0487032	0.0296407	0.0439222	0.0606403	0.0570166
			0.0791721		0.0428286				0.0518281	0.0320468	0.0453908	0.0627654	0.0647354
			0.082391		0.0498912				0.0532968	0.039453	0.0469534	0.0639842	0.0678604
			0.0850785		0.0560787				0.0552344	0.0480781	0.0532033	0.0658591	0.0713291
			0.0924222		0.0576725				0.0599844	0.049453	0.0558598	0.0716717	0.0784855
			0.0942347		0.0643287				0.0645468	0.0538595	0.0576723	0.0785155	0.0845792
			0.0957036		0.0695472				0.0701406	0.0568907	0.060266	0.084203	0.0928602
			0.0993598		0.0777347				0.0752344	0.0798907	0.0627034	0.0866404	0.0950789
			0.102704		0.0822659				0.0807033	0.0818594	0.0641723	0.0887029	0.100454
			0.114766		0.0851722				0.0820782	0.0829844	0.0652659	0.0930779	0.119142
			0.126641		0.0874221				0.0933907	0.095422	0.0684536	0.097703	-0.133702
					0.0910161				0.0982344	0.103797	0.0726409		-0.110609
					0.0921097				0.0995157	0.119578	0.0738285		-0.0926085
					0.102266				0.106766	0.122266	0.0764847		-0.0374837
					0.103703					0.129109	0.085391		0.00376558
					0.106204					0.147234	0.0897973		0.00664043
					0.107454					0.00467181	0.092766		0.00835919
					0.142079					0.00601554	0.0961721		0.0232341
										0.0149219	0.0987346		0.025609
										0.0184844	0.102578		0.029484
										0.0209844	0.130766		0.0319216
										0.0309219	-0.0892031		0.0331092
										0.0321407	-0.0455155		0.0349216
										0.0332344	-0.0364842		0.0547342
										0.0345156	-0.000109196		0.0567341
										0.0427969	0.00523424		0.0799217
										0.0440156	0.00810933		0.0817966
										0.0450468	0.0296094
										0.0553906	0.0333281
										0.0567346	0.0352969
										0.0660157	0.0392344
										0.0692656	0.0543594
										0.074578	0.0566094
										0.0827343	0.0684533
										0.0841093	0.0698283
										0.0929217	0.0712969
										0.0942342	0.0782657
										0.0965469	0.081547
										0.119641
										0.135828

## Sheet: Description
Source Data for Fig. 6 Panel G
Spike timings for spikes occurring at an individual multi unit (best electrode) relative to the beginning of the first pulse for
pulse trains at different rates presented with an individual LEDs.
A time window from -20 to 120 ms for chosen for visualization in the paper
