# Supplementary material for: Channelrhodopsin variants for high-rate optogenetic neurostimulation at low light intensities
Source: EMBO Mol Med. 2025 Dec 9;18(2):462–91. doi: 10.1038/s44321-025-00350-z (PMC12905302; doi:10.1038/s44321-025-00350-z)
Supplement: Supplementary file 11 — Source data Fig. 6 [file 44321_2025_350_MOESM11_ESM.zip › Fig6/H/Vector_strength_LED.xls]

## Sheet: VS_Gerbil_1
Animal	gav216910	Gerbil 1
Vector strength for responsive units at different repeition rates
Responsive Unit	20	40	80	120	150	200	250	300
1	0.638683	0.547165	0.409125	0.274588	0.144964	0	0	0
2	0.605345	0.517721	0.44503	0.23878	0.130147	0.142775	0.224056	0
3	0.647397	0.554875	0.446388	0.205537	0	0	0	0
4	0.602907	0.628379	0.419335	0.200778	0.119942	0.145671	0	0
5	0.655829	0.575897	0.435485	0.271317	0.136549	0.187191	0.223399	0.220205
6	0.702771	0.609866	0.514257	0.260889	0	0.23243	0	0
7	0.671263	0.608071	0.382668	0.216255	0.110547	0.2364	0	0
8	0.599246	0.563488	0.39595	0.282248	0.204093	0.283723	0.167813	0
9	0.671822	0.562115	0.310895	0.259556	0.217645	0.34144	0.358989	0.364045
10	0.6363	0.613074	0.412659	0.297539	0.311229	0.348226	0.207007	0.229918
11	0.486074	0.496505	0.387419	0.343744	0.34731	0.392722	0.186592	0
12	0.641173	0.517966	0.399414	0.36978	0.444608	0.42722	0.199288	0
13	0.514927	0.472998	0.178969	0.223109	0.435331	0.48528	0.288463	0.229976
14	0.503932	0.443412	0.276972	0.274623	0.38127	0.425898	0.380915	0.356834
15	0.676096	0.54976	0.2787	0.282641	0.443468	0.567598	0.545165	0.349495
16	0.628109	0.643317	0.427041	0.34193	0.410573	0.475459	0.458804	0.409522
17	0.558638	0.557253	0.297906	0.320534	0.405499	0.36585	0.3042	0.184826
18	0.618378	0.574754	0.386846	0.359396	0.406713	0.457178	0.356799	0.272351
19	0.660589	0.566949	0.255538	0.225158	0.327994	0.378116	0.265787	0.23944
20	0.443214	0.460453	0.24265	0.154097	0.287435	0.314358	0.222739	0
21	0.686093	0.566322	0.411121	0.260717	0.377402	0.302083	0	0
22	0.657938	0.569479	0.343988	0.199588	0.279697	0.251738	0	0
23	0.674286	0.501204	0.347259	0.192634	0.217123	0.147201	0	0
24	0.573818	0.503529	0.316265	0.147256	0.185168	0.160193	0	0
25	0.637182	0.463944	0.318332	0.134296	0.145335	0	0	0
26	0.665835	0.440785	0.349018	0.143355	0.145896	0	0.173279	0
27	0.624574	0.445066	0.395222	0.210634	0	0	0	0
28	0.602382	0.392393	0.378567	0	0	0	0	0
29	0.6775	0.471376	0.433418	0.254728	0.21732	0	0	0
30	0.657792	0.542029	0.440224	0.216146	0.206714	0	0	0
31	0.647273	0.47731	0.376369	0.223061	0	0	0	0
32	0.584075	0.424697	0.390716	0.196508	0.255112	0	0	0
33	0.51811	0.386347	0	0	0	0	0	0
34	0.564815	0.342076	0.207073	0	0	0	0	0
35	0.514854	0.439217	0.183994	0	0	0	0	0
36	0.565862	0.428036	0	0	0	0	0	0
37	0.505769	0.38581	0	0	0	0	0	0
38	0.480346	0.358651	0	0	0	0	0	0
39	0.347852	0.329646	0.186096	0	0	0	0	0
40	0.453032	0.469414	0.275324	0.220553	0.201999	0	0	0
41	0.453802	0.291541	0	0.240489	0.366609	0.263732	0	0
42	0.378793	0.29348	0.356918	0.340388	0.395803	0.368541	0.330256	0
43	0.599934	0.524734	0.395211	0.535292	0.575892	0.571414	0.477764	0.328304
44	0.493547	0.569658	0.386205	0.341493	0.491422	0.517367	0.461364	0.416347
45	0.490911	0.493028	0.320885	0.326462	0.478107	0.454394	0.39013	0.289745
46	0.581131	0.479726	0.378812	0.480985	0.459508	0.427417	0.322071	0
47	0.49126	0.372734	0.251711	0.19286	0.245602	0.180879	0	0
48	0.380489	0.287463	0	0	0.245906	0	0	0
49	0.568928	0.413042	0	0	0.231665	0	0	0
50	0.537914	0.450064	0	0	0	0	0	0
51	0.587866	0.446171	0.222295	0	0.256646	0.215225	0.172532	0
52	0.628972	0.393147	0.160321	0	0.182069	0.16189	0	0
53	0.621002	0.354889	0.249631	0	0	0	0	0
54	0.660796	0.3921	0.207641	0	0	0	0	0
55	0.642257	0.410092	0.310025	0	0	0	0	0
56	0.574149	0.3332	0.221309	0	0	0	0	0
57	0.593245	0.418559	0.319131	0	0	0	0	0
58	0.5763	0.387557	0.284993	0	0	0	0	0
59	0.521203	0.345417	0	0	0	0	0	0
60	0.551253	0.46552	0	0	0	0	0	0
61	0.32266	0.349868	0	0	0	0	0	0
62	0.527233	0.414657	0	0	0	0	0	0
63	0.358662	0.322106	0	0	0	0	0	0
64	0.363872	0.322798	0	0	0	0	0	0
65	0.396395	0.309987	0	0	0	0.278652	0	0
66	0.456006	0.311915	0	0	0	0	0	0
67	0.518502	0.334679	0	0.40456	0.440064	0.521495	0.490291	0.473323
68	0.537975	0.251327	0.289863	0	0.292387	0.373626	0.262319	0.23277
69	0.311999	0.375698	0.315901	0.32943	0.368604	0.276925	0	0
70	0.554269	0.424222	0.396375	0.312882	0.359979	0.197605	0	0
71	0.432051	0.3608	0.13927	0.200909	0.289347	0.348131	0	0
72	0.415709	0.341228	0.369885	0.315013	0.370788	0.320558	0.257293	0
73	0.525907	0.51162	0.337327	0.369602	0.461062	0.52349	0.434108	0.394563
74	0.515407	0.508522	0.408628	0.296964	0.291771	0.424471	0.346856	0.368436
75	0.580251	0.517651	0.32373	0.38151	0.472948	0.455635	0.431331	0.31484
76	0.524841	0.462708	0.415214	0.392206	0.424654	0.411743	0.369118	0.244771
77	0.375311	0.32924	0.208717	0	0.193056	0.205108	0.209674	0
78	0.338362	0.278046	0	0	0	0.257646	0	0
79	0.58016	0.445836	0.232155	0	0.323512	0	0	0
80	0.558054	0.536385	0	0	0.230611	0	0	0
81	0.640813	0.460171	0.301752	0	0.241265	0.226833	0.185371	0
82	0.602162	0.340802	0.189473	0.147807	0.149416	0	0	0
83	0.624076	0.370286	0.238014	0	0	0	0	0
84	0.601895	0.369588	0.243851	0	0	0	0	0
85	0.652113	0.393277	0.297356	0	0	0	0	0
86	0.527567	0.359942	0.225478	0	0	0	0	0
87	0.595135	0.348894	0.227668	0	0	0	0	0
88	0.524257	0.459808	0.229481	0	0	0	0	0
89	0.514985	0.349893	0.250175	0	0	0	0	0
90	0.36547	0.366978	0	0	0	0	0	0
91	0.423757	0.347613	0	0	0	0	0	0
92	0.391086	0.443275	0.233505	0	0	0	0	0
93	0.400822	0.304748	0	0	0	0	0	0
94	0.34091	0.331935	0	0	0	0	0	0
95	0.313401	0.31355	0.261396	0	0	0	0	0
96	0.329406	0.420911	0	0	0	0	0	0
97	0.462101	0.422693	0	0	0.280784	0.359614	0.427919	0.289923
98	0.392691	0.437572	0.252771	0.27813	0.321705	0	0	0
99	0.344796	0.39573	0.310468	0.324911	0.327836	0.269334	0	0
100	0.345783	0.401146	0.428965	0.3409	0.352791	0.257679	0	0
101	0.359039	0.397702	0.183783	0.203825	0.330329	0.328779	0.166803	0.16343
102	0.365648	0.400632	0.321059	0.356415	0.362292	0.372386	0.237436	0.194721
103	0.50496	0.511909	0.285194	0.39939	0.515369	0.416496	0.371213	0.376887
104	0.597927	0.522016	0.388039	0.299068	0.316292	0.359241	0.326413	0.296506
105	0.459098	0.482722	0.301972	0.325544	0.479189	0.438104	0.396154	0.310641
106	0.539581	0.585848	0.43541	0.38238	0.465566	0.459739	0.428197	0.242125
107	0.400226	0.45791	0.24781	0	0.289958	0.281889	0.22196	0
108	0.490877	0.423274	0.2602	0	0.270605	0.235594	0	0
109	0.44743	0.464838	0.267103	0	0	0	0	0
110	0.611611	0.449238	0.319903	0.239237	0.234362	0.177059	0.173121	0
111	0.610175	0.422893	0.224664	0	0.182847	0	0	0
112	0.557471	0.423307	0.213647	0	0	0	0	0
113	0.55896	0.405163	0.230624	0	0	0	0	0
114	0.611339	0.394826	0.324756	0	0	0	0	0
115	0.546103	0.368399	0.198747	0	0	0	0	0
116	0.57801	0.375523	0.263103	0	0	0	0	0
117	0.605487	0.468102	0.369174	0	0	0	0	0
118	0.543416	0.353196	0	0	0	0	0	0
119	0.363556	0.304471	0.301815	0	0	0	0	0
120	0.323393	0.335021	0	0	0	0	0	0
121	0.389	0.275555	0.377198	0	0	0	0	0
122	0.344507	0.368883	0.445852	0.412547	0.420522	0.380934	0.309745	0.296077
123	0.431668	0.607147	0.474387	0.296939	0.287312	0.297192	0.265483	0.165139
124	0.308966	0.326266	0.373519	0.443818	0.443611	0.457334	0.387908	0.172792
125	0.358426	0.22984	0	0	0	0	0	0
126	0.464803	0.301483	0.174639	0	0.159226	0.157989	0	0
127	0.552566	0.305278	0	0	0	0	0	0
128	0.58207	0.2971	0	0	0	0	0	0
129	0.623332	0.302361	0.163381	0	0	0	0	0
130	0.686209	0.406941	0.205717	0	0	0	0	0
131	0.551586	0.35249	0	0	0	0	0	0
132	0.508272	0.299578	0	0	0	0	0	0
133	0.526926	0.448457	0	0	0	0	0	0
134	0.474243	0.34499	0	0	0	0	0	0

## Sheet: VS_Gerbil_2
Animal	gav216911	Gerbil 2
Vector strength for responsive units at different repeition rates
Responsive Unit	10	40	80	120	150	200	300
1	0.530488	0.404081	0.536345	0.472404	0.267096	0	0
2	0.5311	0.485358	0.55354	0.402597	0.253713	0	0
3	0.464902	0.544654	0.475369	0.464554	0.293981	0	0
4	0.419346	0.525944	0.461855	0.374216	0.256271	0	0
5	0.473306	0.595579	0.519936	0.379515	0.213642	0	0
6	0.511162	0.541489	0.52272	0.436033	0.299889	0	0
7	0.451416	0.404843	0.399572	0.367495	0.245043	0.222209	0
8	0.450844	0.50897	0.544966	0.455933	0.306818	0.161862	0.183503
9	0.584422	0.364913	0.462019	0.4397	0.32911	0.188615	0
10	0.538366	0.360209	0.504521	0.494479	0.318605	0.208588	0
11	0.484518	0.45892	0.486298	0.435476	0.33244	0.164674	0
12	0.512246	0.513428	0.495731	0.404501	0.223103	0.128664	0
13	0.479471	0.50627	0.479357	0.434765	0.200883	0	0.14311
14	0.570118	0.431549	0.375336	0.418156	0.297207	0.230112	0.101092
15	0.560752	0.42503	0.497557	0.522728	0.396797	0.217004	0
16	0.508199	0.448133	0.499818	0.394005	0.338619	0.316125	0.17813
17	0.581416	0.547568	0.52937	0.444235	0.273179	0.352806	0.156272
18	0.44025	0.46382	0.494271	0.443508	0.311536	0.269694	0.163596
19	0.528568	0.446273	0.214854	0.24466	0	0	0
20	0.501727	0.375613	0.44739	0.374725	0.335231	0.204259	0
21	0.479731	0.404032	0.46001	0.398272	0.285604	0.155691	0
22	0.521728	0.403181	0.447571	0.364097	0.28048	0.15387	0
23	0.545535	0.513327	0.467571	0.368334	0.248666	0.161358	0
24	0.469408	0.577372	0.547525	0.4885	0.363825	0.335287	0.23003
25	0.499678	0.572511	0.508331	0.41742	0.377814	0.311853	0.205344
26	0.550612	0.429608	0.477095	0.397603	0.385811	0.300138	0.208556
27	0.572525	0.408302	0.375587	0.336618	0.301724	0.344633	0
28	0.501688	0.47651	0.495035	0.446693	0.331057	0.38613	0.208168
29	0.528345	0.566032	0.521482	0.489835	0.405592	0.396706	0.186786
30	0.523828	0.460767	0.493965	0.444781	0.29647	0.329159	0.236371

## Sheet: VS_Gerbil_3
Animal	gna224166	Gerbil 3
Vector strength for responsive units at different repeition rates
Responsive Unit	10	40	80	120	150	200	250	300	500
1	0.459301	0.386951	0.378291	0.344252	0	0	0	0	0
2	0.500219	0.583961	0.558943	0.411489	0.299512	0	0	0	0
3	0.546138	0.648878	0.555567	0.531977	0.388534	0.23646	0	0	0
4	0.499238	0.72963	0.592317	0.54923	0.481049	0.349624	0	0	0
5	0.477632	0.653413	0.638004	0.560743	0.393659	0.301868	0.180499	0	0
6	0.478052	0.619706	0.621252	0.561225	0.404344	0.318669	0.209872	0	0
7	0.534484	0.677508	0.580114	0.496076	0.360823	0.182766	0	0	0
8	0.532318	0.650247	0.590034	0.51806	0.384066	0.187971	0	0	0
9	0.530864	0.385763	0	0	0	0	0	0	0
10	0.511275	0.520414	0.446586	0.41899	0	0	0	0	0
11	0.519037	0.626875	0.472141	0.339373	0	0	0	0	0
12	0.523562	0.536515	0.444347	0.346598	0.268087	0	0	0	0
13	0.50572	0.621751	0.497507	0.431306	0	0	0	0	0
14	0.499657	0.56791	0.518835	0.567906	0.241069	0	0	0	0
15	0.497654	0.705862	0.644874	0.565515	0.313154	0	0	0	0
16	0.566699	0.639545	0.629529	0.574175	0.405249	0.329276	0	0	0
17	0.44733	0.661302	0.5661	0.520363	0.442328	0.271477	0	0	0
18	0.423328	0.666259	0.575276	0.524651	0.371001	0.262357	0.224304	0	0
19	0.493164	0.707163	0.635723	0.561086	0.463934	0.341526	0.244506	0	0
20	0.467872	0.58451	0.57496	0.474383	0.353449	0	0	0	0
21	0.482872	0.531431	0.334628	0.369891	0.265933	0	0	0	0
22	0.412532	0.595324	0.438727	0.364589	0	0	0	0	0
23	0.456144	0.535953	0.500772	0.363331	0	0	0	0	0
24	0	0.4414	0.439584	0.278544	0	0	0	0	0
25	0.528884	0.425774	0.475171	0.323015	0.263701	0	0	0	0
26	0.63619	0.589812	0.551409	0.554143	0.359187	0.311531	0.279759	0	0
27	0.498287	0.682927	0.572718	0.549596	0.409351	0.366908	0.213293	0	0
28	0.535291	0.635919	0.605778	0.569842	0.45302	0.321503	0.274485	0	0
29	0	0.718067	0.621473	0.591268	0.439299	0.296632	0.252787	0.199165	0
30	0.521794	0.5912	0.591018	0.578901	0.483454	0.297767	0	0	0
31	0.494517	0.474692	0.387708	0.33408	0	0	0	0	0
32	0.638414	0.479293	0.340826	0.25305	0	0	0	0	0
33	0.56585	0.626218	0.570562	0.54646	0.314995	0	0	0	0
34	0.51608	0.661474	0.649455	0.552778	0.415018	0.280929	0.225337	0	0
35	0.466441	0.716984	0.59738	0.549888	0.432791	0.212891	0.267314	0	0
36	0.4913	0.645751	0.568893	0.503781	0.38452	0.179042	0.246012	0	0
37	0.582753	0.596336	0.613509	0.536366	0.420026	0.341013	0.271633	0	0
38	0.574665	0.576022	0.644149	0.574873	0.424853	0.351203	0	0	0
39	0.535932	0.536242	0.487702	0.443951	0.357121	0	0	0	0
40	0.557865	0.434289	0.436675	0.433638	0	0	0	0	0
41	0.543633	0.540385	0.377065	0.316875	0	0	0	0	0
42	0.567335	0.60918	0.478812	0.271936	0	0	0	0	0
43	0.503308	0.426809	0.408235	0.298181	0	0	0	0	0
44	0	0.572171	0.499962	0.406913	0.29091	0	0	0	0
45	0.570106	0.566941	0.630754	0.581366	0.470732	0.28634	0	0	0
46	0.468662	0.703638	0.633766	0.568161	0.45672	0.307204	0.178437	0	0
47	0	0.676451	0.481745	0.412464	0.349069	0.204145	0.171929	0	0
48	0.583702	0.717651	0.473043	0.39741	0.326634	0.139255	0.217182	0	0
49	0.620337	0.682115	0.488161	0.397153	0.324026	0.192207	0.189463	0	0
50	0.564007	0.694478	0.48405	0.385593	0.375754	0.213753	0	0	0
51	0.510198	0.670414	0.592096	0.561278	0.478499	0.214652	0	0	0
52	0.524148	0.693318	0.556913	0.554902	0.458307	0.270645	0	0	0
53	0.548429	0.616803	0.542111	0.521896	0.400233	0.194346	0	0	0
54	0.450413	0.572167	0.506044	0.433468	0.326495	0	0	0	0
55	0.55935	0.447343	0.350449	0.380186	0	0	0	0	0
56	0.413397	0.540954	0.329382	0.297497	0	0	0	0	0
57	0.497789	0.50633	0.417962	0.275597	0.263424	0	0	0	0
58	0.582508	0.389823	0.448914	0.47497	0.399488	0	0	0	0
59	0.600553	0.562779	0.42482	0.391214	0.301531	0	0	0	0
60	0.567704	0.475771	0.42151	0.426784	0.229974	0	0	0	0
61	0.490927	0.559987	0.384606	0.338367	0.201762	0	0	0	0
62	0.499078	0.600357	0.424543	0.266116	0.211989	0.194822	0	0	0
63	0.504054	0.400989	0.380841	0.273312	0.283888	0	0	0	0
64	0.562899	0.612209	0.614905	0.54805	0.467601	0.312379	0	0	0
65	0.508473	0.657794	0.626936	0.581148	0.482478	0.279856	0.18226	0	0
66	0.562879	0.731935	0.508235	0.499049	0.382512	0.262103	0.168523	0	0
67	0.512585	0.718674	0.508721	0.460854	0.363188	0.23948	0.170845	0	0
68	0.634797	0.638014	0.546988	0.438168	0.299464	0.223779	0.147915	0	0
69	0.488504	0.712952	0.520135	0.411658	0.362283	0.289896	0	0	0
70	0.478351	0.697855	0.547887	0.506771	0.426398	0.292542	0.153566	0	0
71	0.505493	0.628814	0.564559	0.516861	0.477893	0.290216	0.183062	0	0
72	0.527944	0.580124	0.58818	0.472158	0.475027	0.261403	0	0.200661	0
73	0.539928	0.636034	0.512871	0.460298	0.393969	0.282193	0	0	0
74	0.50189	0.638752	0.532186	0.500093	0.469753	0.274445	0	0	0
75	0.505986	0.579961	0.521607	0.46805	0.377467	0	0	0	0
76	0.477212	0.573474	0.448747	0.39811	0.285258	0	0	0	0
77	0.608485	0.524858	0.386356	0.262806	0.361636	0.244617	0	0	0
78	0.456542	0.506401	0.46551	0.390448	0.392475	0	0	0	0
79	0.61799	0.477598	0.367832	0.394972	0.338304	0.283573	0	0	0
80	0.549143	0.412081	0.543258	0.455136	0.405896	0.308846	0	0	0
81	0.501317	0.561112	0.45175	0.352698	0.462111	0.24461	0	0	0
82	0.426625	0.630773	0.483688	0.456096	0.50404	0.379039	0	0	0
83	0.47343	0.570062	0.481579	0.520388	0.479724	0.397759	0	0	0
84	0.56479	0.526369	0.485124	0.413432	0.513957	0.386162	0	0	0
85	0.463839	0.559212	0.474876	0.396489	0.379418	0.386193	0	0	0
86	0.529065	0.615262	0.454601	0.402373	0.253579	0.325381	0	0	0
87	0.429854	0.584173	0.387939	0.35411	0.408733	0.279189	0	0	0
88	0.435691	0.576315	0.396345	0.52007	0.363698	0.38915	0	0	0
89	0.466902	0.578054	0.461232	0.482276	0.39439	0.299872	0	0	0
90	0.551289	0.505396	0.393094	0.551742	0.437427	0.24569	0	0	0
91	0.430618	0.570146	0.640513	0.518149	0.42804	0.240803	0	0	0
92	0.415237	0.639231	0.572975	0.597781	0.509711	0.409704	0.212955	0	0
93	0.508111	0.692298	0.567608	0.479427	0.448086	0.34104	0.273231	0	0
94	0.65395	0.667916	0.54483	0.499488	0.42818	0.327262	0.181139	0.18584	0
95	0.574364	0.662695	0.554021	0.405422	0.352825	0.300759	0.149605	0	0
96	0.494292	0.636609	0.552479	0.392183	0.337349	0.329305	0.131677	0	0
97	0.562285	0.625783	0.628095	0.48982	0.508588	0.469277	0.211977	0	0
98	0.504992	0.617685	0.492923	0.516893	0.494708	0.424509	0.206675	0	0
99	0.435798	0.639808	0.523766	0.534588	0.489519	0.408808	0.172664	0	0
100	0.545577	0.601219	0.537925	0.456397	0.436438	0.351665	0.150975	0.115824	0
101	0.548342	0.705726	0.493575	0.531588	0.511672	0.441696	0.317958	0.166179	0
102	0.572934	0.671737	0.542797	0.445032	0.49025	0.360343	0.280371	0	0
103	0.494086	0.58836	0.460114	0.323218	0.401252	0.421428	0	0	0
104	0.519439	0.586325	0.397756	0.302027	0.309459	0.317778	0	0	0
105	0.543028	0.493688	0.38886	0.390442	0.454665	0.231497	0	0	0
106	0.390693	0.474416	0.365547	0.372016	0.477149	0.354885	0	0	0
107	0.539194	0.645458	0.698461	0.598396	0.543225	0.619104	0.438448	0.278638	0
108	0.483577	0.577592	0.641319	0.584746	0.580852	0.553807	0.447322	0	0
109	0.51734	0.586615	0.636579	0.594906	0.596796	0.497281	0.48577	0	0
110	0.478308	0.530042	0.635675	0.62942	0.503057	0.538364	0.399402	0	0
111	0.598496	0.482996	0.648342	0.588602	0.615948	0.578983	0.440501	0.242257	0
112	0.658842	0.486536	0.609981	0.52417	0.560376	0.532821	0.518169	0.254845	0
113	0.582801	0.502902	0.592789	0.549008	0.601838	0.567081	0.489603	0.362873	0
114	0.548815	0.633516	0.562513	0.537248	0.533872	0.552276	0.440578	0.202696	0
115	0.613543	0.544504	0.637003	0.517702	0.558949	0.541546	0.381311	0	0
116	0.569388	0.611717	0.55885	0.447692	0.471387	0.523426	0.338196	0.246881	0
117	0.541867	0.576732	0.54813	0.542941	0.481305	0.541544	0.429129	0	0
118	0.536015	0.583983	0.540852	0.493343	0.446235	0.48966	0.263438	0	0
119	0.50714	0.511879	0.517648	0.317955	0.409368	0	0	0	0
120	0.608794	0.498192	0.588485	0.523102	0.401642	0.290209	0	0	0
121	0.499874	0.604291	0.578669	0.519893	0.417876	0.236533	0	0	0
122	0	0.679714	0.538461	0.513552	0.439177	0.261528	0	0	0
123	0.533705	0.645694	0.50528	0.433698	0.359036	0.170546	0.147071	0	0
124	0.527039	0.689692	0.525527	0.358093	0.185049	0.109085	0.154015	0	0
125	0.537849	0.709224	0.471105	0.422299	0.215283	0.147055	0.139926	0	0
126	0.454546	0.594278	0.499319	0.502708	0.477664	0.395834	0.229985	0	0
127	0.512343	0.580715	0.518114	0.49607	0.484052	0.447116	0.294589	0	0
128	0.522963	0.596907	0.485822	0.429859	0.45504	0.469564	0.353983	0.186441	0
129	0.576068	0.636921	0.464014	0.38226	0.423499	0.415311	0.30905	0.162191	0
130	0.598898	0.553307	0.486212	0.489381	0.54138	0.489633	0.32038	0.187568	0
131	0.457806	0.609286	0.473461	0.502611	0.477468	0.375255	0.228545	0	0
132	0.513598	0.578109	0.50041	0.371762	0.371275	0.392051	0	0	0
133	0.587255	0.581137	0.424826	0.289076	0.348585	0.222353	0	0	0
134	0.558809	0.569907	0.385946	0.293385	0.309933	0	0	0	0
135	0.527693	0.551226	0.315313	0	0.293751	0.247268	0	0	0
136	0.576199	0.538447	0.626313	0.61264	0.581608	0.456894	0.346594	0.227288	0
137	0.505439	0.472319	0.592782	0.515263	0.613072	0.455421	0.245531	0	0
138	0.508464	0.578999	0.629396	0.565444	0.549452	0.477776	0.423206	0.271137	0
139	0.533241	0.423133	0.582225	0.625682	0.51163	0.468474	0.420556	0.322058	0
140	0.572695	0.505915	0.539571	0.459846	0.570812	0.516057	0.459071	0.260351	0
141	0.531863	0.523305	0.601243	0.515304	0.538427	0.537744	0.410341	0.333543	0
142	0.51448	0.61299	0.539376	0.550986	0.49277	0.378379	0.412186	0.239555	0
143	0.628589	0.595517	0.544288	0.503407	0.542378	0.395041	0.344129	0.276176	0
144	0.571424	0.544823	0.541525	0.482775	0.449558	0.398181	0.31316	0	0
145	0.622511	0.539975	0.550714	0.490884	0.549616	0.364723	0.45949	0	0
146	0.57168	0.623893	0.461173	0.480672	0.444665	0.315014	0.292729	0	0
147	0.571611	0.508904	0.412849	0.391415	0	0	0	0	0
148	0.577329	0.64051	0.532033	0.393012	0.376225	0	0	0	0
149	0.453869	0.701329	0.489528	0.420173	0.205314	0.186308	0	0	0
150	0.503516	0.699406	0.46555	0.289908	0	0.170932	0.178661	0	0
151	0.527226	0.688338	0.457231	0.343481	0.108997	0.137129	0.219051	0.196763	0
152	0.518947	0.649132	0.529563	0.493033	0.374533	0.255451	0.257836	0.22002	0
153	0.461514	0.568124	0.498749	0.488594	0.421972	0.390331	0.278911	0.154819	0
154	0.483158	0.564163	0.468823	0.395045	0.468746	0.420728	0.389844	0	0
155	0.478619	0.615549	0.427629	0.412049	0.424371	0.396061	0.373467	0.118792	0
156	0.528358	0.610369	0.527331	0.492919	0.488863	0.421067	0.375394	0.135868	0
157	0.549243	0.627915	0.498452	0.480297	0.513231	0.377315	0.261359	0.188489	0
158	0.529035	0.593146	0.445911	0.389905	0.417678	0.430144	0.285542	0	0
159	0.622264	0.615868	0.461547	0.326848	0.386265	0.380488	0.192207	0	0
160	0.6367	0.516618	0.503604	0.4225	0.394064	0.356665	0	0	0
161	0.5233	0.450501	0.524522	0.373328	0.369771	0.240143	0	0	0

## Sheet: Description
Source Data for Fig. 6 Panel H
Vector Strength for different repetition rates (columns) for responsive units (rows) in each animal (different sheets).
Vector strength was set to 0 for insignificant vector strengths (cf. Materials and Methods).
