# Supplementary material for: Channelrhodopsin variants for high-rate optogenetic neurostimulation at low light intensities
Source: EMBO Mol Med. 2025 Dec 9;18(2):462–91. doi: 10.1038/s44321-025-00350-z (PMC12905302; doi:10.1038/s44321-025-00350-z)
Supplement: Supplementary file 11 — Source data Fig. 6 [file 44321_2025_350_MOESM11_ESM.zip › Fig6/I/Spike_Rate_Stim_Rate_LED.xls]

## Sheet: SR_gerbil1
Animal	gav216910	Gerbil 1
Spike rate (Hz) for responsive units at different repeition rates (Time window 0 to 110 ms, 100 ms pulse trains)
Responsive Unit	20	40	80	120	150	200	250	300
1	85.1515	138.788	216.364	295.152	333.03	314.848	243.03	190
2	88.7879	138.485	208.182	284.848	340.606	325.455	265.758	202.727
3	86.0606	129.091	197.879	274.848	323.636	314.242	268.182	198.182
4	88.4848	145.455	217.273	302.121	325.455	311.515	254.545	173.03
5	86.0606	130.909	201.212	278.788	324.545	293.636	243.636	176.061
6	81.2121	139.697	211.515	298.485	326.97	293.939	260.606	185.455
7	86.0606	133.939	205.758	284.242	335.455	305.152	228.485	176.061
8	90.9091	137.879	203.939	271.515	297.273	275.152	216.97	151.515
9	95.1515	156.97	245.152	300.909	293.333	300.303	274.242	216.061
10	75.1515	125.758	218.788	275.152	276.061	260.606	230.909	167.576
11	109.697	137.273	228.485	257.576	274.242	273.939	230.909	174.242
12	83.0303	126.667	215.455	255.152	258.788	269.697	223.333	165.152
13	108.788	152.727	250.303	269.697	263.333	261.818	237.879	197.273
14	114.545	158.788	246.061	266.667	271.515	263.636	240.606	216.667
15	93.6364	143.939	244.545	257.576	255.455	266.364	273.636	233.03
16	77.5758	118.788	205.152	251.212	244.242	272.424	278.788	291.818
17	106.667	163.333	243.636	261.515	270.606	298.788	330.303	282.121
18	98.7879	151.212	226.97	261.515	265.455	281.818	292.121	247.273
19	99.3939	163.939	272.121	307.576	288.788	270.303	243.333	192.727
20	126.364	163.939	258.182	303.939	283.03	260.909	228.788	180.606
21	93.9394	155.152	235.455	265.152	256.364	248.485	229.697	165.455
22	103.636	168.485	270.303	299.697	276.364	253.636	233.939	173.333
23	110.303	172.727	254.242	296.061	286.364	279.697	245.758	201.212
24	118.485	186.061	281.515	312.727	306.667	280.303	253.03	217.273
25	122.424	203.333	289.394	297.273	290.606	274.848	257.273	211.212
26	131.212	201.212	266.667	284.242	266.97	256.364	239.091	202.424
27	142.727	211.515	246.364	286.364	291.515	250.909	232.424	210
28	150.909	219.394	240	250	226.061	222.121	202.727	176.364
29	126.667	171.818	183.03	199.091	186.667	185.455	170.909	150.606
30	107.273	153.333	185.758	204.242	190	195.455	168.788	149.091
31	91.5152	132.121	176.061	181.818	166.364	170.303	145.455	124.848
32	77.8788	109.091	159.697	173.03	172.424	172.121	149.394	136.667
33	61.8182	79.3939	99.697	101.212	106.364	87.5758	90.9091	97.8788
34	55.4545	77.8788	106.061	109.394	100.909	97.2727	89.0909	81.5152
35	76.3636	101.515	141.515	135.152	141.515	118.788	105.455	106.97
36	71.2121	90.6061	109.091	102.727	108.485	105.758	83.6364	86.6667
37	56.0606	77.8788	93.9394	102.121	97.5758	96.3636	83.9394	78.7879
38	60	81.5152	102.424	97.2727	110.909	103.939	93.0303	88.7879
39	87.2727	102.121	133.333	136.061	142.121	150.606	123.939	121.212
40	68.7879	91.5152	130.606	123.636	139.394	143.636	126.667	102.424
41	87.8788	130.909	205.455	222.727	217.273	208.182	186.97	165.758
42	92.7273	116.061	157.576	186.364	198.485	219.091	204.242	180
43	86.0606	121.515	185.455	206.061	226.97	252.121	280	238.485
44	73.9394	113.333	183.636	224.848	228.788	267.879	296.667	303.333
45	105.758	152.727	223.03	254.242	256.061	286.364	310	297.879
46	84.2424	118.182	179.394	211.818	219.091	239.697	257.879	208.485
47	77.2727	104.545	165.152	184.242	184.242	197.273	186.97	157.879
48	105.758	118.788	142.424	163.636	162.121	180.303	153.939	129.394
49	66.3636	81.5152	121.515	135.455	133.939	141.515	127.879	116.061
50	91.2121	119.091	167.576	157.576	165.455	176.061	160.303	132.424
51	120	168.788	211.212	226.667	222.121	221.212	219.091	199.394
52	111.515	177.273	238.485	243.939	251.212	251.212	246.97	223.939
53	135.455	186.061	245.152	249.091	259.697	243.333	233.333	234.242
54	136.97	206.667	244.848	232.727	234.545	227.273	226.97	215.152
55	136.97	206.667	251.515	251.818	246.667	253.333	210.909	233.636
56	149.394	212.424	225.455	211.515	213.939	201.515	187.273	196.061
57	110	137.879	136.667	146.97	140	141.818	143.333	136.364
58	84.2424	108.485	138.485	132.121	128.788	122.424	125.455	124.242
59	64.2424	95.4545	96.3636	100.909	97.2727	95.1515	99.3939	92.4242
60	49.0909	78.7879	92.7273	93.3333	105.455	91.5152	95.7576	98.7879
61	58.1818	72.4242	80.9091	97.5758	103.636	98.4848	92.1212	95.7576
62	68.4848	95.7576	122.727	133.03	141.212	121.515	102.727	105.455
63	63.0303	86.9697	101.818	101.818	116.364	109.091	89.3939	89.3939
64	56.6667	73.3333	88.4848	91.2121	103.939	103.939	89.3939	80
65	59.0909	82.4242	106.667	120.303	125.455	115.152	109.091	97.8788
66	58.4848	83.6364	110.909	125.152	137.273	115.758	112.424	92.1212
67	73.9394	100.303	157.879	166.364	171.515	191.212	207.879	206.364
68	64.2424	90.303	115.455	120.606	135.455	148.182	144.848	130
69	87.2727	113.333	158.485	186.97	198.485	211.212	170.909	141.818
70	65.7576	100.909	155.455	182.121	204.242	199.091	155.152	121.515
71	103.03	126.364	228.788	249.697	272.121	272.424	225.152	191.515
72	104.242	140.606	201.515	234.545	263.636	275.152	279.091	240
73	88.1818	132.424	197.879	235.455	252.727	283.939	311.818	312.121
74	77.5758	113.03	206.364	261.515	266.061	281.515	292.727	300.606
75	104.848	169.091	235.152	256.667	263.636	293.03	305.455	299.091
76	83.9394	122.121	175.455	210.606	215.455	232.121	239.697	196.364
77	69.697	106.667	161.212	178.485	189.091	200	180	162.424
78	92.4242	110.909	149.697	155.455	164.545	161.515	156.97	154.242
79	57.8788	93.9394	117.273	122.121	132.121	138.485	132.121	112.424
80	99.0909	120.909	157.879	175.758	168.182	180	167.879	146.667
81	109.091	164.242	213.939	218.485	233.03	236.364	239.091	223.333
82	116.364	185.758	237.273	249.697	263.636	284.545	276.364	266.97
83	133.636	198.182	257.879	268.485	269.091	298.182	272.121	277.273
84	136.667	228.485	252.727	262.727	254.848	266.364	263.636	262.727
85	137.879	225.455	276.97	268.788	275.758	263.636	265.455	278.182
86	147.576	219.394	251.818	230.303	236.97	241.515	221.212	232.727
87	119.091	152.121	153.03	159.697	160.303	155.758	155.152	160
88	94.8485	126.97	133.333	138.485	141.818	140.909	143.333	144.848
89	73.3333	103.333	99.0909	103.03	106.061	108.788	106.364	108.485
90	62.1212	77.2727	78.7879	91.2121	92.4242	102.121	106.97	96.0606
91	64.5455	87.2727	93.3333	94.8485	102.424	112.121	96.0606	106.364
92	76.3636	92.1212	124.242	127.273	130.909	133.636	108.485	115.758
93	70.9091	78.4848	104.848	106.061	110.606	109.091	96.3636	99.0909
94	65.4545	74.8485	82.4242	96.6667	116.061	107.576	95.4545	92.1212
95	65.7576	87.2727	96.6667	115.455	114.242	117.273	108.182	116.364
96	72.4242	85.7576	105.455	119.091	109.697	117.273	104.848	117.879
97	79.0909	92.1212	125.758	144.848	156.667	152.727	180	157.576
98	68.7879	83.0303	103.939	120.909	143.333	149.091	139.091	118.485
99	88.4848	113.939	147.273	172.424	186.061	217.273	181.212	153.03
100	71.2121	96.9697	149.091	182.121	193.03	181.212	160.909	141.212
101	96.9697	139.697	219.091	261.515	266.364	279.697	246.97	223.636
102	99.0909	141.212	213.333	228.788	254.848	285.758	303.333	302.121
103	87.8788	132.121	210.303	222.424	252.424	307.576	321.515	313.333
104	79.697	108.182	191.818	250.909	275.152	280	275.455	270.909
105	120.303	154.848	222.727	262.121	261.515	287.879	303.636	306.364
106	89.0909	118.182	170.909	200.909	219.091	234.242	220.303	204.848
107	71.8182	96.0606	142.727	178.485	184.848	193.03	172.424	163.03
108	62.7273	92.4242	102.424	120	119.394	143.03	133.939	127.576
109	93.9394	132.121	143.333	144.545	157.879	176.667	167.879	157.576
110	110.909	165.758	189.091	214.848	217.879	240.606	217.273	221.212
111	117.576	176.667	219.697	243.636	249.697	275.152	262.424	260.909
112	134.545	193.636	244.545	275.758	280	289.697	281.818	277.273
113	145.758	220.606	252.727	262.121	258.182	260	261.818	254.848
114	137.879	228.182	256.667	280.606	248.788	243.03	246.364	262.424
115	150	221.515	231.515	225.152	218.182	221.212	203.03	216.667
116	120.606	157.273	148.485	148.788	157.273	143.636	149.091	151.818
117	103.636	132.424	139.091	124.848	141.818	144.242	131.818	143.03
118	77.8788	91.2121	96.0606	96.0606	110	112.727	111.818	108.788
119	59.0909	71.2121	87.2727	86.6667	85.4545	107.273	101.212	100.303
120	54.5455	67.8788	81.5152	84.2424	84.2424	84.8485	73.6364	93.0303
121	56.9697	70.303	77.5758	109.697	109.394	120	103.636	101.515
122	81.5152	111.212	173.636	215.758	241.212	289.697	323.636	312.727
123	63.6364	95.4545	172.121	253.03	267.879	292.727	301.515	313.939
124	96.0606	116.97	176.97	213.636	245.758	276.667	305.152	267.273
125	69.3939	91.5152	100	120	120.909	130	145.152	147.576
126	88.7879	132.424	152.424	199.394	202.727	205.152	210.909	227.576
127	97.2727	152.424	212.424	266.97	283.333	304.545	305.455	329.091
128	115.152	173.333	251.818	285.758	301.212	327.576	325.152	344.545
129	138.788	211.212	256.364	296.97	284.545	306.061	310.909	339.394
130	133.939	213.939	233.636	233.636	224.848	226.364	225.758	262.121
131	142.424	211.212	190.606	190.303	181.515	165.758	174.242	191.212
132	90.9091	155.758	121.818	128.485	124.545	117.879	118.485	128.485
133	81.8182	118.788	99.0909	108.788	118.485	100.909	110.606	113.636
134	63.3333	92.1212	73.6364	84.2424	81.5152	89.3939	82.7273	86.6667

## Sheet: SR_gerbil2
Animal	gav216911	Gerbil 2
Spike rate (Hz) for responsive units at different repeition rates (Time window 0 to 110 ms, 100 ms pulse trains)
Responsive Unit	10	40	80	120	150	200	300
1	46.0606	68.7879	93.3333	109.697	110.303	110.606	101.818
2	45.4545	68.7879	102.121	111.212	118.485	104.242	93.9394
3	40.6061	67.2727	106.667	122.121	114.848	109.394	109.394
4	48.4848	87.5758	122.424	127.576	154.242	129.697	139.697
5	52.1212	87.8788	123.939	126.061	133.333	126.364	97.8788
6	48.4848	82.7273	119.091	129.394	132.121	120.606	121.515
7	91.5152	120.909	174.848	178.485	197.576	178.788	155.455
8	76.9697	126.364	171.818	207.576	285.758	310	273.939
9	91.8182	139.697	186.364	211.515	276.061	306.667	262.727
10	81.8182	126.97	183.333	206.364	278.788	308.182	292.424
11	64.5455	127.576	169.091	213.03	276.061	321.212	303.333
12	64.8485	114.848	159.697	193.333	282.727	331.515	324.545
13	55.1515	94.2424	153.333	185.455	284.242	335.455	333.636
14	84.5455	121.818	165.455	177.273	256.061	299.697	325.455
15	79.0909	125.758	155.152	188.485	262.424	332.727	300.606
16	77.2727	121.515	177.576	216.97	276.667	309.394	316.061
17	69.697	122.121	195.152	232.727	278.485	304.545	278.485
18	77.5758	124.242	170.303	209.697	280.606	307.879	323.333
19	60.6061	93.9394	101.515	115.455	107.879	111.212	86.9697
20	96.3636	135.455	181.818	188.182	188.182	193.03	143.03
21	85.7576	134.545	170.606	194.242	208.788	214.242	149.394
22	79.3939	136.667	180	206.97	228.182	229.697	177.273
23	72.4242	121.212	192.121	219.697	255.758	266.364	226.364
24	62.7273	120.909	185.758	207.273	255.152	286.667	286.061
25	63.0303	121.212	199.697	231.515	295.455	323.636	328.485
26	83.6364	125.758	185.455	212.424	288.788	320	346.97
27	76.0606	114.848	156.364	142.424	177.576	182.424	148.182
28	81.5152	130.909	196.364	213.939	259.394	280.303	282.424
29	61.2121	124.545	192.424	215.152	266.061	282.121	260.606
30	76.0606	133.939	196.364	232.121	290.606	314.545	317.273

## Sheet: SR_gerbil3
Animal	gna224166	Gerbil 3
Vector strength for responsive units at different repeition rates
Responsive Unit	10	40	80	120	150	200	250	300	500
1	39.697	70	78.7879	86.3636	79.697	84.5455	76.6667	66.9697	55.4545
2	40.6061	88.4848	108.788	124.242	109.697	98.7879	86.0606	84.5455	72.1212
3	46.0606	83.9394	120.303	126.667	135.758	137.273	122.727	111.212	83.3333
4	43.9394	93.6364	138.788	146.364	180.303	180.303	167.576	150.606	94.8485
5	46.3636	91.5152	141.515	150.606	192.727	189.697	192.727	173.939	103.03
6	51.8182	96.9697	150.303	163.939	210.909	212.727	202.121	176.061	107.273
7	48.1818	102.424	173.03	201.212	243.03	266.364	240.606	207.576	114.545
8	38.4848	85.1515	144.545	171.818	200.303	226.364	207.576	176.97	105.152
9	28.1818	36.6667	41.2121	40.9091	43.3333	41.2121	37.2727	38.7879	39.3939
10	49.0909	95.7576	130.303	139.394	136.97	142.727	160.303	136.061	87.8788
11	42.1212	94.2424	131.818	140.606	138.788	148.788	153.636	156.97	89.0909
12	36.6667	83.6364	113.636	113.333	108.485	114.545	124.242	119.091	82.1212
13	40.6061	78.7879	97.2727	102.727	93.3333	92.1212	83.6364	68.4848	56.0606
14	37.8788	90.6061	113.03	116.364	114.242	103.636	92.4242	85.7576	60.303
15	44.5455	87.8788	129.394	127.273	137.879	121.515	124.848	109.394	68.1818
16	43.0303	88.1818	133.333	132.424	151.515	142.424	140.909	122.727	81.2121
17	38.4848	82.7273	148.485	145.152	173.333	175.152	154.545	147.273	83.6364
18	44.2424	94.5455	165.455	193.939	243.636	246.061	233.636	216.97	102.424
19	42.1212	93.3333	156.061	179.091	233.939	248.485	238.182	217.273	108.485
20	36.9697	62.1212	96.6667	103.333	113.333	101.212	95.1515	83.0303	60.6061
21	48.7879	90.9091	126.364	136.061	149.394	149.091	148.788	141.212	83.0303
22	46.0606	96.9697	130.303	138.788	145.758	150.606	160.909	143.636	85.7576
23	41.5152	86.6667	108.485	124.545	108.788	121.818	136.364	123.636	81.8182
24	37.2727	59.697	75.7576	75.7576	71.2121	61.5152	57.2727	60	50.303
25	35.7576	54.8485	80	83.6364	89.3939	94.5455	81.5152	80.303	57.2727
26	34.5455	65.7576	112.424	106.97	107.576	124.242	118.182	118.182	61.2121
27	36.9697	96.0606	146.97	167.879	190.909	210.303	204.242	181.515	90.6061
28	46.9697	96.9697	150.909	176.97	224.848	252.121	255.455	225.455	105.455
29	40.9091	93.0303	146.061	170.303	224.848	247.576	247.576	217.273	105.758
30	40	80.6061	120.606	131.515	162.727	160	148.485	132.727	86.0606
31	53.6364	79.0909	105.758	113.636	107.879	100.303	103.636	85.1515	65.7576
32	42.4242	56.3636	82.4242	97.8788	99.3939	97.2727	97.8788	98.4848	70.303
33	42.1212	64.5455	102.424	115.758	139.091	150.606	139.091	131.818	71.5152
34	44.2424	84.8485	142.121	166.364	211.818	229.091	240	203.03	93.0303
35	51.5152	97.8788	153.636	188.485	250.303	287.576	266.364	245.758	118.182
36	50.6061	106.667	166.364	188.182	240	280.606	254.848	217.576	124.848
37	50.6061	95.4545	139.394	155.758	186.364	192.121	158.788	123.333	75.4545
38	39.3939	75.4545	112.121	130.303	141.818	146.667	108.485	80.6061	65.7576
39	36.3636	60.9091	78.4848	95.7576	96.0606	88.4848	64.8485	54.2424	49.697
40	36.3636	50	76.9697	76.0606	78.1818	68.4848	59.697	49.697	50.6061
41	36.9697	59.3939	83.9394	102.727	93.0303	66.0606	66.9697	68.7879	80
42	41.2121	75.4545	95.4545	105.152	102.727	99.3939	80.9091	58.4848	64.8485
43	39.0909	65.1515	93.0303	107.576	107.273	119.091	107.273	81.8182	71.8182
44	35.4545	65.4545	103.636	114.848	124.545	136.97	112.424	103.333	58.1818
45	45.7576	82.4242	131.818	165.758	185.455	215.758	197.879	160	79.697
46	42.4242	97.5758	167.576	203.333	248.182	274.545	258.788	208.788	102.424
47	49.3939	119.697	211.515	247.576	302.121	340.909	322.424	263.03	110.303
48	47.2727	122.424	222.424	253.03	304.242	345.758	274.848	203.636	79.697
49	42.7273	122.121	228.788	261.515	308.485	310.909	245.152	164.242	64.2424
50	52.1212	130.303	220.909	256.364	290	252.424	178.485	122.424	67.8788
51	53.3333	115.758	189.697	213.939	243.03	216.061	170	119.697	62.4242
52	50.303	109.091	166.364	184.848	202.121	173.636	134.242	99.697	79.0909
53	47.8788	109.697	155.758	167.273	190.303	164.848	126.97	91.2121	83.3333
54	50.303	114.848	163.939	183.939	195.758	172.424	126.364	105.455	94.8485
55	36.0606	66.9697	86.3636	86.6667	100.909	88.1818	68.1818	64.2424	70.303
56	46.0606	73.0303	93.3333	97.2727	102.121	100	80.303	65.7576	87.8788
57	45.4545	69.697	105.758	110.303	119.394	101.515	88.1818	73.6364	82.7273
58	37.2727	60.9091	89.0909	88.1818	100.606	100	83.0303	60	50.9091
59	45.4545	78.1818	111.212	119.394	120.303	137.576	113.03	76.6667	62.1212
60	45.7576	77.2727	112.727	120.909	133.636	137.879	120.303	93.3333	65.4545
61	44.2424	75.4545	105.455	130.303	123.636	151.212	136.97	109.697	77.8788
62	40.9091	74.8485	110	128.788	126.364	147.273	137.576	119.091	86.3636
63	39.0909	53.3333	71.2121	85.4545	80.303	84.2424	69.3939	61.2121	43.0303
64	43.0303	86.0606	122.727	140.606	165.152	182.121	163.03	142.727	67.8788
65	45.7576	95.1515	148.485	170.303	211.212	255.758	239.394	197.879	79.697
66	51.2121	103.333	183.03	204.848	263.03	308.788	332.121	285.152	97.8788
67	49.697	104.242	193.636	211.515	262.121	309.394	326.061	257.273	76.9697
68	47.5758	97.5758	192.424	217.879	269.091	313.636	325.455	238.788	58.4848
69	52.7273	111.515	187.576	225.455	270.909	313.939	326.667	222.424	64.8485
70	55.7576	119.697	179.697	204.848	280	323.939	316.97	217.879	69.3939
71	50.303	118.485	180.909	206.667	256.667	301.212	269.697	206.97	73.0303
72	53.3333	110.909	166.667	225.455	262.121	272.121	255.758	177.879	101.212
73	56.3636	126.97	188.788	221.212	269.091	270.303	240	181.212	113.939
74	50.303	90.9091	137.879	156.061	169.697	166.667	149.394	126.97	98.7879
75	41.2121	79.697	100	109.697	113.636	112.424	112.424	96.0606	89.0909
76	42.4242	90	117.879	125.758	113.333	122.121	115.758	97.8788	121.818
77	46.0606	91.5152	125.758	130.909	116.061	118.182	121.818	94.8485	100.606
78	46.6667	79.697	108.485	104.242	103.03	116.97	113.03	85.7576	67.5758
79	40.6061	76.6667	102.727	106.97	102.121	118.485	113.03	79.697	60.9091
80	44.2424	61.2121	82.7273	92.4242	96.3636	115.758	110.303	91.2121	46.9697
81	39.3939	61.5152	77.2727	92.4242	110.303	116.667	104.848	80	52.1212
82	43.9394	98.4848	125.758	119.394	134.545	156.97	151.515	97.8788	64.5455
83	45.7576	91.8182	121.515	137.576	149.697	163.03	144.848	105.758	66.0606
84	49.3939	91.8182	124.545	136.667	149.394	163.03	150	113.333	76.9697
85	42.7273	87.8788	131.515	141.212	147.273	147.576	152.727	114.242	76.0606
86	44.2424	72.1212	123.636	128.485	134.848	136.667	119.697	108.182	76.3636
87	39.697	83.0303	115.758	126.667	124.242	118.485	119.697	93.0303	73.0303
88	42.1212	77.8788	103.939	112.424	111.212	115.758	106.667	86.3636	70
89	42.7273	68.4848	88.7879	95.1515	107.576	104.848	105.758	80.9091	64.8485
90	39.0909	66.3636	83.6364	95.4545	102.121	101.515	100.909	79.0909	56.6667
91	39.0909	79.0909	107.879	128.485	149.394	144.242	125.758	110	64.8485
92	42.7273	96.9697	145.152	166.667	203.03	200.606	188.182	146.667	70.6061
93	42.4242	117.879	183.939	203.636	254.242	287.879	286.667	251.818	76.9697
94	49.0909	118.485	206.97	231.818	256.667	298.788	303.636	275.152	77.5758
95	48.4848	106.667	187.879	229.394	260.303	299.091	329.394	280.303	59.3939
96	50.6061	117.879	193.333	229.394	276.061	316.667	342.121	278.485	64.2424
97	53.3333	117.273	174.848	204.242	248.788	303.939	353.333	310.303	81.2121
98	51.5152	116.364	191.515	210	257.576	307.273	348.182	315.152	84.8485
99	51.5152	116.667	194.545	210.909	263.939	306.97	359.697	337.273	102.727
100	55.7576	128.485	212.121	242.121	268.788	326.061	355.758	332.424	122.727
101	61.2121	114.848	171.818	190.606	225.455	255.455	281.818	233.939	122.727
102	48.7879	104.242	132.121	146.061	154.242	158.485	154.545	137.879	105.758
103	57.2727	112.424	152.121	160.909	154.848	144.242	130	131.212	152.121
104	60.303	116.364	143.939	153.939	150.909	145.455	141.212	117.273	119.091
105	50.9091	91.8182	115.758	118.182	127.273	130.606	119.697	109.697	80.6061
106	42.1212	80	97.8788	106.97	122.121	135.455	127.879	119.697	56.3636
107	38.1818	68.1818	97.8788	128.182	142.121	163.636	154.545	139.697	46.0606
108	41.5152	75.1515	106.667	122.727	138.788	157.576	159.697	126.667	56.9697
109	53.3333	76.3636	119.697	142.424	166.364	180.303	172.424	149.394	60.6061
110	40.9091	68.4848	116.061	114.242	146.667	156.061	158.182	126.364	59.3939
111	47.2727	95.4545	131.515	152.727	178.788	196.97	182.424	169.697	60
112	46.0606	83.6364	131.515	153.03	179.697	202.727	175.758	168.182	63.3333
113	40.6061	89.3939	135.455	151.515	175.455	203.939	179.394	156.667	71.5152
114	51.5152	90	129.091	149.091	175.758	189.091	176.061	150	76.6667
115	39.0909	80.9091	124.848	138.788	161.212	176.667	159.394	136.061	72.1212
116	35.4545	71.5152	112.727	126.364	149.394	149.394	125.455	115.152	70.9091
117	46.3636	69.0909	96.9697	110.606	122.121	126.667	108.788	98.1818	55.4545
118	37.5758	66.6667	89.0909	92.1212	99.3939	103.939	91.8182	85.7576	48.4848
119	36.3636	68.1818	87.8788	85.4545	85.7576	85.4545	72.4242	75.4545	43.6364
120	40.6061	70	90	97.2727	103.333	94.8485	98.7879	79.697	53.3333
121	38.4848	84.8485	121.515	132.121	157.879	134.545	132.121	100.606	66.6667
122	50	118.788	195.455	215.152	254.545	280.303	248.485	170	73.9394
123	54.5455	117.273	209.697	246.667	286.667	325.455	293.939	228.182	77.8788
124	52.7273	119.091	212.424	261.515	319.091	338.788	332.121	286.667	67.8788
125	45.4545	114.848	198.182	238.485	290.303	336.97	343.03	280.606	73.3333
126	45.4545	111.515	172.727	189.091	255.455	323.636	353.939	344.242	85.1515
127	49.697	117.273	163.333	185.758	242.727	291.818	347.879	374.242	91.8182
128	53.0303	119.394	174.848	200.303	249.394	278.788	345.152	368.182	116.97
129	63.0303	126.364	205.152	218.788	270.909	297.879	348.788	370.606	146.364
130	62.1212	123.636	196.97	208.182	245.152	293.03	334.545	334.242	123.636
131	58.1818	122.424	166.061	169.394	186.97	208.485	210.606	221.818	117.576
132	60.9091	129.091	174.242	178.182	174.848	168.485	168.788	147.576	130.303
133	64.8485	153.333	170.606	168.788	158.485	158.788	141.818	128.182	117.273
134	58.4848	117.273	120.303	118.788	127.576	122.121	104.848	116.97	81.2121
135	45.1515	86.9697	95.1515	95.7576	109.394	112.121	109.394	120	68.1818
136	37.8788	62.7273	100.303	107.576	128.788	126.364	129.697	125.758	50.303
137	41.8182	70.9091	103.333	118.182	118.788	122.424	136.061	110	59.0909
138	50.6061	80.303	116.061	122.424	136.061	137.273	143.333	114.848	56.3636
139	41.2121	95.4545	120.303	127.576	148.182	160.303	151.212	140.303	60.303
140	43.9394	93.3333	126.97	138.182	158.485	163.636	143.333	146.364	64.8485
141	45.4545	86.0606	117.879	131.818	150.606	152.727	130.606	131.515	66.0606
142	38.7879	74.8485	123.03	124.242	150	146.97	136.97	129.091	76.9697
143	43.0303	75.4545	114.242	122.121	131.515	136.97	124.545	109.697	70.303
144	37.5758	75.1515	107.879	123.333	122.121	126.97	116.061	106.97	69.697
145	43.6364	73.0303	107.273	117.273	113.03	121.212	109.394	99.3939	70.303
146	35.1515	64.5455	88.1818	83.9394	93.3333	99.3939	82.7273	79.3939	55.7576
147	33.3333	64.8485	66.9697	76.9697	79.0909	76.0606	71.2121	64.5455	46.3636
148	46.6667	94.2424	133.333	144.242	127.273	115.758	116.667	79.3939	61.5152
149	45.7576	119.394	178.485	213.03	219.394	196.667	172.727	126.97	57.8788
150	56.9697	139.394	234.242	295.758	348.485	320	263.939	183.939	64.8485
151	52.1212	139.091	253.939	299.091	372.424	353.333	298.182	232.121	75.4545
152	58.1818	124.242	209.091	225.455	290.606	341.212	348.485	325.152	85.4545
153	50.9091	122.727	207.879	222.121	268.788	310	337.576	358.485	92.4242
154	52.1212	118.485	201.212	224.242	268.182	289.394	332.424	387.273	117.879
155	58.1818	129.697	211.212	232.424	284.242	308.788	346.667	379.394	147.879
156	61.2121	128.182	197.576	216.061	262.727	304.848	313.939	336.667	140.606
157	57.5758	136.667	176.667	185.758	206.364	225.455	219.697	234.545	119.394
158	57.8788	156.364	194.545	211.212	197.879	200.606	216.97	218.485	130.606
159	66.9697	163.939	205.152	203.333	180.909	192.424	177.576	176.667	116.667
160	62.1212	143.939	151.818	146.061	136.364	149.394	130.303	127.576	95.7576
161	54.2424	104.242	122.424	121.818	124.242	137.879	130.909	118.485	66.3636

## Sheet: Description
Source Data for Fig. 6 Panel I
Spike Rate for different stimulation rates (columns) for responsive units (rows) in each animal (different sheets).
Spike Rate was calculated for 100 ms pulse trains in a time window from 0 to 110 ms.
