# Supplementary material for: Channelrhodopsin variants for high-rate optogenetic neurostimulation at low light intensities
Source: EMBO Mol Med. 2025 Dec 9;18(2):462–91. doi: 10.1038/s44321-025-00350-z (PMC12905302; doi:10.1038/s44321-025-00350-z)
Supplement: Supplementary file 12 — Source Data Appendix Figure S5 [file 44321_2025_350_MOESM12_ESM.zip]

Archive with 9 entries (8 files):
- Source_Data_Appendix_Figure_S5/
- Source_Data_Appendix_Figure_S5/Appendix_Figure_S5A_source-image-1-HE.tif
- Source_Data_Appendix_Figure_S5/Appendix_Figure_S5A_source-image-2-HE.tif
- Source_Data_Appendix_Figure_S5/Appendix_Figure_S5A_source-image-3-HE.tif
- Source_Data_Appendix_Figure_S5/Appendix_Figure_S5A_source-image-4-HE.tif
- Source_Data_Appendix_Figure_S5/Appendix_Figure_S5A_source-image-5-HE.tif
- Source_Data_Appendix_Figure_S5/Appendix_Figure_S5A_source-image-6-HE.tif
- Source_Data_Appendix_Figure_S5/Appendix_Figure_S5C_Source-Image-CD3.tif
- Source_Data_Appendix_Figure_S5/Appendix_Figure_S5D_Source-Image-Iba1.tif
